# Supplementary material for: Linkage mapping aided by de novo genome and transcriptome assembly in Portunus trituberculatus: applications in growth-related QTL and gene identification
Source: Sci Rep. 2017 Aug 11;7:7874. doi: 10.1038/s41598-017-08256-8 (PMC5554138; doi:10.1038/s41598-017-08256-8)
Supplement: Supplementary file 2 — Table S1 Phenotype data of sequenced individuals [file 41598_2017_8256_MOESM2_ESM.xls]

## Sheet: Sheet1
Table S1 Phenotype data of sequenced individuals.
Individual name	BW(g)	FCW(cm)	CW(cm)	CL(cm)	BH(cm)
aa	145.44	124.26	69.05	65.33	34.09
ab	179.47	145.49	69.81	72.85	38.13
ac	177.73	138.35	69.49	70.24	36.37
ae	187.8	146.19	71.97	72.71	39.55
af	242.9	157.15	80.33	80.57	41.9
ag	285.25	165.13	82.64	88.07	43.32
ah	191.26	146.18	71.79	75.51	38.99
ai	127.55	124.35	61.75	61.48	31.65
aj	83.06	105.17	55.61	55.25	27.58
ak	161.43	135.82	68.89	69.97	35.9
al	94	110.3	57	56.22	28.91
am	94.55	110.34	58.46	58.33	28.25
an	219.53	150.86	77.15	74.38	40.46
ap	165.23	139.1	68.39	70.66	37.14
aq	170.49	140.08	69.02	69.85	36.58
ar	137.63	132.3	65.6	64.29	32.31
as	110.77	120.09	59.01	59.77	31.52
at	192.9	143.6	71.14	73.98	39.35
au	217.9	146.9	77.18	73.21	40.16
av	126.35	123.2	62.84	61.48	31.59
aw	161.78	134.3	69.1	67.47	35.78
ax	209.67	147.59	74.78	76.42	39.48
ay	163.72	144.12	65.61	72.1	36.79
az	192.48	147.78	72.32	71.81	39.13
ba	147.45	131.63	65.63	68.67	37.61
bb	205.19	140.95	71.4	70.74	35.98
bc	185.68	143.74	70.43	72.07	39.72
bd	178.65	139.22	71.02	71.07	38.05
be	149.88	134.37	65.62	67.77	33.99
bf	153.25	131.13	63.57	69.7	34.9
bg	156.6	133.89	66.26	70.31	36.64
bh	209.09	151.33	74.26	78.13	42.22
bi	215.27	154.07	76.85	77.77	41.14
bj	129.44	126.08	64.5	60.2	31.09
bk	196.75	146.98	72.96	75.93	39.22
bl	261.2	161.16	82.82	82.37	42.94
bm	227.88	153.49	76.92	78.94	40.82
bn	162.15	131.36	69.87	67.55	34.08
bo	226.65	154.3	77.33	78.42	40.21
bp	219	156.43	76.9	78.24	40.62
bq	182.35	144.47	69.39	72.58	38.12
br	222.85	152.54	75.96	79.44	41.13
bs	216.2	153.46	74.03	79.92	40.22
bt	227.38	156.34	76.53	79.69	40.86
bu	231.77	159.09	79.88	81.01	41.18
bv	106.51	118.57	59.12	61.3	31.31
bw	117.9	117.35	63.49	62.62	32.41
bx	104.7	128.55	42.29	62.74	--
by	181.72	141.94	70.63	71.76	37.45
bz	159.2	135.57	66.87	67.24	33.25
ca	250.14	160.61	77.91	81.2	41.88
cb	153.12	134.18	68.14	69.28	33.39
cd	137.9	121.98	64.37	65.09	32.58
ce	162.57	131.34	68.34	68.07	34.57
cf	162.09	135.5	68.29	68.65	33.98
cg	220.4	153.73	74.26	78.37	40.98
ch	130.69	128.24	62.06	65.73	34.29
ci	141.93	131.86	64.66	69.87	35.17
cj	131.25	125.66	62.8	64.86	34.79
ck	244.06	154.37	78.44	77.95	42.42
cl	160.33	132.69	64.53	67.13	37.18
cm	180.97	144.1	70.69	73.08	37.91
cn	119.78	123.66	59.87	62.09	32.64
co	245.36	150.92	77.29	76.77	39.41
cp	106.53	120.27	58.59	61.06	32.28
cq	200.26	147.31	72.75	74.24	39.35
cr	157.12	136.01	67.17	68.14	36.18
cs	174.09	138.12	69.15	69.38	38
ct	145.63	136.73	69.63	68.99	35.45
cu	164.33	140.61	68.73	68.81	37.17
cv	181.56	142.28	72.05	72.23	37.52
cw	178.42	142.26	70.89	69.95	36.01
cx	208.6	154.55	76.89	78.8	41.6
cz	286.46	170.68	84.29	89.1	43.49
da	124.35	121.57	61.9	59.69	32.66
db	151.44	136.15	65.76	68.05	36.57
dc	142.88	130.46	63.11	66.46	35.58
dd	198.24	145.1	72.07	76.25	39.95
de	172.8	136.49	68.69	71.1	36.73
df	200.87	149.41	74.04	76.73	40.87
dg	139.58	132.07	64.95	67.18	35.74
dh	150.43	133.42	66.56	68.63	35.42
di	217.35	154.11	77.92	76.83	39.89
dj	167.85	134.24	68.37	68.49	35.15
dk	274.22	164.86	83.16	82.55	43.71
dl	199.67	149.18	72.64	76.48	37.44
dm	277.02	170.1	81.58	81.71	43.98
dn	153.2	133.15	66.74	67.09	34.03
do	126.02	124.23	63.29	59.78	32.19
dp	217.51	148.19	72.46	76.32	38.68
dq	176.1	138.56	72.62	69.57	34.8
dr	227.47	158.39	77.96	78.22	40.52
ds	222.98	151.13	77.01	78.44	41.53
dt	108.3	137.23	69.84	68.87	30.77
du	181.16	144.66	66.58	64.44	38.59
dv	289.5	164.58	82.59	85.35	44.77
dw	168.84	143.09	67.61	69.87	37.02
dx	321.2	173.93	89.21	89.08	45.99
dy	204.66	144.12	72.65	73.82	35.79
dz	143.48	135.84	64.91	67.38	35.45
ea	279.56	168.62	84.25	87.24	44.16
eb	202.9	154.34	74.57	77.74	42.46
ec	154.06	130.51	66.19	67.64	33.89
ed	105.86	115.9	59.28	60.77	30.09
ee	--	--	--	--	--
ef	--	--	--	--	--
eg	--	--	--	--	--
eh	--	--	--	--	--
ei	--	--	--	--	--
ej	--	--	--	--	--
ek	171.3	139.57	69.52	71.58	38.57
el	195.8	146.57	72.67	71.89	36.24
em	253.75	157.5	80.32	84.24	42.36
en	180.6	142.54	69.83	71.62	37.63
eo	167.98	138.08	69.27	68.56	36.03
ep	279.15	166.64	83.21	84.67	44.46
