# Supplementary material for: Linkage mapping aided by de novo genome and transcriptome assembly in Portunus trituberculatus: applications in growth-related QTL and gene identification
Source: Sci Rep. 2017 Aug 11;7:7874. doi: 10.1038/s41598-017-08256-8 (PMC5554138; doi:10.1038/s41598-017-08256-8)
Supplement: Supplementary file 3 — Table S2 Gene predict of genome assembly sequence [file 41598_2017_8256_MOESM3_ESM.xls]

## Sheet: Portunidae.gff
Table S2 Gene predict of genome assembly sequence
>evm.model.scaffold44.1
ATGGAGCAAGCGAGGAGCGGGGCATCGGGCCTCTCACAGACCGACACCACAGTCTCGTGTCCCGTGTGTGGCAAGGTGTTCCGCGGCCGCTCCCGCAAGCAGGGCCTCACTCGTCACCTCCGCACCCACACAGGCGAGAAGCCCTACGCGTGTCCTCACTGCCCGCACCGCACCACCATGAAACACAACCTGCGCACCCACATCCTCGCCGTGCATGATCTCTACTGCTAA
>evm.model.scaffold98.1
ATGGGGGCGTTGCTAGGGTTACTGGTCGATTTCCCCAGGCTCATTCCCAACAGGAAGGATGTTTTGACGCATCCATCCATTGCTGGGTCGCACCCGGTCATGCGCCACACTCGACTCATGGCCTGCGAGAACAGGGCGTTTCTGCAGCGGGCGCGGACATTTTGCTGGCTTCCTGGAGACCAGGCACGGCTAAACAGTACCGGCCGCATGTTGCTAGGTGGTACCCACGTCATCAACTTCTTAACGGAGACGTTTCACAGAAATGTGGGCTATGACTGCATTAACACGGCGAGGGGTGCTCTGTCATCGCTAGGGATTGTGCTTGATGGATGCAGAGCAGGGAATCATCCACTCATTTGTCGGTTCATGAAAGGAGTGTTCAATCTATGA
>evm.model.scaffold144.1
GTACTGGTGGACAAGAGCATCACCACCCTGGACTGTCGACAACAGGCACTTCCCCGGCAGGTACTGGAGGTTGTGGCAATAGCCTGTCCTGCCCTCACCTCACTCAAGGTTGTCATAGAACAGGAAAGCACAGGTGGTGGTGCTGAGTGGAAGGGAGACAGCCAGCCAGACCCAAAGACTCCCTCTGCCTGCTCCCATCCCAGCCCCAGAACTGCAAGAAGGAAGGCATCACATAATCTGCCTTGCCTCACAACCACACCTTCCCACGAGTGTCTGGCTGGGCTGACAAGGCTCACCACACTCCACCTGACCAATGGTGCCACAAATGAGGTGCTGGCAGCCCTGGGGGAGTCTATACCTGGCCTGAGGGAGCTGCGGGTTTGCTACAGTTTTGCGGTG…
>evm.model.scaffold241.1
AATGTGCCGGGTGCAAGGAAGAGCTGGTGGAGGGCCAAGCACTCATTGCCCTGGACCAGCAGTGGCACATCTGGTGCTTCAAGTGTGCAGTCTGCAGCACTGTCCTTCATGGGGAGTATATGGGAAAGGACGGTCTCCCCTATTGCGAGAAGGACTACCAGGCCCAGTTTGGGGTAAAGTGTGCCTACTGCAACCGTTACATCAGCGGCAAGGTGCTGCAGGCAGGTGACAATCACCACTTCCACCCAACGTGTGCCCGGTGCACCAAGTGTGGTGATCCATTTGGGGATGGGGAAGAGATGTATTTGCAAGGCACTGCTATTTGGCACCCCCGCTGTGGCCCCGGACCCACTGAAAATGGCACAGTCCTGAATGGCTCGCTGTCCAATGGCCACCACA…
>evm.model.scaffold252.1
TGGGGGTGACACAGTGACTGTACCTCCACTTGGTTACAAGAAATGGGGGCTGGTGGACCAGGGGATGGTGAAAGACTGTGTTGCTCCAGGCTTATGTCCCCCATCCATCTATGACCACATGGCTCAAACATCTGTTGCCAAGGGTTTCAGCCACACTGTTTTCACAG
>evm.model.scaffold289.1
GAAGGCCAGCGAGAAACGTGGCAACGCCGCCTCAACCAGCGGGCTACGGTGTCATGGTGGGCGCGGGAGTTTGAACACCTCAAGATGCCACACAATAATCCAGACAAGGATGGCAGCGATGGGGGCAACACAGTGTTCATTGATCCCTCGGCACTCGGGGAGCTGACCAGCCAGCTGACGTCCCAAGACCTAGAGAGTCTGGTGGGCTTCAACATCCAGCCAGCAGACTTGGAGGCTCTGCAGGAGGCAACCGAGGGTCATGTGGTGGACACTCCTGGAGTGCTTATCTCTGATGGAGTGACAGTGGGCAACATTGTGGAGGTAGAGGGTGGAGAGAGTGGAGTGCTGGAAGAGTCTGAGCAGCTGGATTCCCATGCTCACCACCAGCCAATGGAAGTG…
>evm.model.scaffold363.1
GAGTTGTTGGCCACTCTTTACGGCGGATATCGGGCGGAAGGCAAGTCGTCTCTGCTGTTTGTGCTGAGATACAACGCCGCTACAGACTACAACACCTTCACCTACCATCTGGACGGCGCCACCTACACCCTCAACGTGGCGCTCAATAATGACTTCACG
>evm.model.scaffold382.1
ATGCCAAGAGTGATTAAGGTTGGGGTATTGACTGTGAGTGACCGCTGCTCTCGTGGTGAAGCTCAGGATGAAGGTGGGGCTAACCTCAAGGCCTTGGTGGATGGCGGCACACTCTTCAAAGGGAAGGTGAGCAAGTACTGTTGTGTCTCTGATGACTGTGCACTGATTGAGGACAAGCTGAAGGAATGGTGTAAAGAGGAGGTGCATCTCATCCTCACCACTGGAGGGACGGGATTTGCTGAGCGAGATGTGACTCCTGAAGCTGTCAGGAAAGTGATAGAAAAGGAGGCCCCAGGGCTCACCACATGCATGCTGACAGAATCCCTGAAAGTCACGCCACTGGCTATGCTGTCGCGGCCTGTGTGTGGCATGCGGGGAAAGACCCTCATAGCCACTCTT…
>evm.model.scaffold391.1
TCACCGGTGTGGCCTGACTGATGAGGATCTCAACCGGAGATGGAGGGAACCTAATCCAGCTTTGCACCCCACCATATATCACTCTAAGGCTCTCTTGGAATATCTTCTCTCAGTGGCAAAGGTGAAGGTGCGTGTTTTTTGTGACTTTCATGGTCATTCATGCCAGAAGAATGTCTTCATGTATGGGTGTTCCCGTATGCAGTCTTGGTGGCCGGGTGACTGGGAGGTGCCTGATGACCCAGATTATAAGCTACTCCCCCATCTTGCTCAGAAGTTCATGAGAACATTCTCCTTGTGGGACTGCCACTTCTTAATAGAGCGAGCAAGAGAAGCCACTGCTCGGGTAGCTGTGTGGAGGCAGTTCAACATCCCCATGTCTTACACCATAGAAGCCTCCAC…
>evm.model.scaffold406.1
ATGGTGGTGGCTCAGGGTGGACGGCTGGTTCGTGGCGGTGGGGTGGCCAGCACTGGCTGTGGCATGACACCTCGGGAACTCTCAGACTATGATGATCTGGCCACCTCCCTTGTCCTGGACCAGTACCTTGGCTTCGTCACCCACAAGATGAACATCAGATATCGACCTCTTCGGGGCAACAAGGACCACTTGCTGGGCATAATTGAGGACTTCATACAACACCAGGACTATGAGAAAGCCTTCAAGCAGCTAGTCTCGGGAGATTGGATGCCCTGGACCTTCTTCATCACCAAGAACAAAACATTGCAGGCCACATTCAAGGAACATGTGATTCGCTATCTGCGGGTCTTTGACAAGGACAGTGGCTTTGTTGTAAAGGCATGTTACCGATATTCCATG…
>evm.model.scaffold423.1
ATGGCTCAGTCAGCGCTGGCGCTGGTAGGGAGTTCAGTGCACAGCGGGATACAAGGAGAGGACCACCACTTGTTCAGAGTGTACAAGGCTTACGCATCTGAGGCTCGGCTGGCCCTGCTTCAAGTGCTTAGCTGGGGCTGCCCCAAACCTCCTTCTCAAACATTTGATCAATATCTATTTGCATCCGGCCGAAGCCGCGCCTTATACAGGAAAGTCTTTGATGGTCAGCAACGAGAGAAGATATCAACCAATCCTTCAGGTGACAGGTTCGATGTTTCTCTACTGTTCAAGATGATCCAGCAGGCATGTCACTCTCTGGCACCCCCGGAAGATGAGGTGTGGACCACCCCAGACCCCACACGCCTGGAATACTTGCTGACAAGGATCAAGAATGCACGC…
>evm.model.scaffold466.1
ATGCTCCTTCATAAGCTAGTGTGTGGTTTACATAGTGTAGTGCTAAAAGAGGAGGTGTTTCGTGAGTTTGAGTCCTTCAGTGATGTGGATTCGTTACGTAATTTCTGCATTGCCTTCGAGGCCGCCCAAAAAGATGCTCGCCACGTCGCCGAGGGCGGGAGCTTTGGGCGGGAAAGTGTGGCTGGGGCAGCAGGGGTGATGTCGCTGCCAGACGAGCAAGCAGATGAGCCCCTTCTCACTGCTGGAGCCCACCACTGGCCCGCCCGGCAGCCCCAGGCAAGGCCGCCCACCACACCAGATGAAGCGCTGTGGCAACTGTGGCCTGACACACAAGCTAGGGAAAGGACTGTGTCCCGCAGAGGCCCTGGCCTGCCACAGCTGTGGTAG
>evm.model.scaffold466.2
ATGGTAGTGGTGGCCAAGAAGTCAGGGCAGCCCAGGCGCACCATCGATTCCCAGAAGCTGAACGCAGCCTGCAAGAGAGAAACCCACCACACCCCGACACCATTTGACATGGTGTCTGGGATCCCACGTCACACCTATAAAACTATTGCAGATACACACGGGGGGTTCCACCAGGTCCAGCTACATGAAGCAAGCAAAAAACTCACTACCTTCATCACACCATGGGGCCGATACAGGTACTGCAGGACTCCAATGGGCCACTGTGCTGCCCCCGATGCATACACCAGACGGTTCGATGAGGCCATTGCAGGGATTCCAAGGAAGTTTAAGTGTGTTGATGACACGCTGCTGTTTGACCCCTGCGTAGAAGAGGCATTCTAG
>evm.model.scaffold583.1
GTGGCATTGGGGAAGCTGTGAAGTCTGCTGTGGCCATGGAGAGGGACATCATTGTGTCTCACCTGGCAGTGACCAATGTTCCTCGCTCCGGCAAGTGTGACGAGTTGCTGGACATGTTTGGCATCTCTGCCTCGGCTGTAGTGAAGGCTGCCAAGGAGATCATCCAG
>evm.model.scaffold615.1
ATGAAGCTGGAGAGTGGTGCGTCCCTACAGATACTCCCTGACCCCAGCAAGATCCCCCTGAGCACATATGAGGAAGTGCACAGCTCCCCATCCTCCACTGGCGCCTATGTTGCTGAGGCCTTTTCGGGATGGCACATTAAGGACAAGTACCTCCTGCTGGGGGATGGGAAGGTGGCAGGGAACTGGTCCTGGGGCTGCTCCTCCTGCCTTGGAAGTCCCACAGGGGATCCCACACCCTCCCACAGCACAGACAACCACCCCACCACAGCGCCACTAACTCGAGGCAACCGTAGGGACCTCCTATCCCTGCAGAAGGTGCCGCCGCTGGTTGACGGGGTGTTGTCCAGCGAGGCAAACTACACCGGCTTTGTTATTATGTCAGTGCCAGCCAAGGATGGG…
>evm.model.scaffold664.1
CCATTTATCACCGAACCTCAGAAACCAGCGCCACAGGTGTCCCCACAGGTGCAGGAGAGCCCAGTCACTCCAATATCTACACCTGTGCTGTTCCTCGAGTCACCGGCATTTCATGTGTTGTCACAGCCACCTCAGGACTCGCCTGGCCAGGACCTAGAGCTGAGCATCCGTCCTGCAACTCACAATGACCACTATGACGCAGAAATACAAGACAACCAAATGCCACCCACACACCTCGCCACCAACTCAGTCCCCAAAACCACCGAGATGGTAACAACTTCACCAGCACCAGCATCAACTCAGCCATTTAGAGTAGAAAGCACTCCACAGTCACCACAGCACCCATCCCATCTTAGCACCATAGACATAAGCATTATCCCAGGATCGGACACACAGGCA…
>evm.model.scaffold699.1
ATGCGAGGACTCTTTGAGGAGGTGGAGGGTGGCCTCCTCACCCTTCAGGACCTGGATGAAGAGCTCACCCTCCAGGAGCAGATCCTTGACCTGCGCCTTAGCTTAGCTCTGGCACGGGAAAAACACACACACAGCCTCAACTCTCTCAATAATGAACTGAAGGCCAATCATCAGACTAAAATGATTGTGTTGGAGCACAAGAAGGAGAATGAAAGGAAAGAGAGGGAAAAGGTGTTCTCAGAAAAGTTTAGTGAAGATATAAAAAACTACAAAGAGCAAGGCCACATAAAAAAAAGGATACCCAGTGCTGAGGAAGAGGCTGGTTTAAAGCTGGAAGAGGTAGATCTTGAGCAGGACTCCAGTGAACTGGATGACTTCCTCAATGAACCAGCCTGA
>evm.model.scaffold716.1
GTTGATGGAAAGACAATTAAGGCACAGATTTGGGACACAGCTGGGCAGGAGCGTTACCGAGCCATTACCTCGGCTTACTACAGGGGTGCAGTGGGAGCCCTCTTAGTGTATGACATTGCCAAGCTTCTCACCTACAACAATGTTGAGCGCTGGCTGAAGGAACTGAGAGACCATGCTGACCAGAACATAGTCATTATGCTTGTTGGTAACAAGTCGGATCTGCGCCACCTGCGGTCAGTGCCCACCGAGGAGGCCAAGGCATTCGCTGAGAAGGAGGGCCTGTCCTTCATCGAAACCTCTGCGTTAGACTCCACCAATGTTGAGACTGCCTTCCACAACATCCTCACAG
>evm.model.scaffold727.1
ATGAGTAATGAAGAGCCAAGCTTTGTCACTTCTCTTATGGCTGGTGGAATGGCAGGCACAGCCGTGGATGTTGCTCTGTTTCCCCTTGACACCCTGAAAACACGGCTCCAAAGTGAGGCGGGCTTCAGGGCCTCTGGAGGCTTCCGTGGCATCTATAGTGGTCTGGGTCCAGCTGCTTTTGCCTCTGCTCCAAATGCTGCCTTGTTCTTCTGCACCTATGAGAGCATGAAAAAGATCCTTAGCAGTCATGTCCCCAGTAATTACCTGCCTGGTGTGCATATGGTGGCAGCCTCTGCTGGGGAAGTG
>evm.model.scaffold787.1
GCAGGTGGGGGCTTCCCCTGGTGGGTTACATCCCCTGGACTAACAAGAACTTTGAGGAGCAGGTGATTGACCTCCACCAGCAGTATGGAGACATCTTCCTGTGGAGGATGGGGACTCAGTTGATGGTATTTCTGAAGGACTACAAACTGGTGAGGGAAGCTTACTCCAGATTCGAGCTTTCCGACAGACCAAACTGGGAGACCTTCAGGATCTTTGAGGAAACTACTCACGGAATCGCATCAAGTAATGGTCTTTTTTGGCACAACAACCGGAGATTTACGATGCGACAGCTGCGTGACCTTGGCATGGGCAAGTCCTCCCTGGTGGGGGCGGTGCAGCACCAAGCCCTCAAGCTGCGCAAGACTCTCGCTGAGGTTGTTGGAACACCTGTTATGATTC…
>evm.model.scaffold787.2
ATGTGTGTTGTTCGTAGCCGCCAAACATTGTGTGACAAACATGGCTGCTACACTTCTACAAGACTTCAATACGTGCAGCAGTCACATGATCGTGCGGCAGCTATTGCAAGCATATCCGATCCAGTAGCCATACCAAGACCCGGAAAGAGAGTTTGCGTTGGGGAAAGTCTGGCCCGGATGGAACTGTTCATCTTCACAGCCATGGTCTTCCAAAGCTTCGCCATCGCTCCTCCGCCTGGCAAATCTGTCAACTTGACACCTGATTTGAGCG
>evm.model.scaffold824.1
ATGCCACCTGCAGGATCTGTGGTCAAAAAGATCACTACGATCGATGTTGCATCCCCACAAAGTAAAAGTTCAAGCCAAAGGGAAAACAATCTCAGGTCAGTGGTGGAAGCACTCAGCATCAGGGAGGGGCCATTACAAAGGCCAGACTCACGAGCAGTTCCGAGTCACCTGCAACATCAAGATCAAGATCACATCAAGAGAGTGAGTTCAGCTTCGTGCACCAAGACTGAGTCTCCACAGCAGATCAGAGTCACCATTATGCATGGTAATGTGTCAAGCACCCTTAGTATGATCGCTGACATTACTCTGATTGGCCTGAACAGCTTGCATCACCTAGGTCTGTCGAAGCAGGTTCTCCAGTCTCCTCCACAAGCTAAATACTTCACTGCTGAAGGATCA…
>evm.model.scaffold868.1
GCACGAGTCGGACACCCCATACAAGCTGCAGCGGCAAGACCAACAACAACAACAACAACAACAACAACAACAAGACTCCAGAAACTATCGCTCTGAGTATGACACAAACTACACAAGCTTTCCTGGTCCTAGCGGTCCACCCAGCCACCGCTCCACCTTGCCAACTTGTCCACCGCACCACCCACACCCCTTCCACTCCCGGGACCCTGATCCACGCGGCCCCCACCCCCACGAGACGAGAGAGAGGGATTTAAGCGGAAGGGACGTGGATTTGCCGGAGCTGGCGAGGTTTAAGGAGGCTGATCGGTACTCCTTACGTGAGGCCTCCTGCTACCCCTCCCCCCCCTCCCTGCTGTCCGAGCGAGTGAGGGAGGGGGAGGAAGCTTGCCACAACGTCCC…
>evm.model.scaffold978.1
ATGGCAGCAGTCAACCATGTCAATGAAATGGGCGGCACAAAATCTTCATTGTGTAATGACATATGCCTTGAACTTTGGGATTGGTGTGCAGAGAATGGTGTCTGGCTTACCTGTTCTCACGTACCAGACACTGAAAAACATTCGGCTGACAGCGTTTGGCCTGCAGCAGCATCAAAAGCAAAGGCCATGGCTGTACTGATTAAGCACATCATGGCAAAGGCTGGGTGGTCCAGGGAAGTCACCTTTGCCAAGTATTACAACAAGGAGATCGTTCCAGTCCATGACACTTTCCAAGATGCTGTTCTGCACTA
>evm.model.scaffold988.1
ATGGCGTGCAGAATTCCCGAGGTGGCCAGTCTGGTGGAGGAGGCGCAGGACAAATTTCAGCTGGTGTTTGGGACTGTGGCAGATGTGGCAGTCGTGGCCCCAGGGCGAGTCAACATCATTGGTGAACACACAGATTATAATGACGGATTTGTGTTTCCTATGGCCCTCCCAATGGTGACGGTGGTGGTGGGCCGGCGTGTGGAAGGTGGCTGCTGCAGGGTCCACACCATGTCCACCCAAGCTGACAAACCCCATCAGGTGGAGTTCCCGGCTCCCTCCCCTTCCACCACCCTGCAACCTGGCTCCCCTGCTTGGGCTAATTATGTCAAAGGGGTGGTCGCCAATTTTCCAG
>evm.model.scaffold1059.1
ATGAAGAACTTCCTACTCGCCCTCGTTATGGTGGTGGCATTGAGCCTTGCTACTGCCAGGATTAATATACATTGCCCATCTGAAGTGAACGTGCGGTGCCCTTCTTTGGGAAACGACGCAGTGCATCTGCCTCACCCCCACGACTGTTCGAAGTACTGCGTGTGTGTGGCTAAAGGATTGGCCTACGAACTTTCATGCCCCCCGACACTGTTGTGGGATGACACAGTACTTACGTGTAACTGGCCCGATAATGTGGATTGTGGGACTCGCCCTGTGCAGCACTTCTAG
>evm.model.scaffold1099.1
ATGAAGTTTTTGGCTCAGAATATGTCTAGTTGCAATGAAGTGATAGAAGCCATGGAGGCAGGCTCTGCTGTTGCCATGTCATCTTTATATCCTAAGAGCAACAAACAAAAGAAGAGCAAAATGAAAAATTCAGAAAAGCTTGCTGACAGTGCCACCAGTGATTTATCAAATGTCATGGAATTGCAGATGAAGAATGGCAATGTTGATGTAAAAAATTATCCAGACATCACACATATGCCTGCAGACACCAGCCTCAGTGAAGTATTACCCAAGACCAAGAAAGTGCTGAAAAATAATCAAGCCAACTTGCAAGCACTGACAGAGAACTCAAGTGGTGCCAACAAGAAGAATAAGAAGCATAAGAAAGCCAAGATGAATGTGTTTGGGATGCCAGAAAGT…
>evm.model.scaffold1115.1
TTACAGCGGGGACGCGGGAGACAGCCTCGCATACCACAACTTCCAGCTGTTCTCCACTCATGACGCTGACAACGACAATTTCAGTGGCAGCTGTGCCGAAGGTTGCAAGGGAGCTTATTGGTATGATAATTGTGCTGATTCCAACCTCAACGGCTACCAGTACGCTGGCAATAACACCCCTCGCTTACAAGGCATCGTCTGGGGTTCCTGGAAAGGTGTTCATTACTCCCTAAAGGCAACAACAATGATGATTCGCTCAACCTACTGA
>evm.model.scaffold1175.1
ATGTCCTTCATAACAGACATCCAGCTGATGATGCACGGGTTTGGTGACTGCCGCAAGCCCCTCCCTGAGACAGCTGCGGTCATCGAGTCTATTGTACACCAGCAAATGACTGTTTTCCTGCACTTGGCTACAGACATCGCAGAGCAGCGTGGCACAAGGGTGGTGGGACCTGAGGACATCCTGTTTGTCATGCGCCGAGACCCACTCAAACTGCAGAGACTCGTTCACTACATGGGAGTGAGGGACTTATACCAGAAGACTCGCACCAGCACCTCCTCAATGTCTGCCAGCGATATCACCGACTTATCAGCGGAAGGGCCAGAAATATCAAGGAAGAAACTCTGCATTAACTTCCTGCAGATGATAGACCAAACGGGGCAGTACGAGCCGCTCTACTCC…
>evm.model.scaffold1188.1
ATGCGAGGGTCTGGCCGGGCAATCAAGGCGTTTCAGCAGGTTCTGTACATAGATCCAGGTTTCAGCCGCGCCAATGAGGTTCACTTGCGTCTGGGGTTGATGTTCAAAGTCCAGAGTGACTATGAGTCGTCTTTGAAACATTTCCAGTCAGCCCTCGTTGACGCCGGCCCATCATCCTTCTCCAAGCTTGAGATCCAGTTTCATGTTGCACACTTGTACGAGCTGCAGAATAAACACAGGTGTGCGCGGGAAGCCTACGAGAACCTGCTGAAGGAAGCTGATTTGCCCAACCACCTGCGGGCCGACATCCAGCGCCAGCTAGGATGGATGTACCACACTGTTGACACTCTAGGAGAAAAGTCATACCGGGAACTCACAGCCGTTCAGTTCCTTCAGAAG…
>evm.model.scaffold1265.1
ATGGAGAGGCTGGATAAGGGTGCAGGGCCTGCTTCGTCGGCCAGCGGTCCTCCTGACTTTGCTGGGTTTCAGGAGGTTTCGTCCTCAGAGTGTGAGGACAGTGAGTGCCCTGAGGATGACCTGGACCCCTTGGATGAGTTAGACTTGCTGAACGTCGCCCCTGACGAGGATGACTCTGACTTTAGCAGGGCCTTGAAGGAGTTGTGGGGCCATTTTCACGGTGAGGAGGAGAAGGGTGAGCCACTAGCAGAGCGCCTTGCTTCTATTCTAGACTCCAGTCTCCAGCGCCGCCCCACGCCTGACGGCATTAAGCTGACTTGTGACAAGATTAAGTTACCAAGTAATGTGCCTAACTTGGCAGTTCCTGTAACCAACGCTGCGGTTATGAAAGCTATGAGT…
>evm.model.scaffold1328.1
ATGCTGCCCCTATCTCACTTGAGCCAGACACAACTGCCCCTTCTACACTTCAGCCAGATGCAGCTGCTCCTGCCACACTTCAGCCAGATGCAGCTGTTCCTGCCACACTTCAGCCATATGCAGCAGCTCCTGCTACTTGTGAGCCAGATGCAG
>evm.model.scaffold1342.1
GTTTGATGAGAAGGAGTCTGTGTCAGGCACCCAGCAGCTCAAGTCTTCTGTACAGAAGGGAATACGCAACAGATTGGTGGAGTCCTTCCCTTCACTTGGGGATTACCTAGAGAAGATACTGCCCAAGAAAGATGCCTTTAGGATTGTGAAATG
>evm.model.scaffold1358.1
AGTCGTCCATTTGGAGTGGCTATGCTATTTGCCGGGATTGATAACTGTGGGGCGCAGCTGTACCATATGGACCCAAGTGGCACTTTCCTGGAGTTTGGTGCAAAGGCTATTGGATCAGGCTCTGAAGGTGCCCAACAGTCCCTCCAGGAGTCATACCACAAGTCCATGAAGCTACAAGAAGCCCTGAAGCTTGCCCTGACTGTACTCAAGCAAGTGATGGAGGAAAAGGTGAGTGGATCAAATGTGGAGGTGGCTGTGGTGACACCTGACAAAGGCTTCCACAGGTATCCACAAAGCCAGGTGGAGGAGATTATCTCAGGCCTGTAA
>evm.model.scaffold1358.2
ATGTGCAAGACGGAGGAGACGTTGGGCTGGCTTTCCCTCTTTCTCTCCTCTGCCCAAGGTTCCCCCTTCTCTGTTTTCCAATCTCTAGCTTCACAGGTCGACGATTCCCAGCCGGGTATGAGCGAGGCTATGCAGAGGCCAGGGCAAGTGGGACCAGCTGGTGCCGACAGTCACGAGGTTGAGATGGTACCGGCGTCCACCACAAAGTCAACAACAACAGGTGGCTGCCATGCCGCAGTTCCTGGCATAGATAAGGCAGTGCACAGTGCCCTTGGTACTTTTCACACTGTTTACGGGGGTGGGGTTAGCGACAGCCATCAGTCTACCATGCCCGGTGACCACCCCACTACCTGGGATACAGAGGTCAGTAACTGCCATACAGCTCCCATGCCTGGCAGT…
>evm.model.scaffold1358.3
ATGGAGACAGTGGAGTCAGTTTTGGAGTCTTCGAACGTGGTGGATTGGATGGTGTCTCTGGATCTGAGGGACACATATTTCCAAGTTCCAATCCACCTGCGTTCCCGCAAGTACCTGCAGTTCGTTTGGCGAGGCAAGGTTTTTCAGGTCAAAGTTCTTTGTTTTGGCCTCTCCACTGCCCCACAGGTCTTCACCAAGGTGATGGCTCGTGTCTTCATGGGGTCATTGACACTATATCTCCCTGGGCCTTTACCTGGGCAATTGGTTGGTCACAGGGACGACCCTCCAGGGATGCATAGGCGCCATCCAGGCTGTTTTATGGCTGCAAGCTCACTTGGGTATTTAGATCAATCTGCCCAAATCAGACCTAATAGCCAGCCAAAGGAAGCAGTACCTGGG…
>evm.model.scaffold1381.1
ATGTCCCTGCCCGAGAGTGTTGGTTCAGGCTCTGGTGGGTCTGTGGGTCAGGAGTCTGGGGTGTCAGACACGTCGTGGGAGGCTGTTGAAGAGGGAGATGCCCGGCCAACACTCTGGGTGCCTGACCATGCTGTGGACTCCTGCATGGGTTGCAACACTCAGTTCTGGATGGGGCGACGGAAGCATCACTGCAG
>evm.model.scaffold1429.1
GCTGCACTCAACAAGGAACTGTTCGCCATTGCCAATGCTTCAGGACTGGGTGATACTGGGGAGCAACTGAAGGACAGGGACTTTGAAGACCTGCTTGAGTCCCATGCTGAAGACCTCAGCAATGAGGTTCTTCAATTGCTTCTGGAGCAGCAGCAACAGGAGGACTTGCAGCAAAGAGAGTTCCCGTCCCCTATAACACTCCCCAGGCTATCAATGAAGTTGCTACATGGCATGCTTCAGGCTGCAAACAAGCTGGAGGAGATG
>evm.model.scaffold1497.1
GAGGATATGTGGATGACACACCACATGATCCCCAAGCACACCTTCAAGGGTGCCTTCCACTCCTGGTTGGTGTTCCACATCAACTTTGAGATGTACGTGGCCCTGGCAGCACGGCGCCACATTGTGTTTTACCGCTGGAACAGGATGGAGGCAGAGTTTGAGCAGTTCAACACCATCTATATGGGTGATGCCATGTCCAGCATTGAGGGTCTGGTGGCTGTCAAT
>evm.model.scaffold1569.1
ATGGATGTAGACAAGAATCTCTCGTGCATTCAGCGACTCTTACAATGTATCGGGGAGAGGTTTTACTTCACAATACTGTGGCTTATCAGGCTGAACGGCGGCCTGCCTTACTCGTGGTATCGGCCGCGCGCCAACCACGCCCGCAGGTGGTGGTGCATGCCGGCTTGGGAAGGCCAGCGAGGCGCTCCTGTCTTCACCCGCCGCCGCCACCTGGTGCTTTGGTCTTATTTTATCACCATGCTGATCTGCTGCTCCTTCATGGCCTATATGATAATCGTCCTGATGCCAAGGATGAGAAGTGATCCCTCAATAGCCTCCCAAGCAAGGATAATAAACAGTTTCATGGGTTCAGTGGCCAGCATGGGGCTTGTCTACTACCTGACGGTGAACAGCAAGGAG…
>evm.model.scaffold1618.1
ATGTGGGACCTGAAACACTGTGACCCCAAGAGATGCTCAGGCAGAAAGCTGGTACGACTAGGCTTTGTGCGTCCCTTGAGGCTCGGCCAGAGGTTCCCAGGCCTTGTGCTGACTCCTGTGGGCAAGAAGTGCATGTCGCCTGAAGATGCTCCAATACTTAACCAGCACGGCCTGGCAGTGGTGGATTGCTCTTGGGCCCGGCTTGCAGAGACACCCTTCAACAAGATGAAAGCAGCCCACCCAAGACTACTGCCCTACTTGGTGGCCTGCAACCCTGTCAATTATGGCCGTCCTTGCAAGTTGTCCTGTGTGGAGGCCATTGCTGCAACTATGTACATATGTG
>evm.model.scaffold1647.1
ATGAAGCAAGTCAGTCTCCTGTTAAGTCATGGAATAAAGCCCATCATGGTGTTTGATGGTTGTCACCTTCCTTCCAAAGCAGTCACAGAGACCAAACGAAGAGAAAATCGTGAAAAAAACCGTAAACAAGCCAAGGAATTACTGAGGCAGGGAAGAGCTCGCGAGGCTCTTGAACACTTCCGCCGCTGTGTTGAGGTGACGTCTGAGATGGCCTTTGAAGTCATCAGTGCTTGTCGAGCAAGGAATATTGATGTTGTCGTTGCACCATATGAAGCTGATGCTCAGCTGGCATTCCTGAATCTGAAGGGCATTGCTCAGGTGGTGATCACTGAGGACTCAGATTTGATTGTCTTTGGTTGCAAAAGTACTCTGTTCAAGTTGGATAGTAATGGTGGCTGT…
>evm.model.scaffold1777.1
ATGGAATGCAGAAAAAAGTATTTATTTGAGTGTAATGTATTGTCTACAGTGAGCAGCGACAATGTTAAAATGCTCATTGTGGATGCTGCCAGGAGAGGTAACTATGAGTTGCTGGATGAATGCCTGGAAGCTGGAGTGTCTGTCAATGCCCTGGACAAGGCTGGCTGTTCTGCCCTGCATGGTGCAGCTCATGCTGGTCACTTTGATTGTGTCATGAGACTCCTGAAGGAGCCCAAGTTGGAGATAAACCTGCAGAATAAAATTGGGGACACTCCTCTGCACTGTGCTGCAGTGAAAGGCCACTTAGAGGTGGTGAAGGTATTACTGCAACATGGTGCCAATTCTGATTTGATCAACAGGGAGAATCATACACCTCGCAGCTTGGCTAAGAGAGGCACC…
>evm.model.scaffold1822.1
GGCTTCAACAACCTTCCGATCTGCATGGCCAAGACGCACCTCTCGCTGACGGCCGACCCCAAGAGGAAGGGCGCCCCAACTGGCTTCAAAATACCCATACAGGACATCAGGGCTTCCATCGGGGCAGGCTTCCTCTACCCCCTGGCTGATACA
>evm.model.scaffold1845.1
ACACCACCTCGGAGAAGGCTGTGAAAGAGCGAGTACCATCAGGAAAAGGTGGCCGCTGGATTATTCTACATGCCGGAACCAAAAATGGATTTGTTCCTGAGGCTTCCCTGGTCTTCAAAGCAAGAAATAAGGGAAACTACCATGATCAGATGAATGCCGAGACCTTTGAGAAGTAG
>evm.model.scaffold1920.1
ATGGATAACATCTTCAGGGAGCACAAGGACAGTCTTACCCCCTACACCAAGGAGGAACTCGAGTTCTCTGGAGTCTCCGTAAACGACATTACCTTCAGCAACCGTCTTGAGACTCACTTTGAAGACTTCGAGTACAACCTCATCAATGCCGTTGATGATACTGCCGAGATCCCAGATGTGCCTATCTCTACCGTAGTTGATCGCCTTACACACAATGACTTTACTGTCACACTTGATATCTCTAACAACAACGACCACGATGTGTTGGCAACTGTGCGTGCCTTTGCCTGGCCCAAGTATGACAACAACCATGTTGAATTCTCCTTTAACGACGGACGATGGAATGCCATTGAAATGGACAAGTTCTGGGTTAAGC
>evm.model.scaffold1945.1
GCTCCCAAGGCCTTCAAGGGGCGGCGCGGGTGTCAAAATACCGCTCTTCTTTACTGCATCCACGGAATGTTGTGCTAACGGCCTGCTATGCGAAAAACAGGGCCAACACTGGACGAGGATTAGAGGGCGAAAGGAAGACCGCTATCAGAAAGGAGCTACTGGGTCTCGGCATGAGTTGTTCTTGA
>evm.model.scaffold1956.1
ATGACAAAAGCACCTGGTCCTCCTGGCCCTCCCGGCCCTCCCACGGGCCCGGGGGGACCCCCAGGACCAGCTGGCCCCCCAGTGCCCCGCCCCATCACCCTACCTCCGGGACCCACCCCTGCAACTGGACCAATAACAACCATAGTGGCGCCTGCTGCAACGACACCTGCTGTGGCCACTGGCACCGGAATATCAGCCCTGCTGCCCCCAGAGCTGCCAACATTCGTGGCACCAAGAAGACCCAACCTTGGGCGGGAGGGTCGGCCCATCACCCTGAGGGCCAACCATTTCCAGATCTCCATGCCTAGGGGCTACATCCACCACTATGATGTCAGCATTCAGCCTGACAAGTGCCCCAGAAAAGTCAACAGGGAGATTATTGAGACTATGGTCCATGCA…
>evm.model.scaffold1983.1
GAACTGCCACGTCTGGAGAAGGAATTAGAAGATTTGGTTGAAATCTACAATGAGAAGAGTGGCCAGCCATTCCTGGTGAAAGGACAGACAGTGAGCGACTACATCCTTGATCACTGGCATCGCTACTATGACCAGAGGAAACAGGAGAAGAAAGAGCGG
>evm.model.scaffold1989.1
ATCCCAACGCCACTGTGCAGTGCCCGGGAGCTGGAGGAGTTCAAGCTACAGAGCACCGAACCACTCATGCACTACACTCCCTCCGGCAACGACCCTGTGGTGTGTCTCGAGCCCAACGTGTTCCTCACCCACGAACAGCAGCAGCGGGCACAGACACACTCACCTATGTAG
>evm.model.scaffold2019.1
GCACACTCACACACTTACCCTCCAATCAACTTACACAGATTCTCGATGTGTCTAACGTGATGGTGGTCGTGTCTCGTTGGTTCGGGGGCATCCTTCTCGGCCCGGACCGCTTCAAGCATATCAACAACGCCACACGGCAAATTCTCGACTCTTGCGGCTACATTGTCCCGCGGCATGACACCACCGGCAAGAAGAAGAAAAAGGGGAAATAA
>evm.model.scaffold2025.1
ACGAGAAGTGCTGCAAATCGACAACACAGGCCTGCACAGTCTTGAACCCCCGGAGTGGCGCCTCTCCCTCTGCCTTCTCTTCTCTTGGATCATCCTCTTCGTCGTGTTGGCTAAGGGTGTTCAAAGTTCCGGCAAGGCTGCGTACTTCACCGCCCTGTTCCCTTACGTGGTGCTCTTCATCATGCTTATCCGTGGCTGCACGCTGTCCGGCGCTGGCAAGGGTGTTCTTTACTTCATACAGCCTCGCTGGGGAGAACTGCTCAAACCCAAGGTATGGTACGCAGCCGTGGACCAGTCCTTCTTCAGTTTGTCTGTGGGTTTTGGCTCCATCATCATGTTCTCCTCATACAACAGTTTCCGCCACAACGTGTATCGCGACGCCGCCATTATCTCGGTCAC…
>evm.model.scaffold2052.1
ATGGAAACAGAGGGTGCTCATTGCCTTAGAGCAGCTTTAGATACTGGGAAGCCAGTCTCCATTGGGGAAATCACTAGCATCGCAAAGACTTTAGGTGCACTGTGTGTGACTCAAGGTGTGTTTGATCTTAAGCAAGACATTCAGCTGTCATCCCATGTTGTATCAGACAAACAAGCAGTAGAGGCATGTACCAAATTTGCAGATCACCATCGGATGTTGGTAGAGCCATCCTGTGGAGCAGCATTGGCAGCTGGATATTCTGGACTGATCCGGGAGTTAAAAGAAAATAATTTTATCAAAAAAAGAGGGCCAATAGTGTTTATTGTTTGTGGTGGTAATATTGTGTCAATGGACAGTTTGATACAGTGGAGGGAGCAATTCAAAATTTATTAG
>evm.model.scaffold2096.1
CCCCCAGCAGGGTGGTGCCTGCTGGGGGGGAGCAGCGACAGCGGAAGTCCAGCGCGTCGTCGCAGGACTCCCACGACTCACAGGAGGGGCGGCCGGGACTCGGCGCAGCGGGGCCTTCCTCCTGCCTCTTCACTTGCCCCCCGCTGGAAGACAGGTCAAAGTATGAAAAGCTGCAAAACGCCCATGATGAGGAGAGCGAGGAGGAGAGCAGGGACGAGGTGGTCATGCCCCGCAAGGATGGCAGACGCATGTCCCCCCAGCCCTCCCCCCGCAGCCAGGACCCCGCAGTGCCCCGCCACCGCAGGCACCACCCCATGCGGATGAGAAGGGGCAAGAGGCAGGCCGGAGGACAGGAGGCGGGTGGCTCCAAGGACAGCAAGCCTGACGGGGTGTTCATCT…
>evm.model.scaffold2096.2
GTGCGGACAGGAGTGAGCAACAAGGCAGTGCTCTCCTACAGTGCATTGCTACAGGCAGGGACAGGGGCTGGGGTGGGTAGCAGTGCAGGCAACACCAGCAGTAACAGTGGTGGCAACAGTAACAACACCAAGAAGGAAGGCCACTCCTCCCCACAGCCTCTCCTTCTGCAGGCTGCCTCTCCTGCTGCAGTGAAGGGTGCTGGAACGATCACCAAGGCAGGCGGCGCCACCATCAGCATCATCACAGGGAAG
>evm.model.scaffold2096.3
AGCACTGCGGTGGTCACCATGGCAACAGGCCGGCCGGTGGTGGCTACAGCAGTGAGTGTGGCACCAACAAGGTGTACTGCCATGACAGCCTCTAGCCCCAGACCCATGATTGCCTCGCCAGTCACCACCGTGGCTGCCAAGTCTGGCAGCTCAGCCCCCATCGTGCGCAAGGCTCACACCAATGTCATGGTCTCCTCAG
>evm.model.scaffold2096.4
ACAGGTGATGGGACTGGCCGGGTGGCAACCTTGGTGGGTGGCCGAGGGGGCACTGGTCCGGCCCACTTCATCCCTCTGACGGCCAAACTCAACTCCATCTCAGTGCTTGGTTCTGGGCCGAGAGCTTCCCGCCCTGCCGTGTCCGTGGCCACCCCTCGCTCCCCGGCAGGCAGCAGGAGGAACAGTGGCAGTGGAGGT
>evm.model.scaffold2181.1
TTCCTCTTCCTGGACCGAGCTGATCTGCCAGAGCACACACTACGAGCCAGCACCACCAGCAAGAGTGTCACACCGCGGGGAGACCTCATCACCACCACCACCACCACCTACATCAAGGCTCCGGAGGCCCAAGGTGCCGCTGGGAGGGGGAGTCCCGGGGCGTACCGAAGGAGAGAGTCCTATCGAAAGGCCAACAACATTCGATCAGGTGTGGTGTGCAGGTGCCCCCGTGCATCACTAGACTGGACACTAGCTTGGACTGAGGCACCACACTGTGTTCATGGCCACTCACAACAGGGCAGGG
>evm.model.scaffold2287.1
ATGTGCATCAAACAGGAGCATGAACATTATNTGCTAAAGAGAGGTTTCGTGAACATGTTGTGTCAGGTCTGGAAGGAAGGACTTTCCCATGAGAATATAAAGGCCGGGTTTTATGCAACTGGAATACAGNTATATCCACTAAACCCACAAAAGTACATGATAGATCGCCTTTGCCCTTTGAAATTAAAAACATCCAGGGATGATGAAAATAATCCTATACTGCATGTTGTTACAACTGATAAGACACAACAGAGATTCACAATCATCCCAAAATTTACAGAACCATTCACCTTCCGATGCCAGTAG
>evm.model.scaffold2347.1
ATGACCATTGGCTACTCGGAAGACCTTACTAGTGGGCCAGGGTCATCTGCTCCTCGTGACCTTTCCGTCCACGCCACCACACAGCACATCCCTCTCGCCAGGCCCATCAGACGCACATTGAATGTTTCCCCACACAGCCAATCATTGCTTGCTATGTTGCTCACGCCACAAAACATTCCACTGGCACCCCCTCCCCCTAGCCCCCCACCTTCACTCCGACACTCAAAACAGCATCACAACTTTCCAGTTTTCACCAAGGATATATTCCGTCATAACCTCGTTTGCCGATGA
>evm.model.scaffold2353.1
ATGAAGAATCCTACAGAGTTTCCAGAGATTCGCAGCATGGCATTTCTTGTGTTGACAACATGGGAACCAAGTTTGTCCTGGTGGGAGGAAGTGGCATTCTCCACATGGAAAGAAAAATCTCCTCAGGTGCTTTCTGTAATCTCTAGTACGCTCACCACCTTAAGTGAAGGGAATGACTCCCG
>evm.model.scaffold2408.1
ATGTTGGATGTAGCAGGCAGTTCGCTCGGCAAACAGCTGTCTAGTATGGAAGACAATTCTGACCATGGAAGGCATGTGAGGAAAGGTTCCTCACATGGAAAAGGCTCCAAGAGTGGCTCTTCCCAACAGGAAGCTACTAAGGGTGTACATAAACATTCCCGGGGTTTCACCTCTGGTAACGGTGACGAATCTGCTACCCAACACACTCTCTCCTTGGCTTCCATCTCATGGGATGAGGCAAATGCTCCGCCGTGGACCATGGTGATGGAAGCTTTGCCTGCATTACGTAGTGATATGGACAAATTAAAGGAAGAGAGGAGATTGGGCCACAGCTGTGGTGCTGATGATGCCTCAGCACCAGACGGTGTAAACATTAGGACAGCTGGCCAGGAAGAGCCT…
>evm.model.scaffold2427.1
ATGCCTCCATCGTGGTCCCTAGCTCCATCGTCACCGGGTGGTGGGAGGACTGACAGGTGTGCTAGAAGTGGTGGTGCACCGGGCTGTCTTGCGGGTGTTGGGCCTTGCCCAATTAGGTGGTCTCCACAGCGCGTGGAGGCAGCCGCCTGCGCCCCGCCACCATGTATGGTGGACCGTGGCGAACCTGTTTGTCCACGTGGGAGTTTCGACGGAGTGGCGCCCATGTTACGACGACTGGGCGGAGCGGGCGAGCCTCGGCAGGGCAGTCACGGTACTCGTGGGTGCATAGACCCGATGGCCTGCTATGGTTGGCACGCCCCTTGGGCCTGCCAGGCTGGCGACGGCAGTGGCGCAGTTGGAGTGGGCGACGTAAGTCAGCCTGCTGTCACCATGCTTAAG…
>evm.model.scaffold2443.1
CCTGGGTTCGACAGCGGGTGTACAGCCTGTGTGGCGTTGGTACGCGGGTGTGAGCTGTATGTGGCTAATGTGGGTGACTCGCGGTGTGTGGTGTGTCACGATGGTGTGGCTCTTGACATGTCCCTGGACCACAAGCCAGAGGACGACCCGGAGGCCACCAGGATCAGAAACGCAGGTGGCAGGGTGACAGCTGACGGCAGGGTGAACGGGGGTCTTAACTTGTCAAGGGCCATTG
>evm.model.scaffold2564.1
ATGGTCCGCCAGGCCCCTGACAGCTCGTTCCTTGGCCCGCCTTCTTTACAAGATCATAGAGATTGCAGATCTGGGCCGTTCTCCGAGGGCCCACTCTATCCGTGGCCTCGCAGCTTCCCTGGCCTTCCTCAGGACACACTCAGTGGAACGGATCAGGAACCTGGGGGATTGGACTTCCGCCTTGTCCTTTCGGACGTGCTATCTACTCCACTCCGTCTCCCAGTAGGGGAGAGCGGGGCTAGTTGCATCGCGG
>evm.model.scaffold2564.2
ATGATGGCTTTCGACCTCCCTCACCTTGCGAAGTCCTTTGCCAAAGCTAGGTTAGAGGCACGACAATCGGCCGCGAGGGACGTCCTGGAGGCCGCCAAGAGGGGCGTCGTCAGGGCTGAGCCCCTCTCCATGGAACTGTTTGACCCCGTGGTGACAGACCGAGTCTTCTCCTCTGTGCCGACCATCATTCAGGTCACTCCTCAGCCACCTGCTAAACCTCGTCCAGCTCCAGCTCCGACACCGGCGCAGCGTCAGATCAACTCGCACCGCCTGCCCTTTCCAAGGAAGAGGGCACAACCAGCGTACCAGCTGGGGTACAAAAAGGTGCTTCGAACTACTTCTTCCCAAGAGAAGAAGCAGCCCATCCAGTACCGCGGGACTACGGGCAACGCTACGTCC…
>evm.model.scaffold2576.1
ATGCAGGTTTCCCAACGACATCCCCCCCCTGACACACCCATCCCCACCATCTTACTTGATGGAAGGGCGTTACCCCTGCAGGCTTCCATCTCCATACTTGGCGTGGAAATGAACAGCGCCCTGACCTTCACTGGACACGTCAGAACCATAGCCAAGAAAACCACATGGAAACTTAGTTGCATCCGGCGCGTCTCACATCTCCTCGACTCCCAGGGAATCTCCACCCTATATGCAGCTCAAGTCTGCCCCCTCATGGAGTATGCCCCTCTCACCTGGTCGTCCTGCCCCCCTCATACTTAA
>evm.model.scaffold2609.1
GTGGCGTCCTGGAGTGTCCCGCACCATTGTCCAACTGTCATGTCGGCCGTGTGATGCAGGGGAGGTAGTGCACCAGGCCCTACAAGAAAATGATATTACCTTCCACCTTGTCACAAAGCACAAAGTCACTATGGCTGGGCCGGATGCTAAGAGGAGCGAGATCATGGCCAGAAAACTGCTAGGATTTGATAGCAAATTTGGCTACACTGTCAGAGACATCAAGAAGTTCTCAGGGACAGAGAAGCTGCGTGTTGCTCTCCAAGAGCCTGAAGGGTCCTGTGTGGTGGCAGCTCAGGCGTCAGGGGGCTCAGTGTTCAACATGAACAAGTGGCTCCCTACTAAGGAG
>evm.model.scaffold2700.1
ACTAGAAAACTCCAACAAGCAAGGTGTTGTGGTGACTGGGGGTTCATTTTTCTCTCGTGGCTCTCGGTTCCGCTATGCTGGGAAGTGTGAAAAGGAAGTTGTGGAAGAAAGCTCAAGTATCTTACGAGACCCTCCAACAGTAAATAGGGTGTCCCTCAAGAACATTGGAAGGTCCACCTCTCTCCCCACCACACCAGCTGACTCTGATACTTATGATGCTGTAATCAGTCGAGTCCACCGGCCTCTGCCATACATAGACCGAAGCAGTAGTTTGGATGAGGATGTGTTGTGTGGGGCTGACATGGGGTCTCAGGACTCAACAGAAGGACTCAACCACATAAATGGGGGCTGTGGAG
>evm.model.scaffold2762.1
ATGGCACTGCCCAGCTACGTGTCAACAGAGTGGATGGGGCTTGGACATGCCACCCTCCGCTTCCGCCCAAAAAAGGTGCCAGTGGTGGAGCCTCCTAAAGCCAGTGAGGATGAGGAGGTGGAAAAAGTGGAAGAGGACAGTGCCACTCCTGACCAAGACTCCTGGTGGTGGTGGCTCCCTGGCTCTTGGGGGGATGGTGGTGTTTCCTGGTTCTCCACACCTAAGAAAGCCAAGCCACAGATCCAGCCAATTAAGACACATGCAATAGAGTGTTACCTGTCAGCAGTGTACATTGG
>evm.model.scaffold2901.1
ATGTCACTGGTGGTTCACAAGTTGGTGCTAAGTCCAGGAGGGGCCACTGCCACCACTGCCCAGCCTCCCACCGCCCACCATGTCACATTATCCGCCTACACCCACGCTCGGTCAAATGCAACAGACAGTATGGGCCGTGTGCTGGATGGTCCACCAAGTGGTTCCATGAGCACTCCACCTGCCTCTTCCTCCCCATATTCCTCCTCCTCAAACTCCTCCTCCTCCTCCAAACACAGCTCCACCTATAACCTCCCTTTTGTTCTTCAGGATCATAACTATGGTGCTCCTCCTCCCCCAACACCCCCACACTCCCCTCCCCCAACCTCCTCGTCCTCGTCCTCCTCCTCCTCTAATACCTCCTCTTGCACCTCTTCTTCCTCTGGCTCACTCTACCAACAC…
>evm.model.scaffold2958.1
GGCCATCATGGTGACAGAGGAGCAGAGATGGCTGATGTGGTTCTCCCGGGGGCAGCCTACACGGAGAAGACAGCCACTTATGTCAACACAGAGGGCCGAGCACAGCAGGCCTGGGCAGCTCTTATACCCCCTGGGATGGCTCGAGAGGACTGGAAGATCATCAGAGCCTTGTCTGAGGTTGTGGGCGCTCAGCTGCCATACGACAACCTTGCTGAAGTACGGGACCGTCTCACAGAGGTGTCTCCTAACCTGACACGTTATGGTGATGTGGAGGAAGCCAACTACTTTGCACAGGCTTCAACCTTGGCACAGCTGGTGAAGGGCAAGCAGGAGGCAGCACCCATAGATGTGCCTCAGAAACTGTTAGAAGACTTCTACATGACCAACTCTGTGAGCCGT…
>evm.model.scaffold3027.1
ATATTCAAGCTTCTTTGTTGATGAAAACCCATTCCTCAATGATGAAGGGTTCGGACACCTGCAGAGCGAGGAACTGAAGCACTGGCCAGCTGACAATGACACCACAGTGGAGCTCGAAGACTACCCAATGTTCTCTACTATTGCTCTCACACTTGCCAAAATACTCATGTTTATATTAGTATACTTACTAGCAACAGTGGTGTTCCTGCTGAGCTCCCAGCGGCTGGTGCAGGTGTATTTGGTGGTGGGCAGTGTGGTGGTGGTGGTTGTTGGATACCAGCTCAATGTGGCCACCCTGTTGTACCTGGCCTCCCCCCCACACTGCGATAATCCTCCCCTGCTGTACAGCCTGCTGTCCCTCAACACCACAGCCATCCAGGGCAGTGGCACCACCATCAC…
>evm.model.scaffold3039.1
ATGATCCCAATTTTAGGCATTATCTTTCTTCCTCAGTTCCGTGAAGAGTTGTGTAACGATGTGATCACAAGGCTGGCACACATGATGAGGGATGAGTGTTGTTTTGCCCTTGAGGCTGACAAACAGAAACCTAAAAATGAACTTTTACAAGCTGAAATGAAAGAAACACCATGGAGTTCAAAAATAGAGAAGGACATTGTGAAGGATTATTCACAACTATCACAAATTAAAATTAATTATCCAACTGTCTCTAATTGGGCAGAGAGTGACCTTCCAACTGACCTCACAACTTTACCACTAGAGAAGGTCATGGCAGTGAGAAGGCAAAGGAAATCATTCAGTTCAGAGAAAAGGAATAGTTTCCCCATTACATTCAATGAAGTGAAAGGTAATTTGAAG…
>evm.model.scaffold3101.1
ATGGAAATCAGCAGAGAACATCTTTCTGACCAGCTCAGGCGGGAGCGTCTTGCATCCACCACTTGAAGAAGATGATGATGGAGGTGGTGGTTTGCGTGAGGCGCCTAGCAACCCTCATCGCCTAGTGTCGTCTGTGTCGGCCTACCCTCTTCCTACCACCAACATTGTTTCTGCTGGCATGGTCAATGCAACCCAATCCCCTGCTATTGTTACTGCTTCTGCTGCTGCTTCTACCTTTACCATATGTTCTACCTCCTCTTCTTCATCTGCCTCCACAAACTCTTCCTCATATCATGTTGGAATGCAGCAAAGTCAGTCTCCTTCCTCTTTGACCAATTCCACCTCACTCACCGGCGGACACAACAGCACAACTCGCTCCGGGGGTGAATATCCCTCCTC…
>evm.model.scaffold3146.1
ATGAATGGAGAGGAAGAAGGAGACTCTTCTGATCCTGATGCAAGTGATATAGAAGATGACAGTGGTAGTGAAGAGGAGGATGAAGGAAATAACAGTGGTGAGGGAGACAGTCTTGATGAAGATGAAGTAGAAGATGCAAGTGAAGATGAAGATGATGATGAAGGTGATGATGAGGAGGCCAGCAGTGATGAAGATTCATTTGGTGATGATGAAGAAGAGGAGGAAACTAATAATAAAAAAGAAAAGATGATAGTGTCAGAGGCAAAGGTAGACAGAGACAGTGGCATAGATGATCCTCCTCAGGCAAAAGTGAGGCTCAAGAAAGTGAAAAGCAAAGTAAATGAAAAGC
>evm.model.scaffold3179.1
CTCAACCTTCTGCGGTCATCAGGAGTCCGCCAGCTCAGCACTGATGTAAAGACTGTCACGCTGATCCCAGGTGATGGCATTGGCCCGGAGATTTCTGCTGCCGTACAGAAGATCTTTTCTGCAGCCGAGGTTCCCATCGCCTGGGAGGAGGTGGACGTTACCCCTGTGAAGGGACCAGATGGCAAGTTTGGCATTCCTCCAGCAGCCATTGAGTCTGTCAACCGGAATGGCATTGGACTGAAGGGCCCCCTCATGACTCCAGTGGGCAAGGGCCATCGCTCTCTCAACCTGGCCATCCGTAAGGAGTTCAGTCTGTATGCCAACGTGAGACCGTGCCGCAGTGTGGAGGGCTATGAGACACTCTATCGGGATGTGGATGTGGTGACCATCCGAGAGAAC…
>evm.model.scaffold3238.1
GACGTCGACGCTACTTGCACTGAGTCGAGACAGCAACAACAAGCAGAGGCAGCAGCAGCGACAGGACGAGCCGGTCTAACAGGCAGCGACACTCCCTGGGTCGAGGTGGGCGGCGAGGTGAGTCGGCCGGTCCGTCTGGCGGCTGGCTGGCCGACGGGCAGGGTGAGTGAAAGAGTAAATGAGAGTGATCTGACACGTGATTATGAGGACGAGTGTCTCGCCAGAGAGAGAAAGGATGAGGTGAGAGCCACTGGTCCTCAGCGAGCAACGGGGCAGGCACGTTGGTTCACAGGGTTCAAGGTGACGTTTGCCTCTGGCCACGTGTCTCCCAGAGATGCAAACACAAG
>evm.model.scaffold3242.1
ATGTGGCCCTCGTTGGCCATAGCCAAGTACCTCGGCACCTCGAAGTCGTGCCAGACGTCAGGCTACGCGTCTACCGCTCGCCTGGAGCCCGTGCTGCTTCCTTCCTGGAGAACCAAGAACTGCATCGTGTCCTCCACCACCAGTTCGACCTGGTCGTACTGTGGTTGGGCAGTAACGATGTGCGGGAGTCAGGGCCGGCCCGACACATAA
>evm.model.scaffold3242.2
ATGATACAGCAGGCTGCCGCCTTTGTATTTAAAGTCAAGAATGGTCAAGTTTACCTTCCTATAAGTAATTCCACCAAGAGGAAAGTGAGATTATATCCCAGTACACTTCTAGCCAGATATGAAGTATTAGAAGAACAGGAGCTTGAATCAGCTATGCAGCAGGGCGATGTCAGGAAAGTATGCGAAGCCATGGGACCCAACAACGACCATGTAAGTGGATCAATAAATCGCCGAGATAAGTTGCAGAAATTGATGGAAAAGAAAGATTGGTCGTTTTTAAGTGAAGACGAGCAAAGTACCATCAGAGATTTAATCCAAAATCACAATGATCTCTTCATAGTTGAGAAGGGCGAGTTGGGCTTAATTAACCAAGAACCGGCCCACATCTACGTGTACGAC…
>evm.model.scaffold3350.1
GACCCTCGTCTCCGGACTCAAACCTCCTAAGAGTACAGTCTGCCACTATTGGCCGGAGACTGTCAGACAACGAGCTCATGATGCCACCGAAGATCCGGGTGGCTCTCTCCTCTGCTTCCTCCCCTGGCGAGACCTCCACGGGCTCCCTACCTGTACGACGTCACTCCAGCATTGGGCCGGAAAGACGCGGGTCCACTTGCACCAATCTCTCACCTCCTACTCTGTCCCGTACCTTGGTAAGTGGCGGACCTACCTGTGGAGGGTCCCTGTACTCCTCTCGCCGCCACAACCCCTCCCCGCCTCTCTGCCTCAGTCCTCAG
>evm.model.scaffold3432.1
ATGCGAGTGAGTGCTTTGCTGGCGGGGGCGTGGGCGTGTCTCCTGGTCGGGGACTCCTTGGTGGACGCTTCCCCGTGCTGCGGGTTGGTTGCTGCCGCGGCCGTGGGTGGTCTTGCCTTCGCTGGGGGTGTAGCGGTAGGCAAACACCACCACCACCACCACCATCGTCGTCATGGATGTTCTACCTGTGGCTGTGGCGGCTGTGGCGGCAACTGTGGCTGGTGCGGCGGAAACTACGGCAGGAGGCGGCGCAGAAGCATCGTTAGTTTCATCGAGGACGCCGAGGTTCAGGACGTGTACGCGAAG
>evm.model.scaffold3540.1
GTTGCTGTTTGCTTCTGGCCAGTAGTGCAAACTTTCAACTTTGCTTATGTGGCTGAAAAGAATCGGGTGGTGGTGGTGTCCGTGGCATCCTTCATGTGGACCATCTTCCTGTCCTACATGCACCACATGCACCAAGAATCACTGCCACGATTCTTGCACAAAAAC
>evm.model.scaffold3964.1
CACTGGAGAATAAGAATGGATGAATCAGAGCTGGAGGAGCTGTCTGCCACTGTATATGATATCCTGCGAACACTGAGAGATCCAGAGAAGGATGCCACTCTGGAGGACTTAGATGTCATTCAGGAGGACAAGGTCAAAGTTGAAAAATTCAGTGAAGACAAGTATCTTGTGAAGGTGGAGTTTGTCCCAACAGTGCCCCATTGCTCCTTAGCCACACTTATTGGCCTTTGCATCCGGCAGAAATTACAACAGTGTCTTCCTTATCCCTGCAAAGTGGACATTAATATTGCTCCAGGCACTCATACTACAGAGGAAGATGTGAACAAACAAATAAATGACAAGGAACGAGTGGCTGCTGCTCTTGAGAACCCAAGCCTCATGCAAGTAGTAGAAAAATGT…
>evm.model.scaffold4009.1
CTCCCCCAGCGTTGCCATGACGACGGAGGGTACCAAGGGGAGCGGCAGTCCCACCCCGTCCCCCACCAAGGCCACAGGGCAGGGGGGAGCCACAGGGGAAGAGGGAAGAGGAGGAGGAGAAGAAGAGGAAGAAGTTTTACCAAGCCCAGTCAACTCTCAGCAATCTTTGAACACAGTAGGACCTCTTGAGAAGGTGAAGTTATGGCAAGCATCACTGATCAACTCGGAAANNNNNACTCCTCTCCCTTGCATCTAG
>evm.model.scaffold4048.1
ATGTGTGGCAAACCCCAACTTCGGCCCGCCTCGGGCAGTTTCAACCTAAGGGGTAGAGACCAGTCGTCCTACGCCCGCTTTGTGCTCAACCCCTCATTAATAAACTCTGTAACGCGCCCCTGGCCTTTCTGTGATCTAGCCCCATCATGGCGCAGTTTCTTCATGGGCAGGGGTGGCACAGACACCACGGAAATGCCTCAGGCAGCCACGTGGGTTTTGAGCTTCGCGCCCGCCACCCCAGCATACGGCATAGCCACCACCACACAATACTCACCAAACCCTGCCTTTACACCAGCCACTGGGCGGCAGCTATTGCCTACAACTCTGTACCAGCGCCCACCACCCCCTCTACCGTCTCCAGGGGGTGCAACCGTGGGCGTGTCACCAGCAACATTCGAG…
>evm.model.scaffold4246.1
ATGTCACCGCTACAACCGGCCTGGAACCCTCATCGTGTCAGTGTTGATATTCACTCTCTGCATCATCCCAAGAGGGACTGGCTTCCTCATGTGCTGCAAGACATGTTCATGACTAAATTGTACAAGTACTCCCATGTTCAGGCTATTCATGTTTATTGTGATGGGTCAGTCAACGGCAGCAGGTCCGGATGTGGGCTTTTCATCCGCGACTACATCTCTGCCAGTCACTACACTGACACTGAGGTTTCCAGGCGGCTCCCTGCACACATGTCTTTCACTAGGGCAGACCTGTATGCTGTTCTAGAGGCGCTCCATATTGTGGCTACTCTCCATAAGTTTCCTTTCCGACCGTTCTATTGCTGCTGTGGTAGACGGCCATTGTTCTTCTCCTAA
>evm.model.scaffold4279.1
ATATGGGACACTGCTGGCCAAGAGAGATTCCAGTCACTTGGGGTTGCCTTCTATCGAGGGGCAGATTGCTGTGTGCTGTGTTATGATGTCACTTCTCCCAACTCATTCAAGTCTTTAGACTCTTGGCGGGATGAATTTCTAATCCAAGCATCACCTCGTGACCCAGACCACTTTCCATTTGTTGTTCTTGGAAATAAAATTGACTTGGAAAATAGAGCG
>evm.model.scaffold4296.1
ATGGATGTGGCAAAGGAGAGCCACAGCAGTGCTGGAACAAACCAAAGATTGCTACCAGCCTCAAGATTGAATCTGTGGATGACACAGCCAGAACTGCTCCATGGCATCAGCTTCCTTGGGGTTCGCCGTGGCCATGTACTGGACACAGAGGCACACAGGGGGCGCTGTTGTGGTGGTCACCAGCTGCTCAAGGTTCATGCCATCTGTCCCATCAGCCGGCGGGAGATCCCAATAATAATGAGTGACACTCTGCCGTACATTGAAGACACAGAAGCTTATGTTGGCATTCCTTGTATTTCAGAGGAGGACAAAAATATTTCAAGTAACTTTGGCTTCACAGTCCCACACATTCTTAAGAATGGCAGATTAATAAATTCAGGAGAGCTGAGTGATCTGTCT…
>evm.model.scaffold4322.1
ATGTCGGCAAATTTTCTCAAAAGCACCCTCTGCAGATCCCAAGGCTTCATGATCACTCTCTACAAAACTCACATACGACCAATTCTAGAGTATGCCTCCTGTGTGTGGAACACAGGCTTCTCGGGAGACCTTCATCTGCTGGAATCAGTACAAAGAACCTGGACTTGCCACATTGAGGGCCTGTCTGAGGTACCATATGGTGAGCGACTCAGAATATTAGACCTATACTCAGTCCAGGGACGACTGCTACATGCTGACCTCCTCAAATACTAG
>evm.model.scaffold4322.2
ATGCTTGACGGCTTTGTAAATGAGATGGAGTTGGAGAACCTGAATGAGACCCTGGCTGAAGGACGAGTGACTTGGTCTGCGAGGAACCAGAAGTCTGTGATTGATTATATGCTAGTGAATAGGAGAATGCGTGAGATGGTGGACCGCATGTGGATTGACAAGGATGGAACGATTGACATTGCCTTGGACCTTAACATGCTGGTGCTGGAGTGTAAGTTGAATGGGAGACAGAATAGGAATACAAAAGCTAAAAGGAGAAGGTGGAGGCTAAGGGATGCAGGATGGGAGAATTTCCAGGTAGACCTGAGTGAGAGATGCTGGGAAGATGAAAGCTTGAATGATGTGGANGATGTGAGAAATGCAGCTGCCAGCCAGATAGGGTATGTGAGAACGAGTGCC…
>evm.model.scaffold4330.1
ATGGAAGAGAAGTGTGGAGGTGAGAGGAAGGGAGGGAGGAAGAGGAGGAGGAAGAGGAAGAAGAGTTACGTGAGGGAACGTATGGCGGGGGAGGAAAGAAGTGAGAGAGCCTCCCAAAACGACTATATTGTAAAGAAGAGTGGAAAGGAGGAGGTGGAGGAAGAGAAGGAGGAGAAGAAGGAGGTGGAGGAGGAAAGAAGAAACTTGTCGTAA
>evm.model.scaffold4332.1
ACGAGGACGATGAGAAAGACGAGGATGATGATGAGGACGAGGACGAGGTTAAGAACGAGGACAAGGACGAGGAAGAGGAGTACAAGAACGAAGACAAGAACAAAAACGAAGAAGAGGACGAGGACAAGGAGAAAGAAGAGGACGAGGACGTGGACGGCGAGAACCTCCAGAACGAGGTTGATGGTTCTGATAGTACTG
>evm.model.scaffold4388.1
ATTTCTAACTTGACCAGGCAGCTTGAGGTCCAGCAAGAAAAGGTTGGGGAGACTGAGGGGCGGATAGCTTCTCTAGAAGCAGAGGTGGCAGGGCTGGCTGGTGATAAGCTGGAGCTTGAGGTACGAGTGGAGGCAGCAGCTGAGGAGCAGCACAGCCTGGTAGAACGATGTGTGGCTGCTGAATCTGAGGTAGAGCGGCTGCAGGGACAGCTGACGCAGCTGAGGCGAAAGCTGGATGACTCCACAGCAGCCTTGCACGAACTGGGCCGAGAGAATCAAAACTTGCAGATGGAGACAATGAAGTTAGCTGGACGCAAATGGGCTGATGACTCTGAGGTGCTGAATTGCAATACGTGTGCCAAAGCGTTCTCCGTGACTGTGAGGCGCCACCACTGCCGG…
>evm.model.scaffold4436.1
ATGAGGCCGCGGCGATCACAGGACAGAACACGCCAGACTCCTGTTGATGAAGCTATTGTCCTCATTGCCCAAGAAGCAGAGCAGCCCGCCGCTCCTCCCAGCCTCAGTGCAGGCAGCAGCACGGCCCTGAGTGGCACAGCTCGGCACCACCACCATCACCACTACAGCACAGTCCTCTCTCAGACAATCGACCGTCGCTGGGAAGGGAGGTTCTCTAGAGAGGATGGCCCACGGCAAACGCGCCTCGACGTTCGTGTCCGGCGAGTAGAATCCCGCCAACAGAATCTTACGAAACGAGTCTCCAGCGCGTCATAA
>evm.model.scaffold4526.1
GAGTTCGTGGCCTGTGTGTGTACAGCCTGGAGGTGGCTGCACTGAGGCGGTCATGGCACAGTGCCAGCAGTGTGGTGCTGTGCCAGTCTGTCACCAGTGTGTGTGGTGGAGGCAAAGCCTGTGGCTGGATTACAAGAGGGCCGGGCCAGCACCATGGCCACTGCTACACTGCATCCCCAGCCCTGCGAGTGTCATACACCACCGTCTATGTCCCCGCCTACCGAAGCTTCCACACCTCGGTCAGGCTGTGGGAGAAGGAGTTCTCCCCACAGGCGGCCTCCAGCACCACCTCACAGAAGATGGTCCCGCCACCTGAAAGTGAAAGGAACTCAAATGTTAAAGTCAAAGAGAAGGAAACCCTCAAACCTTCCTCACAGGTGGAAGTTACTGTGAAGGACC…
>evm.model.scaffold4595.1
ATGGTATGGCTGTGCCCTCCTGTCCCCCCCTGGTCATGTGTTGCCCCCATAAGGGGGCAGCCCCACAGCCTGGCAGGCAGCAGCCTTGGGGAGGGCTCATTGGGGTTACCTGATACATGGGCTGCTTCTTCCCAGCCGATCCCAAACATCACCCTCTTCTCATCACTTCTCTCAGGGAACTGTCCAGCTCTTGGCCTGTGGCTCAAACCTCCAGTCACCAAGAAACCCTCAGCCACAGCTGACCTATTGCCTTCCTCTCCTTGTGGAGAAGGTTGCCAACAGGCAGGCAGTGCAGCAAGCCTCAGTTGCATGACTGAGCCTACTGCCAGCACACACAGGGTGGGGTTAGGCACAGCGAGGGACCCTCATCATGCCTCTACGTCTGACTTCATGA
>evm.model.scaffold4605.1
ATGACTAATTTCCTCATCTTATTCACCCTCACTGTCTCATGTGTGGGCCAGGCTAAGATCGCTAGCGAGGAGGAGAAGATAGAGAAGGACTTCCAGAAAATGCTGAGAGAGCAGGAGCGTTCCGTGCTGGTGGAAGTACAGACAGCCAGGCTCGGCGATAATTCGTCCCTCGGTGTGGAGCTCAAATATTGGAAGCTGTACACAGAATACGAAGACTGTCTGAAGCGCCGCACGCACCTGCCTCTCCACGATGTGCCGCGGCGGGCTGTTGCAGTGCCCGAGGAGAAAAGGGAGCTGAAGCTGCCGTGCCTTGGTTACTGCCTGAACCCTTTCCACCAGAGAGGAGCCAAGTGGGTGTACTTCCGCTCCGGGGAATTCATGGCGAGGAGTGAGTCAGTG…
>evm.model.scaffold4610.1
ATGTGGGCGTGTCGGCGTGCTCGATACGCACATATAACCCTTAGGCAAAAGCAAGTAGCACAGCACGGCGTGAGGTGCAGAACTGTGACCAGACACACATCCACACTGCACCACCCTACCTCCTGCCAGTCTACCATGAGTCCTGACCACGCTTGCAGACTGCCATGTTGCTGCTTCCCTCCGCCTCGTCAGTCAGCCTCGTCCCTCTGCATGACAACATATGGCCACTCACCATCAGCCGCTGTGGTGGTACGCCTCTCCTCCACCGACTGGAGCAAAGGGCGGCTGATCTGCTTAGCCACCACCAGCACACTCCACCGCCGTCCTCCTGGCCTCGTGAACCTGTGA
>evm.model.scaffold4832.1
TTACTTCATTGACCACCTGAACAAGAAGACGTCATGGGAGGACCCACGGCTGAAGAGTGCTCCACCCCCGCCTCCTCACCCGGAGAGTGGGCACAGCGAGGTCAAGGGTCACCAGGAGAGTCAGAGTGTCTCCCACCACCCGCCTCCCTGGATGAGTCCCTTCCTAGGTGGGCGGTTCTCATCTGTCTACCCATCATTTGGAGGTTATAACTTGGCTTACATGCCTCCATATGCACTCTATGGTCCTGTTTATCCACCGCAGAATGTGTCACATGCCACTGAGCCACCCCCTTTGAAAAAAATCGTCGGAGGCCATCCATCCCCTGATGTTAACAAAGGACGTGGCTCACTCACCTCACAGCAGGAGTCTGGACTCTTGGAGGCTGTTGAACACTCCCA…
>evm.model.scaffold4852.1
ACATGGCCGCAAGCACACCATAATGCCCACCAAAGTTAACTACAGAGCCAACCTGTGGGCACTGAAGGCAAGGGGCTGCACCCACATACTGGTTTCTACTGCCTGTGGGTCCCTGCAGGAGAACATCTGTCCTGGGGACTTTGTTATCCTGGACCAATTCATTGACAGAACCACAAAACGCTCACAAACATTCTACGATGGTGAGGAGGGACATCCAGCTGGCATCCTTCACCTCCCTATGGATACCCCATTCTGCTCTGACACCGCCACCATCCTGAAGCGATGTTGTGATGATATGGGCTACACTGTCCACCCTACAGGGACTGTGGTAACCATAGAGGGGCCAAGGTTCAGCTCCAAGGCAGAGAGTCGCATGTTCCGGCAATGGGGTGCTGATGT…
>evm.model.scaffold4911.1
ATGGAATGTAGTGATGTGGTGAGCACGTGCTGGTGTTTCAAGAGTGTGGTAGTGTGGCTCAGGAGTTTGGTTGGTGTTGAAGTCGACAAACCTCAGCTCACACCTATATTACTGCGAAGACTTCCTCCCAAACCACCGCCATTACCACCGCCACCACCACGACCACTTACCGATACTACTACTTCTGTTGCTGCTTCTACATGCTGTACTTCCTTCATTTCCTCCCCACCTCCTGCATCCTTCCCTGTCACGCCTCTTCGTCCTGGCCACCACCGTCAGCGCCTTCTCCCGGTGGGTCTTCCCGTGGCATAA
>evm.model.scaffold5003.1
ACGAAGACAGCCAGCAAGAACAAAGGCAAGACCACCGGCACCTCCCAGGACAGTGACTCAGAGGGCACCAGAGCAGCACGGGCCAGCGCATCTGAACCAGAGGAAGGTGAAGTCTCGGACACAAACAGCAGCGACTCGGATGTTGACCTGAACGAGGAGTTTGATGATGGCCTGGACGAGAACATGATAGGAGATGAGGAGGACCGGGCGCGACTCGAACAGATGACGGAGAAGGAGCGAGAGCAGGAGATTTACAACAGGATAGAGAAGAGAGAGGTCATGAGGACACGCTTTGAAATTGAGAAGAAACTGAAGCTGGCCAAGAAAAAGGAACAGAAGAAGAGGAAAGAAAAGGAAGGAGACAAGCCAAAGGAGAAGAGGCAGCCTGTACTAACAAAC…
>evm.model.scaffold5065.1
GACAACGAGCTCATGGCATACCAGATCGGCTTTGATCTGTATGAGAGCGCCACCCAGGACCTGCTGTCCCACGTGCGACAGGGCCTGCACACCACTGCACCTGTCCCCTCACTTCTCAAAGACGTGGATGCCCTCTCCACTGCATCCACCACCACCACTGCACCAGCTGCTGCCACCACTACCACCACAACAACCACCACCACCACTACCACGTCCTCCACGCCTGCCACTGCGGAGGATGAGGAGAAAAGTGGAGGAGGAGGCAGCACTCAAGAGGAGGAGGGTGGAGATGCACCCATGACGGAGGAGAAGACTCTAGATGACCTGGTGG
>evm.model.scaffold5095.1
TTCATTCACCATCAAGTGATGTGCCCAACACCCTCACTCACACCTCAATCAAGCCATGGATGGGAGGTGTGACGAGGCTGGCAAGGTGCTCACTTGTGCCCAACCTTCCTCCCTCATCTACAAGGCAGGGGTGTGAGGTAGAGGAAGGATGGCCAGGACTCCACTCATCCCATACCTTCTTCCCTCATCTCCACAGTGAGGATGTGAGGTAG
>evm.model.scaffold5151.1
CTGTTGTGCATCATTGTGAGTGATGAGAAGGATGTAGCTGCTTTCAAGGATTACAAGGCACCAGAGGAACCCAGTTCTACTGATGCTGCTGCACCACCACCATCACTATCACCAACACCTGCTTCTGCTGCTGCACCACCACCAACACCAGTTGCTGCTGCACCACCAACACCACTTCCTGCTACATCACCAACACCACATCTTACTGCCTCAGGCACTGCCCCTGGACGTCTTGTCTTTGCCTCTCCTTATGCAAAGAAGATTGCTGGTGAACATAATGTTGACTTGTCG
>evm.model.scaffold5269.1
ATGGTGATGAGGCAGCTGGTGATTGACAACTTGGACTTCAGCAACAAGGCAGTGGTGGCGTGCAATGCCTCAAACATCCATGGCTATGTCTACAAGAGTGTCTTCCTCAATGTCCTCTCACTGCCGCCAGAGTGGGTGACAGAGCCCGACAATGTAACAGTCCTGGAGGGTGATGCTGCTACACTTGAATGTGCGGCCTATGCCTCGCCAAACCCTAACATGACTTGGGTGCGTCTGGAGGGGGAGGAGCGGGTGTCCATTCATGATGAGGACCCAAGATATGACATCAGAGACACCAAGCTGGTCATTAAGTCTGTGGATGACAACACTAAGGGCCAGTATGTTTGTAAGGCAACCAACAAGTTTGGCTCTCTGGAAGCAGAGGCAGAGGTGGTAGCC…
>evm.model.scaffold5459.1
ATGGTTCCAAGCTTACTAGACTTGCAAAACACAGGTATACACAATATAACAACAAAAAGGACATCTTGCACACCACCCGGCTCTCACCACGAGTCTCCCTCCAGAGCGAGTGAGGGCCAGAGGAACACTAATCTCACCAACACTGGAGGCAGACTCGTTGACGGCGCCGGGAAGCAGATAGAGGATGAAACCAGTGCAGCAGAGGAGAGGCCAGTCCTTGGAGAGTCCAGGGAGTTCTCTGCCGTCTAG
>evm.model.scaffold5796.1
ATGACGAGCGGTCCGGGGCAGCGGCAACACTCGGGCCGCTGCGAGGGGATGAGTGGCGCTTATGGCACGTGCCGGCAGGACGCAACGCACACATCGAGGCCTAATGGATGGCACACAAAGACCGGCATTACTACTACTGCAGCACAACATCGCGCCCAGGACTGCTATAGGAGGACTGATGGCCCGGGTTACAACATGGATTCAGAAACTAATTGTAAGGATTTGGATCGCAGCTCGGGCAAGGAAAATGGATTCCCGTAG
>evm.model.scaffold5906.1
ATGGATAGTTACGCTCCTACTAGAGTGAACCGTTACTGGAAGCGTCCCAAGCCTCGGGTATACGAATGTAACGTGAGGGATGCCGAACGTTTTTACCAGGACTCCTACAAGCAATACCTCTCGGAGAAGGAGGAGAATGCGCGGCGGGCTGGCCGGGCCCGGTCCATGGATGTTGCTCGGGGTGCCACCGAGTTCTACCCTCACCTGCTGGCCGGCTCCTTCAAGCGGGAGGCACGGGAAGATGTGGTGCGACAACTCAACCTCCCGCCCCTTCCCCCTGCCCTCGAGGAGGCCACTAAGAACAAGTGGGAGCCAGACTACCGAGTGCCCGAGACAAGCTTCACGGCGAAGCAGGAGGGCCTGGCTGACTTCGACCCGCGGGACACAGCCAGCATCGAG…
>evm.model.scaffold6086.1
GTCACACTGGCCCCGGAGAAGACCCAGCTCCTCCACATCTCCAGAACACAGCAGGCAGACGGTCAGCCTCGCCCACTACCAGCCATCTTCCTTGAGAGTAGAAGGTTGACTCCCCAGGACTCCATCAACATCCTGGGTGTGGAATTTGACGGCCGCCTCACCTTCACCAACCACGTCAAGAAAGTTGCCAGGAATGCGTCCTACAAGCTGGGCTGCATCGGACGTGTGGGGGATGTGCTGGATGCCCAAGGGGTGTCCTCACTCTACAAGGCACAGTTGCGTCCCGTTATGGAGTACGCACCCCTCACCTGA
>evm.model.scaffold6118.1
ATGGACTGCACCCCAAACCCTGCCTCTACGTCTTGCCACACCCGGTTCTCTACTTCCGCCTCTCGAGTCCCGGCCGCACGGTCTTCTCGTCACCCTCACGCTGTGCTTCCCGCTGCTGCCGCCGTTCCTCCGTCTGCTCCTGTACCTTCCTTTTCTTCGCGTTCGGTTGCACCCGCTGCTACTCCCTTGGCTTCCTCGGATCGTCCCTCTGCTGCCCGGACAG
>evm.model.scaffold6122.1
GGCAAATGGAGAGCAAATCAGAGCACAAATTGTGTTGAACTCTTCTACATGGGACATTCCAAAAAATACCACGGTGTTCTCATACAGCAATGCACCAGTCCCTGAAGGCTACATGGACACCAATACTAACATTTATATATACTCAGGCATGACAGTTGGTCTTTTCCTGTTGTCTTTATGCAGAACTGTTGTATTCTTCACATTGTGCATGAAATCTTCCAAGACACTGCACAACAACATGTTCAGAGCCATCATCAGAGTTCCTATCAAATTCTTTGATACTCATCCTGTTG
>evm.model.scaffold6147.1
ATGGGTCTGAGTGGGCCTGTGTTACAAGGGGTTTTGAAAAAAGGCTACAAGGTTCCCACTCCAATCCAGCGTAAGACAGTACCATTAATCTTGGAGGGAAAAGATGTGGTGGCTATGGCAAGAACAGGAAGTGGAAAAACTGCTTGCTTCCTCATTCCTCTGTTTGAAAGACTGCAAACCCATTCAGCCAAGACTGGAGCACGTGCCCTTATACTTTCACCAACAAGGGAACTTGCTCTCCAGACTTTGAGATTTACAAAGGAGATGGGGCGGTTTACTGGTCTGAGGGCGGCAGTGGTGCTTGGTGGGGACAGTCTGGAGGGACAGTTTGCTGCCATGCACGACAATCCAGACATCATCATTGCTACTCCTGGACGATTGATGCATGTGTGTGTAGAA…
>evm.model.scaffold6147.2
ATGAGCGCCATTACAAGATTCAAACAGTCAGTCAGTCACGGGAAGGAGCGCAAGGCACATCAGCCATCGCCCGCCTCTGCCTGGGCCACACCACACTCAGTGCTCATTTGCACCGCCTACGTCTGTCTCGTGACCCCTTCTGTCCTTGGTGTAGGACTACCCCTGAGGCCATGGAACATTTCCTGCTTCAGTGCCCACGCTTCCACTCAACATACTGCACTACGCTCCCGGCTCTCTGCCCTGGCCATCACAACAATGGACCTGCACACCCTCCTGGCGGCCTCAGGCGTCCACTCCTCCTGGCAACCTGCTGTCCTTCGCCTTACTTGTGCCTTCTTAAGCAAGGCCAGCTAG
>evm.model.scaffold6256.1
ATGAACATCCAGGTGTTAGAGGCTTCCCTGCCTGTGCCCAGGGACTTAGAACTGCTGACGCTAAATGTGGGAGAAAAAAATGGACAGAATATACTGTGTATTGGTTGCTATCGCCCTCCCTCCCAGGGCACAGCACTCCTGGACTACCTGACAGAAAACCTGGATGCCATGATGTTAGCCAGTCATTGTGATAAGGTGGTAATTATAGGCGACCTGAACCAGCGCACTGCTCAGAACGCCTTCAACACACTGCTGGTAGTGCATAACTTCAGGAACTACGTCACCTTCCCAACTCACATCTCTGTGTCGTCCTTAGATCCAGTGGTGACTGACCTTCCCTCCCACACCGTTCAGTGCAGTCCACTGGATTTTGTAGGCTCCTCCGATCACATGGCTGAC…
>evm.model.scaffold6297.1
ATGTTGTTTTTCTTTGAGAAGAACCTCATAGCATGTCATTTTTTCCATGACCCCTCTGATGACAGCGGTGCTTCTTTCAATATTTGGGTAATTTCTTCGAGAATTTTCATTGACTGCGCCAACAAGTCCATACACTCAGACAAGTTGGCTGCTGTGAGGGCTCGCTCCAGTGTACATGTCTTCCTTGCTCTCTTGGAGTATCATCGCCAGCTGGAGATGCAGAAGGGCGCTTGGGAGCCATGGTCAAGGTCACGGTCCAGGTCCAGGTCCAGAGAAAGGCATCGCCGCAGCCGCAGCCATGAGAGAAAGAGACCCTTGGACATCAGAAAAGAGGCTCAGCAGAAGCTTGCAGCCTTGAAAGCAGCTAATCCAGATCTGACAGCAGCAGAACTTCTTAAA…
>evm.model.scaffold6329.1
ATGACCACTAAGACGGCAGTAGTGGTGGTGGTGGTGCGCGGTGTCCTGAATATCTTTAAGGTTCTCGGGGGCTTCCCTTACTCATGGGGCGACGCTCCCCCTTCACCCTCTCCATTCGACCTTGCCCACTCAGATGTATCTATCACTTCCGGCAGTTCAACTAATCACGGAGACAACACGTCTGCTGGATGCTGGGCGGGAAAGAGGGACTACTCACCCTCGTGTCAGCAGCTGTGTCCCAAGCTGAGGCGCGGCCTTGCCCACAAAGTGTGGGTGGTGGTCATAAGCCTGACATATTTGGTTATTGCTTCCAGTATCCTTTATGGCTTCCTGAAGATTGACATTCCCCAATATCTGATTTCCAGTGCTGTATTGTACAAAGCAATAGAATTTCTCACG…
>evm.model.scaffold6345.1
GCAAGAGTGCTGACACCTGATACAATGGCGACATTTAAAGTAAGGAATATTGCCCACCTTTGCAAGTTCATCGAAGCCTGCCAGGATGACCCAAACATATTACACGAACCTGTTATGGACTTCTTCAAACAATATTTGTTGAGCCTTGGAGCAACCATCCCTCCTTGCACCGGACGCTCCCGTGCCTTCTATGCATCTTCACCTTCTCCACCCCCCTACGTTTGTTCAGAGGATGAATTAGATTGTGAAGAAGAGGAGAAAGAAGAAAAAAAAGAAGAGAAAAAGGAGCCAGAGAAAGGGGAAAAGGAGGAGGAATTGGTGGAGAGTGATGTGGAACTGGACAATACAG
>evm.model.scaffold6484.1
CTGTGTGGTGGCTGGTGCTGACATTGTTGAGTCACCGTCTTCTAGTGCTTGCATGGGAGACGATACGGGTGTCGGTGGCAGCAGTGGTGCCACACCTGCTGGTGTCTCTGATTCACGTGTTGGTGCAAGGAAGGAGGGTCGCCGCGGTGCGTGCTTCACCCCTTGCGTTACGGGCGTTCCAGCGTCGGGTGAGGATGGTTCAATCTCTACATCTCGTCAGTCAACCCAGAAACCAGGATAGAGTCTGA
>evm.model.scaffold6498.1
GCGACCCGATGGAGGCGCTCTTGAGTGTGTGTCAGGGCGAGTGGAAAGAGAAGGCGGAGAGGAAACACGAGAGGCCCTAGAGGAGGAGGAGGAGGAGAAGGAGAAGGAGAAGGAGGAGGAGGAGGAGGAGAAGGAGGAGTGGTTGTGGTGGTGTATAGGCAACAATAAAGTGAAATGGGAGAAATAA
>evm.model.scaffold6503.1
GTGGCTTGAGGCGGGGTAGACAGGAGGGGACCGAGAAGAGGAAGGGAAGGAGGAGGAGGAGAGGGAAGGTGAGCCCCGCAGAAGCAGTGAAGACCCGACGAGGCAAGTCTAAACCCCCTCTGTTCAAGTTTTACAAAGTGAGTCGCCTGCACCCCTGGACTGGCCACGCAGCCCTCGGTTCCCAGGAGAGTGAAATGTGA
>evm.model.scaffold6513.1
ATGAGCCTTAATGCCCGGCTAATGACTTCCCCAGCCTCTTCCATGACTATTAACTGTCCCCCTCCTCTCACACCCAAGGACCCACCTCACTCTCCCCATCCCAGACCTACCCCCAGCTCTGTTGCCTCTCAGTCTTCTAGCATCAGTGCCATTACCTCCACCACAGACTCATCCTCTGGCACTACCTCCATCTCTGCTCTCCTCACTGACTCTCCTTGCACCGCTGCCTCTGCTGCCACAGCCTCTGACACCTCCTCTGCACCGGCCCTCACCACCTACAAGCCCTCCACCAACAACAACAACAAGGGTGAGATGACTGATGATGGGGAGCCCCTCTATGACTCAGTGGCCTCGGAAGATGACTACACCTACGTGGAACAGGTGGAGAAGCTCAACCAG…
>evm.model.scaffold6611.1
TTCCCTTACCCGGCACCAACAGCCAACGAGCCCAGCAAGACCCTCAAGGCACTGATCAATATCAGGAAGGAGAGTCTACGCTTCGTCCGAGCCCCAGATGACTCAGCCACACTCAAAGGGCCGGATGAAGGCTCCCATCCATCCAGGTTCAACATTGAGTTCACCTTTGACTGTGATGTTCGGTGCGCCATTACCATCATGTACTTCTGCACGGAGGAGGTTACCACCAGTGGGATGATATACACACCACGGGACCCGTCAATGAACTCAGAGACTTACCACTACAAGCGTGGCGCCAATCAGCAGTTTTCCCAAGTGTGCCATGTGTTTGACCCTTCACTATACCCTGAGGAGGACTTGGTGTACAGCTTTGACCGGGAGATGCTGCCCATTGTGATC…
>evm.model.scaffold6739.1
GCTGAAGTGAACATATTAGCTCATGACAATGGAGGTGCAGCACTCCTGGTGGGCTCCTATTCCTCACTTACCCTAGCAATCTCTGATAGAACTTTGAAAAGGAGTAGCCAGGTATGCTGTGGAAGCCAGATTGACTTGTCGCAGGTGGAAGCTGAGCCAGCTGGATCCTTCTATATGTCTTTCTCGGTGGAAGCCACATTCCTTGATCAACCAGTTGCTAACCTTCCTCCAGGTCGTGTCACTGACCTGAACATGCAGTACTCAGCTGATGGCCTGAGTCTTCACTTCACAGCTTCAGGAGAAGATTATTATAGTGGTGAAGCGGTGGCTTACGAAGTAACTCATTGGACCTCATTGAGCAGTAAGCCTGTGGTCGAGGTGTTCAGCGCCCCTCCAGCA…
>evm.model.scaffold6771.1
ATGAGGAACCTCCGTCAGCTGAGCTCCGAAAACCAACACCAGGAACTAAACCCAGAAACTACAGCAGGAGTCTTCGCCGAAACGCACTTGGTTCTCGACGACATCCGTGGGACCCCATTGTCGTTGTGCAGGGTTGTTGGCATTCACGTGATCACCAAGAACCGGCTAGGAGAGTACGTGGTGAGCGGTCTAAGCGTCGCCCAGGCCGTGGTAATGCTTGGGGTAAATGTCGTGTGTCTGGGAATAGTGGCCCGGATGCTTTTCATGCCTATTCCCTTGTGGTTCTTCATGGTCCTCTTCTCCATCGTCTGTGGGTTCGCCTTTTGTGTCTTCGCCTTCATCCACACCTTCTACAACGCCCGGAGGATGCAGCGGTACATGACGGCCTTCGGTAGTGTG…
>evm.model.scaffold6806.1
TTTCCTAGCAGTGACCTGGGGGACTTGAAGAGTGCTCATGAGGCCATGAAGGACCTGGCTGAGTATATAAATGAGGCAAAGCGGGACAGAGAGATGCTTCAAATAATACAGGACCTTCAGAATAGTATATTGGACATGCCAAGCGAAATCAATGATTGGCAGAATCTTGGCAAGCTGAGGCATGATGGTGAGACGAAGATTGAGCGTCATTCTGACCCAGTAAGGAAAAGATATGTGTTCATCTTTGACAAGGTGATGGTGATATGCAGCAAGCAAACAAAAGATGAGAAATACATCTTCAAGGACTCTGTGAAGCTGGAGAACTGTCACATTGATAACTCAGTGGCAGCGGTACAGGGAGGCAGCACCAAGGGACGGCATAACAGCTTCTTCTTGGTG…
>evm.model.scaffold7242.1
ATGCTGCTGGGGCCGCCACTCACCCCCAGCGAACTTAGAAGCAAGGACTGGCTCTCTCTACAGCTGTTCTCCTGTGGTCTGGCGAGTGAAGTGCGATGTCCTGAGAAGGTGAGCGCTGCCATCAGCCAGGTGGTGGGGCTGGTGGAGTGTGGGCGGGAGGTGGTGGTGGAGGCGATGCACAACCTTGTCACCACTTACCCTCAGCTCACCTCACCACTCGTCACCATTCTTGAGCCCAAGAGCCAAGTGACGCGATGGATGGAGGAGCTGGCATGTGCTGAGGATTGGGACACTTGTGAGGTGAAGGAAGATGCTCTATTGGACACCTCAACACACCTGCTGCTGTCTGCCTTCCTCACACACACCTCCATCACACAGACACAGCTCGG
>evm.model.scaffold7244.1
TTCGTGCAGAAGAGTGGGAGGAGTTGCCTTCCCGCCGCCCTGATCGTGACTGGAGGGGAAATAATTCAGCGCACACCTTTTCGGGACCACCAGGTATTAGCCACTTAAGGGAGAAGGAACTGGGTAATGAGACCTTGCGGGGAAAGGAAAGGAAAGGGAGTGCGGTGGAGAAGGACCAAATGAAACGGAGCACCCCGTTTATAAATTTGATTCTTAATCTGCGATGGGACTGA
>evm.model.scaffold7273.1
CCACAGCAGCTCCTGGCCACTTCCACTATGCGGCCAGCAGCCCCAGAGATTGAGCAGGCTGGCCATGACCATGTTCTGCACTGGACGGCCGAGAGGATTCTGACGCTGGTGCTGATGGGCGTCATCCCGGCGGCCTTCATCTGGCCCACCCCGTCCATCGAGTACCTCATGGCCCTGTCCCTCACACTGCACTCTCATTG
>evm.model.scaffold7560.1
TTACTTCCCAATCATCAGCAAAGCTCTCATCTCAAACTGGTATGATGTCGTGGTGTGTTTAGGGTTAAGGCATGGTGCTAAAACTAAAGAGGAGATTAGAGAAGAAGTAACTGCTGGTGTCATCGACTTGAAGGAGGAGGAGGAGGAAGAGGAGGAAGAAGAGGAGGATGAAGAGGGGAATGAAATGAAGTTTTTGGAGCGTTAA
>evm.model.scaffold7568.1
TCCTAACCCTCCCCCAGAAAAACTCACCCCAGCACCCGCCCCAGCACCCGCACCAGCACCTGCACCCACACCAGCACCAGTTCGTCGTCCAGCACCCAAGCCTAGCAACAGACCACCACCAGTCAAGATTCAGGAGGCACCAGCACCACCACCACCAACACCTGTCTTTGAGTCATCCTACCTTTCTACTCCCGCCCCTCCCCCAGTTATACACACTACAGCAGCATCTAAGCCAGCACGACCAGCTTACCGGCCAAGACCTAAGCCAACCCGACCAACTTATGCTCCGCCACCTAAGCCAACCCGCCCAACTTATACTCCTCCACCTAAGCCAACCCGCCCAAGTTATGCTCCAACACCTAAGCCAACCCGCCCAACTTATGCTCCACCCCCCAAGCC…
>evm.model.scaffold7658.1
ATGCCTGCCTCCAGACCAGACCTGCCCAAGCTGTCATCCACCACCAGAAGTAAGGTGAGGGAGATCAGTGACTCCTTCAGCACCTCTCCACCACCACCACCTGCTATCTCCACTGAAACTCCAGGCAGGGAATTCTATAGAAAGTTTTACGAAGACATCAAGGAGACGATGAGGAAATACAAGAGGAAAACACCGTTGCAGCTGCAGGAGGGCAGGTCACAGGTCTCCACTGCACAGGAGAGTCAGGAAACAAACTCACAGAACAGGAAAGAACAGACAGAGGAGGAAAAATGTGATGGGCCACTGAAAGGAGTGGTGGTTTGTTCCTCTCGTAAGTTCATAGACCAGTGGAAGGAGATGGACCAGGTGGTGACTGAGCTGGATGGCCAATTCTTGCAC…
>evm.model.scaffold7672.1
ATGAAACCAACACACTGTCTTAGCACTTCATTACACCGCTTGGCAGGCGCGGCTTGGGGAGTGTCAGTGGGACCTGTGCACCTCCTCAACAACCAGTCTTACATCTCCTTTGGCCTCAAGCCTTCACCAAATAGGAGCGTTATTCTGTGTCCCTACCAGCTGACTGCGGGGGAGGAGGTGCAGCGCGTGTACTGGGAGATGTGGGACGACTTTGAACAAGTGGGTACCTATGAGTGGCGCCCTGCTACCGGAGGACAGGCAGCCACCGGCAGACTAGAGGGCGTGGTGGAGCTGAATCGGGATGACGGAGAACTGGAACTGACCAAATTGAGGTACGACCTGGCTGGTGATTACTTGTGCGGCGTAGATCTCACCAACGGCCAGAGCAAGAACTCCAGC…
>evm.model.scaffold7682.1
GTGTGCTCCAATGTCAACTCCTGCTACTGCACCCCGGGTTGGACTGGGGTAGACTGCTCGATTTTCGACAACAGTTCTCTCTACACCACACCTTACCCAGATGCTCCCCAGAGGACACAGCGTCCCACCACCACAGAGAAGAATACTAAGAATTCTACATCTAATTCCAGCAGCACACCTGGACGCAACACACAATATG
>evm.model.scaffold7693.1
ATGCTACAAGACGTGACCAAAAATGAAATGTCAGCACACACAGCGCACCTTAATGTCAGCACCGGAGAGGTCATCCTTGGCCATGATGAGCTCATCCAGGTTGACATCGTCGGACAGGGTCATCCTGGAGGTGTGGATTTGGAAGATGCGACGCTTGGTCTTCTCGTCGGGCAGAGGGAACTCAATCTTCCGGTCAATTCTGCCGGGTCGGATGAGTGCCGGGTCAAGAGTTTCGATCCTGTTAGTGGCCATGATGACCTGACCAAGACAAAGAGTAAGATCAGGGGTAGAATAAAAGGATCAGGGAGAAGAACATAG
>evm.model.scaffold7707.1
ATGAGTGACTGTGTGGACGACAGGACGCCCCTGCTGCAGCCCTTCGTCCGGGGCAGCTCCCTCCGAACCCCCGTCAGGTTGTACAAGACACCTCCAGACATCTACACCCAAAACCCAATCTATGGCCCCAACTGCAAGCCCCCGCTGCCGCCCCGCCCCGCCGAGTGGCTGCAGAGACGGCCCCTGCTGAGGAGGTCACACTCTGTCAACGAGGGGGAGCGTCAGGAGACGCAGATCCCATCCTTCAGCCATGTGCCGCCTCAGCAGGTGCGCAGTGTGGAGGAGTGGCGCGCCCCTGCAGCCCTCCCGCCCCTCCACAGAAGCCGCATCGCCCCTACCGCAGGGGACGCCACAGTGGCACCTCAGAGGGACACTTACGGCAGAGGCGAGGAAAGCCAC…
>evm.model.scaffold7731.1
ATGGAAGAGGAGAGGGACAACGAGGTCAGCGGGCGTGGCGTGGCTTGGGGCGGCACAGTGGCGCCCTCTGCACACTACCATCGAGGGGAGACTGACGACAACGCTCACAACGCAGCCGCCGAACAAGCCGCGACTGACGAGGGTGGCGAGTTCTCCTGCAGCGCCTCCTCCTCCACGTCAGAGCCACTGCTGAGGCGGCGGGCTCCTGGCTACGTGGTGCCTTACTTCCCAGAGAGTGAGAGTGAGGTCCGCGATGCCTCCCCCACAGAGCCGCTCTTCCCGAGGAGTGAGGCGGGGCGGCAGGCAGGCGGGGGAGGGGGCAGCCTCGGTGGTGGTTGTGGTGGTTACGTTGCGCCATCAGAGTGTCACTGGCTTCCCGGCACTTCAGGGTACGTGGCG…
>evm.model.scaffold7747.1
ATGCCTGATCTCAAGGAGAGGTTGATTATGTGGGTGCTGGAGCTCTACAACTGCGTGCTGGGCTTGTCCTCTGCTCGGTTGCTTGTGGACACCTGTGAAAACCTACACGTTATGAAGGGTCTTCGTACCTGGCGGGGTCTCACACTGCAGGACCTAGTGCTGCTGCGGCGACACACGCGGGGCCACCGACGCACCGCTGAACTGAAGATTCTACCCTGA
>evm.model.scaffold7767.1
ATGTGTTCAGCCGAGGACCGGTGTAGTGAGTGTTCCCACCTCTCCCTTCTTCAGTTCCAAGCGTTTGTGAAGGATGCTGAGAAGCGTTCTGCTAAGGAGAAGAAGCGGGCCAAGTCATCTGGCAGTTCCAGTGAGAAGCGTTCTCGCTGGCAGAAGCTGGCTTCTGAGGCCCCTTGGGCCAGCAGGTCCCGCCCGCCCTGGCCAGTTGAAGCAGGTGTGGACTCTGGTGGCGCAGTAGTTAGTCAGGCTGCTCACACAGGCTGGCCTTCGTTTTCTGAAGAGGTGGATAAGGTTTTTGATGACATTCCCTTAGGGGAGGCTGGCATGCCAGATGAGGAGAGTGCAGCCTCTTGTCGTGAGCTTATTACCTCAGTGAGAGAGTCCTTGGGTCTCCTCATG…
>evm.model.scaffold7821.1
ATGCCATTGTCATCACCAAGCAACGCCACTGTCTTCCAGCTAGTCATGGAGGGAATCAAATCTGAAAAGGGCAGTCCACCCATGCTGGATCCAACAGTTATCATTGCTAAAGACATAGACTTGGAGCCAATGATGGAGGAAGGTCTAAAGTCAACAGATGGCAGAGTTGAAAGACTGCCACATACCGTCACACAACCATGGCAGAATGAAACGAACTTAAACGTCACGACACTGCCTGAGAATCTTGGCATCATGCAACGGCTGTTTGAACGCG
>evm.model.scaffold7858.1
GAGGATGTGAATAAACTTAAGCGTGACAGAGGTGTCAGTGCAAGTGTTGGTTCTGGGCCTGGGACATCTGGCCTCAGATCTGTGCCAGCAAACGACTTAGGTGCTGAACATGATATTTTTGCCTCGCATCCCCCTTCTACTTCTGGTGAATTTTCTGGGTTTAGGTCACGGGAAGAGAGTGCTGAAGAAGGTGAGATTGAAGAAAGGATTCCTTCTGACAGTATTCTGTTACATGCAGCTAAGGCCTTTGTTCCCATGGATGACTGTTCTGAAGCAATTGAGGAACCGATTGCTGCAATGGTGAATCACTGGTTTTCTCATGGTTTGAAAGATGAGGACTACAAGGAGATTTTGGCAGATGAGGTTTCTAAGCATCCTAGAAACTGTAAGGCACTTCTT…
>evm.model.scaffold7863.1
ATGAGTGGGAGGAGCGAGCAGCCATGCGACAAGCACAGAGGGAAGAAGCTGAGCGACAAGAACGAGAAGCTGAGCAACGAGAGGTTAGAACTTGCCAAGCTGGGAGCTGAAAACGAGGAAATGCGTCTCACCGCTCAAAGTAAGCCTGACACTGTTACCATCCCTGATGTAGCTGTTCGTCCCACGTTACCAGTATACCAGGAAGGAGAAGACATCGCTACTTATCTCACCCGTTTTGAGAGAGTGGCAGGGCTGTTACAGCTCGAAGCAAGTACATATGTTGTGAGATTGGGATGTCTCTTAACGGGAAAAGCTGCTGATTTATACGTCTCCCTCTCTCCTGAAACTACCAATGATTATGACGCTCTTAAGAAGTCTCTGTTGACAGGATTTAAGAAG…
>evm.model.scaffold7902.1
ATGCCGTCATCACAGCTGTTTGCCGTCAACAACCTGGGCCGGGTGTTTGGCCTCTCCACAGATGAGGCATGCTGGCGGGAGCTGGACTACCTGGGCATTGAGTTCAAGCGTCTGTCAGCACACGAGTCAGTCCTGTGGGCGCTGGGGGGCGACCACCAAGTGTACGTGTATGTGTATGGTTCGTCAGTGCCCATCAGGGTGTGTGAGGAGAGCTATGAGAACCAGCGTTGGAATCCCATAGAAGGCTTCACTGGGGTGCTGCTCCCCTCAGATCGAGCCAACTTCTCCAGTGCTGACGGCCTAACAAGCCGTGTCCTCAGCACCATCACTCTGCCCACCCTGGCCTGGTCCTGGGAGTCACCCTGGCACCTGCATTACACCCACGAGGGCCAGGCGCTG…
>evm.model.scaffold7902.2
ATGTTATATGTTAAGGCAAGGCAGCGTGGTGGCTGTGGGGCAGCGAGGGTGGAGATGACGTCACTCATGTCAACAGTGAACAGTCTCCGCGGGGCAGTGACAGGAGGCGGAGCACTGCACATCCTCTCCGCGGCACTTACTCGGGTGTGTGGTCCCTCCTCCCCATCACCTCCCCAGGCCTTGCTCTCACCTCACACAGCTAACAGGCAGATGGTGGTTCATGGCTTCCTAGATGAAGTGACTCAGAATCAAAGAAAAGTGCTAAACACTGCCTGTGAGTGTGGTGTTGCATGGTGTAGTGGTGGCTCTACCATTACCAGCCTCACACCTGGTTGGTTCATCTGGTTGGCTACTCTTTCATAA
>evm.model.scaffold7923.1
GCGGCGCAACAAGCAGCAGTTTAGCGGCCGTGGCAGTTCCCGTATCGGCCAACCCAGCCCCCGCCCCAGAGGTTCAGGCATCCCGGTGGTGAAGGCCTCCAACCTGCCCACCCAGATTCCCAGCGGCCCCGCCCACAGCCATGCCCAGCAGGGTGTTGGTGGCGGGGTCTGGGGGGGAGACACCCTCCGCACATACTGCACGGAGGACACACCCGCCAGCATCTCCCACGCCGCCTCCATCTCGGACCTGTCCACGCTGTCCATCCCGGGCGAGGAGCCGCGGAAGGAGCGCCACGCCTCGGGTCAACGGCCCAGCCTCAATGACTCAGGTGACAACTCCTCCGACAATGACAACCTCCTGGAGCAGTGCATCCAGTCTGCTATGCCCAAG
>evm.model.scaffold7938.1
ATGTATCGCAACGTGCAGGAGGAGGCGGCGGGAATGCTGGCCTTCCGAGCGATTGACATGGCTGTGTTTGGCCACCGCATCACGACCGAGGCCATGCTGCGCCACGCCAGGGAGAGGTTCGGCACGACAGTCCTGTGGAAGCAGATGAGCCTCGTCCTTAGACTCATCTATGACCGAATATCGATGGGGATGGCGAGGGTGAGGCGGTACCAGGACAAGTACAAGGACTACCAG
>evm.model.scaffold7954.1
ACCAACGCCTGGGTGACGAAGCCCTCCTTCTCAGCTGCTGCCCCTCACCTGACCCAGCCTTCCTACCCCACCACTGACAATTCAACCACACCTGCCATGTTCCCACCTTTGCCACAGCGCACTGCTAGAGTATCCCCTGTGCCTCCAAAATCAGTGTCCCAGCCAGGCGTCACTCAGGAACTGCCTGCCACTGATGCTACCCAGCAGCTAATGGCAGTGGTGAGCGAGCTAGCTGCCAAAGTGGACAACCTGACTGTAACGGTCTCTGGACTTATTAACAAGTTTGTCGCCTTCAAGAACCAGCAGCACACAGTATGCAGTGGGACCTCCACTGTGGCCCCAACCCCATCCCCATCTAGCAGTGCTCAGTGGGGCCAAGGAGAGAGTGACCCACCCAAG…
>evm.model.scaffold8041.1
GCCTACGAGAACCCGCCTGGGCCGTCGCGGTGCATCCCTCCCTCAGGCGTCGTCTCCCTACCCTCAGACACACGCCAGCGCTATTATGCTCCCATCACAGAGGCGCCCACGCTCACTTCGAGTCATCAGCAGGACTCCAAACTTCTGCCCTGGCAACCAATCACCGATGGATTGCGTCACTGGCGCGGTCCAGGATTGGTGGGTCGGGCGGGGCCGTCACCTGGCCCCTGGCGGCACCTCGCATGA
>evm.model.scaffold8295.1
GAATAGGGAGAAGTGAGGCTGCGTGCGCATCCAGTGAATTTGCCTGTGCTTCCAATGGCCACTGCATCCCTGATGACTACGTGTGTGACGATATCATGGACTGCGACGATGAATCGGACGAAGAGCCTGTCATTGAGGACTGTCAGTTCACAAAGCTGAACATAGTCCTCTCATCTACAGAAGTGATAGTTGAGCAGGAGCCTCCACAGCAGTGTGGCCTCAGGAAGTGTCAAG
>evm.model.scaffold8407.1
ATGGTGAAAGCAGCACAAGCATGCTCTACACTAGCCACTCTCTATCACTTCCAAGACCTGGAAGAATGGCTCAAGCTCTGTCATGTGAAGGCCCTAGTGATACCGGCACTCGTGTACCCTCCAATCCCTACTCAAGCCCTGAGCAGGAGTGCCATCAGTCAGCTCCAGAAGCTACAAAACAATGCACTACACTTCCCATGTAATATTGGATGTCACTCACATATGACAATAGAGGAACTTCACTCACCAAATCTGTGGTCACACATTTTTCATTTAGGTTTTATCATTTTTTTTTGGCAAATTTTTTGA
>evm.model.scaffold8410.1
AGTGGAGTTGAGGGCAGGTCACCACACGTGTACAGTGTGGCTGGTGTGGCTCACCACCGCCTGCAGCATGACATTGGGCTCCTCAATCAGGCTATTCTGACTGAATCAGCACGGTACATGCTTGGATACTTGATTCACGTAGAGAAACATTTTCCCCAAGTGAAAAAAGTACTATCAGTAAGTGTAATGAGAGACAAGCAACCCGAGGATATTCAGAAGAAAATTTTAGCTTCCAATCCAATCCTTGAGGCTTTTGGCAATGCTGCAACACTGCGCAATCACAATTCCAGCAG
>evm.model.scaffold8450.1
ATGGATGAGAGACAACAATGCTACGACTTGAACAGATATTATGCCCACCATTTCTTGCGGAATGTTTGCAATCCGACCTTGGCAGAGTTACTGGCCAGGACATTCAAATACAGCAGATACATTCAGGAGAAACTGTATGGCAAAGAGGGATTCTATAACAAAACATTATTTGAAGTCCTGACCATAGTGAGCAGGAGAGGGAAGAGAGAAAGAGACAAAGAAAGCAAGAAAGCAGTAACAAGGAATAATGACAGTGGCAGGAAACCAAAACCTCTGAATAACCTGCCAGACTATAAGACATTACTGAACCAGGTGAAAGTCTGCCAGTTTTTGGAGGATAATGAGGTGAAGGAGAATAGTGAGGTGGTAAGGACTTTGTGTGAAGTGGACTCAGCGCTC…
>evm.model.scaffold8465.1
CTCAACATGAACCTGTCTGGCTCCACCTTGACTGGCACCTTTACCATGGCAGGCAAGTCTGGCAATGCAATTGTTGAGTTCACCCCTGCTGGTATTACTCAGACCATGACCTGCTGTGGGAAGACCGCCAAGAGGGTGTACACTCGCCAGTAG
>evm.model.scaffold8544.1
ATGCATGCCACCCACCTCCTCACAACTCCACCCAGACAAACTTTAGCTTCCACCTCACAAAAGTCAACAGCCCCTGCTGCACTGCATGCTGTTGCTGACTACACATCCTCGCATCTCGCTGTGTCCTCCTGTGACACAGTTGGAGAAGCAGGTGCAGCAAACACGAGAGGAAGCGAGACCGTCAGTGCTATAATCAATTTCAACCCGCCTCGAGTCCAGTGCGTTCACAGACCATCGCTAGGATCACGCCTATGGCTCAACATCGCCTTCACTAACTCGGCAGGGAATTCAGAAACGCTGCGGGCTATGAGGTCTATATCCACAAGCCACGCAGATGTCTATTCGGTTTCTAATACATGTTTCGTTCCCTTGATGATGCAGAATCTTTGTTAG
>evm.model.scaffold8620.1
ATGGCGACCAGGAACGGGAGAACAACTAACCTAGCAGGAAATGTGGGAATCCTGCTATTGCTTCACTGTGAGTTGGCAAATGATGGGTGGAGAGATGCACTTGGATCCTTGATACCAAGCTGGTTTTGGCATTCCACAAAGAGATGGCATGTGTCAAGTGGTCCCCATGAGGCAAAAGTGGTATCCTACAAGCAGATGGTGGGTGTCACTCCAACAGTGAGAATGAAGCGGCTCCATGAGCTGGCAGTGGTATCTCAGAGGCAGGAGGTAGTGGCTATCACCCCAGCAGATGATCAAGAGGCTAAACGAGACAGTGATGGTTAA
>evm.model.scaffold8625.1
ATGGGTCCCAAAAGTAAATACAAGGAGGCTGAAAAGAAGAAACTTAAGAAGAGCCTTGTAATGGATGTGAAACACAAGATAATTGCAAAATATGAACGTGGTGTGCGTATCTGTGACTTGGCCCTGTGCGCTTATGCTAGCAGTAACTATAAAGTCAAACCATTTTTGGTGTATCATTCTGAGAACCCCAGGGCCTTTAAAGCACATAAGGTGTTAAAAGAAAAAACTCTGGGTCATGTGGCGTGCCCATAG
>evm.model.scaffold8629.1
ACCATAGCCATACATTTCTGTCGCAACCGTGGCGTCCACCCAGATCCTGATTTATACTTAGCCAATAGACGCCTCTCATGTGTGGAGGCAATTCGATATCTTGGCCTTGTGTTTGACAACCGTCTTACTTGGGTTCCCCATTTCCGTTCTCTTAAGGCGTCTTGCAGGACGGCACTATCCCTTCTTCGGGTTTTAAGTCACATTTCTTGGGGTGCGGACAGGGACACTCTGCTGCTTCTTCACCGAACACTTATCCCTCCCAAGCTGGAATACGGTTGTGAAATCTACTCCTCTGCAACAGAGGCACGGCTACGAGTGCTGAACTCTGTGCATCATGCTGGGGTCCGCTTGGCTACGGGTGCATTTCGGACATCTCCAATTCCTAGCCTACTAGTGGAT…
>evm.model.scaffold8640.1
TGACTCTCCAGGCGCTGCGTCGTCCTGCTGTGCGTGACTCCGATGCAGTTCCAGCAGACGTGTCCTTCGTCATCAGCTCCCGAACTTCTCGGATTTCAACGCAACAGTGTGGCCGTGTGGCTCCAGATCACTCCCTACGGATGGCAAGACTGAGTGCGGCTGTGGTGGCTAGCATCAGACAACCGAGATTACGAGACCGATACGAGCGACTGAGAAGACGGACGAACAGCAAGATCCTGGACTGCCTGGAGGACAAGAAAAGCAACGCCAGCTTCATCAACCTGGACACCACTCAGCGGCGGGGCATGGACTTCATGACTGATGGTTATACACCGCTATGA
>evm.model.scaffold8770.1
ATGAACGCCTTCATGGTTTGGTCACAGATGGAGCGGCGAGAAATTGTCAAGTTCGCCCCTGACATGCACAATGCAGAGATCTCCAAGCAACTGGGAAAGAGGTGGAAGAACCTGACAGAGGACCAGCGACAGCCATACATCCAGGAGGCGGAAAGACTACGTCTGCTGCACATGCAAGAATATCCAGATTATAAATACCGGCCACGCAAGAAGACAAAATCTGGTAACTCTAAGTCAGTGGAGAAGGGCCGAGTGTCGAAAGCAAAGGACAAGAACAGCTCCAGCATTAATGCCATCAAGGGTGTCAAGCTGACTGCAGACCCATCCAGGGCGCAGGTCACCACAGGTTTGTCATCTATAAACCACAACAAGCTCAAACTCAAGCTCAAGATTGACAAA…
>evm.model.scaffold8937.1
ATGGAACTTCAAAACCCTTCTAAAGGGGAGACCCAAACAACTCTCCCAGATGACAAACCGGCTGACATAGACAGGTTACAATCAGAATACAAGTTGCAGATAAGATGTTTGGAAGCAGATGAGAGGATAAGGCTTCGTGAACTTGAGGTCAAAGAAATACAAATAAGGCAAGAGCTAGAAATAAAAGGAAAAGAATTTCAAACACAAGAACTGATAAGTAAAACTAAGAATAGGTTCAAAGCTTCCGAAGCCACCACACTTTTACCTCCTTTTGACGAAACCAATGTAGATGGCTATTTCCGAACTTTCGAAAGTCTCGCCGCAATTAATGACTGGCCCGAAGCTCAGTGGCTCAAAATTCTGTACCCAAGGTTCACCAGGAAAGCTCAAAGAGTGTTC…
>evm.model.scaffold9070.1
CATCCCTCCCCTTCCCTGTGCCTCACCCACAGACCGTCGGGCAAACAAGAAGTTCCCGTCGTCACCAGCAGTAGCGTCAGAGGTAATATATGACGACAATGGCAGGACGGAAATCTTCACCAGCCATGAGAAGAAGCGTTTGAGTAGCTACCCGAGGAGGAGCGATGGGTCCAGACAGCACGGGAGGGAAGGCCCAAGGAGGAAGGACAAGGTGGAGAGAGGCAGGCGGCACCACAGTTCATCCGCGGCCGTTCCTGAGAAGTGGCCCAAGGTGACTCGTAGAACAGACAGCAAGGGCTCGGCGGTGTCAGAGGAGGTGCACTCACACCAACACAAGGGCAAGGAGGTGAGGGGCAGCCAGAAGGTGAGGCGCAATAGACAATCTTCGCCAGAGAGTTC…
>evm.model.scaffold9070.2
CACCAGCAGCAGCAGCAGCAACAGCAGCAGCAGCACAACCAGCCTGACACAGGAGGTGGTGAATGGGTGCCACCACAGCCCCTCACTGCCCCATGGCCGCCACCCTTCATGGATTCCTATGACAACGGCCACCCATCTGGCATGGCGGACAACACTGCTGGAGCAGGTGGCATGGGCCTGCACCCCCACCACCACAACTATGCTCCTCCAGAGGTGGCCCCGGCCCAGGAGGCAGGCGGAGAGCAGAGCAAGGACCTGAGGGACACTCCTGCTGAGCACTACCAGGCCTTCATGTCTGCCGTGCTGCAGCAGCAGAGTCCTAAACCCAAGAGCAGCGCCACATTCACTGAGTGCCCCCAGCGCAATCTGATCATGGTGCCCCTCAGTGGCACCCACCAC…
>evm.model.scaffold9070.3
GCAGTGCGTCACCTGAGCCGCCACCAGCAGGAGGTGTACCGCTGGCTGAAGGAGCAGCTGCGCAAGAAGGAGATGCTCAGCGTGCAGCGGAAGAAGATGCAGCAGAGGCCACTCAGAACTAAGCCCTCCAAACCCTTGCTGCCGATGTCACATTCGCTGAGCCCTGACAGCGCCAAGGGCAATGCCAGTCTTAGCTTTGGCGATGATCACGCCTGCTCCGTGTCCCCTGCTAAGGAGGTGCCGGGTGAGGCGGGCAGTGAGGGCATGCCTTCCTCTGCCAGGGCAGTGACCTGGAAGAACATGGGTCTGCTGCAGATACAGGTGTCCAATGAAGGTGCCCTGGACATGTCCACCGAGAGTGAGGACAGCTGCAGGGGCCAGCAGGCACAGCAGAGCCAG…
>evm.model.scaffold9085.1
GTCAGAGCACGAGCGACATTCTCCCAACTGTCCGTTTGTGAAGGGGGAGTACACTAACAATGTGCCACTGTCGGTCACCTATGCAACCAGCCCGGCCCTCACCCATTCAGAGCGTGCTGAAGAAGTGGCCTTCCTTAGCAACACCAACAGCCACCAGTTCATTGCCTCAGCCACACGTCATGGCAGCATTGTGGTGTGGAATGTGTCCAAACAGCTCAAG
>evm.model.scaffold9118.1
AGGATCTTGAAGAGACAGCTGCCCTACACAAGTGGAGCTCCCTGGAACTGCTGCCTCCAGATGGTGATACACAGAGCACTGCTGGTCATGCAGGCAATGAAGACAGCATTTTTTCACCAGCCTTCATATCAAGGGTGGCAGCAGAGCGTCACAGCCGTGTGCTGGGACGAAGCATGGAGACGTCTGCCCCTTCATCCCCGTCCCACTCCCCGTCCCACCAGCCTGGCCCTTGCTCCACCACTGTCCTACTTCTGGTCATACATGCTGGATCCGTCCTTGACCCTACACCAGATGTGACCAACAAGAGGAGTGATGTTACTACCTTCAGAGGAGCATTTGAGTCTGTCATGCGACAGCACTACCCTCACATGGTGGGTCATGTGGCCATCAGGCTGGTTT…
>evm.model.scaffold9258.1
GATTTCCCCAAGCAAATACGTGCCCGGCACACAACCACCAGTGGACATGAGAGAACACACACGAAGCCTAGTGCCACCAGACGGAGCTGCCACGAGACTGTCACTCTCGACCCACCCCTGTCTTCTGCTACACCACTCCCGTCCTTCAACTCTTCAGAGGCCAAACGTTACTTCCTTGAAGAGTACAAGGACGTGCTCGTGGACAAAGAAGACCTCAGGAATGCACGGCTCAAGACTATGGCTGGACCACCGATGCGAATCCACCTATGGGACGACGCTCAACCGTTCGCCATCCACACCCCAAGGTTGATTCCCCTCGCCTTCAGGGACGCTGTCAAGGCGGAGCTCAACTCCATGATGGCACAGGGTGTTATCACTCCAGCTGGCGACGAACCATCT…
>evm.model.scaffold9308.1
CAATGAAGACTTTGAAAGAACATCCAGTGAAGAAGAAATATGACTACATAACAAAAATAAACTACATGTTCCGAGATGCAAGATTCTTTCTAATGAAATCCAACAATGCTGATAACATTTCTCTTTCAAAGACTAAAGGAGTGTGGTCCACTCCACCTCAAAATGAAGCAAAATTAAATCAAGCTTTCCGTGAAGCCAGGAATGTCATCCTAATATTTTCCATCAAAGAGAGTGGGCGATTCTGTGGATTTGCAAGACTAGCTGGGGAATCTCGCAGGGACTTGCCACCTGTGACATGGGTCTTACCTCCAGGACTTTCTGCACGGGCTCTTGGTGGAATATTTGAGCTTGATTGGGTATCCAG
>evm.model.scaffold9317.1
ATGGGACATCACAACGCTCAATCAAGCTACCTTGCCACTCGAGTGTCGACCTGGGAGGTGGCTCGCCATTATGCAGGCCCCAGCAACAAGAGGAGTGTGACCCACGAGTATTCTGTCGTTGTCGAGAAGAAGGAAATCATTGTGTGCAAGGTGACATTCTGCAGCATCCGTGGCACCAGCAAGAAGAGGATTGAGAATGTCATCGCCAAGGTTGGAAGCACCGGTGGTGCACCTGTCGACCAGCGTGGCACTGCAAGAAGTGCCAACAAGACTCCTGATGATGTTGAGCAGCTGGTGAAAGACAACATCCTGTCATTGTCCACCTGTTCTTCGCACTACTGA
>evm.model.scaffold9325.1
ATGCCTCGTGTGAGTGCTAAGAAGAAGGCTGTACGTGCAGCAAATCGTCAGAACGTTCTCAAGCCAAAGCCAAAGACCTCACGTGCACCGCACGGAGCCAAAGCCAAAGACCCCACGTGCACCGCACGGCTGGATGAACAACAACAACAACAGGTGGCTGGCGACCCTCCCAGCAGTGCTCCTGCCTCTCCCTTCCACCCACCTCCCACCCAAAGTGCACCAAGCTTTAGACATACTTTGTTGCCACCAGAACTTGCAAGCGTTCAGGAAGTGAGTGAGAATAGTGGTATGTACAATATTTCACATCAGAGATTATCAGACCTGCTGAATTTGGTGAGTTGTGTTGAGTGTGGCACCAAAAGTACTTGGAAAATTATGCCTTCATACTTTGACTGCACC…
>evm.model.scaffold9335.1
CGAGTGGCTTCCGGGCGGCCCGTGAGGCTGTCCTGAGGAATTCAGCCGAAGTGATGCAGGGCCTCACTCCCGGCTCCTCCCCAAGGCGACGCTCCAGCAGCAGGAAAACATCCGTCAACGAGCCTGAAGAGGACTTGTCATTAGATCCTGTCAGGG
>evm.model.scaffold9431.1
ATAAAATAATTCGCCATCGTGCCTGCACACTAAGGGACACTGCTTATGCATATATTAAGGCAGAAATGGACACTGATTTTGAGGAAAAATGTCGAGGCATCAGAGACAACCGCAAGAACCGTTACCAGTTCATTGCAAAACCACCAGCACCAGACTTTGTTCATGTTGCTCCCATCAGGAAGAGAGAAGAGAGCACAAAAGCACAACAGGAGAATGGAGGAGGAGAACCGCTGTCTGCCACAGAATCTGGTCCTATGACGAAAACACCAGATTCTATCCGGCGAAAGAAAAGAAGGTTTGCAAGTTCCTGGGCTCGAGGGGAAATAAAGACAGCTAGAAAAAAACGCCTTGTTGAAAAGGACAGCCCTCCAAAGAAGGAAATAAAAAATGAACATGATG…
>evm.model.scaffold9434.1
TTGGAGCTGTACACGGATGCTTCCTTGACTGGTTGGGGTGCTAGTACGGGTACTGTCAAGACAGGTGGTCATTGGGCTCAGGAGGAACTGGACCACATTAATGTTTTAGAATTAAAAGCCATATTAATGGGCCTGTCGTCTCTCTGTAAGAATCACCAGGACACTCATGTCCGGCTTAGGTCTGACAACAACGCCACAATTGTTGGGTTAGGTCGG
>evm.model.scaffold9491.1
GAGCCGTGCTGATGAAGAGATTGAAAGACAACTGGACTCAGAATTAATGAAGGGACTAGAGAGGCAAAGAATCCTTAGAGAGGAACAGGAACAGTCCATGATATCAAGACAACGTAACAAAACATCCTTGATAAAAGATCTCATGGCAGCTTCTGAGGGAGCTGCTTCACTTGTTGTCCAGACACATTCAGAGAGACTTAAGGAGGAACAGAAAAGAGAAAATCAAAAGAAAAAAGAACAGGAATTGGCTTTAGCTGCAAAGGCGAGCGAGTTCTCATCCGGTGTCAAGATTGGCTTTGCCAACCTGTCATCAGCACCAGTAAAGCCAGTCAAGGAGGAGTTGTACCGCTACGAGCCACCTGTCCTCTCTGCTACCTTACCAGCCCCATCTTGGGATGA…
>evm.model.scaffold9667.1
ATGAGTCGTCCGATTGATTCTCCAACTGGCCTGACTGAATTTGGTCCACTGACGCCAGATGAAAAACCGCAAGGCTATGGATTCTCTCTATCTAAGTTGTTCCAAAGAGCTGTTAGAGGAGGATCAGGGACACCATCCAAATCTAGCAGTCCCTCAGAACAGCAGAAGCAGACTCACCATGATCAGTCCAGGAACAGGAGTGGATCTGACCAGCTGTCTCTGCAATGTTCAGATAATCACAGTGATGGAGGGCCAAGTTGGCTGGAAAAGGATGTGAGTGAGGCAAGTCATATGAGAGATGCATCTGTCTCCTCCCAAGAGTCGTCTCTCGGTAGCAAGTCTGGTGCAGCAGCCTCCTCACACCATGACCGAACACTCCCTAATGTACTCACCAGGATA…
>evm.model.scaffold9681.1
ATGGAGGAGAAGACCCAGATGAAGGAGCTGGACCAGTGGATAGACCAGCTGATGGAGTGCAAACAGCTGGCAGAGAATCAGGTGAAGACACTCTGCGAAAAGGCCAAGGAGGTGCTGGCCAAGGAGAGCAACGTCCAGGAGGTGAAGTCTCCCGTCACAGTGTGCGGAGATGTTCACGGCCAGTTCCACGACCTGATGGAGCTCTTCAAGATTGGCGGACGGTCCCCAGACACAAATTATCTCTTCATGGGAGACTACGTTGATAGAGGCTATTATTCCGTAGAAACAGTCACCTTGCTAGTTTGTTTAAAGGTTCGGTTCCGGGAGCGGATAACCATCCTGCGAGGCAACCACGAGTCCCGGCAAATCACCCAAGTGTATGGGTTTTATGACGAATGT…
>evm.model.scaffold9698.1
ATGGGCGGCCTTCCCTTCCCGCCCCGCCAGCCGAGCCACCTGCAGGAGGGTCAGGAGCGAGTGTTCTGTTGTGGCGTCTGCTCCAGCACCTTCAAGAGACGCTGGCTGCTGAAGCGACACATGCGCACACACACTGGCGAGAAACCTTATAAGTGTACGGTGTGTGTGTACGCGGCAGGCACCAAGCAGAACCTCAAAATGCACCTTAGAAAACACACCGGAGAGAAGCCATACCCGTGCCCACACTGTCCCTACCGCGCCGCACAGAGGAGTGATCTAAAGGCACACTCACGCACGCACTCAGGTCACCGCCCCTTCATCTGTCCTCACTGCCCCTATTCAGCCGCTCAGAGTGCCGTGCTGCGCCGTCACCTTAACATACACGCTGATAAGGAACAT…
>evm.model.scaffold9709.1
ATGACTTCTGAAATGGATGAGCGTTTCCAGAAATTTAGTAATCAAATGACCTCTATACGGAAATTTATAATGAGTGGAAATTATCCTCCTGAAATGAACAGTAATGTTAAAAGGCAATTGAGGAAACAAAGCAATGCTTTTAAGATGGAAG
>evm.model.scaffold9714.1
ATGGGGACCACGAGAACCACGGGGACCATGAGGACTTGGCCACCTCGAGGACCCTGGGGGAAGACCTCAAGAGCCCATACAAAGCCATGCAGACTGAAAGAGCCCATGGGATGCTGTACACCGGACCACGGGACTCCTGGCCAACACTTTGAGAGCTGGAGATGTTACGGAGATTCCTCAGATAAAACTTTGAGGATGGCGCGGGGCAAGAATCTCACAGTGCTCGGGCCGCACCACGAAGGCGTCACAAAGGCATTCAATGTCAGGCAGGCCTCTTGTTATGTCCAGCACGGGTCTTGTGATACCATCTGTGTTTGTCCCTTCACTGTTAGCGACAGTGACACTTGCACCTACTTGCTTGTGATG
>evm.model.scaffold9851.1
ATGCGCCGTGGCGTCGCGCTGAAAATAGCAGGTGTGGGCAGCAGTAGTGAGAGAGGCGGCGTGTCGGGGAGGTCCTGCCGCGGCGGCGCCTCTGCTGTCCCCCAGCACCAGTGTAAGGCCGAGTTGGTGTCGCGACAGGCGGGGAGAGGGCCACGAGCGTGTGGGGGCCACCAGCGCCACTCTTTGTTAGGGCGGCGGTGGCGTCCTGCTGGCGAGGTGGCGGCGGCTCAAGGACGGCCGCCCCACCCTCACCTGGACCACCGTGGCGGCGGCGGCGGCGGCCACAAAGTGGATTCCACCTGCTTGGGCCCCGCTCAGCAGGTGACCCCGCTGGCTGGTCCCCGCCCCGCCAACTCTGCTGCGTTAGGAATGCTTGGTCCCAGTAACCCCTTGTCAGTG…
>evm.model.scaffold9935.1
ATGATGGTGTTTGGACTAAAACCAGTGTGTGACAAATGTGGCACGAAAGAAACGAATCTCTGGCATAAGGACGAAAATGATCAGATAGTGTGCAGCGAGTGCCAGGCTAGTGCCGTTTGCCTTCAGCCCCGAGCACCCCCTAGGGCATCCCGGAGTCGTGATGAGGACGACAACGACACAGCCCGGGACGAGGATAGAGTGGATCAAGACGACCACAAGGATGCAGACTCCAGCAATGGTAACGGTGGCAAGGATGAAGATCAGGACGGGGATAAGGACAAGGATTCAGGCCGAAGCTCGGATAAGAGAGAGACCAAACGAAGGACGCGCAAAGGACGGCAAGGCGGGAAAGGCAGTGTACCCAAGGGCAAAGGACGACGGTATATATTCAAGAAGAGT…
>evm.model.scaffold10360.1
ATGGCCAATCACAATGACAAAAGAAGACAGCTGGATGACGAAATGTCGCGGTTTGAGGCAGAGATATCTGGTCCTCCTGGCATTGGGGGTGTGCCGCCCCTCCAGCCCCCGCCGCCACCACCCCGCACTGTCATTGGCTCCAACACCTTCACACAGATCCAGCAGCAGCTGCAGCAGCAACACATTGAGCCACCTGGCACCACTGGCAGCCCTCACAGTGCCGGAATGTCTGGCCTACCAGCGCCCCCTGGTCCTCCTGGACACCCCGGGCCACCAGGACCCAGGCCACCCGGCACCACCAATGGCAGCAGTGGTGTGCCACCACTGCCGCCGCCCCCACCACCACCTGGGGGATTCATCGGCTCTGATGTGGGTCCCAGGCAGCCCCCACCTGGCCCC…
>evm.model.scaffold10546.1
ATGAAAATCTACCTAGAGCTACAGAGAGTTCCTCTTTGGCTGGAGACACAGAAATTTGAAACAGTATACAGAGTCGTGGACTCATGGAGTCTGCACTTCAACCTCAATAAGTGTGCTGTGCTGCATTGCCAAAGAGCATCAACAGATCACATCAACACTGGCCCACTACACTTTTATATGATGGACACCATTGCCCTCTCTATTGTATCTACCCATAAAGATCTGGATATTACAGTTGACTCTACCTTGAAATTCCACTGTCACATCTCAAAGACTGTAAAGAAAGCAGCAG
>evm.model.scaffold10589.1
GCGACTCTGGCCATCCTCGACAAGCTGGACGTGGACACCGATCAGCCGTCAGAGGAGGAGATCGCCCGCAAGTTTGGCTACGAGGAGGATTACCTCAGCGGGCGCATGTCGTGGTGGCAGAGGACCAGACCCAAAGTATGGGCGCTCTTCGACGAACCTTACTCCTCTTGGATGGCTAAG
>evm.model.scaffold10590.1
AAGAAAAAGATCAAACAAACCACACTGGATCAATTCTCCCATAAGAAGATTGTAGAAGAGGAGCTGGAGGAAGGAGATATGAGTGAGGTAGAACACATAGCAAGGGAAAGCAAGGTGAAGATTCAACAGATGATGACCAGTGATTTTTTTTCTTTTTTTGCAAGAGAGAAGACTGCCAAGGGCAACAAAATGTTAGAAAAAAAAAATCCCCACTGGAACTGCAGGTTCCCTAAAAGATCCGAAAGTGTCATCCAGAAGCCAGGGACAAATGTCTAG
>evm.model.scaffold10728.1
GAGTTACTGTTTGTGGTGGGGCCAAGACCAGGGGAGCCAGACCTCACCCTGACTGCCATCAACCCCATGACTGGCTGCTGTGACCCCTTCCTCACCTTCTCACTCAGTAAAGGCACCACAGGTGTCCCTGCAGCAGCTCTGATGGAAGAGGGCAGCCTGTGGAGGTTGACTGGGGTGTGCCTCCTGCCAGACAGACTCACTATCTCCTTCTCTGGTGGCCATGGGGTGTCTGTCTACTTCATGGGACGGGGTGAGGTTAGCTGA
>evm.model.scaffold10882.1
AAGCAGCTGCGGATGCACTAAAGAGGAAAACGGCCCCTCCTACTGTGTCATTCTTGTTCAGTGACCCGGCAGCAAAGCCTTCCACTTCTGGGCTGTCTGCTTATCCTAGGAAGTCCTTCACGAAGGCTATTCTTATGCTACCTCAGGCTGATTCTTCCTGCCCTAATTACCATCTG
>evm.model.scaffold10996.1
CAGTGAGGCGGGGCGGGATGTGCAGCCCCAACGACGTCTTCTCTGCTTCAATCACGACAACCGTCGGCCCGCCATGGCGCGCCGCCGCCCACACCACCATCAGGGTCGCCGCTGTGCCGGAGAGAGGCCGCCCCGGGAGGCCAGGAGAGAGTCGCCCGGAGCCTCGCCATCACAGCGTGGACTCCGTCAGTCGTCGGGTCTTCTCAGTCCGTGGTCCCGCCCACCGCAAGGCACATCCGGAGCTCGCGGCCAGCGGCAAGCGACACCGGAGTGTTGGTGACGCAGGGCATGACCAAGAGGGCGACGATGGCTCTCACAGGTTGACCGCGAGTCGCCCCCAGCCTGAGGGAGGGCCTGGCGGGTGGCAGCCTGTTCGTTGCCGCAGCACAATCACCCTCA…
>evm.model.scaffold11082.1
TTGGCCAGGCAACTCCTCAGACCTCATCCCCATCGAAAACGTCCGGCAAGTAATGAAGACCAAGCTGGAGAATTCGCATCCCAGCAGCATCAAGAACCTGACGGATGAGCTGAAAAAGATATGGATCTACTTCGATGCCTCCTATAGTTCTCCAGCATTGCTGCTTCCATGCCCAGAAGGATCCAGAGAGTTCTGA
>evm.model.scaffold11098.1
ATGGAGGACCTAAAGAGAGAATCAGTACCAAAGGAGACAGGAGTGGAGAATAATGCTCCTCCTCCTCCTGCTCCTCCTCCTCATCATCATCCTCCTCCTCCCCCTCCTCCTCTACGGTCGTTGGATGAGGCCAGTGTCCCCGTGTTAAGGAGGAGGAGGATCTGTAACAGTCTGCCCCCGAACATGCAATACTCCCTCACCCACAGCTTCTTGTGGAACTTCAC
>evm.model.scaffold11183.1
TACAAAAACATGAGTCGGATGAGCCGTTGTTCGCCGTCCCTTCACGCCACAAGGCAGCAAAACACCGAGACCTGACCTTCCAGCAACACTTGAAGCGTGAGCCTCACACCTGCAGAGCAAGACGGCACGCACTCCCCTCTCTTCCCTCCCCCGTTATGTTGGCGGGACTCCGCATCGATAGCCATGGATTTCTG
>evm.model.scaffold11241.1
CTACAACAACAATGATGACTCACCGCACGACCCAGATGGCGTGGCACTGGTCTGGAACACCAAATTTAAGAAGGACACACCTGAGTACATCTTCCATTGCCAGTCACCCGTCATGTCAGCCACTTTCGCCAGATTCCATCCTAATCTGATTGTGGGAGGAACATACTCAGGGCAAATTGTGCTGTGGGACAACCGGAGCCAGAAGAGAACCCCAGTGCAGCGCAGCCCACTGTCTGCCGCTGCTCACACGCATCCAGTGTACTGCATGAAGGTGGTGGGGACTCAGAATGCTCACAACCTGATCAGCGTCAGCACTGATGGCAAGATGTGCTCCTGGTCCCTGGACATGTTCTCCCAGCCACAGGAATCCATGGAGCTGCAGCACAAACAGTCGCGTCC…
>evm.model.scaffold11336.1
TCATGGGCGGCAGAACGCGCTGTGCGGCGGGCGCCTGAGCCGCTGGACTGGGGCCTGGCGCCGCCGGGCTGCATCACGCCCGCCGCCCTCCACAACCTGCTGACGGACGGCTTCTACGCCCCCTACGCCGCCAACCCGCACTACCTGCTGCTGCTGGACTGCCGGAGTGCTGCGGCCTTCACCAAGAGGAGGCTGTGCTCGGCGCGATGGCATGGTGCCCTGCACGCGGCGCCAGACCCGCGCCTTATCAACAACATCGTGTTGTATGACGACCGGCCGCGCACAGCCACGCCGCCCGCCGGAGATGCCGACCCCCTGGCAAAGCTGTACCACGAGCTGCGGCGGCAGAAGCTGGAGCCGCTAGTGGTGGTGGGCGGGTGGGCGGTGATGGAGGCCATC…
>evm.model.scaffold11424.1
GGAACCGGGGCGTCTCGTATCCGCCGCCGTCGCCCCGTACGCTCCGCCGGTCAGCGCCTGTCCCGCAGTCCCGCAATCCGCCGCTCCTCAAGACCCGCCACGTGACCTCCATGGTGGGGTCGCCGCAGGAGGTGGAGCAGAACGAGCAGGAAGAGGGTCGTGGGGGGGCGCCGCGCAGGGTGTACCGCAACGACAGGATGGACAACCGCCGCTATCACACTGCAGGAGCCATCGACGATATCAAGAAGCAAGATACCAAAGACACGAGCATCCACAAACGACTGTCGTGGAACTATGGCCAGGGACCCCCACCGCCACCACGGGAGCTGGGCAGTGACCCCTCCAAGCTGGGCCGCCACAAGCACTCGCTCAAGAATGTGTCGTGCGAGTCAGTGCACA…
>evm.model.scaffold11471.1
ATGGTTGGGGACGGCTACAGCTGGCTCTGGAATAATCCTGTCACACGGGAGGTGGCCCGGTGTCCCAAGAGATTCGGCGACCTGGTGTGGGGCAATAATCATCACTGGGTGAGTATGAGGACTGACAAAGAAATTGAAGTGTTAGACTGGCCAGGTAATTCGCCAGATCTGAACACCATCGAGAATGCTTGGAATGTTATGAAAAACAAGGTACAAGCATCCAAACCAACCAACATCAAAGACCTGCAGGAGGCACTGAAGGGGTTATGGATCAATATGGACATCTACTTTGCCAAGCTCGCCAAATCAATGCCCAAAAGACTTCAGATGGTGATAAAGAACGAAGGCAATATGTCTAAGTACTAA
>evm.model.scaffold11495.1
ATGGGTGTGCATTCTCATATTTTGCAGGACCATTCCTTTGGATGTGCAATAAGCAGCAAATGGAATGGAGATAAACCCCAGCTTGCCTACTTTACACCCCTCTCAGTTGTGCGGGAGATGGAGTACAATATTGACAAGTACCCGGAAAACACGTCTAGATATTTTGCCTTCACAGATGGGTCCGTCTATACATATCCTCCAGTCCCCAAGAACAACAATAGCACCTGTGAGAACTATGACCCTCGCACCAGATATTTCTACACGCAGTCCAAGTCTCCTGAGCCACGTGATGTGGTGGTGTTGGTGCACAGTGGCCAAAATGTCAAGCAACTTCTTAGAGATATTGTAATAGGCACCATCGATGGCCTCAGTCTCATGGACCGGGTGGGACTGTGTCTT…
>evm.model.scaffold11546.1
ACTCTTGAGGCTGCCAAGGATAGCGTTTGGGAGCTCCCAAGGTCACGGAGTAGCTTCGCCTCAGTAGAGACGCTGGACAGTATTGAGAAGAGTAGCGCTGCCAGACTTGCTGGGAACCACGATCAGTACAGGGCTCTGTCATGTAGGACTGGAGCCCTCCTGAGGAGAGACAAGGAGAGTTATGTCAGGGGTCTCGCTGAGGATGTAGAGTGTAATTTAAATGCTAATGACCTCCGACCTGCCTATTGA
>evm.model.scaffold11762.1
GTGAAGATCTGAATGACCACAGTCTTGCCCAACCTCTGTGTGACCTTTCCTCATCTAGCAGTGAGGGATCCCAGTTTCTTAGCAAGCCCTGTGTGAACTCTACTCCAATCAGCTATGGAAAAAATTATAACTTTATGATGGCCTCACCAACCAGCAGAAGCAGCCCACACTCAAGTTCGTATGATGATGGAAGCCCAGTTCTGTTCCGCAAACCTGCCCCACTTTCCCGAAGTAACCATTCCTTTAGACAGCAAATGAATGATAGTGGACCTCTTTCCTCATCCAACCATGACCAGCTTAGTCCCATTAATACGAGTAATGAGACATTCCTTATTACTTCAAAAAACCTTATTTCCTTGTTCAATGCTGCAGAATTTGATGATGATGATTGA
>evm.model.scaffold11775.1
ATGGAGGAGGAGGAGGAGGAGGAGGGAGATGAGGAAGGAGATAATCACTTGAAGGAACCAGATGACGTCAGTAACAGATCCTACAGTCCTTTTGAGTACGTGGAAACTCAGGAAAGGAAGTTGTCCCAGGGCCCCAGACACACTCTTTATCCTGTGCTTAATATCCCCCATGTGAGTCCCCCAGCCAACTCCCGCACCCCCCGCCCGAAAGTAAGGATCAACCCACGCCAGAACCCCCTCCCTAGCCCCCGCCCCAGCCCCAGACTCATGGCTGCCAATATGAAGAGGAAAATTTCTGAAGCTATGAAACCTGAGAATGTGTTTTTG
>evm.model.scaffold11814.1
ATGTTTGATATTTTCCAGCACTGCAAGAAGAACCTGCCTAAGCCACCAATACTCCCTGCTGAGAGATTTGATCGCAATAAACACCGCAGAGGCAACTTCAGGCACCAAGACTACAGGAGAGAAGGAGGCTTCAGGGATCAAGGGGAGTACAGAGGTCATGGAAATTATAGGGGTCGTGGGAATTACAGGGATCACAGGAGGGAATACTCTGACCACAGACAAGGCAGGTTTAGTGGTGACCACAGAGATTATGATGATGGTAGGAGGGACTCTGAGAAGAGGAAGTACAGGTCTGAGAGGGAGAGTGATGACTATGGAAGAAGGGATTACCAGTCCAGCAGACACTACAATGGTGGGGGGTCATCCTATTGA
>evm.model.scaffold11899.1
GTGTTCAACACACTGACTGAGGTGATCCAAGGTCCGTGTGTGGGCAACCAGCAAACTTTGGCTCATTCCCGTCTGTGGGATGCTGTTGGTGGTTTCCTGTTCCTGTTTGCTCACATGCAGGACAAGCTCAGCAAGCACTCCTCTCAGGTGGATCTTCTGAAGGAGCTTCTCAATTTGCAGAAGGATATGGTGATCATGATGCTCTCCATGCTGGAAG
>evm.model.scaffold11899.2
ACTGGCAGAACTACCTGAGAACCCAGGCTGGCAACACAACCACTGTCAATGTGATTAATTGTACTGTGGACTACTTGTTGCGCCTTCAGGAATCTATCATGGACTTTTATTGGCATTACTCTTCCAAGGAAATTATTGACCCTGCTGGCAAGTCCAACTTCTTCAAAGCCATTGGTGTGGCCAGCCAG
>evm.model.scaffold11899.3
GCCATGTTGAACTACCTCAAAGAGAAGAAAGATGCTTCCTTCTTCTTGTCCATTTCGGGACTCATGAACTCCTGCTCAGTGCTTGATTTGGACGCTTTTGAGCGCAACACCAAAGCAGAGGGTCTGGGTGTTGGCGCTGATGGCTGCGCTGGAGAGAAGAATATGCATGATGCTGAGTTTACCTGTGCATTGTTCCGCTTCATCCAACTGACCTGTGAAGGCCACAACCTCG
>evm.model.scaffold11899.4
GAACAAGAGTTGGAGAAGCAGAAGCTCTTGTTCCATCAAGCACGTCTGGCCAACCGTGGTGTTGCTGAGATGGTGCTGCTGCATGTGTCTGCTGCACGTGGCCAGCCTTCAGAGATGGTCATGATGACTCTGAAGCTTGGCATTGCTATCCTCCGCGGTGGTAATGTCGATGTTCAGGCG
>evm.model.scaffold12038.1
ATGGGCGGCGCTGAAGCTCCTGATGGGGACGCAGGGGGGGAGGTGGGGGTGTTGGAGGAGCGTCTACGAGGATTGCTGAGCCACAACCCCGCCTGGCTGGGGCAGGACGGGGCGCCCCCGTGGTGTGCAGACCTCTCCATGAATCACGAGGAGCTGCTGGAGCGGACCCGCCAATGGGCAGCAGCGGGATGCGGGGCGCAAGGGGCGTCAGGCTCTATCGCGGCTCCCATGCGGGTGGCACACAGCGAGGAACTCGGGCGTCACCTGGTGGCGGCGCGGGACGTGGCGGCGGGGGAGGTGGTGGTGGTGGAGCCGCCGCTGCTACTGGCGCTGAGGGAGAGGTCGCCGCCTTCCTGCCTCACCTGCTTCCGCCGAGCTACCGTCTACACGTGCCCCGCC…
>evm.model.scaffold12089.1
CGTACAGCAGGCCTCGAGGGACACGCTACGCCTCCACCATGCACGCGCCTGCACCAGTCTTGTGTACCCCCGCCCTCACTGGAGGTTACCGTGCAACTCCACATCAGCAGTGACACCTACACTGAGTCTGTCCACTGGCATGCTCTGCTGAAAGCTACTTTCGGACCAAAATGTCATGCTAGTATTGAACTTTACTTCTGA
>evm.model.scaffold12231.1
ATGACGTCAGTGTGCGGCCACGTCATGTCCCTCGACTTCCCCGGAAAGTACAACAACTGGGACAGGGTGGACCCGGCTGAGTTGTTCCGGTGTCAAACAGAGAAGAAGGAAGCAACAGCCAAGCTAAGAATGCCAGAGTTTCTAGGGAAGGAGGCTCGTGGCTCGGACTACCTGGTGCTGTGGCTGGATTGTGACAAGGAGGGAGAGAACATTTGCTTTGAGGTCATCTCCTGCGTGATGCACTCAATGAACAGAGCAGCAGGTAAAGAACAGATCATCTTTCGAGCCAAGTTCTCCGCCATCACAGACCGCGACATCAAGGCGGCCATGAATAGCCTGGTGGAGCCCAATGAGAATGAGTCACGCTCTGTGGATGCTCGCCAGGAGCTGGACCTTCGC…
>evm.model.scaffold12232.1
TACGGGAAGGAGAGCTGCGGCAATTGCGAAAATCCAACACAGACTATGAAGAGCAAAATGCCATTCTGCAGAAGCACATAGAGAGCATGAAGAGCACTGTGGAGCGTCTAGAGTCAGAGACGAGTCAACAGCGCAGCAACAATGCAGCACTGCAGCAGCACATAGAGACCCTGCGACGGACCTTGGCCAGAGCCTTCATTAATCTCCCTTTACCAGGCAGTGAGGCAGCGCCCACAGAGGAGACGATAGACAGCTATATGGTCCAGCTGCATTCCCTCATCGTGAACAACCCACAGCAACATCAAGGTCTCATTCAGACTGTGAGGGGGATA
>evm.model.scaffold12319.1
CTGTGGTTGTTCAAGTTCCTCGCAAGGTGAAGCGTTTTGGCCCAAAGAAGTCATTTGTTACTAGAAATAAATCAAGACCTTCTGGGTCCTCCACCTGTTCTGATTTGGCTAATGATGGTGTGAACATCAATATTGAGGATTGCTGTCAAATGACTCTTTGTGAAACTCCCTGCTACACCACTGTTAAAAAACAAGGCAAGTCATACAAGGAT
>evm.model.scaffold12494.1
AGAGTGATAGTGCTGGGTACCTGTGGCCTGTAGGATTGGCATGTGTTGTTAGACCCACCGCTGCTGTGCCTTTCCTCCCCCTGGCAGTGCGGCATCTGTGGCACTCCTCCTGTAGGGGCCAGCTGCTGCTTCACTACATGGCAATCACAGGAGCATTTGTGGCTCTGACAGTGTGTGTAGACAGCTGGTACTATGGTGAGCTGGCTGTAGTGCCATGGAGATTTGTTCACTTTAATGTAGTGACAGGCCTTTCCTCACACTATGGCACCCTTCCTTGGCACTGGTACTTAAGTCAGGGTCTGCCAGTGACACTCACCACACACCTGCTGCCTTTGATCCTGGCAGTGGTGTACCAGACAGCCAGACACAGGGATCTGCTGCCTGTCATCCTCTGGTCAC…
>evm.model.scaffold12692.1
ATGACTAGAAAGCAAGTGACGGGTGTGGACAAACACGTTTCCTCTAAAAGTGTGGTGTTGGTAAAGAAGCAGCAGGTATCTGACAACGATAAGCACGTCTCAAAGAAAACTGTAGTGTTGAGTAAAAAGTCTCCTAGTGTAAGCTCCTCGCCCAGCAGAACGCCCCAGAATGTGTCCACTAAGTACGTGTCTCTGAAACCTTCACAACTCCAGGAGGAGACAGCGAGGAGTGTGTCGCAGCGACACTTGGCTCCCAGTGCGTCGGTGGGGCCTCCTCGTGTGAAGAGCGTGTCGTTCCAGAACGCTGCGTCCCGTTACGTGTCTCCGCCGCGCCTGGCGGCTCAGCGTGTGTCTTTAATTCCAGTGTCGCCCCAAAGCATGTCACAGAGGCATGTGTCT…
>evm.model.scaffold12701.1
ATGGAAGACTTGGACTCCGTCATCACCACAGCTGTCACCACTCCTGGCCTCTCAGACCTTATCCAGCCCTTCATCCCACAAGAACTGGCAGCAGCCACCTCCACTCTCAAGACTGGCAAGGCTCCGGGCCCAGAGCTGCTCCCGTCAGAGTTCCTCACCCACCTCACTCCTCCCTTACAAGTCAGCCTCCTTCACATCTTCAACACCAGTTGGCTGTCAGGACACTTCCCTACAAGTTTGAAGTCCTCCATTCTCATCCCTATCCCCAAACCAGGGAAGGACCCAACACAACCATCCTCCTATAGACCCATCGCCCTCCTCTCCAACATAGGCAAGCTATTGGAGCACCTGGTAACCACCCGTCTCACCTGGTGGCTGGAGATGAAACACCTACTGAGT…
>evm.model.scaffold12701.2
CTCCCCAAGCAGCAGGCCACCCACAAGCCTATCCCTCCTAACGCTGCACTGCCACCATCGCACCCTCAGCCTCCACGACAAGTTCAGTCAGGTGTATCCTACTCCACAGTAGTCCCCACAGGGAACAGGTTCGCACTTCTGCAGAACCTCGAAGATGGAAATGCCCCAGACGTTGCTCCAGCCCCTGCACCTAACAGTACAGCCACCCACTCCTCCAGCAGGCGCAGCCGCTCACGATGTCCTTCTCCCAGGTGGCAGCGACATCCACCAGCCCTGCCACCTCCCACTCCACAAACCCTGGACTGTGACCTCGTGCACTCTCTCACAGTGGCTGACGTTCATCCACTTCCTGCCAGCCCCACTCACCTAATCGAGGAGATTGCTCCCCCACCCCAACCG…
>evm.model.scaffold12720.1
ATGTCGGCAGTGACCTCTCGCTTTGTGTATGTGTCGCGACGTCGGCAGGATATTGTGCAGAGTGTAGTGGCTGGTGATTTTTTGGTACTGAAGCTACGAGTAGAAGACTCCCCTGAGAGGCCTCGCAAATTCCCGAGTTACTTGTTCACTCGTTACCCTGTTGGAGTTGACTCGTCGTTCAGCCGGGAGTTGCCGGGTGTCTACAGTGCCTGCCGCTTCCGCCAAAATGGACAGCCGCTCAACAGGATTGTGATGACGTGGTCTCATGAGGAACCTCCCCCTNTGGCTGCAGACCGTCCAATGTGTTTTCGTTGCTGGGAGGTGAGGCACATCTCCAGGTACTGCTCGGCTGCGGAGAAATGTGGTTGGTGCTCCGGCTCTCAAGACTCTCGCTCCTGT…
>evm.model.scaffold12859.1
ATGTGTTTTGTGCTAGTGTACCGATTTCCAGAAAATGGTGACCATCAGGCAAACATCAACGCCAGAAAGAACTTTGAACACCAATGGCACACCCTGAACGCTCAAAATCATCTTCCTAACACTCGCACAATCTATACAAATGGCAAAATTGTCTTCAACCGCATGCGTCACAGATACGTTATCAAAGGTTGTGGAGCGGACTTTTGCGACAGCCAGCATGATGTCAACACTCATTGCCCAGCTACGGTTACCCAGGACATAGCAAAGCTGGTAATACAGTGCCGAATCACATCAAAACAGGCCAATATCAGCAACACTTCCCTCACCTTTGCATCCTTTTCAAGGCTGATCCTCACAGAACATATAACAAGTGCACAAATCCCAATGCTAGAGTTCAGA…
>evm.model.scaffold12873.1
ATGCCGCCATCCAGTGCTGAGCTCGCGGTGGCGGGGAACAGTTATAGGGGCGGTGCACCACGATGTGGTTCGGCACCCTTAGAGCTAGATGTTCTTCAGCATCGAATTATGGTTGCTGAGACAGTGAAGTCTTGCCCGGTCAACTACCCGGCACTGATCCCACTCACCCCACCTGTGACTGGCCTGGGCGGATACAATTCTCCCTCGCTCCTGCACTCCAGCTACCCTGCGTCTCAGCTCATGGATCAGAAGCCGAGCCAGCAGCAGGGCCAGAATACCTCTATGACCGGCCCCCAGGATACCCCTGTTGGTCTGGGTGCCCCTGGTCTCAATCTACCCTCCACCCTGGAGATCGCCGCGCTACGCAAGAAGGACATGTTTACGCAGCGCAAGCAGCGC…
>evm.model.scaffold12923.1
GAAAAAGAATGAGTCAGAAGGAGAGTGTGAGCGTGAGCCTAGGAGAGGCTGGACCAGGACCTCAGTTGTCCAAGAAAGTGGTCAGGTTCTTCAGCTTGCCAGTTTCTGAATTTCCTGTCCCCCTGCAGCTAACTTTGTTGACATCTTTTGTGTTCATCTTCTACCTCATGTATGGATATGTTCTGGAACTGATCTTCACCCTAGATGGGATGCAGCCATATGGGTGGTACCTGACGCTGGTGCAGTTTGCTTACTACACTCTCTTTGCTCTCATTCAGTTACTGTTGTCTGGTGAGGGTATCTCCAGAAAAATACCTTTGAGGACCTATGCTGCTATTGCCTTCCTCACTGTCGGCACCATGGGATTCTCCAACTCATCTGTAGGATACCTTAACTATC…
>evm.model.scaffold12984.1
GTACCTTCAGCTCATACTTCAAGGGTGGCGGGGCGGACCCTGGCCTGCCTCCCNNNNNNNNNNNNNNNNNNNNNNNNNTCCTCCTCATCCTCCTCTACCTCTCCATTGAGCGTGGGCTACGGGACGCCCACGCCCTCCCTTGCATACCCTCACACGGCCCTGGCAGGACGAGAGGCCGTTTACTCCCGTCTTGCTCCCTCGCCCGTCACACCCAAAAGTCTTGGCGGAACCCCTGCCAGTGCCCGGCGCAGGGGGGGCGTGGCTGGTGCCCGCGTGCCCCCCCTCTCCCCCTGGTCCAGACGAGCAGCCAGACCTAACACCGTCAACGTGGACTCAGCACATCATCTAACAGCTCTCCTCTCACCGGCGGACAAGAAGAGTTCCAAAAATAAAAGTCTT…
>evm.model.scaffold13122.1
ATGTGCGTCCCGGACGACCGTCCACGTAAGAAACTTTCCTTCCGGGAACCTGAAGTTGTTACCCCGTCCAGGAACGGCGGCCATACCTCTTCCCGCCGCCCACCTGACAGTACAACTCAGCCTCCCCATTCCGTGCTGCACCATCCGTCCCATGATCATTCGGGCCAACACCATCAATCTGGCGACCAGCCCCCCTCCCACTACCACCCACACACTACAAGACAGGGGCTTGGCCGCCCTCACAGTATTGCTGGCATCGTGGGTTTGAGTGGCTTCAGTGCCCTGGGCGGCGTACCGGGCGTCACAAACATGATTCCCACCGTATTGTCTCAAGGTGTTACCTCGTCTGGAACTGTGTCCGGCGTAACCTCGATGCTCGGCAATCCTGGTCTTCTCTCT…
>evm.model.scaffold13178.1
GAGAAGTTGATGTTCCTAAACCAAAGCTTAAAGGAATGAAAACTAACTTTGGTCCATGCGCATGTCTTGGAGGCCCCAAGAAAGGCAAGTTGGAAGAACCTTATGTTTCAGCTGGTGGAGAAATCAAAGCCCTTCCAGATGTTGGTGTTGAAGGAAAAGCTGATGCCAGTCTGAAAGTTGAAGGTGCTGAAGCCAGTGTTGCAGCTCCTGCAGCGAAGGCTGAGATCAGTGTAGAGACCCCAGACATGAAACTGAAGGCTGAAAAGCCAAAAGGAAAAGGAAAACTTGGATCATGCTTTGGAAAACCAAAGTCCCCAAAAGTTGAAG
>evm.model.scaffold13212.1
ATGCCCATCTTACTTTATGAGGACATCTTTTGCACCAGAGGTACAGGAAATTTAAGTATATCCGTAAAGCCCCGCACTAGGACATCCATTGCCTCTGATGCCGACCACCAGCGAGTATTTACACCAAATGGAGGCAGTGTGAATGATGCCTACGAGTCTGACATGGACCACTATGGTCCCCCACCCTCTATTAGAAGTGGCACACGATACAGGACCACAGAAGAGAAT
>evm.model.scaffold13287.1
ATGTGCCGGGAAGAAGCAATGCAGAAGGCAGAAAGGGCTGCTGAGGAGGTGGCAAACCTAACAGCCTTCCCTTCAGCTGTTGACTCGGAGATGTTCACTCGTGCTGCAGGCCAGTTGGCTATGATAGTCGATCATGCTGTTAAGGATCCAGCT
>evm.model.scaffold13423.1
ATGCACTGGAAGGCTTTCCTTGACACCACAAATACAGCTGTACTTACTGGGGAACATGCACCCACACATGTACAAGGAGGTAGACTTGACTATGTAGCCCTTATCAATATGCCAACATATACTGCTGAAACCTTTCTTGTCAGGTTCTTGCTGAGTGACCACTTCGCCCTGGAGACGATCCTCCCTGTGCAGTCCGTCCCGGCAGTGCCCAGGAATACCTGTGATTCTGAACTGCCAACAGATGCTTGCTGCCTACGAGAGATGTTGGCAGTTCAACCCAGCAGACACAGAGTCACGGGATGCCATGGTTATCATGGCTCGACACCTCATGGATCTGCGGCAGCAGGAAAGGAAGAAGTACTGGGTCTTTTTCCTGGACCAGGTGCACAGGACGCGGTC…
>evm.model.scaffold13819.1
GCCTCCCCACACCCTTGAGGAGTCCCCGTGGCTCCCCGAAAGCTTCCCCCGCGGCCAGCCCCGCTGCCTCCCCCAAGCCGTCGCCAGTGACGTCCCCGAGGGCACAACCCAAGCATGTGGCCTCAACAGGGTGCGCGTACAGGTGTGTGCACGGCTACCTGTGCGGGCGTGTGTCACTGCTGCACGTGTCGGTGGTGTGTGTGCTGCTGGGCATCACCCTGCTAGTGGTGGGCCTCGTTCAGCTGGCGCCGGGAGCAGCAGTGGTGGTGGTGGGGTCTGACCGCAGTGGGTTCCCGGCAGGCTCGGCGGTCAACAAGTACGCCATTATCGGAGCGGGGACGGGCTTCCTCGGGCTGGGCTTCCTGCTGCTCATCATCCTCTGTGCCTGTCAGAAGAATA…
>evm.model.scaffold13873.1
GGTGTATTGCTAATAGGTGAACCAGGATCTGCCAAGACAGTCACTATCAATGCCTTTATGAAAAAATATAATCCAGAGGATCACTTATGTCGCAACTTCAATTTCTCCTCAGCCTCAACACCACTTTATTTTCAGCGAACAATTGAGAGCTATGTTGACAAAAGGATGGGCAGCACATATGGTCCTCCAGCTGGGAAGAAGATGACTGTCTTCATTGATGATCTCAACATGCCACACATCAACAGCTGGGGGGATCAGCCAACCAATGAAATAGTTCGACAAACCATGGAGATGGGAGGTTTCTACAGCCTGGAGAAGCCTGGAGACTTTGTGAACATAGTGGATCTACAGTTTGTGGCATCAATGGGGCATCCAGGTGGAGGTCGCAATGACATTCCA…
>evm.model.scaffold13973.1
ATGCATTACATCAACAAGGACATGGACCCCAAGATTGAAGAGCTCAAGAAGGACTTTTTCTCCACCCTCAGCAACATTACTTCCCATGACCCTGAAGTGCGGAAGAAGAAAGGAATCAAGATACTGGAGATTGGCGTGGGCACTGGTGTCAACTTCCAGTACTACCCAGAAGGAAGTCACCTGGTTGTGGTGGACCCAAACCCTCACTTTGCAAAGTATTACAATGAAAACCGAAAGAAGTTTCCAAACATTCACTCGGAAGAGATTCTCATTACCACAGGTGAGACTCAGTTGATGTTAAGTGGCCTGGCAGTGCCACGTTATGACATATTCTCTTAA
>evm.model.scaffold14133.1
GGCTTCATGTGCTTTCTGCTACTATGGGGTTGTTCTGATGACTACAGAACTATTTGAAGCACCAGAAGGCAGCCTGTGTACCTTGTCTGGTGCTGATGAATCCTTCACCTGCACAGCAAACTGCAGACCTCTCACCTCCCAAGACTATCTGGACCTGCTCCTGACCACCTTAGCAGAGTTCCCAGGTATTTTGTTTACTATTGTGGTCATTGAGCGTCTTGGCAGGAAGACAACCATGGCCTTTGAATTTGCTGTGTTTGTTGTTTCCATAATTTTTCTCTTCATCTGCACTTCCAGTCGTGGATGGTTGACTTACATTCTTTTCGTGGCACGAGGAATCATCTCAGGCGTCTTCCAGGCCGCCTATGTCTACACTCCAGAGGTGTACCCGACATCCTT…
>evm.model.scaffold14210.1
ATGATCACCTGCCGTGACCGCCGCCGCAAGAACCAGCTACTTACATTTAATAAAACCGACTGTGTGTCGAGTAGGATCACGTTACAGGATCCAAGCGGCGTGTGGTGTAGGGTAGCGTCCCACCACTACACTATCCTGCACGACTCCGCAACCTCTCCATCCTTGATGCTTGCTCTTTATATTTCATCTTGCTCCCCGTTTCACATCCACCATCCCATCTTGAGCGCCTCCACCACCTCTCTATTCTTTCAAGCTAGCATTTACTTTTCAGTACCCTGTCTAGCACGCTCCATTCACCTCCACTATCTTATCACACATGCCTCCACCACCACCAAAATTCCATCTCTTCGCGCCACCCTGCACCGTGCCTCACCTCCACCTCCATCTTCCATCGTCCAC…
>evm.model.scaffold14547.1
GGCAAAAAATGCTATATTCGTCGCGGCTCTTGCCTGCTGCTACTGTTCTTGCTGCTGCCTGGTGACGCTCCACACTGGAGAAGTGGCTCTCAGTGCGGCTCTGCTTCCGAATATTTGGTGGATTTCCCTGTCCACTTTATCATCTCGGCGGATCCTCGCCGGGACGGCCCCAGCAAGTCCCTGACAAATGTTTGA
>evm.model.scaffold14560.1
CTGCGGCCCCGAGAGGACCAGTTGGAGGGTGAGATGGACGTGCAGGCCTCTATTGCTTTCATCACTGAGAAACGTCTTGAATGGGACCAGCTGATGGAGATGAGAGACAGACTGAGAAATGACTACCAGCACTTCAACATGGGAGAGCCAGTCTTTCCTGAGGTGGAGGACATAGAGGCAGATCTTAAGAGCCATGAGCAGATATGGGGCCTGTTTGAGGAGTTCAATACAAGCATGCAACAGTTTGCTGATGAAGAATGGATTGTGTTTAGGAGCAAGACTTTCAAATTTGAAGAGTTCCTCAATCAGTGGAATGACAAGCTCAGCAACTCTGGAGAAACCACACCGGTCACTGTGCGCCTCATCCGTGAGCTGGAGAAGTACCAGACGATGGTGCCG…
>evm.model.scaffold14695.1
AGGGCAAGATCGTACCGGAAGGATTCGCTCCCACCTTCCTGGACAAACCCTCAATCATCCCTAACGAAACGGGCACTATGATCACCATGAAGGTTCGTTGTAAGGCCAAGCCACAGCCCACAGTGGAGTGGTTCAAGAACGGCGTGCTGGTGGTCGCAGGAAAGCGTCTGGTCGTGAGGGAACACAAAGTCAGCTCCGAGATGTTTGAGTACTCGTGTATCGTGAAGGACCCGTGTGCCGATGACGCCGGGAAGTACAAGTGCATAGCGATGAACCACTTCGGGGAGGCCACCGCCAATGTGAATCTGAACATCGAGGCCGAGCCGGAGCCGAAGGGCCAGGCGCCGGTGTTCGTGGAGAAGCCAACCATCAAGTTCGAGGAGAAGGCGGGACGAGTGT…
>evm.model.scaffold14709.1
ATGCTTCCACTTTTAACAGTTCCTAGTGGCTCTGTTCACAGTCTGACGTACAAATTGTCTCCCACCTTCTGTTTAGGTCGCAGGCGCATTCAACAGCTGGCCAGGAATGTGAAGTATTTCCGACAACGCCTCAGACAGATGGGATTCATTGTTTATGGCCACGATGATTCACCTGTCGTGCCCTTGCTCTTGTACCTGATTCCTAAGATTACAATGTTTGTGCGGGAGCTGACCAAGCGAGGTGTTGCTGGAGTTGGCGTGGGCTTCCCAGCTACAAAAATCACGGGTGGACGAATGAGGTTCTGTTTGTCTGCTGCCCACACCAAGGAGATGCTTGACAAGATCCTGAAAGAGGTGGATGTGGTCGGTGACATGTGTTCCTGCAAGTACTCTAAAATC…
>evm.model.scaffold14761.1
GTCGTGCCCCACACCTCGACATCCACCATGAGAGAACACCTCCACCCGTCTGTACATCAGCCCGCCAACACGGAAGACCTAATCCCCAGACCCGTGTTGCGTCCATCCAGGTCACGACAGGAAGAAAGAATCAGTCATAACAGTTGGGTGTACGGACAAGACGTAAGTGGGGAAACTCGCATGGACATGGCAGACATACACAAGCACAGCACCTCACCTCGCCACTACATGGATCTCGACGCGCACCCTGTCCATCATGACTACGGGGACGTGTACAGCGTGACGCGGAACCTGGACCAGCGAACGGGAAGGGGATACTCGCATCAACACGCTGCCAATGCCTTGTGGAGAGTTGCTCCTTGGGCACAGGGGGGCTATGACTGGAGTAATGGCTGGGGT…
>evm.model.scaffold14865.1
ATGGTAGGAGGCTGTGGGGGAAGAGCAGTTGTGGTCAGTGCAGAGCTAGTGTGCAGGTGTACTGGTGTGAGCCTCAGCCCGCCTACCACCAGGTGCTCAGAGACTCCCGTTCCTCCCAAGCAGCAACTCCAGCAACCCCTCCAGCCTGCAGTGTCACCTACACCAGCCTGCACTCCCTCCACCCATCAGGCCACAGTTCACACCTCAAAGGCAGAATTTATGGAATTAATCTCTGCCACACCAGCTGCTTCAGTGACAAACAGAGGCAGAAAGTTTGGTTGTGTCTATGAAGTAAGGGGACCCAGCCCTCTGCACAGCCCTCACCACAGCCTGCTGACCTAG
>evm.model.scaffold14913.1
GTGTCTGCAGAAGGTGCGGGCAGAAAAGGCAAAAGGATGGATGGTTGTGCCACTACGGACATCCCAGCCCTAGATGGGAATGTTAGTGAGAATGCTCATCAGGAAACCTCGCCTCATAACGAGGAAGAACATATTAAGGCTGCCCCTGTCATCAGAAGAGCATCCCATCATGAAACACACAATGTTAATGGCCTATCTACTGTCAGGGAAAGAATGCGAGAGCAAGGAATTTCTGAAGCAGGTACAGAACTCATCATGGCATCCTGGAAACCAGGAACAGAAAAGCAACACAGACCGCATCTTAAAAGATGGACACAATTTTGTAGTCAATGGGAAGTTGATCCCTTTACTCCCACTGTAGAACAAATCATCAATTTCTTATCTGAAACTTTTTGCAGA…
>evm.model.scaffold14926.1
CCGTACTCCGAGTACACTTCCCGCACCATGTCCCTGCCCCAGGGTAGTAGCCTTCCACCCACTGGCTCAGTCCACACAAGTAGTGGACCCACCCCTTCCCACCGCAACTCTGCCACCATTGACCGACAGGGCCTTAGTGAGAGCTCCTCTGAGGGAGATGTACCTGTGTCAACCAACAAGAAGGAAAAGGAGAAGAAAGGCTCTGTATTCAAGTTCTTTGGGCGAAGAAAGGGTGCCCAA
>evm.model.scaffold14981.1
ACTTCCGGTCACTGTTTGACCAGCTGAACACGGTGCAGGGTTCCTACGAGTCCCGGCTCAGGATGGTGAAGGAGGTGGTGCATGAGGCAGGCAGATTCAAGCGGCACTCTCTGGTGAAACTCCTCACTCAGTTCCTAGATTCCATGATGACCTCAGAGAAGGGAGGTGTGGCAGCAGCGGCAGCGGCAGCAACTCGGGCCAGT
>evm.model.scaffold14986.1
ATGAAGGGGGAGGAGGGCCTGAGGCTGGTGACTCTCCATTCCCACCCAGAACACATAGAAGAGTGTATGAAGATCCTCAATGACCAGTGGCCTCGCAGCAGGACCATGAGGATGAGATCACTGAGTACCTCCTGTGACCAGTTCCCGACATCCCTGCTTCTCCTGAAGACTACTTCACAGGGGGACACAGAGGTGATAGGCCACTCCAGGCTTAACACTCTGCCAAGGGAACCTGATGCTGCATGGATCGAGTCTGTCGTCATCAGGCGGGACCTGCGGGGGGCTGGATATGGACGCCAACTTATGACCAGGACAGAGGAATATGCCAGAGTCAGCGGCTTCACCACCATGTACCTGTCAACCCATGACCAGCAGGTGTTTTATGGCAAGCTTGGCTAC…
>evm.model.scaffold15078.1
ATGGACGGAAGTGGTCGCATATCACTGCGGACACGTGGCCACTTGAAAGAGGCCACGCCACCATGGGAACCACCTTCCATCGGAGGAGTGCCTGAGGTGCAATCACCGACCCCGGAGGCGGTGCCTCCACTTGCTTCCCCGGGGAGAGAGCGGCCTCAGAGACAGAGGTCTCGGCCGACATGGCTGGATGACTACATGACATAA
>evm.model.scaffold15097.1
ATGACCAAAAAGGCTGAAGTAAAACAATCAGCCCTACGTGAAAGGAAACGTTCCTCGCACAAGGTTGGCAACTCGGTACAGGGAATGAAGCCTAGAGCTATGGTGGTCAAGACGCGGCTCCTTCAATACCAACGCACTCACTTTTCCAAGGACAAGCAACTCCAGGTCACAATGAAAGGATACAACTGCCACGTGTTGCTGAACTCTGGCAGCAGCACCATCAGCCTTGTATTCATCTCCACTGCCAAGAAATGA
>evm.model.scaffold15187.1
ATTTGTACAACTGGCTAAGACTCTTTGGTGTGGACTTGTCAAAAATGATGGGCTCTAGTTACCACGACAAGACTGTAGAAAAGCAAGAAAGAGGATTACTGAAAGCTTCCCAACTAGCTCCATCCCTCAGCGTAATATCAGGCTTATCTTGTTTAACTGAAGATGTACTTGCCCAGTTCTCCCAACCATCACTTCTACCAGATTCCTTGGTGCGGTCTGAGACACGAGCATGGGCATTCCCAAGCTGGGAACCACTTGAAAGATTTTCATCATCACCACCAGTGTTAGGTCCAGGAGTCTTGGTTTCAAGAGTCAATGGAAGGGCTCTAGTTACATTAGTTCCTTCCAAGGAAAATCCAGTAGTTCAAGATGTAGCAAGAGATGTTCTGAATGGTTCAG…
>evm.model.scaffold15209.1
ATGGTGAGAAGTATTGACAGACCGTGGGAGGAAAGTTTCCGTCTACCAGAAACTGTTATTCCTGAACACTATGAGCTGTACATGCACCCAGATCTCTCTGTCAAGACATTCTCTGGCAGGGTCACCATCAGCCTCACCTCCCAGGAGCCACGTGACCACTTCTTGGTGCACTCCCAGTGGCTCACCATTACTAACACTTCTCTGGTCAGCAAAAAGGGAAGCCAGTCGCAGGATGTACACATCATTGAAGCCTTCAGCTACGAGCCTCACCAGTTTTGGGTGGTGCGGATGGACCAGGTAGAAGCTGGTTCATTTGAACTCACTCTTCACTTCTCTGGTTCCCTTGTCAACGGCATTCTTGGTTATTATTACTCAGACTATACTGATGGTAATGGAAAA…
>evm.model.scaffold15258.1
GTCAAGGAGGCTTACATCAATTTCCTCAACCATTGCTACATTGACACTGAAGTAGAAATGAAGGAAATCTACAACTCCCACCACATCTGGAGCCTGTTTGAGAAGTCTTTCCTTGTGGATATGGCTCGAGTTGCTAATGCTCCACCTGACCGACGCCATTCTGACAAAGCTCTGGAGAGTTATGTGATCAACTCCCTCATGACCATCATCACCACCTTCTTCAACAGTCCTTTCTCAGATCAGAGTCAGACCATCCAG
>evm.model.scaffold15317.1
CAGCAGGAGGGAGAGATGGTGGTGTTGGAACACCCATTGAGTGACGTCACACTGGCAGGCGATGCTGTCCACCCCCTGCCCCAGATCTTCCACCAGCTGCTACAGACAGTGGCTGACCTCATGATGTTGCTGCCTCCTGGATCACCCCTCCAGATGATGGCTGTCAGGTGA
>evm.model.scaffold15331.1
TGTACCAGTTGCAGCAGGAGGCACCCAAACCCGCTGCCGTCCTGTGCACCGACCGGCCACCAGACAGCCCGCCCCACTATGGCCTAGAGTACCACGGGGACATCAGCTCCAACCAGTGCCAGTCCCTGCTGACTCAAGACGGGGCCTACCTGGTGCGGCAGAGGAACAAGGCACGGGGCTTCTACACCCTCAGCCTGCG
>evm.model.scaffold15588.1
ACACCAGCCTGTGCGGACAAGGAGTCACTGCAGGCAAAGTGGGTGGACAACCTCGGGGAGCTGAGTCTGCGGGGCAATGACATCTACCCTCTGATCCACCGAGCCAAGCAATACTGGGAGCGGCAGGAGGACGTGGAGCCGTGGCATCCTGCACTCATGCCCGTGGACAAGCCGCACACCAAGCTGCTCCTCAGGCTGGTCATCGCCATCAGGAAGAGAGTCAATAACCGGGTATGTGTCCTGACCAGTGACAAGACAGCCACACATCTTCCAGTCACTGAGATCAATCCCGTGAGGTCTCTACACTCTACACTCAGGAAATATATGACGGAAATTTTTGGGTCCGACTTGCCACCACACCGGCCACAGGGGATCTTGAGCACAGAACTGAAGACGAGC…
>evm.model.scaffold15770.1
ATGTCCCCAGTGCGGCGCCGCGACCCCCTCCCACCCCACCAGTGGGGCCTCAGGACTATACGTTCCCACCCCAACAGTCCCGACCGTCCCTACATGACCACCACCAGATTAGATGCCCGCTCCCGCAGCCCCTCGCCACCCTCAGGGCTGTCTGCGACGGCCAGCCGCCGCGGCCGGATGCTGGAGCACTACTCTGGCACAGTGTCGCTGGACCGCCGGTCACGCAGCCCCTCGCCGCACAGGAATGCAGGCTCCAGCTACCCGACCATACCACAGAGGAGAGGTGGGGGCCGCCGGCTGCCCCCCACACCCAACAAACCCTCAACACTTCACCTGGGATCCCAGTCCTCCCAGCAGCCTCCAGGCCACCCACCACTGCCCGGGGCAAAGTCCCCAACC…
>evm.model.scaffold15830.1
ATGGCAGCCTTTGATCCACAGTTCCCTGGAGGCGGAGTGTTCCAGGCAGCCTTCAGGGTCCCATCAGGATGTTTCTGTCACGTTAGCCAACAGACTACTCAACCAGACATCTCGGGGTTCAGCAAGAGCCCTGCTGGGGAGAGGCAACACTCGCAGCAGTTAGTGACAGAAGCCCCGGTCACTGTAACTACGCCATCCCAGCGATTCACCAGAACCCGGAATTCCGGAGCTGATGCTTTCGTGACTCTGGACATCATCTCGAAACCGCAAGCAACCTTTGGTCAACACGGCAACCAGGACTTGCAGCACCAGGCGTGGCAGGATCAGGAAGGATCTAAATGGCAGACTTTACACCAACAGGAACACCACAAAAAGCAGCCTGACCACATACACCAACTG…
>evm.model.scaffold15857.1
ATGCAAAACTTGGTGGACAAGGCAGCAGGCAGTGTAGAAGGTGACAAGTATGTACCTTCACCAACAGACCCAAGTCCTGAGGCCCTGCCAGCACCTGTGATGGCGGGTGGGGCTGGAGGGGGGGATGGCAATATGATGGAAGTAAACAACCTTAATATCTCTCCTTCCAATCACCCTCCACCGCCCTCACCCCTCCCATCTCTCCCAGCCTCACTGATGGGCACGCACAAGATCTCTGCCATAACACTAGGAATCTCAGACTCAGA
>evm.model.scaffold15933.1
GTGATCTCATTGGAAAGTTTTTGGCAGTGTGCAGCTTGACCCCCATGGCAATTATTGTTGGTTTTGTGACATTAATTTTGTTTAGAAGAGATCTACACACAATCACATTCTTTGTTGGCGCTTTAATAAATGAAGGAATCAACCTGGTGTTGAAGAACATCATTGCAGAGCCTCGGCCAGTGCAGCGGGGTGGACTCTATACTGAATATGGAATGCCATCATCCCACTCACAAATGATGTGGTTCTTTGCCAGTTATTCTGTCCTCTTCTTAATATTTAGGTTACACCACATCAGTAATTATGTGATGGAGCTGTTGTGGAAGGTGCTCGTAGCTGTCGGCCTCATCACTGCGGCTGCTATTGTTGCTTACTCCAGAGTGTACTTGCTGTATCACTCAT…
>evm.model.scaffold16101.1
ATGGTGAATAACCTGGATAAAGTGGATGGAGACTTTTTAAACTTGGAAACATGGACTACAAGGGGACATGGGAAGAAATTGAAGAAGGTGCAGTGTATAAGAAACATTAAGAAGTACAGTTTCCCTCATAGAACTGTGGACACCTGGAATGGATTAGATATAGACATC
>evm.model.scaffold16136.1
GTGACGGACGGCTGCCTCAGGGTGGAGTGGCTGGACGGGCATGTTAGCGTCTTCACAGGGGAGTGGCTGCGTCGCCGAGCCTTCACTCCCGAGGCCAGGAAAGCTCAGCGTACCTGGTGCATGCTGGAGAAGGAGTTGTGGGGAAGCGAATTAGAGGTCCCACGAAGCAAGTACAGCATGGTGATGCACGACGATCAGGCGCTGCTGGACTGGCTGTTGGTGCTGGAGCGGTACGGCGTGACGGTGGTGGAAGAGGCGCCTAGAAGGGTCGGTGCCATCAATGACTTCATCGAGCGTCTGGGCGTCCTCAAGCCTACGCACTATGGGAGAGACTACGAGATCGTGACGCACGTGACACCCAACAACCTGGCTTACACTGGCGCCAGGTTAGGATTGCAC…
>evm.model.scaffold16235.1
TCCCTAGAGGGTCTCGAGGCGGCCTCTGCGCCGGCGCCTCTGTGTTCTGCCACGCCTCCAAACGACCATCAATTTGGCTCCACGGTTATCACAACACCTGAGAATGGTGCCTCATGTGGTGAACCACCTTTCCATCCTCCGGCCGAGGATGTAATTTACATTCATGTATCAGAGTTATCAAGAGCCCTCGGCCTTACCATCCCCTCCCGCATAGAAGAGGTGGAAGCACAAGTTGACCTATGGTGCCCACCTAGTGCTTATACATATAAGGAGCCGGGAAGGGGCGGCCCGGTCTCGAGAAATAAGAAGGCTAAGAGAAAAAGGGATTACAGGAGAATACAGAAGTTGTGGCGTAAGGAAAGAGGTCGGGCCGTTAAAGAAATCATAACGGGTATTCCT…
>evm.model.scaffold16256.1
ATGGAACAACAGTTTTACCAAGTGGCAAGTAACATGCAGACAGTGCAGGACGAGAATAAGCAGTACACTTACGTGAAATGTGACAGTGTTAAGGAGGAGATGAAAGAGTATTGTGCCCATGCTCTGCGGGAATTTGGGGGGGGGGGGGGGGTNCTGAGGAGAAACACCGGGAGACTCCAATCAGTGCAATCTACTTCAAGGAGGAAGCAGTGGAAGACCAAGATGACGCAGGGACACCGGTTAGGGCTGTGCGCTGTCCTGGCGCTTGGAGCTGGCGCCGCCTTTCTGCGCCTTCCTTCGTCTCCCAGCAGCGAGGAGGGGGACTGTACGGGCAGCCGGTCCACACTTCCTTCTCTAAGGGCCCGTCATAAATGGAGGAAGCCAGCGGAGTTCGATGGC…
>evm.model.scaffold16538.1
AACAACAACAACAACAGCAACAGGGGGAGGAGCAAAAGATGCAAGAGCAGCAGCAGCATGAGGAACAGATGCAACAACAGCAGAAACAAGAGGAACAGGTGCAACAACAACAGCAACAACAGAAGCAGCAGCAGCAGGAGCAACAGATGCAGCAAAAGGAGCAGCAGGAGCAAAAGGTGCAGCAAGAGGAGGAGCAACATGTGCAACAGCAGCACCAGGAGCAGCAGGAGCAGGAGCAACAGGAACAGCAACAGCAGCAACAGCAGGAGGAACATGTGCAACAGCAGCAGCAACAACAACAGCAGCAGCAGCCTATCGAGGGGACTGTGCCTCCATATGCACGCGTTCTGAAGGGCTCCGGTACTCGAGAGCTGCGGCCAATGGTGCCCTCTGATGACG…
>evm.model.scaffold16591.1
ATGCTAAAAACCTCCGCACCCGTGCCTGACTCCCAGCAGCGCCTCTGCCACCACCGCCCGCCGTGCTGCTTCCGTCGTGGCCTCGCTGCGCTGGAAGATTTAGACCGCAATCTCGCCCTCCACCCCCGAGGACGCCTTTATTGGACAGCATTATGCAAACAACTTCATTCTTTCCCTGCACCGATCGGGAATTGCCGGAGTGATGGCACACGTCGAGTCGCCGCACCGCCTTATGGGACCTACCGCAGGGCCAGTAGGGCGCCGCGGCATGAGCGGGCACAGGAGCGGGCGGTTAATTTATTGGAATGCGAATTTTGTCATGGGTGTACTGAGTGTGGAGATAAGAAGCTGAGGAGAGTGTGGAGATGGTGGCAGATGTGA
>evm.model.scaffold16591.2
GGAACCCTTGCCACCATGCACAGGCCGCCTCCCCGCCTCCCTCTGGCGCCCTCCTCCACTTCCTATACCTCCACGCGGTAGCCTCTCCGCACCGCCACCAGGACCACCTACCGGCACACCGACGCAATCACCGCCGCCACACATCCTCCACACCCACAGCTGCTCACCCTCACCGCCACCACACACTCTCCGAACTTTCACACCCAATCCTTTTCCTCACCCTCACCCTCACCACCGCTACCACACACCACACCCACTGCTCGCCGTCTCACAACCCCCACACCCACCGCTCACAGCCACACACCCATCCCCCACACCCACGCTTCCTCACGCCGCACATTTCCCCCATGACTCAGGAAAACCCGCCGCAGGTGCTCCCTGTAATCGCAACACGTGCCG…
>evm.model.scaffold16621.1
GTGTCACAGCTGGACAGAGTGCCGTTGCTGCTGCGTTCAGCAGACACCGTTAATACCATTCCAGATGAGCGGGTCACTGCTACCTTCCTGGCCCATCTGTGTGCCCGCCTGCTGGACCTCAGTGTGGAGATCAAGGCTGCCAGGGTGCTGCAGCTGGCATGGAGGAGGCGACTGGCTCAGCGTCGCCTGGAGGAGCTGAGG
>evm.model.scaffold16733.1
ATGGAAGCAGAGGTTTTAGCACTCAAGTGGAACAACCACCAGAGTATATTTTATCACATCATTAGTGGACTGAGAACAAAGGGAAACTACACTGATGTGACGCTAGCATGTGATGGCAAGTTCTATCCCGTCCACAAACTAGTTCTGTCCACATGCAGTGAATATTTCAGTGACATATTCGACCGCACACCATGTAAAAACCCCGTGATTGTTTTAAAAGACATCCAGTGCCAAGATTTAGAGTTCCTGTTGGACTATATGTACATTGGTGAGGTCAACGTCAGACAGAATGACCTCGCCTCGCTCATCAAGGCTGCTGAGTGCCTGAGGATAAAGGGTCTAGCCGTGCCCGATGACGATGGCAGCAAACCCCAAACCCCGAGTGTCAACAACTCTGGC…
>evm.model.scaffold16861.1
GTGCTGGTCGTACGTGGGCAAGATGGGAGGCAAGCAGCGGGTGTCTCTTGACGTCAACGGCTGCATCTACGTGGGTACGGCCATCCACGAGCTGATGCACGCCGTTGGGTTCTACCATGAGCACTGCCGCAACGACCGCGACAACTACGTCACCATTCACTACGAAAACGTCATGCGAGGGTACGCCTGCGCCTTCGACAAGGACACGAACTGGCAATACGTGGGCGAGGGTTATAACTACGCCAGCATCATGCATTACGGCGCGTATTCCTTCTCCGTGAACTGGGGCGTGCTGGAGACCATCGTGCCTCTTGACACTAAAGTTGTGCTGCATGAACCATGGGAGAAGTACGAGATGGAGCACAGTGACGCCAACCAGATCAACAACCTCTATGCCGC…
>evm.model.scaffold16934.1
ATGTTTCAGGTTGGTGGCATTAAGGAAAAGCTGTTGGCTGCCCACCGAGCAGGACTTACCACTGTCATCCTTCCCGCTGCCAACAAGAAGGACTTGATCGACATTCCAAACTCCATCTTGAATGAGATAGAAGTGGTGCTGGTGAACACTGCAGGGGAGGTGCTTACAGCAGCCTTTGAAGACGGCTTTCCTGACATTGTTCCTGAAGATGAGGCTGTGATGAAAACCCTACGAA
>evm.model.scaffold16936.1
GTAAGATCCGTACCCAGATGGCTGAGACTGAGGAGATCAAGACACCACTGCAGCAGAAGCTGGATGAGTTTGGTGAGCAGCTGTCCAAGGTGATCTCCATCATCTGTGTGGCTGTGTGGGCCATCAACATCGGCCACTTCAACGACCCGGCCCACGGCGGCTCCTGGATCAAGGGTGCCATCTATTACTTCAAGATTGCTGTGGCCCTGGCTGTGGCTGCCATCCCTGAGGGTCTGCCAGCTGTCATCACCACCTGCCTGGCCCTGGGCACACGCCGCATGGCCAAGAAGAACGCCATCGTGAGGTCCCTGCCCTCCGTGGAGACCCTGGGCTGCACCTCCGTCATCTGCTCCGACAAGACCGGCACCCTCACCACCAACATGATGTCCGTGTCCCGCA…
>evm.model.scaffold16948.1
ACCCGAGTCCCTGAACACCACTCTCAACACAACCATAGACTCAGCCATGATTGAGGCTCAGATTGAGCCTCAAATCATCCAAACCAAGTTGGCTCCTCAGCAAATGGTTGAGAACAACACAGACTTAGCCAACAATGGGTCTGTGTCTGAAAAGGCAGCAGAGATTCTCAATGGGTGGGAAGG
>evm.model.scaffold17020.1
ATGCTGTTGTCAACAGTTGGAGCAGTGAGCAATGCTGACGAGAGGTCGTCCTTGTTGCAGGGTGACCGAAGGGAGCCGGGCAGCTGCCTCATAGATGAGGCTGGTCTCAGTGGAGTAACCTCTCACTGGAGGCTATTGATGAATCCCAAACTTCCTTCAGAAGGGATGAAAGCCTACAGTTGCAGATTCTGTGGCAAATCCTTCACCGACTCCTCTAATCTGCGGCGGCACACCATGATTCACACTGGAGAGAAGCCTTACAAGTGTCCTCAGTGCAGCCACTCCTCCAACAGGAAAGGCAACCTGATAGCCCACATCATGGCTGTGCACAAGAAGCTTGATGCTGCTGACGTGTTACCAGATTACTCGGCTGTGAAAGACTGA
>evm.model.scaffold17036.1
AAAAGGTTGTGCCTGAGGACAGAGAAGAGAGGACCACAAGCCCTCACTTATGTGCGCTCCTTCTCCATTGCCAACAAACGACAGGAAGGCAAGAATGACACGACGAGAGAGTATATGTCCGATGACAGGAGAGCCAGGATGCGAACGTTTAAAGAGGAGTGGGAGAAAGATCGCAAAGATAAATTGATGCATATGATGGACGACAAGGACAGGGGAGGACACTTCTACAGCGGCGGCAGGAAGAATACGGAGGAGGAGGTTAATATGTCCTTAATGGTGAAGAGCAGAGTACTGATTCCCATCCTTTACCTCATCTTCAACGCCGTGTACTGGACTGTTTCTCTCAG
>evm.model.scaffold17139.1
TAAAGTCATGGACTGTCATGCTTATCTTCTCCGGTGTTGTGACGCAGTTCAGGGTGTGGGTAGCGATCCCATCCTCCGCGCCCAGCAAGACCATTACTCTCACCAACAAGTCATACAACGGGTGGCAGACAGCTGGTAATGCGCTCACCATCAACTTCATTGCTAGCTACAGCGGACCGAAGCCTGAAGTTACTTCTGTATCCTTCAATGACGTATCACTTTGTAGCAGAGGCACCACACTAGGCCCCGCCACGCCCGCTGATACCACCACGAGAGGCGGAGGCTCCTCCAGCTGTGACATCAGTGGCATGGTGCAGCAGACACACGAGTGGTTAGGAAACTTCCAAGCAAACTTAGTTGTAAAGATTCCCTTCAGTACACAATCTTGGTCCATCAAGC…
>evm.model.scaffold17196.1
GCGCCCAGGCCACACAACAGCCCCCTCGGAGGCGATGCCGAAGACTTTCTGTGTCGTCTTGAAGACAGGAATCAGGAAGCTCGACTGCCTCCACCACCCTCAGGTTTTCCTGCCTTTTTACACCCCAACACTGGGAACTTTACAAGCTCAGTGGTACTAACCCCAGCAGCAGCAACGTTCCCATCTCAGCACATGTATAACACCAGCACCACCACCAGTATGGCCCAGCACCCTGATGCTGTCTCTCCGTCTCTCTTCTGCCCCTCGTGTCCCTTCGTGACTCGGAATGTGAGGCAGCTTGTCACCCATCGACATGTTGCCCACATGGAGACCTCTCAGCCTCATTGGTCTACATCGCTCAAGCAGCCACCGCCCCTTTCCAGAGTGCTGTCAGCAGAG…
>evm.model.scaffold17234.1
ATGGAATTTGTCTGTTACCAAAGCGTGCAGTCCTGGCCGAGGCGGCGCCCGCTGCGAGGTGACAGGCGGCGTCGAAGTCATATAAAGTTCTTGCTTCGTCCATTTTACGGTCACTGGATGAGTAAATTTTTGTGGCGCGACAAATGCTTATCCTGGTCCACGCTTCTTTACAGCCATGTGGGCGACGTGGGCGTGCGGGCGCGGCGTTATCTTCGGCAGCTTAAGTCCTGTGAGGGAAAGTGGTCGGTGCGTTCGGGCGGAGATAAGGAGGGACGGAATGAGGGAACTTGTGATCAGGGGTCGAGGCGCTGCTCTCCGAGGTGGGCTGTTGTGCCTCTTTACGTGCGCTCTTTTTTTCTTCCATTTGATTTAGCGCGCAGCAGAGCCGGAGCTAGACAA…
>evm.model.scaffold17256.1
GTGCAAACCTTCTGATAGACAGCACAGGCCAGTGGCTGAGGATTGCCGATTTTGGGACGGCTGCCCGCATGGCCAGCAAGTCCACGGTGACAGGAGAGTTCCAGGGGCAGCTGCGGGGCACCATTGCCTTCATGGCCCCGGAGGTGCTGCGTGGGGAGGACTATGGCCGCTCCTGTGACATGTGGAGTGTTGGCTGCTGTGTCATTGAGATGGCCACCACTAAGCCACCCTGGGAGGCCGACTACGTCTCCAATGAGCTGAAGCTTATGTACAAGATTGCCAGCAGCAACGGGCCACCCCCCGTGCCAGAGACGTTGTCAGCTGTTACCCGGGACCTGGCATTGCGGTGCCTGGAGATCAAGAGTGAGAACAGACCACCGGCCAAGGAATTGATCCACC…
>evm.model.scaffold17334.1
CACTGCATGGGGCTAGCAAGGGGCTGTACGAGACCCTGATAGAGGTGTACGAGCCAGAGTGGGTGGGACATGAATTGCTTTATGCCCAGGCCCAGAACTCTGACATGCTATGGACTGACTTTTGCCACAAGCTGCAGGACCAGACCCTCACCCCACTCACTGCCTACCAGCAGCAGTTCCCAGAGTTGAGG
>evm.model.scaffold17366.1
AACTGGGGCATGGTTGGTGGTATGATGGGCATGATGGGAGGCATGGGGTATGGGCCCAGACCAGGCATGATGAACTCAGGACCTGGCTGCAACCCACACTACCCCCAGCAGCACTGTGGCCCAACACCCCACAACTGTTGTGATGCACACCACCACTTCCCCGTCAACATGCCCTCAAACATGAATACTGTGGGAGGGTCTAACATGAACCCAGTGATGGGCCCCCTCCGCCCCAGCATGGGACCTAACTTTGGGGAAATGGTGAGGGCAAACATGTGTCGTCCCACAGATCCCTCAATGTTCCGGTGTGGCCGCCCCCAGGGACTCACCCCACACCCACAGCAACAAATGGCACAGCACCAGCCACAGCAGCAGGCGTTATCACAGCAACAGCAGCAA…
>evm.model.scaffold17508.1
ATCAGGAGCTGCGGGTTGACTCACTGCTTGAAGATCCGCAGCATGGCCGGCCCTTTCTATGAGCCACACTACAAGAGTTCCTGGATGAGGCCCCCCCCTCTGTGCTTTGGTGGGTCGTCTTCCTCAAAGTGCTGGCCAACTCCCTCATCNGGAGAATGA
>evm.model.scaffold17742.1
ATGGGCCAGGGAAGACACTGGCAGCGGCCGTGGGCTGGCTGTGGGCTGGTCGTGGGCACTCCGGGGCTGATTCTTGAGGGCAGGTTGGGGTACTGGATGGAGACAAGGGCAGGCATTGGCTTGGGCGGAGGGCTCACTGCATCTCACTATCACTCCAAGGCAGTGACCCTCACACTCAAGTCCCTGACCTCAGCGCATATTTCCAGCAGCAGCTGCATCATGTCCTGGAGGGTTGTAGGCATGCCAGCCTGCGATGCAGGAGCTGCACCCGCAGCCCCTACTACAGTAGTATAG
>evm.model.scaffold17748.1
ATGCTGATGTGTTGCAGGCTCCACCATCCTGTCAAGAGGTTCAAGCCAGCAGAACCTAAGGTGGAGGAACCTCTGTGGCCACCCTACAGACCTGCCCACATCCAGGAGAAGATGGAACCTTACAGGCAGGAGGTTGGCCAGGAGATCCCTGAGATGAACGGACTGCCTTTGAAGCACCCCTGCAGCATCAAGAGGCCAGATGACCCGTATGACTTTGAGGATGACCTGGGTTCAGGGGCCACCTTGGAGACCTACAAGAGGAAGGATGGTCTGGATAAGGAAGAGGCCAAGACCCCGAGTAGTGAACAGTCCACTCAAGATCCTCACTCTCCTTGTCAGCCAAAGAAAACCAGTGGAAACCTCTACACTACAGCTGGCCTCCAGCCATCCTTTGCCGAC…
>evm.model.scaffold18135.1
ATGCGTCTTTGTCTGGGCCTGGCCACCGCCGCCGCCACCACCATCACCTCATCTTCCTTCGCCTGCTACTTCGCCTGCTACTCCTCCTCCTCCTCCTCGTGCTGCTGCTGTCGTTACCCCCTCCGTGATGTTCTTGTCCACGCCGCCGCCAGTCCACGGTGCCGCTGCTCTGTCTCACGTTTGGACTTAGTGAGAATCTGA
>evm.model.scaffold18145.1
ATGAGCTCTNCCTTACTCCTCAGAGGAAACCCTGACGCCCTGGTGGTGAGTCACCTGCCCAACGGCCCCACTGCCTACTTTACCCTGGCGGACGTGGTGATGCGGCACGACATCCCTGGCCTGGGCACCATGTCTGAGCAGTTTCCACATCTCGTCTTCCATAATTTCAAATCCCCTCTCGGGGAGCGGACTCGCAACATCCTCAAGTACCTGTTCCCGGTGCCCAAGGACACCAGCCAGCGGGTCGTGTCCTTTGTCAACTGGGATGACTGGATCTTGTTCCGCCAGCACACCTTCAAGAAAGTCAACGAAGGGAAGGACCACGAGCTTACAGAGATTGGTCCGCGCTTCAGCATGAAACTGTACCGCATCATCATGGGCACGATGGACCAGGATGGG…
>evm.model.scaffold18158.1
ATGGCTGCCGTGGGACTGATGCCAGACATGAGGATTCTAGACCACAAGGAAGAATCAGCCAGTTACTATTTGTCTGTCCTGGCTGAACTTGTCTTTGCCTTTAGGGAAAAGTTGGCAAATATCAATGAAAATTCATATAATAATTTTACCTTGCGAGTCGGCATGAATATTGGCCCCGTGGTGGCTGGAGTCATTGGGGCAAGGAAGCCGCAGTACGACATCTGGGGCAACACTGTCAACGTTGCCAGCCGCATGGACTCAACAGGACTGCCTAATCATACACAGGTGACAGAGGAGGTGTACCAGGTGCTTCGCAACAGACCGTACCAGTTCCAGTGCCGTGGCAAAGTGAAGGTGAAAGGCAAGGGAGAAATGACCACCTTCTTCCTCATTGACCGT…
>evm.model.scaffold18179.1
ACCCACAAGATATAAGAGAAGTGAGAGAAAAGGTGTCTGTAAAGATTCAGGGTTTCCATCGTCTGGAACGAGAGTGGAAATATGATGAATATTTTGTACATGCTCAACTGTTCCATGGATCAAGATGTTTAGGACAGCCTGGCTATTCTCACACAAGGAAAGTGTCTGAAGGCACCACACTCTACCCTAAAGTCACTTTTAATGGATG
>evm.model.scaffold18200.1
ATGAAGAAGCAAAGCTCCCAAAGCTTGAAGTTGGGGTGCCTTAAGGACTTCAACCTGGAGGTTCAGTTTAAGCCGGATGTTAAGCCAATTTTTTGCAAGCCAAGATCGGTGCCCTTTGCCATTCAAGATGATTTGGCCAAGGCTTATGATGCAGGCATCGCGAGAGGAGTTTGGGAACCTGCACAGTTCAACGCTTATAGGACACCAATAGTACCAATACGGAAGGCGATGCTACCAGGTCAGGTGAAGCTGAAGATATGTGTATGTGGTGACTACTCTGTAATGGTCAACTCCCAGGTGGAAACCCACCGTCACCCAATACCACTCCCTGAAGATTTGATGCGCAAGCTAGGGGGTGGATATTGCTTCATCAAGATAGACCTAGCAGACGCCTACAAT…
>evm.model.scaffold18330.1
AAGTAGTGGTGGACGCAGGGTCTCCTCTGGCGGCGAGGGCTGCAAAGGACCTGCAGGAAAGTGTCCTCTTCCCTCTGAGTCAAGAAATGTTCCTCAATATCACATATCTCAGTAGAATGCTGCAGGACTCCCCCTCGGCGCCTCCTTCAG
>evm.model.scaffold18333.1
GTCCTTGTTTTTGATTTCGCTAAGTATGAAAACAGTGACTTGTTGGTAAAGAAAGAGATGAAAGGAGAACAACTGGGTGAATATTTTGGATCAGCACTGACAGCAGCAGACATCAATGGAGACGGACTAAGTGACCTGGTTGTTGGTTCACCCATGTACTCCCTCCCAAACGTTGCTGATGTGGGCATATTTCGGACCTACCTTAGTAGCAAT
>evm.model.scaffold18398.1
ATGTCACTAAGATTACTAGTAAAAGCCACGACACACAGCAGCAAGCCGCCGCTACATGTGCGAGGTGCTCCGACGGCCGCTGGTGGAGCGAGGGAGTGTGACTGTCGCTGTGGAAGGAAGCCCGTTTGGCCTTCGCGGTCTACCTCCTCCATGTACGATCCTGACAATCGGCCTCCGAGGCTGTCCGGACGCCCGCCCATTCATCGTGTGGGGTCTGCGCATTGTCCTGGTCAGTGTGGAGGTCACAGTCACAGTGGAGGGAATTCGAGGCACCTCCACAGTAGTAGTCACAGTATTGTCGGCAGTCACAGTAACGATGACGTCCTCCAGATTTTGCCTGGTGAGGGCGATGCTCAGGACGGCCGTGTTGACAGACGTGTGGGTCACTGTGGTCCCCGG…
>evm.model.scaffold18415.1
ATGATACGCTTGCATTCTTCATTAGGTATCGGTGGAATTTCTGGCCAGTTGTGGCAGGAGCAGCGTCGTTTCCTGCTTCACCATCTGCGTGACTTGGGGTTCGGCAAGAGTAGTTACGAGCCCGTTATGGTTGAAGAGATCACAGAGTTGATGGACTGTATGTCAAATGAAAAGGATCGCCCCTTGGAAATGAAGCGCCTGTTCAACCGGTCGGTTATCAACATCCTGTGGGCGATGGTGATGGGGAGGCGCTATCCCTACGGCCACGCCAAACTCCACAAACTCATTCACTCATTTGTCCAGCCATCGGACTTCAACCTCCTATCTCCAATACAACACATCCCACATATCTTTAAGATCATGGAATACATCCCGACAGTGAAGGAAGGCTTATCAAGA…
>evm.model.scaffold18419.1
ATGTATACCATACCTGATGTTCCAGGTCCTGGCTCCACTCTGTCTGTCCCTCCAGGAGCTGATGTTCCTGTCTTGCTTACCATAACCACAAAAAGATGTCCGGCCAGCTACGTTGCATTTATACGAGTTACCCTTCAGGTCTTCTTTGCTGCTGGAGTTGTGGGCCAGAATGAACTACAGTTCACAGTAGCCACGCTAGTCAACGTGTGCATACAGTTGGCTGGGCCCGCGAGGCAGTGGCATGAGCCTTTGTCTATGTTGAGTGGCACTATGCTAGACTTGACGTCAGAGGTTGTTGGAGCGCACTATTTCTCTTCACTGATGCCTACTGGAGCTGCTGACGAGACCGTGGGTGCCCCATCCTTTGCGGTGCCCCCTATCTGGTCCTTGAAAGGAGCT…
>evm.model.scaffold18510.1
GTTCCCGGCGGCTGGGTGGCGGAAAAATTTAGCGCCAAGCATGTGTTCGGTGTAGGGGCGCTGATCAATGCTATCTGCGCCATCCTGTCCCCGATCGCTGCTAAGGGTTCCTACATCTGGCTGATCGTCATCAGGATCATCATGGGAATTGCTGGG
>evm.model.scaffold18536.1
ATGATTCTTCCTCAGACCAGATTACTGTCATCCTATTGGTCTGTTCGCCTAAAATCTGTGACAAAGTTATATGGATTGCTCACTGGAAGCATCAGAGGCATAGCTTGTTCACCACAGCAAGCCAATGAGCCTTGGATAACTGTCACACCACGCATCTGCCTCCACGATGTTCCCACCACTCTCAAGGCAGGTGGTCTGTCTCCACACTCTCCAGTCACACTCTCCGCCAGCCTCATCGATGAGAAGGGTACAGAGTTCTGCTCCTGCGCCCACTACGTGACTGATGGAGCCGGCAATGTTGATGTGCGGACTGCGGAATCCGTGGGTGGGTCCTACGAAGGAGTGTTTCCGGCAGGATTGCTCACCACACTGTCGCCTGCTCCACATGAATTCCAGTCC…
>evm.model.scaffold18550.1
ATGGCTTGGAAAGTCAAGAAACTGGAATTACTGACAGATTCCTCGACAGTTCATCGCTGGATCACGGATGGCCTCTCAGGGAGGATGAGGCTGAAAACAAAGGCTGCGAGTGAGATGCTGATCAGGAAGAGGGTGAGAATAGTGTTGTCGCTGGTCAAGGAGTGTGGCCTCCAGCTGACAGTTAGCCTCATGCCCTCCTCTGACAACAAGGCTGATAGTCTAACATGCATCCTGTAA
>evm.model.scaffold18580.1
AATGTGCAGTGCCCTGCATCATGTGGAGATCTGTGTAGGCGAGGAAAATGATCTGTTAAATACATTAATTAAAAGCTTTAGTTTTACCTTGATAGCAAGGCATCTCACCCCACTGTCAACAAAGTGGGCACTGAAGCATGGCTCTGCTGTGTTTGTCATTACAAAGAGAAAAAAGGACAAGAAACATCTTAACAATGTGACTGATGACGTCAGTGGCAATTTTGACAAAGGAAAAAAACTTGTCAATGGACAAACTAATTTGTCTTCTGAGAGTCCTTTAATTGTAAGCAATGATCTTTTCAATGATCTTGAACACTGGACAGTGTTTTGTTGTCAAGACCAGACATCACATGCCATTGATTCTGTATTCAATGTTGCCCTTGTGGTGAGAGATGTGGA…
>evm.model.scaffold18694.1
ATACCTCACAGATGATGAGGACCATCTACTCCGGTGCGCCAATGAGAGTATTGTTGTCGTCGGCTCCCACATCAACAACAACCAGAACCAAGCTGTCTACACGCTCTCACCTTTCCGTGTTCGCATGGACAATGATGACATTGCTGAGATCACCTTTATGTTCAACAGCACCACAATTTCTGGCAATGGACGTGGGATTGATCAATACAGCTGGGATGTGCGGGAATCTAACAACTTGTTCCATTGGGTGCTGGATGATGTGGTGATGGAGAACAATGGTGGAGGAGGGATGGTACTATCACTTCCCTATGTTTGGCAGTATACAGAGAACTTTACCCACACACTTTACATCAATTCCTCATCCTTCATCAATAATGCTCAATTCCAGTTTGTAGTGGA…
>evm.model.scaffold18705.1
ATGGAGAACCAGGAGTCGAAGGAGGATGAGAGACAGACCATCACTGCGCGGACTAGAGATGCTGGAAGACGAGGCCACAGACACCAGAACCGCGGTGACAGGAAGGACAAAAGACAAAGACACACAGGCGGCCGTAGGAGGTCAGGGGAGAGGAGCAGGCGGCGGCGTGGCAGAAAGCGGAACAGAAAGGGCCGCAGGAAATCTCAAACCCGAAGGACACAAACCCAGCATAAACAGAGACATGATGACGATGGACCTGAAGTAAATGTCAGTGTTATAGTGTCTCAGGAAACAGGGGAAGAGAAAGAGGATGAGGGTGGAGACTCAGGGAAGGTGCAAGGGGTGACTCAGGAAGGCGCGGACCTCAGCACTATAGGCGGGGAGATGCTCGCTGACTCG…
>evm.model.scaffold18713.1
ATGCCATTTGACAAGCAAAAGAACCAGAGGAAAGGTTTCTGCTTCATCACCTTTGATCAGGAGGCTGTTGTGACAGATCTCTTGAAGACCCCCAAACAGAACATCAATGGACACGAAGTAGATGTGAAGAAGGCGACGCCCAAGCCAGACTCCATGATGAGGGGTGGCATGCGGGGCGGCATGAGAGGCCGGGGAGGCATGAGGGGGCGGGGCAGAGGATGGGGACATGGCTGGAACCAGGGAGGTTATGGAGGCTACAATCAAGGGGGTTATGGGGGCTATGGGGGATATGGTGAGTAG
>evm.model.scaffold18821.1
AAGCAGCCACGCAGAGGAAAAAAAGTATCTTCAATATGAGATCATGGACAAATTTACGGAAGAAGACGGCAGCACTCGTCTCTACGTTAGTCGTGAGTCCCTTTTTTCGGCGCCTTCTGCCTGGCCCATCCCTCACGACGCGCCATACAAGGCTCACTTGGATAGACAACTGTTAGCTGTCTTAGGGGCAGGTCTCTATGATAAGTGGACAGCCGATATACTAACACAGACTAAACTTAGTAGTCAACGAAGGCAACGACAACGTCAGGCCGCTGATCAGCAGGAGCGGGCAGTAGAAACTAAAGACATGAGCAAGGAAGGGACTCCGATCCTTACTCTGAGCCACACGCAAGGCGGATTCATCCTACTGATGGCGGGCCTCGGTCTTGCTACCTTTGC…
>evm.model.scaffold19109.1
ATGAACTTCGGTCTTCGCAACACCGCCCAGACCTTCCAGCGGTTCATGGACAGGATCCTGAGAGGATTGGACTTCGTCGTCGTTTACATCGATGACATTCTCATCGCGTCCTCCTCGCCTCAGCAGCATGCAGTCCACCTGCGGCAGGTACTTAGTCGCCTTCAGGACCACGGCGTCAAACTCCACCCTCAGAAGTGCGTGTTGGGCGTCCCGTCAGTGGACTTTCTGGGCCACAAGGTGAGTGCGGAGGGTCTGGAGCCCCTCCCCCAGAAGGTGGCAGCCATTGAGGATTTCCCGCGCCCCACGACCGTCAGGAAACTCAAGGAATTCCTGGGGATGATTAACTACTACCACCGGTTCATCCCCCAGGCCGCCGCTCTTCTGGCTCCTCTCAACGAC…
>evm.model.scaffold19245.1
ATGATTAAGGCACTTCTAGAATCTCAAGAAAATTCATACAGGAGCGCAATGGAAGTGGTGATAAAGCAAATAAGGGAAAAGATAACGAAGCTGGAATCTAATATTGCCGACATCACCACTAGCCTTGAGTTTAACCAGCGAGAAATGGATGAATTAAAGTCTACCATCAAGAATCATGAAAAAGAAATAGAAACTAACAAGGCTATCATGGACAAACAAATATCTGTCATTGACGCCTGCAAATCACGCATTGAAAGTCTGGAAGAACGCTGTAATTACATGGAGGGCTACAGCAGACGAAACAACATTCTCATCACAGGGGTGGAAGAGCGGAGCGGCGGCGAGACATGGGAACAAACAATGGCAGTGGTGTTGTCCCTCTTAGATGACAAGATGCAA…
>evm.model.scaffold19272.1
ATGCCTGTAACGACGGACATGAGGTCGGACCTCAAATGGTGGCTTGATAATGTGTCTGTGCAGGACAAAAAGATTTTCCGCAAATCGCCCGACGTTGTGTTATACACGGACGCTTCGGATTTGGGTTGGAGTAGTTGCCTCAACTCTATCACGACGGGCGGCAGGTGGCTAGAGCATGAACTTAGCCTTCATATCAATGCCCGGGAGCTTACTGCTATTTTTCTGGCGTTGAAGTCGTTGGCGCATGTGGTTCGGGGGTCCCATGTCAAGGTGTACTGTGATAACACCACTGCCATGACTTATATCAATGAGATGGAGGGCATTCACTCTCTAACATGTACAGTAATACTCCGCTTAACGAACAGGATAGGGGGTGTCAAAGCTGTTCGTAGAGCAAAA…
>evm.model.scaffold19330.1
GTTTATGAGGGCAGCGTGACTTGTGATGGAGATGGAGGTTGTGGTGGTGGTAGTGGTGGTAGTGGTGGTGGTGGTGGAGAGCGGACATCCTGCCCTGATAGCACGTGTCCAGCGTTGCCCCAGAGGGTGACGCAACGCTGGCCCAAACACCTGTGGATGACAGAGCTGGGCGTGGCGAGGGAGGGGTGTGGCCAGGAGGGAAGGGCCATGAGGGAGTGTGTATCGGGGCTGGAAGTGACAATGTTAGGGCTCTGTTGCTGGATTGTGGGGAGGGTGTGA
>evm.model.scaffold19345.1
GCTTTGACCTCTCACAAGACCAAGTACTTCGCAATCTGGTCAGATCAGTTGAGAGACAAGCACCCAACTGGTCAGTGAGAACTCCTTCATGGAATCTGGACGTTGTTGTGAGGGCACTCTCTCGACCACCTTTTGAACCAATGAATTCTGCCTCCTTTAGGAACCTCACAAAGAAGACACTCTTCCTCGTCTCCCTGGCCACCGCTAAAAGAGTTAGCGAACTACAAGCTTTGTCCAGGAGAGTTGCCTTGCAAG
>evm.model.scaffold19446.1
GTGATCATCGCCCTCCTGGCCTCCGTGGCTCTCGCCGCCCCCACATATGACTCTTCCTCCAGCGAGAAGGAGGCGCCCATCCTGAAGTACGACCGCATCCAAGAGGACGACGGCAGGTACAACTATGAGTTCGAGACTGGGAACGGCATCAGCCACTCCCAGTCCGGCTCACCGGGAGACGACACCGGCGCCATCAACAAAGCCGGACATTACTCGTACACTGCTCCTGACGGCACCGTGGTGGAAATGAAGTTCGTGGCCAACGAGAATGGTTTCCAACCCGAATCTCCTCTGCTCCCCGTGGCCCCCGAGTTCCCTCACCCCATCCCCCAGTTCGTGCTGGACCAGATCGCCTTTGCAGCTGAGCAGGACGCCGCCCGCGCCCGCGGTGAGCTCAGC…
>evm.model.scaffold19448.1
ATGCTTTCAGTGGATGACGATGATGATTACTTCATTCCCACCACCTCAAGTAACCTGCTCAACAGCAGCCGCCGCTTGGCCATGCTCTTCAACCCTGAGGAGATAAGCGGCAGCAGTGGAGGAGGCACAGGCCACCATGCTGACCTCTCCACTAATTTCAGGTTTGTGGCGCCTAAGCAGCCACGGCCAGGCAGGAGCAATTCATCTGCCTCATCTGGCACTGGACAAGCCTCCAAGGACGGCCAGGAGGTTCTGCTTGACGTGCACCTCAGTCTGCTACCTCAAGGGGCAGAGAGGAGCAGAGCAGCCAGGACGGCAGTGAGCTGCCAGGTGGTGGGTAATGCTGTGAGGAGGAGTTTCATCCTGGTGATGGTGGTGCAGGACAAAGGCGAGCTGTGG…
>evm.model.scaffold19457.1
GGGAGCAAGAGCCGCAGCAGGTCACAGGAGCGACGACTATTGGGCATGGGTGACTTGGGCAGCGTATTGGTGGGCAGCGTGAGTGGTGCAGGGGGGCGTGGCACAGGCCCACCCACCCTCGGGGGCCGGCCTGTGGGCGCCACCCCAGGAAATGGAGGGCATGTTGGTCGAAGTGTAAGTGGCAGTGGTGGCGGCAGTGGTCTAGGTCTTCCCAACCCTGGAGTAGGTAGTGGTGGCCGATCCATGACAGTGGGCGGCTCCTCCTCGGCTGCCAACAGCAACTCAACAGGACGCACTGGCAGGCGCGGTGTGCATCAGCCAGGCTTCCTAAAGACCGTATCAATCATAGACACTCTGAGTGAGTTGGCACATGGGCCTGAGGTTCGCCGTCTTGCCCAG…
>evm.model.scaffold19738.1
GTGCAGGAGGGTCGCCGTGTGATCGCTAGTCTGAGGCGGCAGAAGGACTCACAGCTGCAGGCCGTGATCAGTCAGCTGCTGCTCCTGGAGGCGCGGTTGCGGCGGGAGCAGAAAGGCATCGTGGGTCAGCTGGCGCAGCGGGATCATGTCATCGCTGCGCAGCGCCAGGAGATCGACCGTCTGCGGCGCGACAACCGGCGCCTCATCAACAGACTCAAGAAGGTGAGCGAGGCGTGTGAGACGGAGTGCCGCGAGCCGCGCCTCAAGGTGAGCCGTGTAGAGGCAGAGGAAGGGGCCATGCCTGGACCCGCGGGGCACGCCGCCCCTGCCTCTTCCTCTCCTCCGGGACGCAGGTCGTCGCCCGGCGTGATCCGTGTTGCCACCAGCGTCTCGGAACTC…
>evm.model.scaffold19828.1
GAAGTATGTGCTCATATGTAAACAAGACCCCGACAACAATTTAAACTCCATGGACCCAACTCCAAACACTCAACAAAGGAGGAAGAGAAAACCAAACTGGTCAAGTGGTGAAACACTGCGCTTGGTTAACATCATGGCAGAAAAACGATGTATAATAAAGGGACGGTTTCACCCTTCCCTGACCCATGCAGATAAGAAACGTGCATGGGAAGACATTACGAACGCTTTAAATGCGTGCAATTTATATGTGAAAAGAACTGAAGAAGTTGTAAACAAATGGTTTACAGTGATGTCCCACTCACGGAAGAAGATTGCTAATATCAACAAGGAGCAGAATCAATCAG
>evm.model.scaffold19864.1
GGTCTTGGAGGGTCAGGCTCTGGAGGAAGCTCTGAGGGTTCTCATGGAAAATCATCTGGAGAAACTTCTGCTGGGTCTTCATCAATGGACTTCTCGTCATCAGAACAGTCCTGCGATACTGTCATCTATATCGGGGGTGGTGGTCCGGGAGACACCACAGACAATGAGCACCCACCTGTATTCATGCCACACCACACCAACCAGCAAGTATGGCCCATCACAAGACTCAGGTCCATGGAGCACTTGAGACCACACTCAGCTTCCCCAACACCAGCGTACACAAGGCGAGCTGCTTCTGCCAGTCCTACGCCAACCTCTCGTTCGGTGCCCAATGCTCACCCACAGATGAAACCCCGCCCACCACCACGTACAGTTAGCACTTCCAACAACTCTGCTGGG…
>evm.model.scaffold19953.1
AGCCTCAGTGTGGACTCAAGCAGCAGCCTCGAGTCCCTCGTCAGCTCTGATGACGAGGATGAGTCTGTGGCTGCTCCACCACCTCCGCCGCCACCATCACAACCCCTCCCGCCCCACCGCCCAGCCCCATTACTACTGGGTCGCGGAGCCTTCTCCAGCTACGTCAGGAACCGTGGGGAGCCTGATGGGGCGCGAGCCTCCACCAGCGAACAGAAGGGTAGGGAGAGTGACGCTGCCTTCACGCCCTCGCCTGTCGACCCCGTGGCCAAGTACTCTCAGGCTTTTCGCAACCCCCATGGGCCCCCAAGCGACACTGGCTCCCCGCAGCCCTCCCCGCGTCTGTCCCTCACACTGGCACACCAAAACAAGATCCGCTCCATGTACACGTCAGCTTCCCCA…
>evm.model.scaffold20002.1
GTATTGATGACGCTACTCGTTCCCCCGCCTCCCTCCCTACCCCTACCGGCCGCCCAGTCCCAGCTTCCTACGGCCAGAATAACAATGGCGCCTACGCTTCTAACCTAAACTCTCTTAACAGATTTAGCTCCTCTTCCTCTTCCTCTTCTTCTTCCTCTTCCTCCCAGGAGAGCAGCTCGAGTAGCTCCGGCCAGTACAGTAGCAGCAACTTCAATGCCAAGAACGGCCTCGCACAGCAGGCAGCCGTGGCCAGGACGGCGGCGAGTGAAACGTTGTCCAAGGACGAGTGGATGGCCCAGTATCTCCAGGAGGTCACCAAGAACCTCTACAACTCCTTCACCAACTCCTCCTCCACCACCGAGAACCAAAGCTTCTCCAACAACGCGGCCTACAACACCA…
>evm.model.scaffold20233.1
ATGACCGGCGTTCCAGCGAGGCGCCGCCTATCCACCAGCCCGAGCCACGAGCACCAGCAACGGGGAGCCCGAGGGGGTGGTGTTGGTGAACGTTTACTACCTAACGTGATGAGCAAGACCAGTGAAGAAGAAACCTTCCTCTTCCGCCCTATCTCTCACCCACGCGTGGTAATGCTGGGAGAAGGTTCAGAGAAGCTGCTATGA
>evm.model.scaffold20310.1
CCGCTGCCCCTCACCTGACCCAGCCTTCCTGCCCCACCGCTGGCACTTCAACCACACCTGCTGTGTTCCCACCTTTGCTGCAGCGCACTGCTACAGTGCCCCCTATGCCTCCAAAAACAATGCCCCAGCCAGGCGTCACTCAGGAACTGCCTGCCACCTATGCTACCCAGCAGCTAATGGCAGTGGTGAGCGCGTTAGCTGCCAAAGTGGACAACCCAACTGGAACGGTCTCTGGACTTAGTAATGAGTTTGCTGCTTTCAATAACCAGCAGCACACAGTATGCAGTGGGACCTCCACTGTGGCCCCAACCCCATCCCCAGCTAGCAGTGCTCAGTGGGGTCAAGGAGAGAGTGACATGTGTCAGTGTAGCCCAAGGATTCTAGGGAGGATATACGGGT…
>evm.model.scaffold20360.1
ACCTACAAGTACCTTGGACTTAAGATAGGGCCTGCCAAAGATTGTGCTGAGCCAGGACTTGCGCTAGCCTCCATAATCCAGAGCCTTGGGCGGCTCCACGCCTTTCAAACCCCAGCAAAATCTCTGGCCACTGCAAAATGTCCTGATTGCCTGGCACCAGTACCAATGGGTGCTGGGACACTACAGGAAAGGTCTCCGACCCAGTACTATGTGACCTTGCGTGTAGGCACCTGA
>evm.model.scaffold20490.1
ATGCTGCGGCTTCATGATGGCATGCTGCAGCGGCGGTGGGACGACGTGGCCACGGCAGGCAGCGCGTGGCTGCTTGTTGTCCCCACTGCCCTGCGCTCCGAGCTACTGCAAGAGGCTCACGCAGGTGTAAGCAGCGGATACCTGGGCCATAAGAAGACACTATGTCGCCTCAGGGAGTGTGTCTACTGGGTGGGCATGCGGCAAGATGTCGATGAGTGGTGCAAGGTGTGCTCGACCTGCAGGGCAAGGAAGGGGCCAGCGCAGAAGATCCGGGCAACATTGCAGCTGTACCAGGTCAGTGCCCGCATGGAGAGAGTTGCTGTCAACATTGCCGGCCCACTTCCCTGCACACCCCATGGCAAGCACTTCATCTCTGTCATGATGGACTATTTTACCAAG…
>evm.model.scaffold20502.1
GTACTCGCGGCCGTGTGCGTGACCACTACCGTGCGGACCGCGTGGCGCTGTGGTCGTGGCTGGTGCCAGGTCTGGAGCAGGTGGGGTCCCGATACGGCCCTGACTCCCCATTCCATCGTCTACCAAATTATCTCCAGCCAGACACCTTCTCGGGCCCCACGCGACCCACCAACCTGTCCAGCAACTTCCTGCCACCGCCAACTACCCCGGCGCCCACCACGTCCGAGCCGCCCACCTCCACCCACACCACATTGCTGCCAACTGAGCGGGTCATCGTCAACATCAGCAGCGTGACGGGCCCCTTGGAGAACCCCAACGCCAAGGCCAATGCGCAGGGAGGCTTCCCGTACACCACGGCACTCAGCCTTACCGTGGCCATCGGCTGCTCACTGCTCATCC…
>evm.model.scaffold20691.1
ATGTGCGCGGTGGAGTGGGCGCGCTACACAGGCCGCCACGTGTGTTCGGAACTCATTGACAGCATACAGAAGTCATGCTCAAGTCACATCAGAGACAGGTGGACCAGTGACCCCGACCTGAAATCCCACTCCTCCACGTCCATCAACACACTGGGCCAAGGGGACAACAAGGAGTCTTGGATAAAACACAAGATCAGAAAAGCGTTCCACAAGTCTGAATCGAAAAAGGAATTCAGCGTAGTAACCAACCTCTCCACCATGGCTGTCTGTGCCACCACCCCAGTCCTCCCTACCGCTGTTGCCTCACAGGATCTCAAGCCGCACCAAGTGGTTGTTCCACAAGTTCAGGTGACGGAGGTTAAAGTCCCAGACTGTTATGAGGATCCTGAGGACACCCTC…
>evm.model.scaffold20734.1
GTTATGAAGTTGGTGTTGAATTCCCCTGAGCCTATGGTGCCCCTGGAGCTGATGGCTCTGGCAGTGAATCTTGCTGCCAACAAACGTAATGCCCAGCTGATCTGTGAGGGCGCTGGCCTGAAGCTTTTGATGAAACGAGTTCTCAAGTACCGTGACCCTCTCCTTACCAAGATGATCCGCAACATTGCCCAGCATGAAGGACCCACTAGG
>evm.model.scaffold20756.1
ATGACAATATCAGTGCAACAGAAAGTGGACCTATTGAGGAAGCTAGATAAAGGTGTTTCAGTGCAGACCCTATTCCAACAGTACAACACTGGCTCATCAACCGTCTATGATATAAAAAAGCAGAAGAATCAACTTCTCAAGTTTTACAGTGAGTGTGAGAGCAAGAACATGGAGGTTTGTAGAACACTTAAGGAGGATAAAAGCAGTGATTTGGACAGTGCTCTCATACAGTGGTTTAAGCTTCTGCGCGCTGGTAACGTCCCCGTGTCCGGAGAGATGATAATGGCGCAGGCAAAAATTTTCCATGCTGAACTTAATTTACAACAAGATTGTAAATATTCTCAGGGATGGTTACAAAAATTCAAAACGAGACATGGAATTACTTTACATCGCATATGG…
>evm.model.scaffold20787.1
ATGAGAGAGGTTCCCCTAAGCACATGTGAGAGGACCTCGCTGGTGTCTTCCATCTATGCAGGTCTTCGCTATGATCACAGAAAATTCATGGAAGTGCGGGACATCACACTTAACTTTGGCAAGGACTACGGCTCCTGCACTGCCACCCTTGGAGAGACCAGAGTGTTGGCACAG
>evm.model.scaffold20842.1
ATGGAAGAGTCTCAGGTGATGGAGAGCAGCAGTGGATCACCAGCCATCAGTGTGGTTGTCACAACAATCCCCACCTCCACCTCCCAGACTGTTGATCCCACCAACTCTGAGACAGCACGACACCGCCTCTCCAAGATTAAGCTTGTTGGTGTTAGTGGACTGGAGAGACAAAACTACTGTTGTGGCCACTGGTTCCCTTCTTCCAAAAGCTACCACCAACACCTAGCAGAGAAAGCTGTCACAGATGCCAGCCATGAAGCAAAGCTGCTGGACCTGGGCATGGTGCGCTGTGCTCAGTGCTCTGTGTGGGTTCACACTGAAAACATCATTGCCCATCTTGCAAAGGGTCATAGCAACAACAAAGAGCTCAAGACACCAAAAATGGTGCCAATGGGTGCC…
>evm.model.scaffold20873.1
ATGCAATGCTACAAGGAGGAGATCTTTGGCCCTGTGCTGGTGGCTCTTACTGTGGATACTCTGGATGATGCCATCCGGGTGATCAATGAGAACCCATATGGCAATGGAACTGCAATCTTTACCACCAATGGAGCCACGGCTAGGAAGTTCACTTACACAGCTGATGCTGGCCAGGTGGGAATCAACGTGCCCATCCCTGTCCCTCTGCCCATGTTCTCCTTCACTGGCTCCCGGGGATCCTTCTTGGGGGATGCCAACTTCTATGGAAAGGCTGGAATCAACTTCTACACGCAGCTGAAGACGGTAACACAGATGTGGCGAGAGACTGACGTCACACCCACACAGTCAGCAACAGCCATGCCAGTCATGCGCTGA
>evm.model.scaffold21025.1
GTGGATTACGGAGCCACGGCGGAGGAGCTGGAGCAACATTTCCATGGATGTGGAGCAGTCAACCGTGTCACCATCCTATGCAACAAGTATGACGGCCACCCAAAGGGCTTTGCATACATAGAATTTGCTGAGAAAGATTCTGTGCAGATGGCCATGGCCCTTGACGAGTCACTATTCAGAGGGAGACAATTGAAAGTGATGCCTAAGAGGACCAACAAGCCTGGAATCTCAACAAGTAACCGACCACCGCGGGGAGTCAGGATGGCGCGAGGCCGAGGCAGATTCTACTCCGGCTACCGACCCACCAGACGGCCCTCCAGGTACTCCACCTCCATGATG
>evm.model.scaffold21034.1
ATGATAGTGAGCAAGAAGGATGATGATGACTGTTTCCACCGTACCTGCCTCTCAGATGATGAAAACAATGCTCTCTACCAGTGTGTGGTATACCTAGCACCAGGAGATTATCATCGCTTTCACTCCTGTGTTGACTGGAAGGTGGCCTTTCGACGGCATTTCCCTGGTGAATTGCTCAGTGTGAACCCATCTATTGCTGCATGGGTAAGGGACCTGTTTGTGCTAAATGAAAGAGTCAGTTATGTGGGGAAGTGGAAGTACGGATTTTTCTCCATGACAGCTGTTGGGGCCACCAATGTAGGTTCCATCCAAGTTTACTTTGATGAGGAACTGAAGACCAATGATGCATCAACAAGGAAAATGGTCTTTCATGATAAGTACTTTGATGATAGATTAGTG…
>evm.model.scaffold21035.1
ATGGACAAAGATGGCACTCTGGACATCAGCTTTGATGAATGGAGGGACTATCTCCTATTCCATCCGTCTGCCAATCTTCACGACATCATCCAATATTGGAGACATGCTACAAACCTTGACATAGGAGAGGACCTATCAGTCCCAGATGACTTCTCTTTGGAGGAATGGCTGTCTGGGAAGTGGTGGAGACATCTGGTAGCTGGTGGGGTGGCTGGAATGGTCTCCAGAACCTGCACTGCACCTCTTGACCGGCTCAAAGTCTATCTGCAGGTCCATGGCAGCAAACACTCCAGTTTGGTGTCCTGCTTCAAGTACTTCTTGAAGGAGGGAGGCATCAAGTCCCTGTGGCGAGGCAATGGCATCAACGTCCTCAAGATTGCGCCAGAGTCTGCCATCAAG…
>evm.model.scaffold21110.1
ATGGCTGTGCTTCTTCTTGGAGCATGGCAGAGACGGAGATGGAGGCATAAACGGCATCAGCAAAATAATCGCATAAAACTCACAGATCACCATGTTAAGAATGATTTGAAAGCTAATGATGCTCCCAAGAGAAATTCAAAAATTTGCAATGTGGAAGCTGATCAG
>evm.model.scaffold21133.1
ACTTCTGCTGTGAGACAAGAGCTGCGTGCCATACGAGACAGAGTGACAGCCTTGCTTGATGCCCTGGCGGTGTGTCCTGAAACCGCTCCCAAGGCAACTCCAGACAGTGCAGGAGTGAACAGCAGCAACAGTTGCAATACAGCAGGCACAGCATCTCCTGCTCCTCCTGTCAAGCCACTGACTATCTCATCCAAAGAGTTTGACCCACTTCAGTCTGCTGAGCTACAGCAACAAGCAGTTCAGCAGCCTCCACAGCAGCAGCCTTCCCAGCAGCAACCTCTGCCACCACCACCAGTTATGTCAGCCAGTCAACCACAGTCAGGCCTTCCCACTCAGACAACAACTTCTTCCACTCCCAGTCATAGTGACATGGAAACCAACCTTGGGGATCCAAGTGTG…
>evm.model.scaffold21290.1
ATGGGTGTGAAGGGGAAGGAGGCAGCCATGTCTGCCCGAGGCTGGCCATGCCCTCCTCCCCCTCCCCCTCCTAAGGGTGCTCCAGTCCCCTTGGCTGCCCTGCGCTCCACTGCAATACTAGACAATAGTCAATTCTGGGTAAGGGTATGGACCAGCAGCACCAGCTTAGCATGGCATGAGTCCAGCACCAGCATGATGGACTTTCCACATCTTGTAGACATAGTAACTTTGGGGATGCATGTCATTATGTGCCTTCTAATGATGTTGGAAGAGCAGCTACAGGAAAGTCATGTAGTACTTGGTTCACACAATGTAGTATTGCATGATGGTGATGTGTTGCAGGGTGGCAGGTTAGGGCCACCACCATCCCGCCCCTCCTGCCACCGTCGCTCCCACAGC…
>evm.model.scaffold21300.1
TTCATGAAGATGAAGATACATCCCAATACTCAAGAATTCATTCAAGATTATCTACAGCAAGCAATGTTCTTACTCAGCACAAGCAAGAATATGACAACTGGCATGTGCAGCTCTTTATTCCAGAACCATTTGATCCCAAAATTCAGCCACAGTATTGTAAACACAAGGTATATTGTGGAACTGAGGAATTCAGTTTTGAGGAGCTGATGGCAGCACGATATACAAAATCACAAAGAGAGAAGCAGGAAAAAGAATGTGAACTTCAACAAATGCGGGATATGCTCAAGAAACAAGAAGAAATGATTCAGAAGTTATTAAAGCTCAAAAGTGAAGAAAAAGAAGATAAGTCTGTCAAGCCGGTGGCACCACCAAATCCACCTCCATCTTCTCAGCCTAGAG…
>evm.model.scaffold21398.1
AAGGCTTGTCAGAAGGTGTGCAAGGAGTTTCCTAGTTTGTTTTTGCCAGAACTAGGTTGTCTCAAGGACTACGAGTTGGAGGTTGCATTCAAGCCGGATACACAACCAATCTTCTGTAAACCAAGGACCGTTCCATTGGCTGTTCTGGAGGATCTCAACACTGCATACAACGCTGGCATCAGGAAGGGCATGTGGATATCTACACAGTTCAATAAATCCGGGACCCCTGTAGTGCCAGTGGTCAAGACTATTTCACCAGAACAACAGAGAAAAAAGCTACGGGTATGTGGTGACTATTCTGTAACCGTTAATCAGCATCTGCAAACACACAGACACCCCATATCGTTGCTGAAGGATTTGATGTGTAAACTTGGTGGGGGTTACTACTTCACCAAGATT…
>evm.model.scaffold21480.1
ATGGCGTCCACACACAAAGAATGGTTCTTCAAGGAATACAGGGACATCTTCGAGACAACCGGCGAGACAGTGCTAACGTACATCACGAGATGCGGGATGGACAGAAAATCATCCACCGTTTCCCTCGAAAAGTACTTAAAGAATCTTTCACAAGAATCTACAGTCAACTTCAACATAAGAGCTATGAAAAAAATGAAAGAAAAATCTCGTGATTCAAAACCACTAGACGAGATACGTAACGGGCTACTGAGAAATCTCTTTAATACAACAGAATTAGAACAACTGGAGAATGATCCATCGTGCAGCAATTGTGACATCAGCCTCCTTTACAAAATAATAAGATATGCCTGTGAGAATGTATCTGATGAGGACAAGAAATGGTCAACTCCGAGTAGTGAG…
>evm.model.scaffold21482.1
GTCGCCCTCCACAGTATCCACAAAAATGACACCACCTGCCACGCCCCGCCCCGGCTTCCCCTCCTGAACGAGGCCTCAAACTCTGAACTGCTGCTCAGCCCTCCATCACCCACACCCACACTGGTATCCCCACCCACGCCTTCACCCGCGCCCACGACCGCCAGACCAGATCAAGCAGACCATCCTGCACCAAATTCCCTCACTGCACTTCCTTCCTCCTCCGTCCCTATCTCTACTTCCCCATCCATTCCTATCCCCACCTCTCCCTCCCTCCCGGCCTCCCATTCCCTCCCCGTCACCTCGCATTCTTTCCCTACTTCACACCCGATTCCTATTCCAGCTTCCAGTTCCGTTCCTGCTGCCTCCTCGTCCCCTTCCTCCTCCCCTATCTTCCTATTT…
>evm.model.scaffold21482.2
ATGGAAACACCTGTGGCGTGCGCAATCCTAGCACTGCCACCCTCCCCCTCTCCAGCTGAAGACCAGGGTTGGACGATTCAGAGGAAGAGGAGGAGGAGGAAAGCAAACACCACCAAGAACAAGTCTCCAGAACCACCCGTCCTTCGTCCTGTCAACCGACCTGACGAGCTAGCACTGGACACTGAAGAACTACTCGAGTCCCCATCAGTGCAGACATTGTGCGATTTCTACAAACGACACCCACGGCAAGAAAACCAAGACTAA
>evm.model.scaffold21636.1
ATGCAGAACAAAAACTTTGTAGACTGTTATCTGTATAATTTTCTGGAGGGCTGGGATGGCATCACCAAGATTAAGAAGCCTGTCATTGCAGCTGTCAATGGCTATGCTCTTGGGGGTGGCTGTGAACTGGCCATGATGTGTGACATTATCTTGGCTGGAGAGAAGGCCAGATTTGGCCAACCAGAGATTGTTCTTGGTACCATCCCTGGGGCAGGGGGTACGCAGCGGCTTACTCGTGCCATTGGCAAGTCCCGTGCCATGCAGATGTGTATTACGGGTGACCCCATCACAGCACAACAAGCAAAGGACTGGGGCCTGGTAAGTTCAGTGCATCCCCCAGACCAACTGGTGGCTGAAGCAGTGAAGATTGGGGAGAGGATTGGCCAGCACTCTAAGCTC…
>evm.model.scaffold21657.1
ATGAGCCGAGTGAGTGGCCAGCTCGGCGCCTCTGTGCACCTGGCCTCGGGATCGATTCCTCCTCGTGTCACCTGTGTGGCCGTCAGGAAGAGGGAGGGGCAACAACTTGATGTATATGTAGCCATTTCTCAGTGTCGGTGGGCGGGCTGTGCATTCTGGCGGGGCAGTCCGGCCATACACACCCAGATTGAAAGGAGAGCCGAATGGCCGCCCATGATGGCATTGCTAACTTGGCTCAATTTGTTGCGACGCCTCGGCAATGATGCCCACAAAGAAAATTGA
>evm.model.scaffold21691.1
ATGGGTAATCCATTTGCAGATGACAGCAAGGAGTTAATGACTTTGGATGCCAAGGATATTATGGCCGCAGATGTTGCCAAGTCCATAGCTGGAGTGAGGACTTTGGGGGTCACACAATACAAAGCATACGTGGAAGAGCGTTTGTCAAAAAGAAATCAGTCAATTGATGCCACAATACATCGCAACAACATTCTTCTCTTCACCAATCAAAAGCACAGTGAAAAATCAGTGGAGAAACAGAAATCTTCTGAATTGAAAAGTGATCGCAGCTTATTTTCTAGACTTTATATTGCGAGTCAACGCCGAGATCCCGGCCTTGACACCTTCTTCAGTCACGAAAATCAACCCCAGCCACCATCACTCAGTAAGAATGGGAAGATGAGGCAAGGAGATAAAGCT…
>evm.model.scaffold21802.1
ATGTCTACCTTCGCTGAGCTTACAGAACAAGCAGTAAAGCTCGGCCTCTCAGGAGAGGCCGTTGCTCAGTTTGCTCTCCAACAACAAGCTTTCCAACGAGAAGAAAGAGCGCATGAACGTGAACGTGAACGTGAAGAACAGGAAGACAGGGCCAAGGAACAAGAACAAGAACGGGAGCGTGAGGAACAAGAACGGGATGAACGTGAGAAGGAACGGGAATTTGAACTTGCCAAGTTGAAGCTTAGTTTCGAGTCGGGAGCACGTCCTACCCAATGTCCCAATGCTGGCGTGCGAGGACCGAAGCTTCCAGCTTACCAAGAAGGAGAGAACATCGCCGCCTACCTGACCAGATTTGAGCGTATTGCCACGCTCTTAACAATCGACGAGGAGAGTCTCGCT…
>evm.model.scaffold21837.1
ATGGAAGGACTGTTCAGGGACCTCTCTCTGCCCTTAGATCTATGGGAGGACCGGAACCTGAAGGACGACGACCGATCCGCGTTCCGCTACGTGGTAGAGCTACAGAAGCTAGCAGATCCTTTGCCGAAGTGTCAACACCTAGTGACCGAAGAGGAAACGCCCAAAGAGGAAGAGTATGACCCGGAGAACAACCACCTTATTTGTGAAGACGACCCCGAGGACGAGAGCTACTCCTTGCTAGTGACACCTGATGGGTGGTCCGACAAGGATAGACTATCCAGGATCAACCCGAATTTAACTTCACAACAAGCTGACATCCAGTATCTCTTGTCAGAGTTTGAAGATGTCAGAGTTTGA
>evm.model.scaffold21915.1
TCTGGATCGCAGCGAACCGCTGAGGACTTGCTGTCTGAGCTCGACTTGCAGTCTGAGCCTGAGCCTGACGTACAGTCTGAGCCTGACGTGCACTCTGAGCCTGACGTGCACTCTGAGCCTGAACCTGAGCCTGAGCCGGACGTAAAGTCTGAGCCTGAGCCGGACGTGCAGTCTGAGCCCGATGCACAGTCTGAGTCTGACGAGCAGTCTAAGCCTGGCATGCGGTCTAAGCCCACCTTCCATATCACAAGCGCTTCTCCCGCGCCCCGCTCTCTTCCCAGCCTCTGTATTGCTGCAGTGTCTCTGTACTTTGGCCTCCACTTGTATTATTAA
>evm.model.scaffold21985.1
ATGCATCTGCGGCCACCCACACTTTCCTTCTCTCGCCCTTTGTGGACTTGTCTTAATGGTTGTGCGACACCTGCGCCTCCTTCACGTACCTACATAACTCGGGCATACACTACGACAGTATCTCAGCACAAAGATGTCGACCAGAATATCAGCAAAAAACTGGAGACCGGCGAAAGTGGAGGCGAGGGCGATGGTGGGGGATTGAATGTCTCCACTGATTCAGCCCTGCGGCGCCTGGTGACCTCACTGTCCACCGAGCAGCAGACTGTCCTCCTCACCGAACTCCACAGAATCCAGGCAGAAGCTGCCAGGAAGCAGGCCGAAGAGAAGCTTGCATCATGGCGGTGGAGGTCTCGCTTTGGCCGGCCCACCTCCCTGCACTCCCCACAGCCTGACCCA…
>evm.model.scaffold22110.1
GTACGTGTGTCAGTACAGCGTGACGCGAGTGGTGGCCGTGCCGTCCCTCCTGAAGCTGCTGCTGCTGTACCTCAACACCACCAAGGAGGCGACCCGCGTGTTGCTGCAGCAGGTACGGGTGTGGGTGACCAGCGGCGAGCCTCTGCCTGGTTGGCTGGCCAACGACTTCCACGCCACCTTCCCCAGCAGGAGGCTGCTCAATCTGTACGGCAGCACGGAGGTGGCGGGGGACGTCACGTGGTGCCCCGTAAAAGAGACCAACTGGAAGCCAGGTGTGCGGGTGCCGGTGGGGGCGCCGCTGTACAACACTGCTATCCTGATACTGCGGGGAGAGGGGGCAGGGGGCACCCGCACCCTGGCTGACGAAGACCAGATTGGCGAAGTGGCTGTCCTGGGCAC…
>evm.model.scaffold22142.1
CAACACCCCTGTGGGACCCTCTGCCCTATTCCACCCAGCAGGCAGACGCAGGGTGAGAGAGAGAGAGAAAGAGAAGGAGGACGGCAGAGAGACGCGCGACGCCATACCTCCCTCCCGGGACGCCACTGGTCACGCCACCTCACCCCGTCCCAAAGCTGAGTCACCTGAAGTTCCCCCATGGTTCTTCCTCTAG
>evm.model.scaffold22166.1
ATGAGCGACGGCGTCAGCAAGTGGCCCTGCGGGAGATGCACGTACCTCAATTTTGCCAATGCCATCCGCTGTACCATGTGCACGGTGCCCCGCTCCCCACACCTCATTGTGGAGGCTGGGGCAGACATCTATCAGCTGGCCCCGCCCTCACCCACACCCCGGCCGCCCGAGGGGCCGCCCCCGCAAGAAGGAGACAAGTGGGTGTGTCACCTGTGTACTTATCGCAACTATCCACGTGCCCTGCGCTGCACACAGTGCCGCACCCCGCGCCTCTCCCTGGCTGACCAGATGGCTGACCTCTCCTTGGCCAAGCCAACCACCCCCACCCCCACCACCACGCTCCCAACGGTGCCTGTCATCATCACCGCTGCCTCCACCACGGGCACCACTGCCTTAGTC…
>evm.model.scaffold22180.1
GTGAGGACGACTGCACCCAGTACCTCCCTAAGGAAAGATACCGGGATCTGAAGGGAGTGTGGCCTCTGCGCCGCTACAACACAGTCCAGCACACCTTCAGTAGCATCGTAACCAGCGAGAAAAGGTTGGATGGATGCTGCTGTGGGGAGGAAGTGCGGCTGGAGCTGCCCACCACCCTCGTCACGTCTCAAG
>evm.model.scaffold22311.1
ATGCACCACACACCGCACCTCCCATCCACACCAATCATCACTACCACTCCTAGTCCAAGAACACTCACTCTGCCATTCCACCCACCCAGAGACACCTCCCCCTTCCCTAGGCAGCGGGCTTCCCCTGCAGCATCACGCCCACAAACAATAACAGACCAGCAACAACACTCCAGATTTTCCCTCAGGGCAGCATCACCGTTAGCTCCACACAGAGGGCGCCACTCTCCTGAAGGTGACGCCGACGTGACAGCACAAGGCACCAACTCACACCTCGCCACCCACGATGTAATCCAGAAGTTATCGCGGAGCCGGGATCAGGGAGACAGTAATTTGGCTGATGTGTCTCCAGGGGCGCGCCGAGCAGAACCAGAATTCTAA
>evm.model.scaffold22326.1
ATGGACGACCCCAGGGATCTCAGGGCAATGGAGTCTAACCTGCCTGAAGCCACAGTGGCGGCCGAACCCACCGCTCCTGCCCCACGCACCTATTTCCCCATCACATGGCTCTTCTCCCACTACGACTCAGGGTTCAATGGTGTGGTGAGGATGCGGGAGAAGGCACCAGACGCCATCACCTCCTACATGATCTCAGCCTTTGCCATTGATGATCTCTACGGCCTTGGGGTGACAGAGCGCCCTACCAAGCTGCGAGTGTTCCGGCCATTCTTTGTGTCAATGAACCTCCCTGCGGCGGGCGTGGTGCGCGGGGAGGCCGTGGCGGTGGAGATG
>evm.model.scaffold22431.1
ATGAGTGAGGGCCAGGACTCAGGAGGGATGGCGGTGGAGGTGACCAACCAGGGTGTAGAGGTGTTCAAGAAGCCCCTGCTGCCGGCGCCCCACAAGAAGAGGAAGGTGCTGGATGAGGAAAACTACGTCAGAGAGATGGAAAAGATCATAGAGCGAGACTTCTTCCCTGACCTGGACAACCTGAAGGAGAGGATGGAATATATAGAGGCCAAGGAGAGCAACAATGTGGGCAAACTGAGGGCACTGTTCAAGAAATACGCCAGCGAGGGCAACGCGTCGACACTCCGCAGCATTGAGAACAGCCCGGCCACCTTTGAGACACCAGCAGAGGCAAAGGGCTGCTTCACCCCTGCCTCCCACCGCTCCCAGGACTCTGATGCTGAGGCTGCCAAGGAGGAG…
>evm.model.scaffold22436.1
ATGGAAGGGCGTGTCTTGCAGGAGAAGCTGTTAGGATACACGGGACACATTGAATTTGACTCCTATGGGTTCAGGACAGAATTCACCATGGACATCATACAGCTGGGGCCCAACAACTTGACCAAGGTGGGGACATGGAACAAGAAGACAGGAACCAACTACACCAGGACCCAGAATGAGACCATAAAGGACGTCATTCAAGGCCTGCATAACAAGACTCTCATTGTGAGCTTTGCTTTTAATGACCCATACATCATGTTGAAGGAGAGCGCCGAGCAGCTTAACGGAAATGATCGGTATGAGGGCTTCTGCATTGACCTCCTTAACCACATCGCAGCCATTCTCAAGTTCAAGTATGAGTTAGTGCCAGTGCCGGGGAACGCTTACGGCAGCAGGAAC…
>evm.model.scaffold22446.1
GATATCCCTGGGGCAAACCAGCACAAGGAGGCGGACAAAGCGGGCTTCCTGACCAAGCTGAGCGGCCGCAGTTTCCCATACATCGCCCAGTGGAAGCGTCGGTACTGTGTGCTGTCCAAGGGGCGCCTCTATTATTATGAGAAGGAAGACAGCAAGGCGGGAGACAAATCGAACGGAGTGATCCAGCTGGAGTACTTCGACCAAGTGGCGGAGGCGGGGCCCAAGGAGTGTAAGAAAGCCACCAATGTCTTCATCATCACTTCTCAGGACCGGAGCTTCTTTGACCCCGTGAGTAAAGCTGAGAGAGAGACTGTTTATGGGGAGTGA
>evm.model.scaffold22516.1
ATGCAGACCGCCTATGCGCGTATGGTGTATGACCGCCACCAGCGAAACCAGCGGGCGGACGGCGGGCGTGCGCGGCGCAGGGCCACCCTCGCCCACCTGCTGAAGGACGCGTGCCGCCGCCTCATAGCCTTCTTGTTCACACAGGTGGGGGTGTGCGGGCTGGTGGTGGCCTATAATATCATGGGAGCCTTCGCTTTCCGTGCCATCGAGGGAGAATATGGAGATGCAGCTCCCGAGGAGGCTGCCCTGCAATTGCGGGAGGATGCTGTCAAGAGACTGTGGAACATCACGGCGAGACTCAACATCCTGGAACAGACCAAGTGGCGTCAGGAGGTGACGAGAGCGCTGGAGGATTTCCAGGGTGACGTAGTGCCTCTAGTGAAGGCGAAGGGTTACCGG…
>evm.model.scaffold22516.2
CTTGGTCTAGTCTCGTCGGATCCGCGGGATTCGGCACTAGTAATTGGATCCCGCCCAGCCGTAGTGTGCGGGCGGCCGCGGTGTTGTGAGGATGTTAACCCGGCGGGGTGCAATATCAGACTAGTGAAACAGGTGATGTGGATCTTGAGCCAAGCCCGTGGTGTGAACCATTGA
>evm.model.scaffold22647.1
ATGTCGGGAAGCAGTGCAGTGTACAACAAGGAAGGTTGGGCTATGCCGGTCATCCCCCTAAACATGGGCAAACAAGTTCCGGGCGTCAGTCATTCCCGCCACAAGTCTGGTACCGGCTCTAGTCTGCCTCTTCAGAAGAGGAAGCCGACCGCGGAGGCGTGCGGTCCGGCACAGGTCCTGCCACTTCTGAAGGGAGAACCAAATCAGCGCTTCCTAACAACCCCTAACCTGCGGCACGAAACTGGCTATTCTTGCAGTGGAAGACGCAAAGTGACTCGCTGCACGGAGGAATTTGACCCTGCCTCGCACCAGCTATGCCTTAACACGTGGTGCTATCCAGGGAGGGAAGACGCATTGCCTCGCTGCACCTACCATACAGGATTTGGACTCGCCCGGAGC…
>evm.model.scaffold22693.1
GAGAGTGGTCCAAGCAATTTCTTTGAGAGGTTATGGTGGTACCCGCTCTTCTCGCGGTTTGAGCGCAACGTGCAGGGCGTTGTGCCGCGCCATTACGAGTGGCCGCTGCCCTGGCCCAGGAGGTGGAGCAGCAAAAACCCTCAAAGAACCTCCTAG
>evm.model.scaffold22721.1
ATGTCAAGTCCAGAAAGCCTCCAAGATGTGACCAAACTGTTTCATCTAGAGAAACTGAAGGACTTGACATGTGCCCAAGAGTATGCAGTGACAGTCTCCAATCAGTTTGGAGTGCTCGACACCCTTGAGGACCTAGTAAAGCTATGGGATACCTTCAAATGTGAGACTCTTGAGGCTGACAAGGAAGCTTTG
>evm.model.scaffold22812.1
ATGTCGGGCAGGGACAATGTCTGGGCAGACGCGTTGTCCCGCAGCGATACTTCCTCAGTGGAATGGTCGCTCGACCCGGATGTTTTCACGGATCTAGTGGAGTTGTTTGGTCTGCCCGAGGTGGACCTGTTTGCAACATCGGAGAACCATCAGCTCCCACAGTACATCACCAGGAGCATGGTCACGGCCATGGGAGGGCCAGATTCCTTTCTCATGGATTGGAACACATAG
>evm.model.scaffold22812.2
ATGATAAGTGCCCTGGATGCAGAGTCTGAGGCAGTAGTGCAGGCTGCGTTGGAAAGTTGCCTTGAGGGCCGAACAGTGCTTGTTATTGCCCACCGCTTGTCCACCATCCAAAAAGCTGATCTAATTGCAGTTATGTCTCATGGGAAGTTAGCTGAGACCGGGAAACATGAGACTCTGAAGAAGGCTGGAGGAATCTATGCTGAGCTGATCCGCCAGCAGCAGAGGGAAGAGAAAGCCAGCAAAACTTGGG
>evm.model.scaffold22893.1
TCACCTCGTGTTGAGAGGAAAAGTGCGACAGATAACAAATGATCCTGGAGAGTTGAGTCTGTACCTAATGTGGCCAAGACTGGACCCTATTACTTTCATAGCTCATGCTGAACACCAGAACACTGGCCACCATCTTATCATTAAGCCTCTCATCTCCTTGAACCTGACCAGTGCTCACTACAACTTCAATGGAGAGATGCTCAGGCAAGGTCAGCACCTCAACCTGACTGGAGTACTGGATTGGAAGCGAGAGTTTTCTGAACCCCAACAGGTGCATCTTTACTCCGGTCTTGTCTTCAATGAAGGAAATGTCAGTGGACAACTAACCTTGAGTTTGCCCATGGTGGAAGGATGGCAGGACATCAAGGCTGACCTGTTTTATGAGACCCGTGAAGGGAG…
>evm.model.scaffold23140.1
GATAAGGACGATAAGGGGAAGAAGACGCCCGTAGAGTCATCAGTGACAGTGGATTTGTCGGGGCTGTCGCGCACCAAGAAGCTGCAGCTACTGAAGAGGGAGTCCCCAGAGTTTCTTCCCTTGCTGGAGGACCTCAAGGAGAAACTGAAGGAGCTGCAGACCTTCCTAGTGCCACTGATGGAGGGTGTGAAGGATGGCCACATCACCTCTGTGGCCCTGTGTCACTACCTTACCACCAAGTACCGCCTCGTTTTGAA
>evm.model.scaffold23143.1
GACTGGCCTATACATCTTCAAGTTCTGCAAGGCGTTCTTCAAAGGCTGAAAAAGCATCATCTCACCATCAAGCCAACTAAGTGTCGTATTGGCGTCTCTTCCATCCACTACCTCGTATTTATCGTCGACGGGACAAACATTCGCCCTCAACATGACAAGATGAAGGATATCTCTGCCATGCTTCCACCTGCCAGCAAGAAGCTTCTCAAAGCTTTCCTTAGACTTGTAAGATTTTATCGCATGTTTATTCCTCAGGCAACTGAATACACCGGCCCCCTATCCAATCTTCTCAAGAACGCTGTTCCCAAACCCTTGGTCTGGAGTGAAGATTTGTTAGTGCGGTTCGAACACCTAAAGAACCAGTTAGTCTGCCCACCAGTCCTCCATCTGCCGAACCCA…
>evm.model.scaffold23165.1
ATGGAGAGGATTCTGCTGAACCGGCTCATGTACAGACTCCAGGACCGTCTTTCTCCACGCTTGTTTGGTTTTTTTCCTCAGCGCAGCACACAGCACTGCCTCCTCGATCTATATTCTCGCCTCTCCCGGGACAGTGTGGTGGCATTCGTCGATCTTAAAAGTGCCTTTGATGTTGCTAATAGGGATGTTATCTTGGACCAACTTGTTGACTTTGGCATTAAAGATCTGCCGGACTTCACAATTGGAGGGACTGTTATTCCACTGTGCACCCAGTACCACTACCTTGGAGCACCAGTCAAGATCTCGCCAGCTCGTCCTGCTGGGCGTCAGGCTCATCCTCTTGTCCGTGACCTGTTGGATCGTCTTCAGTCCCGACTTACTCCACTCCGGTGGCTGACC…
>evm.model.scaffold23173.1
TTTGTGCATTGCTTCAAAGGCTTCGCTTTCGATGACGTTGTTTCCAATGCCAACAAGAATACCGTCACTTTTGCCAAAGATCTCGGCCTGGCAGAGGTGGAAGAAGAGGACATTGAACAGTTACTCCTGTCACACAGGCAAGAGTTAACCAATGAGGACCTGCTGGATATAGAAGCGGAGAACAAGAGATAA
>evm.model.scaffold23178.1
ATGAGCCGATTAGCCCTAGGATGTCTGCTGGCGGCGTGCCTCGCTGTGGCCACCGCGGAACAAGAACTTGACTCGATACAGGATCTTGAGACGGACGACGGCAACATTTATGATGACGAGGGGCGCCTCCTCATAGTCACGGTTGGCTCTGGTACCTCCGCCACCAGCCTCAACTTCACCAACTTACTGCCTTCGTTATTCTCAAGCATCGGTCCCTTCCTAGCGGGCGCGGGTCTAACGGCTCTCGGTTTCGGTATCCCGTCCGCTATCCTGTGGGGCAAAGGCTGCTACGGGTATGGCTATGGCTCTGGCTCCGGCAGCGGCTACGGCTCAGACTCAGGCTACGGCAATAGTGGCGGCTACTCGTCCTACTCTTCATACAGGCGGTCCTTCGATCCC…
>evm.model.scaffold23215.1
ATGTGCATTGTACAATCAGCGTTGTCGCAGCGTCTGCCACTGTTCTGTGTGCAACTTGCATGTGTAGCATGTGGCAGCGACGTGGCAGGACCGCTGGAAGCACTACGGCTCCGGGAAGGCGTCAACCCTAAGTGGGCACACCACAGTCACCTGTACCATCCCCACGACCGCCGCAGAGTAAAGATAAATCTTCTCAAAGTGTCAGCTTGTGAACCTTATGAAACCTTTGGGTACCTTTAA
>evm.model.scaffold23263.1
TTTCCGTTACCCTCGAGGGGAAAGCTATGAAGATCTGGTGGCTCGTTTGGAGCCTGTCATTATGGAACTAGAGCGCCAAGGGAATGTGTTGCTCATTGCTCACCAGGCTGTGCTTCGCTGTCTCATGGCCTACTTCCTGGATGAGCCTTCAAGTGAGTATGATGTCATTCCACCCACAACCAAGAATAACCCCATGTGTAATAGGATTCGCA
>evm.model.scaffold23413.1
ATGGCGGACGCGGAGCAGCTTGCGAAGGCCCTGGTGGTAGGCTTCCTCAACAAAGAAGACCATAAGCTGGGAGAGAAGGCGGAGAAGAAGCTTGGAGCGAAGTTACCCAAATTGCCAAATGATGCGCCTTCAGTCGTGGAAATTGTGCAACATTTCCTCAAAACCTCGCCCAACAAGCGGCGGCTGAGCCTGGACCCACCTCCGGCCAAAAAGGCACGCAAGGAAGAGTCAAGCTCAGAGGAGGAAAGTTCAGAGGATGAAGCTCCAGCCAAACCAGCAACTCCTATGGTGAATGGCAAACCAAAGAAGGAGACTCCTGTCTCAGCCAAGACACCAGCAGGGAAAGCCCAGCCCAAGGGAGATGCCAGCAGTGGTGATAGCAGCAGCTCTAATGAGGAT…
>evm.model.scaffold23482.1
GTTTTGGACCTGGGCCTGGACCTGGATGGAATGGTTATCCTGGACATGGAATGCCTCCTGGGCCTCCTATGGGTCCTCCAGGCTGGGGAATGCCTCCTCCAGGGATGGGAAATATGTCCCAGGGGAAGCAGCAACACTCCTGGGATGAGCAGCAGTAATGGTGGTGTGAGTGACAGTACAGTGAGCACAGTGACCAGTGCTGTAGTGGTGGCAAGCAGCAGCACAGTGGTGACACAAGGAGCACCTTCATCTTCAATTGATGACTCTAATTTAGACCCAGAGTTGGTAGCTCAAGCTGCCTTTTGGACAGAGCACAAAGCTCCTAATGGGAAAAATTATTATTATAATTCAAAGACTCAAGAAAGTGTCTGGGACAAGCCTCAAGCTATGAAGGATTTA…
>evm.model.scaffold23488.1
CTTATGATAACCACCAACAGTGTGAGGCGGAGATTGCTGAGATAATACGACTGGTGAGACGCCACAGAGTACGCTCACACAAAGCGGGGGACGACCGAAACTCCCTGTTTGACCCTGCAGATCTCAGAGACAAGTTCAGTCACCTACTCCAAACCAACAGAAGTGTGTCTAGGGAACGCTCAATGAGCCGAGCACCATCAGCACCACCGCCCAGCCTAGAGGGGGCGAACAGTCCACCTGCAGCTGAACACAGTGCAAAGCCATCTCCACCGAAACAGTCTCAGCCAGATAAAGATTCCACAACACAGCAATCTGCCGAAATAGAACGCTCAAACGACCCGCTTTTTGATGATCTGGCCACATCCTCCGATTCATCCATCAAAGCAGACAAGCATGACA…
>evm.model.scaffold23502.1
ATCCAGCCAGAGACGCAGGCGATTGTCTCGGGGTTCTAATGTGGACCCTGTAACATCCTCCCCTGGGCGTGATCTGCCAGCCTTTGAAGATGAGAGTGATCTGGTCGGCAATGATGCACCTGTGGAAGAAGAGGAGGATGGAGAAGAACTATTTGGAGATAATATGGAAAATGACTACCGACACATTCCTGAGCTGGATGTGTATGATCGCGATAACCTGGATGATTCCGAGTACTCTATGCTGAGTGAAGGAGATAGGGTGGCTGCTGAGGCTCAGATGAGAAAGCGAGACCGTGAAGAGGGACGTGCTACAGGTGGAATGCGCAGAGGATATCTCTATGATGAGAGTGACGATGAAGAGGATCGGCCATCCAGAAAACGCCGCCTAGCTGAAAGAGC…
>evm.model.scaffold23594.1
ATGCCAGGAAATCCAGTAAACAACATCAACAACAATCACTCAAAAGGTTTTCCCGATGTGGTGGCGCCTTGCAACTTCCCCCTTCATTATAAACTCAACACGCAGCACCAGCACACAGTCTCCGCCGAGCCAGTCTGTTGGTGGTTTCCAGGTGTTCTCGTGCGCGCCAGAAAGAGGAACAAGATGAAGTGGAGAGTGTGTTGCAGCCTGGTGGTGGTGGCGGCGGTGGTGACGTCAGTGAGTGAGGGAGCAGTGAGGACAGCCAGGCAAGCTCGCCAGTGTTCATCTGGTGAGGAGTGCCTGTCGCTGAGGGTGTGCAGGTCGATCCAGGACGTGGTGTCGAGTCGGCGGTCTGGTTGGGAGATTATTGTGAGGGAGGCGATATGTGGGCAAGACAAC…
>evm.model.scaffold23655.1
ATGACCACTCAGAAGACCAGACCGTTTCTGCTGCTGATGATGATGGTGGCAAATGCTCTCGTGGTCACTGCTCACACTGAAGACTTGATATGCTTAGACCCGAGGAAATCCACAAAATCCAGTCCCGCCACCGTCCTCTTGTCTCAGGAGCCTCAGCAGCCAGCCAAGAGCATTCGCTTCACCGCTCCTGAAAGTGACACAATATGGGATACAAAATTTGTTTTTGTAAACTTGTATGACAAAAAAATTACTCCCCTCATTAATATGGAAATTAAGAAAACTAGATCCGGTGCACACTTTTACCCTCTGAGAGTGTACACAGCAATATCAACACAGACGATAATGAACCACCGATTAGGGAGCAAGTGGTTGGATAACGGCGGACAGGCGACCATGTAT…
>evm.model.scaffold23667.1
ATGGGTCCATCAGTTGCAGAGTTCATCGAGATAGTCCATGACTATCTCGTCTCAAATGAGGTTGTCACTAAGTTTACTGACAACAGACCCGGGTGTGACTGGGCTCGAAACTTCCTACAGCGCAATAACTTTACGCTGAAGAAAGGAGGGCAGATGCAACTAGCCAGGAAAAGCGTGACATCTGACCCCTTCGTGATCTATGGTTATTATGAAAAGCTAGAGGAGGTAGTCAAGCAACTTGGAATTGAAGACCGTCCAGAGTGCATGTATAACCTTGACGAAACAGGCTTCCCTACTGACCCAACCAAAATGAAGTCCATTGGCACAAAAAGGCGCTAA
>evm.model.scaffold23759.1
GTGAAGTGATCAAGGCCTGGGACCTTGGTGTGGCCTCAATGAAGAAGGGGGAGCTGGCTAGGCTGACCTGCAGGAGTGACTATGCCTATGGGGAGCAGGGCAGCCCACCCAAAATCCCAGCTAATGCCACACTTGTCTTTGAGGTTGAGCTGTTTGAATGGCACGGAGAAGACTTGAGCCAAAAGAAAGATGGTGGCATCATCCGCAGAAATGTCACAGCAGGAGAGGGCTACCAGACACCTAATGATGGTGCCTTGTTGAATGTGCACATCATTGGTCAAGTCAATGGAACAGTGTTTGATGAGAGAGATGTAAAGTTTCCTCTTGGTGAAGGTTCTGAATACAACATTCCTGAAGGCTTGGAAACTGCCCTTGAAAAATTCAAGAAAGGTGAAAAGT…
>evm.model.scaffold23766.1
AGATCTTCATCCTTGGAGATTTCAATGTTCACCACCAGTTTTGGCTTTCCTCTCCCTTTATTGACCATCCTGGTGAACTAGCCATCAACTTTGACCTAGAGCAACTGGTGCAACATCCTACTCATATTCCTGACCGTCTTAGAGACACGCCCAACATTCTTGATCTCTTCTTTACCTGTAATCCTTCTGCTTATGCTGTTACCATATCATTTCCTTTGGACTCCTCCAATCACAATCTCATTTCTGTATCTTGTCCTATTTCTCCAATTCCTCCCCAGTATCCCCCTAAGCAGAGGTGCCTCTGGTGTTTTGCCTCTGCCAGTTGGGGGGACCTGAGGAG
>evm.model.scaffold23849.1
GAAAATTATTAAAATTCAGGAACTAGGTCGGTTACTGTTGAAGGACCGTGTCTCTTTGCGTGATTTAGCTTCCTTCATTGGCCTCGCTGTGGCTGCTGAGCCAGCAGTCGACCTGGCCCCCGTTCGTTACAAGTACCTTGAGATCATTAGGAACAGGGAGCTTGCCCGGCACCATGTGGATTACGACGCTAGATTTTCTTTGGATGATCGTACTAAGGAATTAGTCCTTTG
>evm.model.scaffold23901.1
CATAAACGGTGGCGAGTGAAAGCAGGTGAAGTGAAGCACATCTCAAAGTACGCACTGGTTAAGCAAGTTACCTTCGAAGAAGCAAAGCTCCCAAAGCTTGAAGTTCCCATCACCATTCAAGGATTAGAGTGTCAAGTGGAGCTGGACACTGGCAATGGCGGGAATTTCATCTTCACGGATGTATGGGAGCAGCTGGGTAGGCTGGCGCTGCAAGATGTGACTGCTTG
>evm.model.scaffold23945.1
AAAACACCACCTGATCACTCGTCACCTTCACCGGCTTCTTCCACTACCAAGTGTCATGGATGTGGTGATTTAGGCCACATTAGACCCTGGTGCCCCAAGAACTCACGTGCCTTCAAGGAGAGTCATACATCTCAACCCTTCACAGTAGGATTTTGCCTCTCTGATCACTGTGTTCCTCGGACCCTTGTTTCAGACACCGTTAATGGATCATGGACATCTTCAATCCTTAGGGATACGGGCTGTTCCTGTATTGTGGTTGTAGAGGAAGTTCTAGCTGATGCTGACATTAGCAACTGTCGTTCCTGTCAAGTTGCTGAGTACCTGGGCCGTGTTGATATATTTTCTATCGCCCAGTGCTACATCAGGTGTCCTTACTTTGAAAGTTGGACTGACGTGGTC…
>evm.model.scaffold24015.1
ATGAAAATACTGCTCGTGTTAGTCGGACTGTTGCTGGTCATCCCAGCACGCGGGCAAAAGCTCATGTTACTCTCTGTATGGGCCCACACAGCAAAACAGCTTAAGGCATTGAAAAAACTCAGCTTAAATGCCAACTATGAATTCATAAAGCTTTCCGTGAAAATGGGTAAAAACGACATCCTGGTGAACTCCTCACATTTGATAAAGTTAGCCAATGCCCTGGATGAGGCGAACATAAACTGGACGGTGAAGGCTGATGATTTTTCCAAGCTAGTGAACAAGACTTTAGTTGTGCCCTCTCACTCTAGCTTAACAAGGAGGACTACCACAACACGGTGA
>evm.model.scaffold24077.1
ATGGTTACACGCCAGGCCCCACCACACCGCTGCTACCTCGCCCCGAGAATCCCTGATGAAAAAGGGCGTCGCAGGGTGTTGAACGAGATCCACATGCATATCCGAACATCCAATTGTGTACCTCTAGGACGAAGTTGGCGGGCTGAGGGCCACGAGAGCTGCGGTGTGAGGTGCCGCTGGGTTCTGGCAACACCGGGTGCCACGTTCTTTAAAGCTGAGCGAGCGAGCGGTAGCCGGAGTGCCGCCACAGTCGAGGTTGTGGGAGGTATTGCACGTTAG
>evm.model.scaffold24085.1
ATGTCTATCCCGGCGTTTGGCTGTCCCTTCTGCTCCGCCATCTTTGCAGAGGAGGATCAAATGCTGTGCCATTTCCTGCAGGAGAGCAATGAGCAAAGCTGTACTGGGGAGGCAGGCAAGCACAGCAAAGGAACCAGCCAAGACCTCTACAGAATCAACCAAAAGGAGACGGTGCAGGTTGAGGTTGGTGACGACCCCAGCAACCCACAGGTAATTGCCCCAGATGGCACTACAGGGACCAACAAGAAGGCCGTCAAGGAGGAGATCATCATTGACTGCCCTGATGAAGACGTCCTGTGTGATGACTCTATGAAGGAGGAGTTGGTGTGCACTGCAGAACTGCCGGGCATGGATGAGGAGGAGGAGGAGATAGGGTGTCCCTTGGCCCGCTCAGCCGGT…
>evm.model.scaffold24153.1
GAAGACTATGTGGAGGATGCCCTGGCCGCCCTGATGACTGAGGTGGAAAACCGGGAGGTGCTGGCCAACCGGGAGTACCGCGCCAATGGTGCGGATTACGTGTCCCTGCAGCGGGCGGACAACAAGGCTGATGTGGCGGAGGTGCTGCTGGGTCAGGGGCTGCTGCTCATAGATGAGAGGAAGGACAAGCGCTTCCTGTCCATG
>evm.model.scaffold24176.1
CAGCAAATGAGAGACTTCCTAAATCTAGTAGAGAAATACAGAGGCATAATACAGAAAGAAGTGGGTGATGTCTTGCCTCAGATCCGAGGCGGCGGGAAGGAAGAGAGGTGTCTCCTGGAACTCTTCAATAAGATACGTCAGTCACCAATGAGTGTTCTTGCTCTTCGCTCCTGGCTCGAAGCAAAGGACACTCAGATCACCGTCTTCAACGAGTATGTACAGGCTATGTCTGACATCAAGTTTGTCACAGAGCCAGAAATGATGGCTTCTGTTATGAGATTTGACAATACATATTCCTTATGCTTAACTATTTCCATGCCATCAAATGATTCTCAACTAGAAAGAATGAACCAATATTGTGATGGAGGTCATTTCTCAAACACAAATGGGAGACTTCAC…
>evm.model.scaffold24365.1
ATGGGCAATGCCTGCTGGGAGTTGTACTGCCTTGAGCATGGCATCCAGCCTGATGGTCAGATGCCCTCTGACAAGACCATTGGGGTTGGCGATGACTCCTTCAATACTTTCTTCAGTGAAACTGGCTCAGGGAAACATGTTCCTAGAGCAGTATTTGTTGATCTGGAGCCCTCAGTTGTTGATGAGGTGCGTACAGGTGTGTACAGGCAGCTGTTCCATCCTGAGCAGCTGATCACCGGTAAGGAAGACGCTGCCAACAACTATGCCCGTGGCCACTACACCATTGGCAAGGAGATTGTAGATGTAGTGTTAGACAGGATCCGTAAGCTGGCTGATCAGTGCACTGGCCTGCAGGGCTTCCTCATCTTCCACTCCTTTGGTGGTGGCACTGGCTCAGGG…
>evm.model.scaffold24451.1
ATGGCAGCACGACAACAACAACGGCGAAAATTTCATAAGAGGAGAGACATATTCCGGGATTTCAGTGATGCTGAGCTCATCCGAAGATACCGTCTGGATCGTGCTGGCACCGTAGCAGTGACAGACTTGGTGAGGAACGAACTTCACAGTCAAACTTCCCGAAATAAAGCACTCCCTCCAGAGCTGAAGGTGGCTATAACTCTGCGTTATTTAGCTACTGGCAAAATGCAGCTGTGCAGTGGAGATGATTTTGGTGTGTCACAGCCAACTATCAGCCGTGTGATTTGGCAAACAATCATTGCATTAATTGCCTCTTGTGTCTTCCACCAGTTTGTGAAGTTTTCACTGACTAGGCAAGAAGTTCAGAGAAAGCAGGTGGAGTTCATGGCTATAGCCGGA…
>evm.model.scaffold24511.1
GTGAAAGGACTGGAGGTGGAGATGAAATACCTGAGGAAGAGGAGGAGGAGGAGGAGGAGGAAGAGGAGGAGGAGGAGGGGGAAGAAGGTGCAGGAGGTAGGGCACTTAGCGTTACAGCATTCATAATTACACACCTTGCGGCAGGGGGCTTATTTTATTCCCAATCTGACCTACCTGCGTATCACCTGCTCGGGGAGGACGATCGGGGACGCAACGCCGAAGAAGACAATGGGAACAGAAAGGAGGAACACACAGTGAGCAGGCTTCTTGGTTCCAATGAGGGTGTTTGTGGGGACTACACTTTCCAGGACACAATGGAATGGACAGTATACACCAGTGAT
>evm.model.scaffold24623.1
TGGGCGACGTTGAGAAGGGCAAGAAGCTGTTCGTGCAGAGGTGTGCACAGTGCCACACGGTGGAGGCGGGCGGCAAGCACAAGACCGGTCCCAACCTCCACGGTCTTATTGGGCGCCAGACGGGTCAGGCATCCGGCTATGTGTACACGGACGCCAACAAGTCGAAGGGCATCACGTGGGCCCCTGACACTCTCGACGTGTATCTCACCAACCCGAAGAAGTACATCCCTGGCACCAAGATGGTCTTCGCTGGACTCAAGAAGAAGAAGGAGAGAGAAGACCTGATTGCCTACCTCGTCAGTTCTACCAAGTAA
>evm.model.scaffold24797.1
GAGCGGCCCCGTCAAATCCTCGCTTCCAGAACACCCGTGACGCCCATGGGTGGGGCGTTAGCTTCCTGGACGAGCTGCTTTTCCTCTTCCCGTCCAGCAAACTTGACTTTGTCTACAGGCAAGATTTTGGGTCCGACTCAGCGTCCAGGGTCTCCACGCACATGATTATGCTCTGGACCAACTTTATTAAAGGAGGCGACCCAACGCCCGTAATGAAAAACTGGCCGGATGACGTATCTCCTTGGGGCACGTGGTGGGAGCCGTTCGTGAAGAGCTCCTACTACTACATGCAGATCGACCCAAAGATGGAAACTCTGGGACAACCACTCAAAGAAAAGGAAATGGCTTTTTGGAATGACCTGCCTCTTTATGAGAATCGCGATCACAATGTTATTCGGG…
>evm.model.scaffold24812.1
CCTGCCCTGAGGGTTCCTTTGGTCGTCAATGTTTCAATGTTTGCAACTGCAGTACAGAAAACTCTATTTGTCATCCTGTCCAAGGCTGTAAGTGCCGCTATGGATTTGAAGGAGACATGTGCGACATCCCTATCACTAGCCCAATATTCAAGGACAAAGACCCTGTCCTGCCTAAGCAGTCAACACATAACAATGCTGGACTCATTGTGGGTGTTGTCTCCATTATCCTAATCACTGTTGTGATTGCTATTATCATCTACTACAGGCGGCGACTGGTGCGTCTGAAACGCGAGTTAGCAGTGGTGCAGTACATAGCTGATCCAGCTGCTACAG
>evm.model.scaffold24936.1
ATGGAGCTCATGATTGTCTCCGGTTTCATTGTGTTCCTGCCCAAGTATCTCGAGACTCAGTTCTTCCTCTCCAACGTCCAGGCATCCATCTTCACCGGTGGCATAGCCATTCCTGGTGCTTGCATTGGTATCTTCCTTGGAGGTTATCTGCTGAAGCGCTTCAGCTTGCGTCCCAAGGGTGCCATACAGATGGTGATGGTCTTCAACCTTATTGGGCTCAGCTTTTATGGGCTCCTCTTTGTGCTGGGCTGTGACAATGTGAAGATGGCTGGCACCACCTCTCCATACTTCAACACGTCAATGGCCCACTCAATGTCCAACGGTGCTGGTCGACTGGATGGTGGTGGCTCCTTCCAGGTGAACCTAACAGCTTGGTGCAACACTGGCTGCTCCTGCTCC…
>evm.model.scaffold24994.1
GCACACTCCGCGACACTCGGCCCCTCCTGGCGACCCTCGACACGCCAACACCTCAGAACAAATACCTCATTACGCTGCCTTCGATCCCCTTCCCGCACTAAACACCCGGGAACCCAGCGCCGCCACCACCACCACCACCACCACTATCACCACCACAATCTCA
>evm.model.scaffold25071.1
GTTACCAGAAGCGGAAGCCCTTCAGTGCCTGACAGAACGAGCTATGTCCTGGCAGGACCGAGCCCGGCAGCTGATGAAGACAGAGGAGTTGACTGCTGCCTTAGCAAAATTATCAGTATTCTTACAAAAGCTTGTTGAAGCTCAAGTAAAGCAACAGCAGCAGCAGCACAAAGGAGCATCTACTCAGGGACAAGATGAGAAAATGGAAGTAGACGACTCTACAAATGATGATTCGTTGCTCAGTGAAGACAGCGAAACCAAAGTGGATGTGGAGAAGGAAAATACAACCAAAAAACTGGATGAGGGTAGTTGGGAACATGCTTACTCAAGCAACAAACAGAACAAGGAAAAGAAATCAGAGATTGACAAAGCACGCTGGAGTCGTTTGGTGGCAACCTT…
>evm.model.scaffold25124.1
GTGACAGAGCTCCTCCAGACATTGCTGCTCATGTACCACTGTGGTCCAGCTATTCGCAGGAAGATGAATGCTCCACCACCTGACACAGTGGATTACCGCGCTGCCTGCTTCTGCCACCGTACACTGGTAGATATGGCCAGTGTGTGCTCCAATTGCCTCTCTGTTTACTGCAAGGCCGTGCCACTCTGCACCACCTGCAATGTCATCTTCCAGACTGATCGGCCTCTTGTTCGTCTTAGCAAGAAGAAAAAATGA
>evm.model.scaffold25206.1
ATGGAGGGGCGACCGAGAGTGAAGCTAGGGAGCGCAAGGTACGGAGAGATCGATAGGGAGGCAGGTCTGTATAGCGGGGTGCGAGCGTGGCCAGGACTACTAGCCCTCAGTCAGCTGTGCGCCACTCTCGCGCCGCCACCACCACGGAAACCAGTTCACACACAACTACTACACTCCACCGTACGGCCTCTTGAGCCATGTGCTGCCCCGGGCTGTGTGAGAGAGCTGGAAGTGCTGCTAGTCACCTACAATCGTCTTCGTTTCCTGGGCGATGGTCACCTCGGGAAGAACACTCCAGCTCTCACCCACCTTGATGCATCTCATAATGAACTCATGTTGCTCAATAGAAATGACCTGGAGGGACTCAACCAGCTGCGTGTGTTGAACCTTCACAATAAC…
>evm.model.scaffold25227.1
GTGGTACAGTATAGACAACGCCTGTGACTCTCTCCATCAGATGTCCTCCATTTGTTGGGGCTCTTTCATTTTCTGTGATGGAAATGATAATATGAACCCTAAGAATGGTTACCTCTCCATATTGGAGGCTCTCCTAGCAGAGGCTGGTGCTGATGTAAAGCTTAACAGTGAAGTTGAATG
>evm.model.scaffold25295.1
CTTGCGAGCAGATCTACTTCGGAGTGCAGGCGGTATTCGGCCCGTCAGACCCATTACTTGGCTCACACATTCAGTCTATCTGCGACGCACTCGACATTCCACACCTGGAGGCTCGCTTGGATCTGGAACCTGAGTACAAGGAGTTCTCGATCAACCTTTACCCGAGCCACGAGGTGCTCAACCGCGCCTTCCAGGATGTGATGACCTTCCTTAACTGGACAGAAGTGGCCATCATCTACGAGGAGGATCTGGGCCTCATCAAGCTTCAGGAACTCGTCAAATCTCCTCCGAGGGAACATATGGAGTTCATGATTCGCCAAGGAACTCCAGACAACTACCGCGAACTGCTGAAGGAGGTGAAGCAGAAGGAAATTTACAACATAATCGTTGACACTAAGC…
>evm.model.scaffold25416.1
CCATGGCCGTGGATAGTGGACAGAACCTTGAGAAAGTCGCCTTCAAGGACCAGAGTTGGCTGGGGCTAAAGACTCGAAGCCGAGATGCCACACTTTCCCGCCACAAGGGCATCAACATCAGTGAACTGGCCCTGCACACCAAGATGGCTGTGAGTCCCTCTGGGGAGCTGTGGAAGGGCAAGTGGCAAGGAAATGAGATTGTGGCCAAGATCCTCGCCCTCAGGGAATGTTCCAGCCGCATCTGTCGTGACTTTAATGAGGAGTTCCCCCGTCTGAGAATATTCTCACACCCCAATGTGCTGCCTGTGGTCGGATGCTGCAACAGTCCCCCAAACCTGGTGGTGATAACGCAGTACCTCCCACTGGGCTCACTCTTCAACATTCTGCACCAGGAGAGCA…
>evm.model.scaffold25531.1
ATGACGGCAGAAAAACAGATTTGCTGTGGAATATGTATCTGCCAGCTGACAGCCATCCTGTCTGGGGTGTCGCTGCTGTACCTGGCCGTTATCGTCATTATCCCCTCCAAGAATGAACTCTCCATGGATTTCAATATGACGCCTATAATGTGTACGACGGTCCTGGCGGAGGACATCGCGCTGAAGGACACCAAGCCTGACACTCCTGACGCCTGCTCCTGGACCACCTGCGGTGAGTGGTGTCTCTCCAAAGGCTCCGGCACCTGCATGCAGATCCACGTGATGGCCCGCAACAACGGATCCAAAGTCAACTTCCGTAACTGTGTGGACACCTTAGACCAAAACTGCTCGGCCCTCAACGTGAGCAACACCCGCAACTACAAGTGCAAGAATGGCGAG…
>evm.model.scaffold25670.1
TGGCATCCTGTTCGTCCCATTATGGCATCTATCAGTTCAGGAGTTGTCTCCATTTGGTCTCAAAACCAAGTGGAGAACTGGTCAGCCTTTGCTCCAGATTTTAAGGAACTCGATGAAAATGTTGAGTATGAGGAGCGGGAAAGTGAGTTTGACCAAAGTGATGAGGACAAGAGTGTTGAACTGAGCCAGGAGCGCAGGGAGGAGGATGTGGAGGTTGATGTCACCGGCATAGATCCTGTGGCTGCATTTTGTAGTTCTGATGAAGAAGATGATAGTAATGCTCTCCTGTACTTACCCATTTCACCTGAGATAGAGGAGCCAGAGGAGGGTTGGGGTCCTGAAGGAGCACCAAATGAAGATCTTTCTTCGAAGAGATCAGGTGACAGCAAAGAAAATGTC…
>evm.model.scaffold25716.1
ATAAACACCTCCTTATGGCTCCATCTGATGTAGCAGGCTGGGGTATTTATCTCAAGGGTTCTGCTCAGAAGAATGAATTCATATCAGAATACTGTGGTGAAATAATCTCCCAAGACGAAGCTGATCGTCGTGGGAAAGTGTACGACAAGTACATGTGCTCCTTTTTGTTCAACCTCAATAATG
>evm.model.scaffold25717.1
ATGCACTCAACACTCAGGTATCACCGACCCAACACTCACCTTGGCTACTCAGGATACGAAACACTTCAGAGCAGAGAGGAGCAAACACACAAACACACACAGCATCTCATAGCGTCCTTTGTGGAGGTGACCGAGAAAGAAAGATCAAGGCAGGAGGAGGAGGAGGAGGAGGAAGATTAA
>evm.model.scaffold25725.1
GAACTTCTGCCCCTACACGGTGAGCAAGATGGTGTCCTGCAAGGTGCTCAACGGGACGGAGACATACACGGGGAGGGTCGCTGTCGGCCAGAGGAGCAGATTAATGACGCTGACTCGGCCCCACTACTCCATCACGTTCAAGGAGGTGCAGGAGACGGAGTACGGCTGCTGTCCAGGCTTCCACGGCGACAACTGTGATAACAGATGCTTCAACTGCACGCAAATCCAACACCTCGAGTCTCGGGTCCGCACACTGGAGGCCAAATTACTGCGGTCACCATCTGCGTCACTCCCGCCCCTGAAGGACACAGTGATCCAGATGGGCCTTCCAGACACTTCCCACGTCCAGGACCACCCCCTCAATGGTAAGCGTGGGCGGGGACGCGGACGAGGCAGCAA…
>evm.model.scaffold25762.1
TCTGTCCAAGTCTGATCCTATGGTTCAGTGTATCATCGAGGAGTCTGGCGAGCACATCATTGCAGGTGCTGGTGAACTGCATCTTGAGATTTGCCTGAAGGATCTGGAAGAGGACCACGCCTGTATCACCCTGAAGAAGACTGACCCTGTTGTATCCTACCGTGAGACTGTTGGGGCTGAATCAACTGAGCTCTGCTTGTCCAAGTCCCCGAATAAGCACAACCGTCTGTACATGAAGGCTTGTCCTATGCCTGATGGCCTGGCTGATGACATTGAGGCTGGCAAAGTTACTCCACGTGATGATCCCAAGGCCAGGAAGACCTACCTTTGTGAGAACTTCCAGTTCGATGCCACTGATGCCATGAAGATCTGGACCTTTGGTCCTGAGTCAACTGGAGC…
>evm.model.scaffold25782.1
ACATCAGAAACTGAAGTGAAGTCTAATCTAGTGTCAAATTTTGAGAGAGTCCTCGTGTATGAAAGCCCTGCACTCCAGGAGAAGGCACGGCAGCTGCTGCCTGAACAAAAGCTACATGAACTAGCAAGAAACACTTTGACCACAATAAATAAAGACATTGGTGATAAAGAGAAACCACTTGATTTCCAGGACTGTTTGCTGATACAATTGCTGGAGTGGTTCAAGAACAGCTTTTTCACCTGGTTTGATTCTCCCTCCTGCCCAATGTGTCACAAGAATATGACCATGGTCGGGAGTCTGCCTCCAACTGAGGATGATCTGGTGTGGGGTGGAAGTAGAGTAGAAGGATATGCATGCACAGGCTGCAACACATCAGAACGCTTTGTGCGGTACAACCAT…
>evm.model.scaffold25814.1
GAACGTGGAGTATGAATGCATCAATACAGCAAGGGGTGCTCTTTCTTCTCTGGGTATTGTCATAGATGGGTGCAGGGCGGAGAACCACCCTTTGGTGGTTAGATTTATGAAGGGAGTGTTCAACATCCGGCCATCGCATCCCAGATACACAGTAACTTGGGATGTGGCTCCAGTACTGGACGAGTTGAGATCCTTGCACCCTCTCCACAAGCTGTCCCTTAAAACTGTAACACTAAA
>evm.model.scaffold26038.1
ATGGAGGAGGAACAGGAAGAGGAGAAAGAAGAGGAGGGTAGTGCGCAGAGTGAGAGGTATGTGACAAAGCCTTTTCGCCCTCACCTTCCCCTCCACACCCACCCTCACGACGATACAGTTCAGACAATGCCGCTATTCACCGCCCTCCTTGTAAGTGGAGGGCGGCCGAGTACACGTGTCGTGGGGGAAACAAGCTGCACTGTCTGGGAACAGAAAGAAAAAGAGCTGAGTGCTTTTGATGAAGTGAAAACTTAA
>evm.model.scaffold26123.1
ATGACTGTAGAGCCGCATCGTGCGGCGCCTCATCTATACAGGAAGCCCCTGCGAGGAATGCCGCGGGGCTGGGCGGGGCGACACGGCCCCCGGAGCGCAGCTCAGCCTTGGGATCACTTCGTGAGGACGCGGCCGCCGGGACATGACGGAGTGAGTCAGGAGCGCCTGTCCGTGACCGCCACCGGCAAGGTCGCTGCTCGCCCAGGTGGAAGCAATGACGTCATCCTCCGCTTGATAGTCAATCACGGCAACAAAGGAGGCACCACGCTGCTGTGTGCT
>evm.model.scaffold26197.1
ATGTCTCGCTCAAACATTATGATCCCAAATAGCCAAGAAGGTGGAGTAAAGCGTGCAGCTGAACCTGAGGCAAGTACCAATGAGGAGAAACGCTTCCACAAAGACACCACACCTGATGGAGTCATGGAAGTTGTACGAAGGAAACGGAGAAAATATGCCCTCCTCCTCTCTTACTGTGGCAAAGGCTATTTAGGCATGCAGAGAAACCCAGGTTACCGTACCATAGAAGATGACCTTTTGACTGCCATGTTGCATGCTGACCTAATGACTGAGGAGGGCTGTACCTGTCCTCAGATGTTCCACTTTCAACGTGCAGCTCGTACAGACAAGGGGGTGTCAGCAGCTCGCCAGGTGGTGTCTGTTAAACTCCCTGAAGATGTGACCATACCAGATATGGTA…
>evm.model.scaffold26197.2
TAACAACTCAAGCTCATGACTTGGAACACTTGAAGCGTCCCCGTTGCGTAGGCTGGACAACATCACAATATAGTACACCGTTAGAGACTCATCTCTCAACCCGAAGCACCATCATCATCATCAGCCTTCAGCCTGTGAAAGTTCAAGTTTAG
>evm.model.scaffold26378.1
GTGCGTCACTGGCAGGTGGAGGTGGGCGACGATCCCTTCGAGGTGAAGCTGCGGTACAACTATGAGCTGCTGGAGGACGAGTACCAGGAGGGGTGCAAGCGACTCAAGGCTCTCGACAGCAGGATTGAAGAGCGGAGGAAGACCATGTTTCTCTTCCCCACTGGCAAGATAGAGGAGCTGTACAAGAACCTGCAGGAGAAGAGCAGTGAGACATACATCAAAAGGTCTAAGCTG
>evm.model.scaffold26390.1
AAAATTGAGAAAGACAACAACAAGGCTCGTCAGAAAGCTCGGAGACAGTTCAACGAAGAAGTGAGGGCTCTTGTGGCATATGTTCGGAAGAGAGACAAGCGATGGCTGGAACGAAAAAAACAAATTAATGCCAAGATCGCAGAAAATGCCCAGAAGCAGCTAGCTTGTCAGCAGAGGCAGAGAGAGGAGCGGCAGAAGTCAATGAAGGAGGATGTGGAGCAGGAGAGAGCAAATCTTGCAGCTTATGAAGAACAGCTCAAGCAACTAGAGGGACAATTTGCTCGTGAGTGGGGACTGACAGACAGTGAGGACAGTTACCAGAGTGAGGAGGGAGAGGCTCAGGAGGAGACTGAAGGGGTTGCAGAAAACCAGGAGACTGGAGAGGAGGAGTTGCTATTG…
>evm.model.scaffold26408.1
ATGCCTTCCCAGAGCCAGGTATTCCGCATCACACCTCTGGACACACCAAATGGCAGTGGGCAGCTGGTATGGGTCATTGCCTTGGGAGACCTGGTCAATGAACCATTGTCTGAAGGACTGCGGGAGATCAAGTCATTAGTGGTACCCGAGGTGTTCACCACCAGGATAGCAAGTGGGGATGTGGTTTACTCTATGGTATTCAAACCTCATGGATTCACTCCAGGCCGCAAGTACCCCACTGTACTGTGTATTTATGGAGGACCCCAGGTGCAGCTTGTCACCAACACTTTTAAG
>evm.model.scaffold26450.1
ATGTGTTCAACCGAAGACCAGTGTAGTGAGTGCTCCAAGCTCTCCCTTCTCCAGTTCCAAGTGTATGTGAAGGATGCTGAGAAGCGTTCTGCTAAGGAGAAGAAGTGGGCCAAGTCATCTGGTGGTTTCAGCAAGAAGCGTTCTCGCCAGCAGGAGTTGGCTTCTGAGGCCCCGTGGGCCAGCAGGTTTGTCGCTGTAGAATCTGATCTGGCTGCTATGGCTTCTATTGGCCAGTTGTCAGCGGTTTTGTTGCCCCTTGTCTCCGGTTCCACATTTTCAGGATTTGCGGACGGTGGAGCGAGTGTGCGTCCGCCCCCAAGGTTGGTGCCGGGTTTAGCGGGATCCCGGTCTCCCCCGCGGCTCAGGCCCTTCGGTGGTGGCTGCTGGTAG
>evm.model.scaffold26598.1
AGCCGGTTCAAGTGGAGGATGTGGCGTGTAAATTTGTAATGATAGTGGGTGCTGGATGGGCCTGGCCTTTGAAGCCAATCCTTGTCACTATCCTCTTCTGCGTCTATGGAACTCACTGGAGCAATGTGGTGTGCTGGTTGGCCAATATGGTGGTGGCCATCCCAGTGGTGTTCATACCACTCGCTGTTTTCCTGTCTTGTACTGAGGAGCAAGAGCGCTGCATTTTCTATGAAGTCTTTCAAGATGATGCCAAGAACACTGAGACTGCAGAAGAAAAGAATTACATGGACCAAAGTACTGAAACTGAAGTGGAATGTGATGATGAAGATATTTGTTGTAAGTTGTCACATGTAGATATACTTCCAGAAGGGAGGGTGTATGTGCGCTTGGATGCTCCAA…
>evm.model.scaffold26651.1
ATGGCATACCGGTCTGCACAGCAAGAAGCCACAGGTTACACTCCCGCCTGGATGATGCTTGGCCAAGAGATGCGGCTGCCTCTGGACCTGGCTACTGGACGACCACCTGGAAAAGAGCTACCACCAACGGCACCTGAGTGTGAAGCGGCACTGCAACAGCGGATGGAGGCCACGCAGCGACAGGTGTCGAGTAATCTTCGCCTTGCAGAGCAAGCCATGACCCATTGCCACCAGGCTCGCACCAGGGACGTCCAGTATGCG
>evm.model.scaffold26726.1
AAAGAGACACTCTGCTGCTTCTTCACCGAACACTTATCCTTCCCAAGCTGGAATACGGTTGTGAGATCTACTCCTCTGCAACGGAGGCACGGCTACGAGTGCTGGACTCCGTGCATCATGCTGGGGTTTGCATGGCTACAGGCGCATTTCGGACATCTCCAATTCCTAGTCTCTTGGTGGATGCTGGCTTCTGGCCGCTGGACCTCCGGCGACAGTCTTCGCTTCGCTGTTGGTTTCGCACCTACTGTCTTCCTGATTCCGTTCCTTGTGTATCAGTAATGCGGGACTCGCGTTCACTGGCGTATATTACTCGACCTAGTCTCCCAAAACCTTTTGGCTTTTGA
>evm.model.scaffold26776.1
ATGGCAGGGCGCGTTGGACGAGATGCGGCTTATCCTTTATTTGAAAAGATATCCAACAAATTCAACATCAGTCCCAGTAAAAAGTCATCAAATCGCCAATTGCTGTCAGTGGTGGATGACGCCCTGTTGTGTTGGAGCCCTGAGGACGGCTGTCTCTTCTCACAGATCCTGGACGTGCCCACCTCAGTTGTCCAG
>evm.model.scaffold26931.1
GCGAAGGAGGCTGAGGCGTGGTACAAGACGTGCGTTCATGAGGCCAACGAGCGACACGCCTCCTTGCTGCGCCTCAAGAGGGACGTGTTGGTGCAGCTACGGGACCTCATCTTCCAGTGTGACCAGACGATGAAGGCTGTCACCGTGGGATACTTCCAGCTGCAGCACACTGTCGCCGCCCCCGCCCCCGTGCAG
>evm.model.scaffold26987.1
ATGGGGTGGTCCAGGGGCAGCTCGTGTCCCCGAGGGGTCCTCACCCACCCCCACGTGCCAGTGTGTGGGAGGAGTCTGTATCTGACAATTATTAACCAACGCAAGACATTCACCACGCAGCCTCGACACTGCACCAATCACCAGTCACCACCACAGATCACCAGTCACCTCTACACCACCAAGCGGCTCACCACCGCCACCATTGCCACACACCACATTATGACTATTGCAGAGTCTTCACGCTGTCATCACAACCACCGCACACTGTCAGGCGCGTCACCACTCATACCGTCACTACAATCACATGTCACCACTGTCACGGTGCGTCACTAA
>evm.model.scaffold27157.1
ATGGCCCTTGTGTTGCTGGTGATGTGGCGCGGCAGACCCTTACACCCCGCCAGCTCCTCCCTGCGTGGACGAGGGGCGGAGAGGTGGGCCATCTCCCCCAGCCAGCCATTTTCTCTTGATGGCCAAGAGAGGGAAGGGAAAGAGGTGAACAGCACAATAACAAATCTAAGTGAAAGGAACGGGTGGACCCTCGGCGCGGCCACAAGAGAGAGTAAAGAGGAGACCAAAGGGGAGCGCAGTTGGCCGGACTTACCAAAGACTTGA
>evm.model.scaffold27224.1
ATGGCACCAGTGTCTTCATGGGCTCATCAACATGATATCTCCCTGCGCCATTACCTGGATGATTGGCTGGTCACAGGGCCCACTCTTCAGGAGTGCATAGGTGCCATCCAGGCTGTTTTGCGGCTGTGTATTCAGGTGGGTATTCTGATCAATCTGCCCAAATTAGACCTGGTACCCACCCAAAGGAGACAGTACCTGGGCATGGTGCTGGATTCAGTGAGGGCTCTGGTTTTTCCATTGCCAGAAAGGGTCATTCAGTTTTTGTCAGTGGTGCAGAGTTTTCTAGAGGACAGAGCCCCTACGGTGTCTCCTGGGTCATCTGGCTTCCTGGGAGAGGCTGGTCCTGGGTGGCTTGGTATATTCTTGGTCCCTTCAATGGTGCCTGAAGAAACTGGAAGG…
>evm.model.scaffold27224.2
ATGTCTGCCAGACCCATAGAGTTTGTGAGTTATGCAGAGGGGTGGGATTGTCATGTGACCTGGGATGTAGTAGTGCAGGACATGTTGGGCAAAGGGGCCATAGAGCTTGTGGTGGGCAAGCTAGAAGGCTTTTATGCTCGTGTGTTTCTTGTACCCAAGGTAACGGGGTTGGAAACTTGTGTTCGACCTCTCAGCTCTGAACAAGTTTTTAGCGGTCAGCCCCTTCTGGATGAAGACTGTGGCATCAGTTTTGGAGTCCATGAACGTTGGGGATTGGATGGTGTCTCTGGATCTGAGGGACACATATTTCCAAGTTCCAATCCACCCTCATTCTTGCAAGTACAGTAA
>evm.model.scaffold27224.3
GGAGAAGCGCCTGCTTCTTTCTTCTCCCTTTTCTGACGTGCTATTTGATCCAGCAGTGGTGGCCAGGGTGCAGGACACTGAGCACTTGGCTTCTCAGCAACATGCACTTTCCTCTGTGGTATGGGGGTTGGCCTATTCTTTTCAGGGTTCAGCCTCTGCACCCTGTGGGAGCAAGATAAAAGGGCAGACAGGGAGGGGTGCCTTTCTTAGTGCCTCTTTGTTGGCTCCTGTCACCAGGCCCTCTGCTACGGGGGGTCCTTTTGAGTCAGAGGTTCTTACAGTGGAGGATATCATGGCTGGAGTAGATCTCGCTTAG
>evm.model.scaffold27224.4
ATGCCCAGTGTTCCTGGTACCTTTGGCAGTGTTAACGGTGGTTGGGTTGGTGACAGTCATTCGGCTCTCATGCCTGGCGGCTGCCCCACTACCCAGGATACGGAGGTTGGCGTCTGCCATGCAGCTCCAATGCCTGGCGGCCAGACTCCTTTCCAGGATGTTGAGGCTGGCGTCTGCCATACGGCTCCCATGCCTGATGGCCAGCTTATCATTCCTTCATGTGGATTAGGCATAGGTAAGACTATTTCACTTTCTTCGGTGGTGGGGTTTGGCCACAGCCATGCTGCTAAAATATCTGGTGGCCTTCTCCCTACCGAGAATATGAGTGCTGGCGTCAGCCACAAGGCTCCCATGCCAGATGACCAGACTCATGTCCCTTGTCTAGGTGTTGTTGTGTGC…
>evm.model.scaffold27238.1
GCAGTGGCTCCTCACTCCTTACCTCCGCCCTCAAACTGTTGCACAAGTTAATTATAACAGAGTTCATAGGAAGGCTCGTTGCACTGTGGAACGAGGCATTGGCCAACTTAAAAAAAGATTTCATGTTCTGCACACTGAGGTGCGTCTCAGTCCTGAAAAGACGTGCAAGTTGATTAATGTCTGTGCTGTGCTTCACAACATTTGTAAGGCTCGGAACATCCCTTTGCCTGATGACAATGTTGAGGATGATGCAGTGGATGTAGGTGATGCTGATGGTGCACAGTTGCATCTAAATGCGGGCATTCCTGCTGCCCGCAATGGACATCCATTCCGAGACTATATTGCCAACCTACATTTTCAATGA
>evm.model.scaffold27609.1
GACGGGATGGCCAACAAAATGAGCTGCTGGTGAAGCGGCATCTGCGGCAAGGGGATGTATATGTCCACGCTGACATGCACGGGGCAGCCAGCGTGGTGATCAAGAACCCTAGTGGCCGGGAGCCTCCTCCCAAGACCCTGCACGAGGCTGGCATCATGGCACTCTGCTACAG
>evm.model.scaffold27683.1
ATGAATAGGCGAGGGGGCAACCGAGCAAAACGCAGCACAGAGTCCAAGGCTTCGGGCAGTAGTGGTCGTGGGGCCAGGACCGCTGCCCGGAAGGAGGGAGACCTTGCTACTCAGCAATCTACCCAAGTTAATGCTTCTTCAGGGAATGGCCCTCCTCATGGCAAAAAGGAGGGTGAGAGCCAGAGTCCAGGGAAGGTGCGCAAGGATGCCGTAGTAGGAGGCAGAGGGGATGACCAGAGTGGCCCTGGTGAGGGAGCACCCCATGTAGTTAGTGGGGAGGAATCTACTGTGGTGACCAGCCAGAGTCATACTTCAAACTCAAAGATGCCGGCTGCCACAGTGACTCGTGCCCCACGTGTTGCTACCGCCAATTCCAGCAGGGTGTCTGGTCCTGTAGCG…
>evm.model.scaffold27683.2
ATGTGGTCGTCACAGCAGGGTGTGGCTAGAGCACCTGTTGATCTTAATGAGTGGCGAGGACACCGGGTACTTGCCAAGAGGGGTCTGCACTATTACCCAGCAGTGATTGTCAGTGTTAAAAATGCTTGTGATCTTGTTGTGAGGATTGATGCAGAATCAATTGGTGATCTCTTGTACAGTAGTGTTTTTACAACTGGAAAATTTGATGTAATAAGTGACGCTGTTCCATCTGCAAAGCAACTTGAGGGTGGTGCAAGAGTAGTTGTGCGCTTGGACAAAGAACAGCAAATGTTTGCTGAGGGAGTAGTGTATGAGAGGCAGGGCTCCCCAACCACCCAGTACCTGGTACGTATTAGTGGAGAGACTAATGGGCAAGGATCTGGAGTCAGTAATGACCAT…
>evm.model.scaffold27801.1
CTGGTGGTGAAATTGGCGGCCCAAGAGGAAGTGGATGTGGACAACGTGGGAGTTGGCGGCGCCAAGAGGTTCTTCGAAGCCAAGGCGCGCATCTTGGAGGTCGGGGATGCTGCTTACCGCGCCTTCGAAGACAAGAAGAGGGAGGAGGAGGAAAGGAAGAAAAGACAAGAGGAATTTCAGAAGAAAAAGCAACAGTTTCAACCAGCGGCCTAG
>evm.model.scaffold28059.1
ATGGCTGTATTTATTGACTTACTGGCACTTTTTGATATTGCCTCCCATGGAGGGATCCTCAATAGACTGACAGGACTCAGCATCCATGGGACCTCTCTAAGATGGTTCCAAAGCTTTCTGGCAGACCGCACATTCTCCATCTCTGTTGGTGGAAGCCTCTCCTCTGCCCGTCCTTTACTCTGGGGTGTTCCACAGGATTCAGTCCTAAGCCCTACCCTTTTTAATATTTTATTAAGTGATCTACCCACAACAACTGACTCCACCCTCTCAGTATATGCAGATGACATCACCATGCTATGCAGAGGTGTAACACTTCAGGAAGCCCAAGATAACATGCAAGCAGCAGTGCAGTACCTCCATCAATGTACCAAGAATTTGGGACTCCAGATCAACCATCAT…
>evm.model.scaffold28117.1
AGTATGAAACCTCGCACAGGGGTGTTTTGCATATCAATAAATGAAGCTCGTGAAACTACAGACTTGGAGATGCCAGACCACAGAAACACATTTGTTATCAAGGCAGACAGTGGCAGTGAGTGGGTGGTGGAGGCCCAAGATCAGGAAGATATGAAGACTTGGCTCACCACCATTGTTGCCCACTGCTGCTCCAATGACAAAGAACAGTCCAAAAATTATGAGCTGCGACCACAAATGTACAGTGTAAAGAATGAATCATCTCAGTCATTAACTGGTGGTGGGGAGGTGTCAGAGCGACAGGAGCACCCTCCCGACCTTCCTCCCAGAGTCCCTGGCACTACCTCTCCCAGTTCTCAGCAGGCTTCTTCTCTCATAGTGGCCAGACAGAACAATTTCTCC…
>evm.model.scaffold28252.1
ATGGACGATGATCTGCCCACACAGTATGAGGTGATTGTGGTAGGCACAGGGCTGGTGGAGTGTGTGGTTGCAGCAGCAGCAGCACGTGTTGGTAAGAAAGTGCTTCATATTGATAAGAATGACTACTATGGGGTCCAGTGGGCATCATTTACCTTGAAAGGGGCCCAGCAATGGGTGGATGAGGTCACAGCCACACCTGCCCCAACCCCTCCAGGGGATTGTGAGCTGGAAGAAGGGGAGCAGCTTGTTGGAGTGGCCAACCCATCTGGAGACTACTCTGGAGTGAAGCAGACCTGGCATGTCCCAAAGGAACCACTACCGAGTCCCTCACCAGAGCCTGCTTCAGCTGCTCCAGTTGAGCAAGTTGTCCCAGTAGAAGGCAGTGGTGGTGAGAACACA…
>evm.model.scaffold28273.1
ATGGCTGCCGCTGTCGCAGTAGTACACATTCCTGCTTCATCCAATCCAAAGGGCGTCACAATCCACGCCTACTGGGTGCAGGCGGTGAAAAATGACAAATTCATCCCGTCGAGGCTCAAGCGTGAGGCGGTGGCGGTGCGCAGCTGTGTGGTGGATGACGTGGCCTGGCGGTGGTGGTGCCTACAAGGGACACGGGAGCTCCGCCGGAGACGTACCTCCTCTCGCCTCTGCAGATTATCACATGGGCGTCGCTGCTGTGTTGCCGACGCCGCTCTTGCCCTCCCTGTTACTGTACTCTCTCCATGGACCAAAGATCAGAATCCAGCAAGGGCGGCTCCTGTTACCTTAGGCGGAAGTCGCCATGCAATTCTACTCAAAGACACTGAGGGCGAGGGTGTG…
>evm.model.scaffold28376.1
GTTGAGGATGAAACTGTTCTTCACAATATCCCATACATGGGAGATGAAGTTTTAGATCAAGATGGCAAATTTATTGAAGAGCTCATCCGTAATTATGATGGCAAGGTTCATGGAGACAGAGAGACTGGCTTCATTGATGATGAAATATTTGTTGAGCTGGTGGATACTTTAGTTCAACAGTACCAG
>evm.model.scaffold28430.1
ATGTTCCAGCTACAGGACAAGCTTTCCCCCCAACTGTGGAACAGAACTTTACGTGTCCTGTTCAAGGGAGCGTTGAGTACTACCGAGGATTTTGAACTTGCTACACCGCAAGGTGGAGTACTCAGCCCCTTCTTATTTAACATTTTGATCCATCGCCTGCTTTCCCGCCTTTCTGCCACTGACGCAACAGTTACTTGCTACGCAGACGATATATGTATTCACTCCAGTTCCCCAGACGATCTGCAACGCCTTCTTCACTCCTTCTATGCGTCAGCTTCCTCGTGTGGTCTCAATATTTCAGCAGAGAAGAGCAGAATTTCCTCCCCACGTCCAGCGAGACGTCTGCCACAATTCACCGTGGGGGACAGTATCATATCACTATGTACGCAGTATCTCTAT…
>evm.model.scaffold28430.2
CCTCTTGAGAAATTTCAAAATCAAGCCATGAGACTCATCTTAGGGAGCCCTGCTTCCACCAGGATCGTCAATATGCAGCATGAACTTCGTCTACCACCTATTGTTGAGAGGATATATTCTAATGTCACTTATTTCAGCATAAAATGTCTCCATTACCCTCACTTATCTCTCCATTACTGTCACACTATCAGGACCTCTCCGGATCCAGCTGCGCCTCATCTTTTGCTTCGCCAAGGTGGACTCACGCTGATTACCACGGTGTGTTCTCGCATCCGGAGGCTTAACATCAACATCGTGGCTGAGAATGTGGACCGTGGCCTCCCTCCCTGGCGGACTCTTGTGCCAGCGGTTTCATACACTCCAACCTCCAAGACTGACCTGCCTCAGCTCCAAATACAA…
>evm.model.scaffold28433.1
CCACAGTCCTGAGAGATTCAGAAATACAAGCTTGCCACGCACCTCTTCTAAGGTTAAGGAATTTCACAAGGGGAGTAAGCATGGTGAGGAAAGATCCAGATCCAAGGCCCGTTCCACTTGTCATGAACGGTTAAGTTCCTCACAGTCACCTACCCCATTTCCTACCTACAAAGGTGAAGGCAGCACTGCCCCTTCTTTGGGCATGATTATGGATGCTTTAACTGAGTTGAGGAAAGACATGGACAAGCTTAAGAAGGAAAATGCAGCTGGGAACTCTAATGTAGTTCATAACAATGCTCTCTTGCCTTTGTCAAGTACTACTTTGGCACCTGTTTCTCAGGAATCTCCAGTGGGATTTTCTGGATTTAGATCTCCATCTATGGAGGCCAGCATTGAGGA…
>evm.model.scaffold28492.1
ATGCGTTTGTTTACCTCCGGTGGTCCTTGGCCGAAGATGCATTACAGATCCAAGAATCATGTTATTAAGGAACTGTTTTCTGAAAACATAAATGGTCGTTATCCTGGACAAGCTAAGCAGGCTTGCAAGAGTTTGTTTGCGTGGAACTTCAAATGTTACCAGGATGATAAGTATGGTGCTATTGCATGTGATTCTGACGAAAACCAGGAATCTCAGGCACTGACAGAGCCACCAATATATGCATGCAAGTTTGGGGAAGGCCCTGACTATGGCCACATCTTGGTGATTGCCAATGAAGATGGACAGATTGGCCTGAGGGATACTCGCAGGGTTGGTGATGTAGCTCCTGTCAAAGGTCATCAGATCCATAAGAATGCCATACTAGATGTCTGCTGGGTC…
>evm.model.scaffold28619.1
ATGTTGCTTAACCAAGAACCTTTCCATGTGGACACACTTCTTCAAGTATCAGAAATCTTCCGTCTAGGAGATGACTCTGCCATGGCAGCACAGTTGATAGAACGAGCTTTATTTATCCTTGAATCTGCCACTCATCCTCTCTTTAACATTACCACTGGCAGTTGTAGATTACTCTATCAACAACAGGAGAACCGGAGCCTATTTATTGCACTCTTCCGACACATACTTAACGTGGGCCAGAAAGGTTGCTATCGCACAGCGCTGGAACTCTGCAAGCTGTTACTTAACCTCTCACCAGATGATGATCCCTTAGCTGTGTCTCTCATGATGGACTTCTATGCTCTACGGGCCCAAGAATACAGTTGGCTAGTGATGTTGTATGACACCTATGAACCTACC…
>evm.model.scaffold28725.1
ATGTCGCTGACGCATGGAGAGGTGCCTGAAGAATGGACAACAGCCAACATCATTCCCATACCGAAGCACAATGACCAGTGTAAATTTAGACCTATCACCCTCACCTCCACCATCTGCAAAATGATGGAAAGAATTCTCCTACGTCACCTTCAGTACAAAATAGGAAAATTTGACGCAGGAATAAATGGCTTCGTTCAAAACAAAAGTACTGCAAACTGCCTGGTCAACTACACATCAAATGCAAAGGCGAAAACCGAAGTGTTCATTGACATCGAGAAAGCCTTTGATAGGGCGCAGCCGACGGTCATCCTCCATGAACTCACCAAGCTGGGCGTCAAAGGAAAGCTGCTCACATGGATAAAACAGTACCTGACGAACAGACGAGCCCGCGTCATATTT…
>evm.model.scaffold28754.1
ATGCCGTCGTCCATGGAAACCTTGCCTGTGTCTATTATGAGCAAGGCCTCATTGACCTTGCCATCGACACATACCGGCGAGCCATCGAGCTGCAGCCAAATTTCCCTGATGCCTACTGCAATCTTGCCAATGCTCTTAAGGAGAAGGGGCAGGTCAGCGAGGCAGAGGAGTGCTACAACACAGCACTGCGACTCTGCCCATCACACGCCGACTCCCTCAACAACCTGGCTAATATTAAGAGAGAGCAGGGCTACACAGAGGATGCCACCCGTCTGTACCTCAAGGCGCTGGAGGTGTTCCCAGAGTTTGCTGCCGCTCACTCCAACCTTGCCTCCATCCTCCAGCAGCAGGGCAAGCTCAATGAAGCCCTCATGCACTACAAGGAAGCCATCCGCATCC…
>evm.model.scaffold28807.1
ATGGATATTTCTGTAAATCAAGCCATGAACCAGGCTCGTAAAAGCTTTACAGTGGTTACAAAAGTGTTTGACCACTTCCAACCAGATGAGAAGCCTCAGAAAAGGTGTCGGTGTCTTGCAGAGGAATTCAGTGAATTATTCAAACCAGAACTAGGATGTCTCCGAGGGGTTGAACTCGAAGTGAAGTTTAAACCCAACTCCCAGCCAGTGTTTCACAAGGCACAATCAGTTCTTGCCCTGCAAGAGGAGCTCGCTCAGGTGTATGATTCTGGCATTGCTAGAGGCATCTGGAAAACTGTGGTGTTCAACGACAACAGAACTCCTGTGGTGCCCATAAAAAAAGCTGTTTTGCTTGGACAAGCCAAAGCTACATTGAGAGAGTGTGGGGATTACTCTGGG…
>evm.model.scaffold28807.2
ATGGCGATTGTCTTCGGACTGAAATTCTACCAGTACCTGTATGGACGTCCTTTCATCCTCGTGACAGACCACAAGCCACTGGTGACGTTGTTTCATCCACATAACTCCACTCCTGGTTTAGTGGCCAATCGCCTGGCAAGATGGGCATTTCTCCTGAGTCAGTTTGATATTGAATATAGGAAAACCACAGAACATCAGAATGCCGTTGCTCTGTGCCGTTTACCTACGGGTGGTGACGTCAGTTTTGACGGGGAGGAAGATGAAGAGGACATCGACACCGTGCTCTTTATCTCTACGATCAGTCAAGATTTAAGTCCAGCTGACTCCAACGCACTTGCAAGAGAATCTAAGAAGGATCCTGCCCTCTCCCTTGTGATGCGTTACACGCAGGAAGACTGG…
>evm.model.scaffold28810.1
GCTGGGCAGGAGGCATTTAGGTCCATCACCAGGTCATACTATCGAGGTGCTGCTGGTGCCCTTCTGGTGTATGACATCACCCGGCGAGAAACCTTCAACCATCTCACACAGTGGCTAGAGGATGCACGCCAGCACTCTAACTCCAACATGGTCATCATGCTCATAGGGAACAAGAGTGATCTTGACTCTCGGCGAGAGGTGAAGCGGGAAGAGGGAGAGGCATTTGCACGGGAGCATGGGTTGGTGTTCATGGAGACCTCTGCCAAGACTGCTGCCAATGTAGAGGAGGCTTTCATCAACACTGCCAGGGAAATATATGAGAAGATCCAAGAGGGAGTATTTGATGTCCATAATGAG
>evm.model.scaffold28815.1
ATGCCCACCCAGCAGCAGCAGACTCGCCTGCGTCCCAGACCTCCACTGCGGCGCCAGAATGCCATTGACATTGTGAGTGAGGACTCAGTTGAAGGTGTTACCCTGAACAATCCTGCCATCAGCATGGACTCAGCAGGTGGAGAGCCCGTTAAGAAGCTGAGTGTGGTGCATGCTGATGGTCTCATAAGCAGTGATGATGCTGTCAGTGTCTATCTGATAGGTGGCGACAGTGTAGTGAGTGCCACTGCCACTAATGAAGCTCTTGCTGCTGATGAGGATGAGGATGAGGACCATAACTTTCAGAGTCGTACTATAAGTGATATTTCTGTTCCAAATGGTGCTGTGACCGTCAGTAATACTATTTCCACCAATGCTGGCACAAGTATGGATGGTGTTGGT…
>evm.model.scaffold28821.1
TGTGGGTGATCCCCTACGGCGGGTGTGACATGCGGGGGCTGCTGTCCAGCGTCAAGAAGGCAGACTACATTCGCTACACCATTCGAGTACTGGAGGCGTCACGGCGAGACATGCAGCAGCAGACTCAGCAGCTTGGCCAGCCAGTTAACCAGCAGTGCTGCATCTTTGATCTTGACAATTTCTCTCTCAAACATGTCACATGGAAGCCTG
>evm.model.scaffold28859.1
ATGTCCCGCCAGGAGGGTCCATTCGAGGCTCGGGGGAGGCTCCTTGACGAGCAGCTGGCCCGCCGAGACTCCGCAGATGTTCAGCGTTCCCGCCACGGCACCCCACCTACTACAGGCACTCCGCCCGCAGGCACTCCTCACCTCAGTCCCCGCTACCTGCCGCGCCCCAACACCCCATCCACCAGCCCCGCCACGCCCATCAACTCAGGCACCCCGCCCCCCGATGCACCACCCCCCTACTCAGTCATGGAGACCTTATCACCATCCAGAAAAAACTCCCTCTTGCCGCCTGGGTCGGACTCACGCCGCAGCTCACTAACGAAGAGGTCGCTGACGGATCTCGCACAGGACGCCAAGAAGGGCATCAAGAACGTCAAAGACACCTCGATGAAGGCCGGA…
>evm.model.scaffold28894.1
CCGCCATGGATGTTGTTGACTCGTGGACGAGAAATTCCGGTAACCTTGGCCAGACGCAACTCAACATAACTCCCGCGCCTCCAGGGTCCCTAGCAGGTCTGGGAGGCAACGCCCCGCTGTCCTCTACGGAGGTACTACTCAGGAACATCCTCGGCCTCCTGCGGGTGGCCGAGGAGAACGCCCGGCACCATGAGAGGCAGACGCAGTGCGAGAAAGCCGAACTGAAGATGGAGGTGCTACGGGAGCGTGAGCTGCGGGAGACTCTGGAGAAGCAGCTGCAGGAGGAACAGAAAAACAGAATACTGATGCAGAAGCGGTGCGCCAAACTGAAGAAGCTGCGGCGGCGCCTTCAGGAGCGGCTGGACGTGGAGGTGAAGCGAAGGAGCCGCTACGAGGACC…
>evm.model.scaffold29016.1
GAATGATGATCTCCTCATCATAGACCAAGGAGAAGAAGAAAATATATACAGCACAGGGAGGTCTAAAGCACCACCACAAAGATCCTCCCAAAATGGTCTACCAAGGTCTGCCTCACTACCACTCAACAATGGCTCACAGAAGAGAGCCCCTCCTCCGAGACCTCCCCCACCCAAAAAAAATCCATCACAT
>evm.model.scaffold29025.1
ATGCTGTCTGGTGGGCATGGAGAGGTCAACCCTAACTCCTCTTGGCATAGCAGTCGAGGGGCATGGATTTCCTATCTGGCTGGCGTGTTGGCACTGCACCTCTTTCTTCTCTCCATCCCAGTCCTATCTATACCTACTGCCTGGACACTCACCAATGTCATCCATAATCTGGCAAACTATCTGTTCCTTCACCAGATAAAAGGAACACCTTGGCAGTTGCTGGACCAAGGAAAGGCTCGGCGGATGACAGCTTGGGAACAAATTGACTATGGACAGCAGTTTACAACAACACGCAAATTTATCACCATAATACCCATTGTTTT
>evm.model.scaffold29119.1
AAGAAGAAGAAGGAGAAAAAGAAGAAGAGGGAGAAGAAGAGGAAGAAGAAGAAGAAGAAGAAGAAGAAGAAGAAAAAGAAGAAGGAGAAAAGAAGAAGAAGAAGGAGAAAAAGAAGAAGAGGGAGAAGAAGAGGAAGAAGAAGAAGAAGAAGAAGAAGAAGAAGAAGAAAAAGCAAAAGAATAAGAAGAAGAAGAAGAAGAAAAAGAAAAAAGATGAAGATGAAGAAAAGAAGAAGAAAAAAAGATGA
>evm.model.scaffold29135.1
ATGTATGAAATAAGTGCCAAGTTGTCAACAACAGCTGCCATGAATAGGATAACCGATACAGTGAAGAGTCAAGCAGTTGACAGCTTCTTGTTACAACGACAAGCCTTGCAAACAAAATACGAGTGTGACAGATTGGAGCAATACCAAAAAAGTGATAATCTACGCATTTACGGACTAGAGGAGGAAAGTGAAGAAAGTGAAGAAGAATTGGAGAGGAAAGTGATCGAGCTCGCTTCGAACATTGGTGTCAATCTTCAAGCTGACGACATCTCAGTGGTTCATCGATTGGGGAAGCTTCGAGATCGTGAACGCTCTGTTATTGTGAGATTCTGTCGAAGAAGGAAAAGAAACGCACTTCTCTATAAGAGAAAAGAACTGAAGAAAAACAATGCCAAAGTG…
>evm.model.scaffold29144.1
GTGGTGTGTGGTGGTGGTGGTAGTGGTGAGAGCAAGGGGGCCAAGGGTGAGGCGCTAGTGTACCGCATCACTGCCGTGGTGCCGGGAACCTCGGAGGCCGCAGCACGGCAGGCCCTGCATGTGGCCTGTGGGGATTACCTGGGGGCTGTTCAGTACCTCAAGGTGGAAAAACTGTACAGGTTAGGAGTTGTCAATAAAGACAAATGTAAGGAAGTGTTAGAAGCCAACAGCTGGGAACTGGAACGCTCAGCCTCGGCCCTGCTTGACCTGTATCCTGATGTTGAGTCTCCAAAG
>evm.model.scaffold29194.1
GCGTGTCGCTGCCCTGCTACCACACCCTGGCAGGTCCCTTCCTCGCCCCGAAAGTTGACTACCAGTGCCTGCCCGGCGCCTCAGACCCCTCAGTCCCTCTGGCTTCCCACGTCACCACGCAGGACTCGTGCAGCTACTATGTGAAGGATCCCTCCAGAGAGGAGCCCCTGGAGCGTCCCTGCAAACGATGGTCCTTCGACAACTCCACCTTCGTCTCCACCGTCACATCAGAGTTCGGGTTGGTGTGCGGGATGGAGTACCTGCGCGCTGCCTACACCAGCATCTACATGTTCGGCGTGATGGTGGGCGCGCCTCTCAACGGACTCCTGGCGGATAAATACGGAAGGAGGCCCACCATCACCATCGGTTCAGTGGTGTACGCGGTGGTGGCCCTGGCAT…
>evm.model.scaffold29328.1
ATGGAAGAGAAGCAACAACGGGTGTCCCAGTATGAGAATATGCAGATTTCTGCAGTGCTTTTACCTTCGTTTATTGTGGACAAAAGTAACAGTGAATCCTTTGAAGGTGAAGGTCAACAGTGCCTAATTTGTGTGGTTCGGCGAATTCCTCCCAACGAACGCATCCAGGGAATCCCTGTCGAGCAGTTCACCACCAAGCTGGACATCCAGGGAACCATCATTGACATTGATGCCACCGGGGTGTCTCCCAAATACAGTCAGTACATCAGTAGGGAAAGAGTGAAGGAGCAATTTATTGAGCTGATTCACCAGGGGGACGTCACCAAAGTCACTGGCCATCTGAAGGAGACGCTGCAGGCAGGCCAGGCGATCTCTCAAGTGTACCGTGTTAAGTTTGGG…
>evm.model.scaffold29401.1
ATGATGGCTGTTTTCCGAGCACTGCAGTCCTTTCAGCAGGAAGTCTCAGGCACAGTGGTGTCTCTCATGTCAGACAATTCGACAATGGTGGCCTATTTGAGGAACTTGGGGGGCACTCAGTCTGAGTCTCTCTTGGGTCTGGTGGGGGACATTCTCCGGTGGTGCGAGGACAACTCGGTCTCTCTTCTACCAAGGTTCGTGCCGGGATGGAGCAATGCAGTAGCAGACATCCTCAGTCGCGAGTGTGTGGGGTCAGAGTGGACCCTGCATCCCATATTGTGCAGGGAGATCTTTCAGGTGTGGGGTGCACCACAGGTGGATCTGTTTGCCAATGCCTTAAATCACCAGTTACCTCTGTGTATCTCCCCTGCCTGA
>evm.model.scaffold29476.1
ATGGCGGACGGCGGGTCAAGTCACGAGGCCACGGAGGAGGACGCCACGGAGCTGCAATTCCCTAAGGAGTTCGAGAAGGCGGAGACGCTGCTGATCTCCGAGGTGCACATGTTGCTGGAGCACAGGAAGCAGACCAACGAGAGCGCTGAGGAGGAGCAGGAGCTCAACGAG
>evm.model.scaffold29683.1
ATGTCACGGGGCGGCAGGACCAAGGCAAGGGCCAGACGAGAGGACCCCAAGCCCTCCAGAAGGCAGGAGAATCTCAAGGCCACCTCAGAATGTGTCCAGGCAGCTCACCGTCGTGCCCAGGAATACTTTCTCAGCATGATAGAAGGCCCTGTGGAACCCCAGGTGTTTGTGGCCAAAGCAAAGTACATCAACCCTCAGGTGTACAATGATGTAGTGGTAGAGCGTGCAGTTACAGGGCTGTGTGGTTACCCACTGTGCTCTAACACCTTCACTGACACCTATGGTTCCAGGAGCTATGTCATCCGTAACAATGTAGTCTATGACATCACTGAACGTAGG
>evm.model.scaffold29749.1
ATGGACCAGACTGCAAGAGCAATGGTTGAGTGCTTCAATGCCAAATATGTTTCTCTTCATGTCAGAAAGTCCAACCGAGCTGCTCTGAATCTCTACACTAATACTCTAAAATTTACCATTTCTGAAATTGAACCGAAGTACTATGCTGATGGAGAGGATGCCTTTGCCATGAAGAGGGATCTTTGTTCATTTGCCTTGCAGAATGAT
>evm.model.scaffold29750.1
GTGTGAGGAATGTGCAGGCTGGGATGTCATGGTGGTGGATTCAGCCAGGGTTTATCAGACTGAGTTGGAGCGGCGCCATACCAGATATGCCCGTGCTAAATGTCAGGGTAGTGTTGGCGCTTCAGGAAGCAGGGTTGAGTCTGGTGACATGCCCCCATTGGGCAGTGCAGATGGACTTGTTGTCTTTGCTGGGTTCTGTCACCCCTCAGGATTCAGCCTCCCAGGCAGGCCAGGTTCTGCCCTTGGAGGGTCAACTTGCTGCCATGTTTGCCCATGGTTCTCTACTGCAGTCTATGCCTTCTGATATGATTGCTTCTTGGGTAAATTCATGTCTTGATAACCTTGCTAAGCTTCCAGCAAGTTCATTGTCTAAGGCAGAGTGTCTGGCTAGCTCTAGAC…
>evm.model.scaffold29929.1
ATGCTGCCTACTCTGAAGGATTGTAATCAAGAATCTAAGGAGCAAACCCAGCAAGCTGAAAACTTGTGCACCAAACACAAACAAGGAATGAAGAGTTCCAACAAAGAGTCTATCCAAGTGAAGCCAGTGGCTACAGATGTCACTGAACTCACTATGGTTGCTAACACCTGCAACATCCTTGAGGAAGAAGAACACAGGGGCTGGCGAACCTGCTTCAGCTGGCTCTTCAGGCTGTTCCGGAGGAGGCGAGGGCGCCACTCCAAGAAACACCTTGATAGTCATGATGTGGCAGCCCAACAGTCTGCGGCATGTGTGATGTCATTAGTTAATGACGTGGAGGATGAAAAGGAAGTAGTGAAACAAGAGAAAAGCCTCACAAAAATGTTAAGTAATGACCTC…
>evm.model.scaffold29929.2
ATGGGTGGTGTTTGGGAACGCCAGATCCGCTCCATAAGGAAGATTCTATCCTCCATCATTGGCTCACAGAAAATCGATGACGAGAGACCGCATACAGTGTTCTGTGAGGTCGAGGCTACGCTTAATAGTTGTCCATTAACAGCCGCACCTAGCTCTGCATTGGAACCGGAGTCTCTTACACCAGATCATCGCCTGCGTGTTGGCTCTGGCACCCATCTGCCTATAAAGGATATGTCCTTTGAAGAATCCTTCCGCCGCCGTTGGATCCATGCACAAGCTCTGGCGGATAGATTCTGGAAGCGCTGGAGCGTGGAGTATCTTCACACTCTCAGGATGCGCCAACGCCAAATTGCTCCTTCTCGCAATCTTCAGGTTGGTGATCTGGTCCTTGTAATGGAC…
>evm.model.scaffold29929.3
ATGACACGACATCTTTTTGGGGAAGTTTGGAGTCCTGCATGTGCTAATTTTTCTCTAAGGCAAACCCTGAAAGAAGGAGCAAAGACTGATAAAGCCAAGAGAAGCTTTTACGTGGATGACCTTTTAATGTCCATAGATTCAGCAGATGAAGCAATTCAGAGTGCACAGGAATTACAGAATTGCCTAAGAAGGGGAGGTTTTCATCTCACCAAGTGGATGACCAATTCAAAAATGGTCATGGCTGAAATACCTCAGCAGGAAAGAAGCACACGAATGAGAGACATTGCCCTAGCAAAGGACAAATTACCAGTTGACAGGGCACTTGGAGTGCTATGGAGTCTAGAAGATGATTGTTTAAAAATTGCAGTATCCAAGCCAAATAAGCCAAACACGGAGAGG…
>evm.model.scaffold30113.1
ATCCGCCACCTCCGCGCTACGAGCCCCACCCGCCATGCGAGCAGTCTCACGGTGCAAGAAGGACAAAAAGGCAGCACGAACGCCCCAACCCCAAGGTTGATTCCCCTCGCCTTCAGGGACGCTGTCAAGGCGGAGCTCGACTCCATGATGGCACAGGGTGTTATCACTCCAGCTGGCGACGAACCATCTCCCTGGTGTCACCTGTTGATCGTCGTAGCAAAACCCAATGGAGGCATTCGCAACACCACCGACCTTTCCAAGCTCAACAACCAA
>evm.model.scaffold30168.1
ATGGCTTGTCCAACGCGGTGGGGCATCGTCAGTGCCGGCTTGATTTCTTCTGACTTCGTGGCGTCCCTCAAAGCGCTGCCTGCAGACGAGCATCGAGTGGTGGCGGTGGCAGCGCGAAGCATTGACTCCGCCAAGGCGTTTGCTGCCAAGCATGGAATAGAGAAGAGCTATGGGTCTTACTCAGAGCTGGCGGCGGATCCCGATATCG
>evm.model.scaffold30323.1
ATGCCTTCCAATTTGAGATTACTAGAGGTTGTGAAGATGGCAGAGTCTGGGAACAGCTCTATGAGGCGGGTGGCTCAAGCCTCTCTGCCTGGAGCCCACCCTCATCCCCATCCCTCACACCCCCATGAGCCAATACCTCTTCCCTATCACTGGCATGAAAAACAGGAAATGATGCAGCGGGAGCTGGAGGAGGCAAGAGCCAGAGCCACACAGATGGAAAAGACAATGCGGTGGTGGTCAGACTGCACTGCTAACTGGAGAGAGAAGTGGAGCAAGGTGAGGAGTGAGCGCAATAAGGCTCGGGAAGAAGTGAGGATTCTTCGTGGCCGCCTGGAAGTGTCTCAGAGGGAAAACAGCGCTCTCAAGAGGGAAAAAAATGACATGGAAGCACAGATGAGT…
>evm.model.scaffold30456.1
GTGAAGTTACTTGGATGTTTTGATGGGGAGCCACCTCTGACCAAAGCCTACAACTTCATGTATGAGAGGCCAAATACAATTGGAGAGGTATTGAGTGACATGACACTCAGCCTGGCTGAGGAGATGCAGGACATCATGCTGAAGAAGGGCAAGAAAGGAGAGGAGGAAGAGGAAGAGTACTCAAATGTTAACATAATGACAAGT
>evm.model.scaffold30467.1
GCTCTACTTCATCCTCTTCCACCTCACTTGTGTCATTGTGGTTCTCAACATCTTCACAGCCTTTGTCCTGGAGGTGTTCATCCTGGAGTACACGGCCAGCTGTCAGGGTTATCTGGAGAGTCAGATGGAGAAGAAGATTCAAGAAATGGGACTCAGCTTCAGAAAGAAGAGGCCGAGAGCCATGTCGACCGTGAGTAATGAAAACCTGGTGGTGTCCGATAGTTCAGAGTCTGAGGAGGAGACAGAATCAGCACCTCACCCTCCAACAGTAGAGGTTGATGGAGGAATATCCCCAGGAGTTTCACAGTTCTATGCTTCAGGCATTGATATCTCTTCAGAAACAGATGTCCGCTTTCACATCTCAAAAAGACTGAAGAACACGGAGATCCTGCTGCAGAA…
>evm.model.scaffold30509.1
CTTAATATATGGAGAAGCCCGAGAAGATGATGGTAGTGAAGGGGAATCCCCGGGAGTACAGCTTCTCAACAGGCGCAATTCTCGGACCAACATCTTAACTGAAGCTGGTGGTGGCCCTGCCCAGGCTCCAGCCACATTTACCACTGGAGACCCCTCAGTGGAGGATGTGCTGCAGCTGCTCAGGCAACTGTACATCCTGGCTCATGAGGATAAAGCACTGCAAGACAAATCAGTTCAAGCTGTGGATGCATTTGGTGTTCGAAGAGAAGAATTTGAATCAAAGAAGATTGGAAATAAACTTGTCCAGCAGGTTGGTGAAGCTGTGGTGCTGGCTTGTGGTGCATTGCCTTCCTGGTGTGAAGACCTCACTTATGCCACACCCATGCTCTTCCCATTTGA…
>evm.model.scaffold30569.1
CGCCATGAGGGAAGCAAGACTACGAGCAGCCAACCTGTTCCTGTCGCCAGATGTGTCCCATCTCCACACGGAACAAGTCACGCCGCGGCACGAGTCTTTCAACATAACCTTGCGTCAAGGCTTCGGAAAGATACTGTTAGCAGCGAGGCCTGGCTGGGCTTATCGTCAC
>evm.model.scaffold30832.1
ATGGGAAAGAAGAGGAAATTCAACACTTTCGGTGAGATCAGCGTGGACGCCTGGAAGGAGACCATGAATGAATTCTTCTCCTTCGCCTTTCAGATACCTAAGAGGTTCCTGTTCGTGATTCAATCGTGTTATGCCCAGCTGATGCACTGTGGACGCCTGCTGCTGGGGATGGATGAAGAGGCAGTAAAACAGCCAGACAACTTCCTCACTACCACATATGTGACCCATCTGGAAACTTTATTCACCAAGACCCATCATTTCCCTAAGAGGATGCCATTTAGTGAACCATGCACCTACAACATGGGCGGACTGTGGCGGGTAGTGGCAACCTTGGTGCGCTTTGCATTTGATCCTGAGATGAAGGTGCACAAGCAGGCCAGAGGACTGAAGATGCTGGAG…
>evm.model.scaffold30837.1
ATGTCTCCGGGCCGGACGAGGCGTCAGGCGTGGCGGGTCTCGGCCGTAGAGCTGATGTTTAGTGGCGAGGCCTTGGAGAGCCGTTCCTACTCGTGCCGCGGAGAGGGTGAGGGCGAGGAGGCAGCAGGCACTAAGTACGGTTCTTCTTCATGTGGCGCTGTTCTTCAC
>evm.model.scaffold30862.1
TTGCAGGCTGTCAAGCTCACAGGTGGGAGGAGTGGCTCAAGATAGGGGCAGAGACGTGGATCCTCGACGTACTAAGGGAAGGCTACAGGATTCCCTTCTCTGCGCCCCCGCCACTCACAACCCACTTCAAGGAACCCAGAGGCTATGCCCCAGGATCACTCAAAGGACAAGCGGTTCGGTTGGAGATCCAGCAACTAAGGGCCAAGGGTGCCATAGAGGAAGCACCCCGTACTCCAGGTTTTTACAGCCACATGTTTGTCGTTCCAAAGGCCTCGGGAGGTTTCCAACCCATCATCGACCTCTCCATCCTAAACAAGTACATCATCACCACCAAGTTCAAGATGGAGACGGTCAAAACCATCATGTCTTCAATACAAAAGGATGACTGGATGGTGTCTC…
>evm.model.scaffold31103.1
TGCGGGAAGCTGCTTGTGCCTGTATTGCTGAACTTGCCCTCAAGCTCACCACAGACGCAGTGAGGCAACATGTCCCTCGCCTCCTGCATGCCCTTACAGTCTGCTTCACTGATGACTCCTGGCCTGTGCGGGATGCTGCTTGTGTGGCGTGTGGCAATTTCATCCTGTGTTTCCCGGAGGAGGCTCTGGGTTCCATGGAGGAGCTGTACCCACTCTTCTTCACCAACCTGGAGGACAACATCCCGTCAGTGCGCCAGGGGGCTGCAGTAGCCATCGCCAATGTGGTGCGGGCGTATGGGAAGGATTCACTGCCCCTGGTGGTGGAGAGACTGCATGGCGGGCTGAAGGGCATAGAGGAGCAGCCATCAGAAAGTGAGCGGTATGGCAGCTTGGAGGGTG…
>evm.model.scaffold31241.1
GATCAGTATTTACAAAATGAGAACCTGAATGAGCACTTTGGGATAGCAGAGTTTGTTGCTGCTGTGCATGAGTCATGCTGCTGTATGGAAGAGCAGCCACAGTACACCAGGCCAGACAGACAGCCATCACACTCCCACCATCTACCCTCTGTGGCCTCCTTGGGGCATCTTGTTGCCATATTCTCTGAACTCCTAGAGAAAAGAAAAGCCAATATTCATGCCAAG
>evm.model.scaffold31255.1
GTACTGGCTGATGGAGCGAGCTGGGGACGGCTGGCGGCAGTGGCAACTAATGATACGAGATGCTCAGGTGGAGGACGAAGGGCAGTATAGGTGTCAGGTAGCTACAGACCCTCCTATGGTGCTCATCAACACGCTACACGTCATTGTCCCAGTGGCGCGGGTGGTGGACGAGAGGGGCACCAAAGTGGAGGAGAAGCATTACAACAGCGGTAGCATGATTGAGCTCAAGTGTGTGGTGGAGAGAGTTCCCTTCCCCCACGGACCCATCACCTGGAGAAGGGGCGCTACTGTCCTTACCTTCAACACTTCCAGGGGCGGCATCAG
>evm.model.scaffold31309.1
CGCCTCTTATATCTTCAGCAGGGACCTCTCCAAGTTGGCGACGCTGAGGGAGAGTGCACTTTTCACAGCATTGGCTGTGGCTGATGCCGGTGAAAAGGAACAACTGGAAAGAATTGTGATGCGGATTCCTAACCTGCCTTTGAATTACATGCTTGACAGCAAACCTGTGAAATACACAAAAAGCATCAAGTGTAGCAAGTACCCGACCTTGTATGATATTCAGTTTAACAACATCTACTGGCAAGTCCTCCACACCACAAACGGAACCTTTTACTTATACAGTGCCTTTTTTGACAATCGTCCAGCATCCCCTGAAAAGCCGTCCGTTCGCATTTTGGCCATGGTAGATCGTGTCACCCCTGCCGTTACCACCCGCTGCCAGCTCTGGTATGAAGGCGA…
>evm.model.scaffold31331.1
ATGGTTCCTGCCTTTCGGGTGTGGATATCAACGCCTCCTGCCCCACAACCTGTGGCTACACAGGCTTTGGTTCTTTCTGCACAGTGCAACAATGTTTTGGACGCTCTGGCAGAGTTGACAAGTGAGATTAATCAGCTCAAAGCAGACAGGGAGGCCTCTTCCCCACCTTCACAGGCTTGTGTGCCTACCAGTGTTTTTCCTTCTCGGTTTTCTGTAGTTAACAACAGGGCTGGTCTCTCTCAGGGACCATCTTGCCCAGTTTCACCAGGTAGTTTCTCCAGTTTTGTGGAGACCAGTAGTGATGAGGACATTGTAGGCGTACCATGTGGGGACCTTACATCAAAGTCCTAA
>evm.model.scaffold31381.1
ATGGCCCAGACCAACATGCACAAAGCTGCAGCTGCCTTGAGTGACTGGATAACTACCTGGGGCCTGATGGTTAGTGCTCCTAAGAGCACATTTATGTGCTTCACCCTGAAACACCTCCCATCCTCACCTACTACATCACTGCGTGGACAGGGTGTCCCCTACTCCAGGACACACACCTTCCTGGGTCTACGCCTAGATGATCCTCGTCTTTCCTGGGCCAGACACATAAACCATCTACGCACTGCCTGCAGTAAACGTCTCGATATTCTGAAGAATATTGTTGGAGTCAGATGGGGAGCCAACCGTGATCTTCTTCAATACTACTTGACCACCATCAGACCCAAATTAAT
>evm.model.scaffold31381.2
ATGCCAGGTCTCTCCCCAGGAAGACAGCCGAGCTTCAGTCGCACCTCTGGGACACACTTCCCTCGGTGGTGTGAGACCTGGTTGCCACCTCACCTTACACTCAAGCTTCCAGGCTATACCATCCTTAGGACGGACCGTCCTCAGGGACGTGGCGGGGATGTCCTCCTAGCCCTGTGTGATGAGCTTTTCCACTCTCCCTTCTCCCTCCCTCACTGGCCTGCTGGTTGTCTGGAGGTTGTTGCTAGCAGGGTTAGGCTACAACACAACTGGCTCACCGTGGCAGTCATTTATAACCCAGGTGGTGCTACACATCAAGAACTTGATCACTTCATCACTTCCCTTCCCCCTCCTGTGCTTATCATGGGTAACTTTAATGCCCATCACCAGTGCTGGGAACCG…
>evm.model.scaffold31527.1
ATGCACCGTGTTGAAGAGAGGGAGTCTCGTAGACGCCGCTGGGAGTCTCCGAGTCCCGCCAGGTGGTGTTCGCTCAGCCCCGCTAGGCCGGGTCGGGACAAAAGTATTCCAGGAAGAGGCTTCACACCTAGAAGAGAGGAGGACTTGGAAAGAAAGAAGAGGGAAAGAGTGCCATGGCTCGCAGAGAAGAAAACAGAGGATATAAGTTCAGCAGCATCGAGATTGAAAAGAACCCCAGCACCATTTGCACCAAAAGAAATTGAAAAATATTCACTTCCTAAAGTGGGACTTAAGAAAACTGCACAAGACACGATATCAGAGGAACCTGGAAGCCCGCAGCAGTTTGAAGATCATGAAGATGAATATGAATATTATGAAGATTATGATTATGATACTGAT…
>evm.model.scaffold31678.1
ATGTCTGAAGAAGGAGCAGGTGGCCTGGTGGTGGACAATGGCTCTGGTATGGTCAAAGCTGGTTTTGCCGGCGACGATGCACCGCGGGCTGTCTTTCCTTCCATCGTCGGCAGACCGCGACATCACGGTGTAATGGTGGGCATGGGACAAAAGGATGCATATATTGGAGACGAGGCCCAGAGCAAGCGAGGCATCCTGACACTAAAGTACCCTATCGAGCATGGAATAGTAACAAACTGGGACGACATGGAAAAAATTTGGCATCACACTTTTTACAACGAGCTTCGCGTTGCCCCTGAGGAATCCCCGGTTCTCTTAACTGAGGCTCCCCTCAATCCCAAAGCAAACCGTGAGAAGATGACCCAAATCATGTTCGAAACTTTCGCCACCCCCGCCATG…
>evm.model.scaffold31759.1
GCCAGAATGGCTGTGTTGATATTGATGAATGTCAAGAGAATCCATGTCATTCAACTGCTTCTTGCATTAATTTACTGGGCTCATACAAGTGTACATGTCCCGCCTTCACTGTGGGTGACCCCTATATAGCCCCAGGCTGTGTCAAGCCAAACACCTGTGTTGATGATAGCACATGCCAGGGTGACCAAGCATGTGAAGAAACTGAAAATGGAATACTGGAATGCATTGATCCATGTGCTTCTGCTGTGTGTGGAAATAATGCAAGATGCAAGGTGGTGGATCGCAAGCCTTTGTGTGAGTGTGTTCCCGGCCACTATGGGGATCCTAATGATCTTACTGTGGGCTGTGTTAAAGGAGAATGTATTGAAGACAAGGACTGCTCCAGCAACAAGCTTTGTG…
>evm.model.scaffold31928.1
ATGTGGAGAGAAGATAATGCTGTTGCTGTTCAACTGAGCTTGGTGGGCACTTTCACAGGATATTACCCACCTGGCAAGGAGGAGGTATTCAAGGAGGACGGCCCAGGTGGTGACTTTGACTTTTTATCCCAATTGTGCACCGAGTGGGAAGGAGCAGCCACTCTGCCAGATGATATAGATGTCCGGACTGTCAAAATCAGAACAGGTGTGGTATTAGGCCGTCCAGGAGGAATGATTCAGCAGCTCATTGTTCCCTTCTACATGGGTGTTGGGGGTCCTGTTGGCAGTGGAAATCAGCCAATGCCATGGATTCATCTTCATGATATAGTTCGACTTTTTATATTTGCAATTGAACAAGAAAATGTGACAG
>evm.model.scaffold31989.1
AGCTAATGATGTCCTTAGCCACTTGTTGGGGACACAGGAGGAGGCGGGACCCATTGTGACGGTAGCCTTGGGGACACAGGAGGGGGGAGCAGAAAGGCACGAGAGCTATGGGTTTTGGAAGGTAGAGAATAACATACCAAGGAAGAAGGGATGGGGTGGGGAAGGGATGACGTGTGAGGGAGAGACAGTGAGGGGGAAGGAGATGGGTATGGTTGGGTACTACAAGAAAGGGCAGGGTAAGGCAGGGAAGGGCAGGGTAAGGCAGGGTGGGGCAGAACAACAACAGATCGTCTCATCCGTCGTGCCGCGAAAGGACAACACAACACAACACAGCGCGCTCAGAACCTAA
>evm.model.scaffold32071.1
AGCCCCCGAGCTTGGACCAGCAGGAAGAGGTCAGCGCCTCGCCTAAGTTCAAGAAGGCTCTCATGCAGCGCTACCTCAACAACTCCTTCGAGGCGCCACCCCACCACGCCTCAGGAGGTGACTCACGCCCGTCCTCCACGCCCACTCCTTCCATGCAACAGGAAGAGGACTTGAATCCTTTCCAGGGACACCACAAGTCTTCAGAGTCTTCCAAGTCGAGTCCTGTGACCTCCCACGCCCTCCCGCTGTGCACCTCCAGCCCAAAGGAAAGCTTCCAGGCTCGATGGAACACCTCCTTCCAGAACGTCAAGGTCACAAAATTTCCAGCCGTGGCGACGCGGTTCTTGGACAAAGGTGACGTTAGAGTGAGGACCTTTGGCGGCAGGGGACAGGGGGAGG…
>evm.model.scaffold32111.1
ATGGATTCAGATCCTGTGAAATCTAAATTTACAGACTCACACTCAGACTTTTCCAAGCTTCATGTCTCTGTTGTGGAAGAGATTGCCTTGAGGATGAAAGCTTATGATGAAGGAATACTTGAGGAAATTGATGCACCAAAAGGAAACTTAGTTAAAGATGAAAATACTTATGATCTCCCTAATGATATCTTGTTAGAAGAGGGAGCTGCTGATCTTCATTTGATTAAGGAGCAGCAGGGGTCAGCAGACCCCAAGTGTCCTATCAGTGATATACCATGTGGAGGCTGTGGGGCCTTTCTCCACTGCCAACAACCATCTCTCATGGGATTCGTCCCAAAGGAACTCTTTGAGGGACGTAATTCTGGTGAGCTACGCAGCATTCTCTGCCAGCGCTGCTAC…
>evm.model.scaffold32143.1
ATGGGAAAACGTGCTAAATTCTACTGCTCTGTGCGAAATTGTGAGGAAATAGCCGAGCATTTTATCAACACTGTAGGCCCTTTGAAGGACCAAGTGGACAGCAACACAAGGAGGATTGAAGACTTGGAAAAGAGGATGTTTACACAGGAGAAAAAGGGATCGTACGAAACAGAGAAAGAAATAACAAAAGCGGTGAATGAGGTAAAAAGGGCATGGGAGAGTAAAAAGGAGGAAGTGAAAGAGAAACTTAAGGATAAAATGAAGGAGGAACTTCAGACCGTGCTGAAAGGGGGCAGTGAGGCTCAACAGCAGGGTAGTACCCAAACTGAGGAACTGGAGGCAAAGGTGAAAGTTGCACTGGAAGAGGAGAAAGATAAAGAGTTCAGGTCAAGGAACCTC…
>evm.model.scaffold32157.1
TCAAAGAAGGTAGTGAGGAACAGCTGGGCTTCCTGGTGGTTGAGGCCCTCACCTACCTCCTCTCAGGCAATAGCCAAAATGCTGCTGTTTTTAGAGAATCTGGAGGCGCCAAGTGTGCTGTTGCTCTTGTCCCTTTCCTGGAGTGTCGTTCACAGGCTCTCGGAGTGATGCAACAGCTTGTGTTGGCAAGTGGGAGTGATGATGACATGGGCTCTCTGCTTGGTCTGCTTCACTCTGCACCCCCCACAGAGCTGCAACTCAAGATCGATATTCTCAAGTCTCTGCTTGTTTGTCTGAAAGAGTCTCACCGGACAAGAACAGTGTTTCGCAAGGTGGGTGGGTTCCTGTATGTGATGAGTGCCCTGGTGGGCCTGGAAGGCAGTCTGGGGGATGTGGTGC…
>evm.model.scaffold32161.1
ATGCAGCTGAAGGCTCAGGTGTGCGTGCTGGTGGTGGTGGGCGTGGTGCTAGTGGTGGGCAGCCTGGTGTTCCATCACTTCTTCCAGCGGGTGTTCGGCAGCATGCTGGAGCAGCGCCTCATGTTGGTGCCGGGCTCCAAGACGCTGGACAACTTCAAGGCGCCGCCCGTGCCCATCTTCATGCAGTTCTGGCTGTTCAATGTGACAAATCCCGAGGCCGTGATGATGGAGGGCGCCACGCCCGTGCTGCAGCAGGTGGGGCCTTACACGTACGAGGAGAAGCAGCTCAAGTACAACCTCACTTTCAATGACGAGGAGGGCACGGTCACCTACCTGCAGAACAAGACCTTCTTCTTCCGCCCCGAGCTGTCCCCCGGCGTGTCGCTCGCTGACCGCGTC…
>evm.model.scaffold32196.1
CTCAGCCCGATGCTCCAGTGTTCGCATGAAGGTTCTCACCACAAACTCTTCAGGAGTGAAGCTTCCAGCAAATGTGTTTGAAGCTGTGACTCTCATCCACCGGCGAGCTGACCATACTAGTGATCCTGATATTCCCTTCTCCAACCTCATGTTGATGGCTGTGTATGATTCAGAGAAGGGAAAGAAAG
>evm.model.scaffold32197.1
ATGAGTGAGCAGCAGCAGCAGCAGTCTGCCTCAGGTGTGGGGAGGCACAGGTGCGGTGGCAACAACCATCTGGAAGCAGGCAGCTCTGTCCACAGAGGAGAGGGCAACTTTGGGTGTCAGCAGTGTGCTAAAACTTTTAGAAGCAAACACGAGCTGAAACGACACACCTTGACACACAGGGGTGCTAGGAATTATGAATGTGCAGAATGTGGAAAGAAATTTCCTACTAAGTCTCATCTCTCCTCACACATCCTGATACACAGTGGTGTTAAGAATTATGAGTGTTTAGAATGTGGAAAAAAGTTCACCCAAAAGTGTAACCTCATCACACACACCCTGATACACAGTGGTGTTAAGAATTATGAGTGTTTAGAATGTGGAAAGAAATTCACGTATAAG…
>evm.model.scaffold32295.1
ATGGCAGTAGCAACACGGCAGATGGGAGACAGTGAAGATAGTATCCTCCAGGGACTTCTTGTCTACTTCTCTAAGTTCAATTATGACAAGGCCAAGGAACAAGCTGAAAAGGAGCGTGACTTGAGTAGATTTAGTGGATCTACTGTTTGGCACTCCCTGCTCTCCTGTGTGGCTCAGTTAGCTGCTGTCGAAAAGCTCTACATGAATCTGTCATTCCTTACAGCAAAGGGATTTTTGAGGAAGGAGAGCTCTGTCCGTGCAAGCTATGAGTCTCTTAACCTTGAGCTCAATGACCTTGGCTACGAAAGAAGGAGATGCATGGGAGCTAATGGAAATCCTCCCACATCAGGCAGTGGAAATCTGGGAAGCCCTGGTTGTGATGGCATTTTGCGACACCTA…
>evm.model.scaffold32522.1
ATGAAGGAAAAGGAGAAAGGGAGGGAAGGAAAGAATGGAATGAAGGAATGGCTGGAGGGAGAGGTATATGAGGAGGAGGAGGAGGAGGAGGAGGAGGAGGAGGAGGAGGAGGAGGAGGAGGAAGAGAGGAAGGGATTATCCATCTCGCTGCTACAAAA
>evm.model.scaffold32623.1
TTCTCATCAGCTGGCCCAGTGCTGTCCATCCGAGTGTGCAGAGACATGATTACCAGGCGTTCTCTGGGCTATGCATATGTGAACTTCCAACAGCCGGCAGATGCCGAGCGAGCCCTTGACACAATGAACTTTGACGTGATGAAGGGCCGGCCCATCCGCATAATGTGGTCTCAGCGTGATCCCTCTCTTCGAAAGTCTGGTGTAGGCAATGTCTTCATCAAGAACTTGGATAAATCCATCGACAATAAGGCCATGTACGACACTTTTTCAGCCTTTGGAAACATCTTGAGTTGTAAGGTTGCCACTGATGAGTCTGGTAACTCCAAGGGCTATGGCTTTGTACACTTTGAGACTGAGGAAGCTGCCAGAAATGCCATACAGAAGGTGAATGGCATGTTG…
>evm.model.scaffold32673.1
ATGATTACCTTGATAGAGGTTCGTAACAGCCTAACACCATCACAAACGTGCGATTTGAGGAACCTACTTATGGACTATGGAGATATATTTGCACCAGGGAATGGTGACAATGGTTTAACTAACCTCACAGAGCACCGCGTATGCACGAATGGGCTACCCATCAAACAGCAATTCCAGAGACAACCATCAGCTCGAAGGGAAGGGGAACATAACCAGGTAGAATCCATGGTACAGCGCAGCATTATTCAGCTACCAACAAGTCCTTGGTCATCCCCAGTAGTGATGGCCAAGAAGAAAGATGGCTCTCTGAGATTTTATGTAGCCCCTTATACATATCAACGACACACTGGAAGCCCTTCATGGTTCTCGCTGGTTCTCAACATTAGATTGCAGAGTCAG…
>evm.model.scaffold32690.1
ATGAGAGTAATCTTAGGCTGCCCCAAGACTGCAAAGCTTGAAGTTCTCCGAGCAGAATTGGACCTCCCCCACCATTGTTTGTCAAATACAGTNGCATGTAATGGTGCCAGCCAACCCTTGCGTTCCCTTGCCCACCTTCATGCTAACCCCAGGGCCCCTGCTAACTCTTACTTGAGACAGCTTTTAACGTCACTAACCAAATTTGAAGTCCTAGACTCCTACCTCAATGTTGTTACCACCTCTGGTTCCCCCTCTTGGAGACCTCACAAAGTCAGAGTAGATATAGAAAAACTTGCTGCTCCTAAATATAACTGGTTCCCACATGAACTTAAAGATCTTTTTATGCATAAATTGTCTAACTACTCAAGGGTACAGGCTGTACATGTTTACTGTGATGGT…
>evm.model.scaffold32798.1
ATGCGGAAGGTGGCTGACCCGGGGATAATGAGTGGCGAGTCAGGGCCCGAGGGGCTGCCGGGCGGACCAGACATTGAACGGGAGGAGTCAGCTAGGAGGCGGCCGTCTACAGGGTGGAGAGGCCGCTGCGTCCCGCCCGCGCGGCCCCGTAACCCCAGGGCGTCAAGGGGCGAAGGCGATGAACAACGCGGATATGTTCCCATCCACACTGCACTAAAGCCCTCGCCCACTCTTACCACTTTTGGCACATGGCCGAGTGCCTCGAACTTACCGACATGCTACCTGCACGACAGTCCTCTTCGTGCTATGTCATGTTGGGAGGAACAGAATGAGTAG
>evm.model.scaffold32964.1
ATGGTCTCAATTTCCAATGTCAATAGTGTCCTGAAACCCTACATTGCTCACAGTCATCAAGAGACACACTCCTTGCTCTTCTGCAATGTACACAAGTGGACTCATGGCACAGATTCACAGATTGCATCGACCACCAAACTAGTGTTAAATCTATGTGGTTACTTAATCAACAAAGTTCTAAAGAGAAAACCAGCGAGTGATCTTCACCGTAGCCCATCCCAGTACCCTGAGACCTTATTGATGCCTGATCTGCTCAGTCAAGAATTGGCATCCTTCCCGAGTATGCGCGAGACGCACTCTCCTCACAGAAACACCGACGTGCACTACGTTTAG
>evm.model.scaffold32966.1
ATGCTTAAGGCCAACAACATCGCTGAAGTCAAGGTTCCACAAGTTCCAGACTCTGCAAAACTGTACCCAAACATGTCAATAAACTCAATAGAAAAAGACAACCAAGAAGACCCCAACACAGATGAAGAGTCTTCAAATGGAAATACAATTATAGACATTGAGAACAACAATGACTCCAAAGATGAAGAAGAAACTGAAGATGAAGATGAGAAAATCAAGAAAACCGAAAAAGAAAAAACAGAAAATATAAGTGAGAAAAATTCCGTCACCCCCCACCACTCTCTAAGAAACCAAACTAGCACACGCAATAAAGCCAACAGCAACAAACACAGCTACACAACAGAATTGTTCCTTAAGGAACTTAGCAACACTCAAATAACCCAATCAGCTCTTCCTAAC…
>evm.model.scaffold32971.1
ATGTGTGCACAAAGACTGTGGCCGACTGTCCAGGCCCTCGGCCGAGGCCTGGTGAGCAGCCGGTCCGAGATCATCCAGCAGGGTGTGAAGGCATATAATGCTCAGAACTTCAACCCAAACCACCTCAGCCAGGGGCACTCCATCTCCAGCCATGATCGCTTCCCATTGTCACAAAGGATCATCCACACCTCCAGAGGATCCTTCAACAAGGTCGTGGCTCGTTCCTTTCATTCTGGGACTGTCCTCTTAGTGAAAGAGTTCAATGACACTGAAAATGAACATGCACATGCTGTGTTGCGCTCTTTGCCTGCCTACCATGCAACAACAGTAGCCAAGGAGGAGATTTCAGGATCCACCTTCTACCACCAGTACACCTTCCCTCCATTGGATGCTGAGTGG…
>evm.model.scaffold32992.1
ATGGCGTCGAGACCCAGGAGCTATCAATCAACCTCCCTCACCTCATGGAAGCGAGATAACAGTGGTCTGCTTCTATGCGTCCTGTATCGCCCCACAACACAAGGACGTTTCGCGCTGGACTTCCTGCCGGAGGAGCTGGACCGCCAGTGCAAGTCCGTCCTCATCCTGGGAGACCTCAACCAC
>evm.model.scaffold33005.1
ATGGTTGCCACCAGACTTGTGCCCTTATTACGCACTGCGGTCCTCCCTTCCTTACGGCGGGGACTGCATACATCCTCCTCTAGGTCTTCAGGCGCTGTATGGACATACCGGACTGCCCCCGCCGCGCCCTCCAAGACGGTCACCAGGAGGGCGGAGATCGTGAGTTCAATCATGTGGTGGTGGATCCTGTACCACTTCATGACGGATTATGAGCACATCACGGGAGAATTTGCCTACCCTGACCCTTCCCTATGGACTGATGAGGAGCTTGGCATCCCCCCTGATGATGAAGACTAA
>evm.model.scaffold33005.2
TCAGGCTTTGATTCGTTCATAGAGTTTCAAGAAATTTGTAATAAAAACAAGAGGAGCAAAATCTTGAACTTATCTCACCGCTACAGTGTAGGTACTATAAACACTGGTGACCTTGAAACTCCCGCCTCAGGTGCCGAAACGGAGCTCCGATCGTGA
>evm.model.scaffold33035.1
ATGCTACCCACCCCTCCCGCTCCCCTTCCCGCTTTCGTCCCCTCCCTACCTCACCCGTCTCTTACCTGCCCCTTATGTCCCCCTACCGCTCCCTCCCAGCGCGTACACAAGGCCAGAAGTGGGCGAGGGGCCTCCCCGAAATCCAAACCGGACCTCATCCAGTGCCCAGCGTGTGAGGGAGGAGTTCCACCCACATCCTTGTCTCAGCGTGGCGGACAGCAGGAACAGGAATGTGATGATGATGGTGTGGGGAAGAGGGAGCAGGAACAGAGGGTGTGGTTGGTTGCGGGTCATTCATTTCCCTTTCGACACTCTTCATCTCAGAGGAATTTAGGAGGACGCGTAGTGCATACTGAGGTGCGTCTTGTCCTGCCTGACCTCTGCTCTTGGGGAAGCGGC…
>evm.model.scaffold33104.1
ATGTGCATCCCCAACCTTGAAAAAGCTCCTCCCACTCTCCTAGAAATAGCGCAGGACAAAACAGCGACAGTAAAAACAAATGAAATAGAGGTGAGGAAGGTACTGCTGAACCTGGACGAAAAAAAAGCTGTGGGGCCGGACAAAATTAGCCCCCGACTGCTTCGCCAGTGTGCTAGTGAACTGGCCCACCCACTCGCCGCACTGTTCAATCAGTGCTTTCAGACCA
>evm.model.scaffold33243.1
ATGACAAAGAGTGTTGCAGTGCTTGGGGGAGGCATTGGGGGCCTAGCTGCTGCCCACTACCTTGGCCGGCTGAGGTGTTGCCCCAGGGTGGTGGTGGTGGAGGCCACACACAGGCTGGGTGGCTGGGTCAGCTCCACCATGCACCATGACCAGGTGGTGTTTGAACATGGGCCGCGCACTCTCAGAGTGGTTGGGAATGCTGGAATGAACACACTTGCCTTGGCAGAAGAGTTGGGTTTAGCAGATCAAGTGAAAGGTGTTTCCTACAGTCATCCATCAGCAAAAAACAGAATGTTAATGGTTGATGGGAAGCTACACAGACTTCCGAACAGTGTAAAGACACTATTCACCAAGAGTCCACCGTTCTCAAGGCCGTTGGCGCTGAGTGGGGTGCAGGAC…
>evm.model.scaffold33249.1
GAACAACACAAGAATGATATCTGAGGTGGTATTGGTGTCAGTGATATATTGGATGTTTGGCTTGATGGTCGTGTTCCCCCCATGTGCAGCAGTAGCGGCAGGACTCACCATAGATGGACTGCTGGATCAATATTTGGGAAGCGAGTCCATCACCTTCATCCAGTACCACATGCGCAGAACAGCTGTAACCTGTATTCTCCATTCCCTACTGCTGCCTG
>evm.model.scaffold33330.1
ATGGACGGTATCCTACGCATCGGAGAGCAGCTCACCGTCATGGTCTACCTAAAGGACGAGAACCGCAAGTTGGACGTGGCCGTGAGGGACTGCTGGGCCTATGGAGAACCAAACTTCGACGATCCTGACACACCAAACCTACAACTCACAAGAGATGATGGATGTCCAAT
>evm.model.scaffold33340.1
ATGGCAACGCTGACGGAGTCTTTCCCGTGGATCAAAGGACACAATGGCCCTTCCTCGGAGTGTCCTGAGGGCAGGCAGAATGGTGCTTCACCTGAACAGCAAGACACCTCCTTGCAGGCCCCCGAGGATACCAACACACCGGAGAATCTTGGTAGCCAGGTGGGCAATCCCTCCACTGCTCCACAACACACTCATACCAACGCCACGCCTGCCTCAGAAACACTCGCCCCTCACAGCCCTGCAAAAGACACAGCAGAGGCCACACGAAAATTGACACACACATTCTTGACCAGCAAGGAAAGCGAGAGAGCCGCTGCCTCACCTGCAAACACATCAGCGGCACTCCACTCCACATACGGACCCTCCCAGCCAGGAAGTGAACCTGAAAAGGCGAGGCAG…
>evm.model.scaffold33388.1
ATGAAGGAGTTAGCCTTGCTGCTCTGCCTCGCCACAGCCTCCGCCCAGACGCACTACAATCTCCCGGATGGCTACCAAGAAGTCCTCATCGGTGAACTACTGAGTGACTTTGACTGCACGGGGCGCTCTTATGGCTACTACGCTGATGTGACGACTAACTGCCAGGTATTTCACGTCTGCCTGCCCGCTAGTCACGCTACAGGTTTCGAGGTAGGAAGGGCAGTTCGTTTCTCCTTCTTCTGCGGCAACCAGACAGTGTTCAACCAGGAGTCCCTCACGTGTGGGTTTCAAGAGGAGGTGTTCCCGTGCAGTGAGGCGGAGAGTATCTACGAGGCGTCCAATGCTGATTTTGATGTGGAGGCGAGCAGTAATAATGTGAATAGTGCTCAAGGGGAAGGG…
>evm.model.scaffold33423.1
ATGGTACATGGAGAAAATGATGGAGCACTCACCAACCATCCAGCCAAGCAGCAGGTGGTGGACTTCCTGAAGAATTTGGTAGTGGACTCCCTGTCTTTGCCACCAGCAAGCAAGACTCCACACACCATTGACCTGCTGCTGGAGGCCACTCCAGAAAACAGCAGTGAAGTGCAAGTGTGTGAGTTCCAGACACAACTTTTGGGCACACTGATGGAACATTTGTTGGATGCAGACATTCTCATAGGGGAGGGAGCAGCCTTACCTGTGGTAGCAGGTGGCTCCATCCAACACATTGCTCCTAATGTGTTCTATCTGGCTGCCAGAATTGTAGACAAGCTATGGGCTGGTGTATTCAACAAGGACCCTCATGAAGTCTTTGATTTCATTATCAAGCTCATC…
>evm.model.scaffold33536.1
CGTGGTGCAGTTTTACATTCGCTTTGGCTGCATGGACAGTGACCCATTCAGTGGCGATGGCCCCGTGCTGCTGCAGCACTCCAGTGACGGTGGTATCACCTGGGCACTCCTAGCTGAGCTGGTGCCAGACCCCTCTGAGCCACAGCGCACGCAGCACATCACTCTTGCTCTGCCAGACTTTTCGAAGACCAACACCACTCGTCTGAGGTGGTGGCAGCCTTCCCATGATGGATCTTTCAACTCCCAGTGGGCCCTTGACCAGATCCATGTGGGAAGCACAGCACAGGGACTGCCCGCCTTCCTTGACATGGGCACTGGGATTGGGTGGCTGCTGCGGCCTGGCTCGGTGGTGGAGCCTGTGTGTGGCCATGTCCAACCCTTCCTCCACTTCACAG
>evm.model.scaffold33626.1
GTTTGCCGTCATTACTTGGTTAAATTCTGCCCACATGATCTCTTTACAAACACAAAATCTGACCTTGGCCCATGTGAAAAGACCATTCATGATGAAGAACTAAAGAGAGAGTTTGATATTTCCAACTCCTATCGCCGCACTGCCTTCGAGGATGAGTTTGTGAGATACGCCGAGTCTATGCTGACAGACGTGGACAAGCGGATAAGGAAAGGCAAGCAGCGCCTCGCACTTTCGGTCAAAGATGCACTGGAGAGCAGTACTACGGGGGACGGTCGGGTGGATGAACAGCTGGAATTGCTCTCCGAGAGGATAACAGGTCTGGTGAGTGAAGCAGAGCGTCTTGGCTCGGAAGGCAATGTTGAGGAGGCCCAGGGACTGCTTAAGCTCTGTGATCAGCTC…
>evm.model.scaffold33671.1
GACAGAAAAGGTGACAGAGGTGGAAGTGGTTGTGATCGGCGGAGGCGTAGCTGGTCTCACCGCCATCAATACCTTCCTCGATCATAATGTTACTGATGTGGTGCTTCTCGAGGCCCAGGACCGTCTCGGAGGCAGAGTCAAGACCCACAGGCAAG
>evm.model.scaffold33690.1
CCGGGCCCCCCCTTGCCTGCTGGACTGGATTACTGGGGACAAGAGGCAGGCGGCGGTGTTGGTCGTGCCCTGCCTCCACCTGCCACCCCACCGCACTGCTGCTGCAGCCAGTGCCCCTCAAGACCAGGGTGGTAACACAGGGGCTCCAGCAGCACGGGTGGGGACAGGTGGGTCATGGGGCCAAGG
>evm.model.scaffold33693.1
GGCGTTACCAGCGGGACGGCGCGGTGCTGGTGGAGGGTGTTTGACGACACTTGGGTGGAGAAGGTCCGTCGTGGCATCGCTCGGAATCTGGAGCGTCCCTCTAAGTACAGCGAGTACCTTAAGGGCAGCGAGGGCAAGGGCGCTTACTTCAACGACTACTGCAACTGGATGTGGATCGAGGAGTTCAAGGACTTTGTATTCCATTCTCCTGCTGCAGCTCTCGCCGGGCGCTTCATGAAGTCCTCTCAGGTGTCCTTCTACCACGAGCACGTCCTTAACAAAGAGCCCGGAACCACCAAGGAGACACCCTGGCATCACGACCAGTCCTATTATCCTATCGACGGAGACAAGGTGTGCTCGCTGTGGATGCCGGTGGACCCGGTGCCTCGTGACACCTGC…
>evm.model.scaffold33769.1
ATGAACAAAACTGCAATTGAAGCACTCCAGACCCGAGTCGAAGATTCAGAACAACGGATGAATTACCAGGAAGACTACAACCGACGAAACAACATACGGACTAGCGGCTTGAACGAATCACCAAACGGGGAAACCTGGGAACAAACTGCTAATCTAGTCTCAACTCTGCTTGGAGACAAGCTTCAACTTCCACCTATGAAGATTGAGCGGGCTCACCGGGTCAGATCTAGTGGTTCATCTGCTCCCCGTACCATCGTTGTCAGATTCGAGCACTTTCAAGACCGTGAAGCAGCTATGCGGAACGCTAGGAAGTTAAAAGGTACAGGAATTTATTTCAATGAAAATCTATGTCCTGCGTCCCAAGAAAAAGTCAAGAATCAACTTCCACTCATGAAGCAA…
>evm.model.scaffold33783.1
CGTGCCAAAGTACAGCTGCAGTCCATGCTGCTGATGAACTTGGAAAGTCGGCCTGTTGTGTTTGAGGACATTGCACGGCAAGTACTAGCAACAGGAAAAAGACTTCAGCCACAGCACTTCATGGATTTAATAAGGAGAGTGACAGATGATGATGTTATGAAAATTGCTGGAAAGATGCTTCGCTCTAGGCCTTCAGTAGCTGCTCTTGGCACTCTGAAGCGCCTACCCAG
>evm.model.scaffold33861.1
ATGTGGAACAGTTTGAGTGAATACACACACCATGGCCTCCCTCACCATCTGCCTCCTTATCCCCGGCCCACAGATGCCTGTGATGAGGAGCTGTTTGTGGACAGTCCTGATGGGTGGGTGGCACAGGAGCTGGAGGGCGCCAACACAGAGACACGGCGGAGGGCTGCTGTGGACTTTGTGAGGGTCCTGTCGCGTCACTTTGAGGCTCGCATGACTCAGGTGTTCGGCCAGTATGTGCAGTCCATGCTGGCAACATACGCTGAGAAACCGACCGAGTGCTGGCGTAACAAGGTGGCGGCAATCTACCTGGTGACCACACTGTCCGCCAAGGGTCAGACGGCCCGCCACGGCACCACAAAGGTCAACGAGCTGGTCAACATCACCGAGTTCTACCAAGGT…
>evm.model.scaffold33865.1
ATGGACACCCATCGCTCCACCAGCGACTCCGGCGGGCTGCTTAGTGTTAGTAGGAGAAGCATTCGGCGTCTGGCTCATGCAGTGAAGCTGAAGCCAGGGTCCCCAACAACACAGTCCGCTGACGCCGCTCCTGCCAAGTCGCCCACACGGAACACCGTCGAGTGTGAAACATTTAGTAAGGGAAGGTACAGCTTCAGGTGGAAAAAGAGTACCTCAAAAAAGTTTGAGCTCCAAGGGGACGTCGCGAAGCAGGAACATAGCACAGAGTCGGTAGGAAGGACATCAGGGCAGAAAGGAGCCTCGGTTCAGCGTAAGACCAGCAGAAAGAAATCTTCACTGCAGTGTACAAACAAGACTAAAGGCAGGCCACTCGTGTCGTGGCCCTTCAAGCGGTCCCAA…
>evm.model.scaffold33882.1
ATGTCCCAGCTCAGTCCTTCACAGCTCCATAATGTTCCTTTAAATGATGCATCTGCAGCTTCTGCACAGACCCACCATCCACCTGCCACTACCCAGCCAGTAGTGAGACAAGGATTTTCCAATGGTGATGTGATTGTGACACTGCTGCCTCAGAATACGTCAATGCCCTGGATTACTCCGGCCCAGTTCCGTCCAGAACTTGTACCTGAGGAGCTCATGGCACAAGGTCTGACGCTGACAGTGGAGGACTATGTGCATATCATGTCCCAGTTGGTGAATGACTACCGCTTCACCCTGTACAACGTGTGCTACAAGCGAGTCCTCATGGCCTGGATCATAATGGGTTTTGTGATTCTGCTGTCCATCCTCTTCTCAGGCCTCTCCCAGTTGGCACTCTTT…
>evm.model.scaffold34020.1
ATGGCCCTCTCCTTGGTGTGCTACGACTCAGAGGTGCACAAAGCCATGGAATGGGTGTTTGGCAGCACATTTGTGTGCCGGGAGATGGACTCAGCCATGAAGGTCGCCTTTGACAAGAATATTATGCGCAAGACTGTCACTCTAGAGGGAGATATATTTGACCCTGCTGGAACACTAACAGGAG
>evm.model.scaffold34080.1
ATTCCTTTGGTGGCGGCAGTAGCGGTTTTGGCTCTTTTGACAAGAAGGACACTGAGGGCACGGGGGAGGAGCCAGACCGACCACCTCTCTTCTGTCCTAAGGAGGTGGATGAGAATGAGCTTTTTGACCTGGGTGTTAAGACCGGGGTGAACTTTGAGGCATACGACAAGATACCCATAAAAGTGACTGGCGAAGAGCCGATACCTCCCCCAGTGATGACCTTCGAGGAGATGAACCTGCGTAGTGTGCTGCTGGAAAACGTGTGCAAGGCGGAGTTCCCCAGGCCAACCCCCATTCAGAAGTATGCCATTCCTATCCTCATGAACCAAAGGGACCTTATGGCTTGTGCTCAGACTGGCTCAGGCAAAACAGCTGCCTTCCTGCTGCCAATGCTACACT…
>evm.model.scaffold34160.1
ATGGCGTGCCTGAACACCTTAAAGCAGGAAATAAGGGTATTGGAGAGCGCATTTCCCAAGACGGACCAGCTCTTCCAAGTTGTGTCTGCCAGTGTAGACGAGCTCACCTGTCGATTTATTTCCAAGACGGGCAAGAAATATGACATCCACGCCAACATCACG
>evm.model.scaffold34166.1
GAATGAAGGTGTGGCTGGGTGCAGCAGCGGCGGTGTCTGGTGTGGGGACGCTGGTGTACCTGATGGCTCGTTCAGGCCGGCGGAGAGACACCGGCCAGCCTAGCACAGCCCCAGGGACACACATAGGTCAGAAAGCTACCAGTGAGGGCAGCAGTGTGTCCGGGATCCATCAAGATACAAGATCAGAGAAGGACAGTTCCCATGACCGCTTGAATGGCCACCTGCCTGGCGTGGCCGTCACCAGGGAGACTGTCAAGCAGAGTGCTGCTGCTGTTGCTGCTGCTGATCCTGCTGAACAAAATTCACATGAAAATTCTCCATTATCCAAAGACACTTGCACCAGAGAATCACCTCTCAATGTTGCTGAAAATGTTAGTGAATGTGTGTCTGTGGCAGAGA…
>evm.model.scaffold34185.1
ATGTGCATCCAGAGTATTACTGGGGTCATTCTACAAGCGTTCATGGTGGGCGTGGTGTTTGCCAAGCTGACAAGAGCAAAGCAGCGTTCCAACACCATCATATTCTCCCGCCAAGCCTGCATCTGTCTGCGTGACGGGAATCTCTGCCTTCTCTTCCGCATTGGTGACATGAGGAAGTCGTTTATTATTGGAGCGAGTGTCATGGCGCAGGTGGTGCGTCGGCGGAGCACAGACGAGGGCGAGGTGATTCCCTTCCACCAGTACGACGTGACGGTGGGCAGCGACGATGGCTCAGAGAAGCTGTTCTTCATCTGGCCCATGACCATTGTGCACGTCATCAACCAAAACTCTCCCTTCTACAACATGTCTGCCGTCGATCTCATGAATGAAAATTTCGAG…
>evm.model.scaffold34264.1
ATGTACGCCTGTCACCCAGCCAGTTCCCACACCTGTACAGTACCAGGTGAAGCGAGTGTCGGTGTGGAGCTGCGACAACACATACTGTCCGCTCAGAACATCATTCCCAGCCCCATTACCTCCCCATTCATCACCGCGGCCTTCACCTCCCCGCGCCTCACCCGCCTCCCTCCCCCTCACTTACATCCATCAACCGGCGGCCCCAGGGGGTGGATGTGCAGCCGCCGATAA
>evm.model.scaffold34293.1
ATGCCGCTCCTACTGCCCCTCCGTCTACTGCTTCCCTCCCCCGCTCCCTTCACTGGCAACGTGTGGGGGGTTAGAACCTCCGCTTTGGTAGTGGTGCTTCTTGTCCTCCTGTCGGGGAGAGGGTCAGGGAGTGAGTTTCCAGACCGAGAGTGTTGTGATTCAGCGCCTCCACCACCACCACACTACCACACCGTCACCTCCACCTCTACCACCACCACCACCACCACCACACAGCAGCCTCCGACTTATG
>evm.model.scaffold34372.1
ATGATGGTGGTGCAACCTATCAGCAGCCATGTGCCGGAGTTCCAGAGTTATTTCAAGAGCCTATCCTTGGCTAACCACACCGCCTACCCGTGGTTCCATGAGTTCTGGGCACAGACCTTCCGCTGTCAGGGTGCCAGCTGCTTCACAGGGGCAGCACGCAATCTCTCCAACTATAAACTGCAGCAGGCAGAAGAGGTGGTCAACACAGCCAGTGCTGTCACCCTTCTGGGCCATGCTCTGGAGAGGTGGCGGCGAGAAGCATGTCCAGGACTGGCCAGTGGAGTGTGTGAGGAGCTGACGTCAGACTCACAATTCCGAGACAAGCTCTTCATGTACACACGTTCGCTAACCAGCCACGGGGCAGATGGTCGCCCCATAGCCTTCACTGTGGAGGGCCAC…
>evm.model.scaffold34516.1
GAGTGGAGTTCCAGAGCGTTCCCGAAGTGCCTGAGGGAGTGCCTCTGGTGTGTGACATGTCCTCCAACTTCTTCACGCGACCTGTTGACGTGTCCAAGTTCGGTGTGATTTACGGCGGGGCGCAGAAGAACATCGGATGTGCAGGAGTGACGCTGGTGATCATCAGGGAAGACCTTCTGGGCAGCCCACTTCCCATCTGTCCCATCGTCTTCGATTACGCTGTCATGGACAAAAACAAATCACTTTACAACACGCCACCAACTTTTGCCATCCACGTGATGGGGGAGGTGCTGGGGTGGGTGAGGAAGGAGGGCGGCGTGCAGGAGATGGAGAGGAGGTGCCTGGAGAAGAGCAGCATGATCTATTCCATCGTGGACTCCTCCGGCGGCTTCTACAGCA…
>evm.model.scaffold34575.1
TAAGGCAGACCAGCGGAGGTTGGCTGCTCATGTAACCCAGGTGGTCCCCATCACAGAGGAGGAAGCCTTGCCCATCATTAACAGTGCCCTTGACATCCTCTATGAAGCATGGCGCAATAACGTTGATCCAGGAGACATACTTCCACCACCTCACACCGTAATGGCAGATGTGTTTTCTCAAAACAGCCTCATTGAGGAAGGAATGCATGAAGATGAAAAGACTAGCACCAGAGCATTTCATCTTCTGCTGTTCTGTTTGGCTCGAGAGCTGCTCAGCGTGCCTTACAAGATGCAGAATGCCTCCCTTCCCCCACCTTGGATGAAGCAGGCACTGCCCCAGGGGCATATGTTGAGCATGCTGCATACAAAGTCTCCTACTGAGCGGTTCTCTCATATCCA…
>evm.model.scaffold34596.1
ATGGCTGAGCCCCAGCACAAGCGGGCCAAGCTGCCCTCCTCAGGTGAGGGCGGGGCTGGGGGCCGGCCAGGCCGGCTGCTGCCCCGCCGTGATCTGGAGATCATCCATGCTCGTCTGACACACAAGTGCCTCTGCTCCCTGCAGCTGCCAGACATCCTGCACACGCTGGCCGTCTGCAATGAATGCCTGGCCAGCCAGCCTGCTACCCGGCCTGGCCCACTGCGAGAGGAGACGTTGCTCTACACAGGTATGCTGACGCTCTTCTTTGAGGTGTCACTGAGGCAACAGAGCCGTGGTGTGTTGTGTGCTCGCATCAGCCAAGTTGCTGCTGCTGGTGCTGATAATGAAGCTGCCGTGCTGGATGTGCTGTTCACTCTCTTGGCTTCCCCTGATGCCTAC…
>evm.model.scaffold34741.1
GAACATGAAATGTCCTTTAAGTGCTTAGAAGAATCTTCTTACAACAGGAACACTTGTGGTGAATACTTTGAAAACTACAAAAGGTGCAAAGAATTCTGGGGCAACGTACGTTCAGAGAGACGAAGAGCTGGTATTGTACCTCATCTGCCACCTGCTGAGGAGAGAGACAGAATCAAGGCAGAATATTTGGAAAACAGGAGAAGGAAATATCAGCAGCAACAACAGAAACAGCAATAG
>evm.model.scaffold34822.1
GTGGGGCAGGTGTGGGAGCGCAGACCCCTGGCAATGGCGGCGGCATGGTGTGCTCCACCTCAGAGAGCGTACCCCAGCCCATGCATGTGTCCACCGGCTGTCTCTCCTCCATGGCCGGCCACGCCCCAACTTACACTTCGCCCACTAACCCAGGCTATCCACAGATGCCTGACTGGACTCTTAGCGTTCCTCTTGACCTCAAGGACAACACGGCGGGACTTGAGGGGGACCTGAGGAGGAAGGACCAGCTGATCGAAGAGCTCATCAAGCTGCACCCAAGCCATGGCCTCAACAAGGTGCGAGGCGGGGAGGCGGAGGAGGCCCTTCGCAGTGACCTAGCAGGGATGACAGTCAAGGTGGAGCGTTTGGAGCAGCAGGTGCGGGATGGCCAGACTGGAG…
>evm.model.scaffold34900.1
ATGCAGGAGAAGATCCTGGCCTGTGTGTACACTGCAAAGGCTATAGCAGGGGCTGATCATCGCCACCTGCAAAGTCTAATACCTCTCTTGCTGCACCATAACGGCCTCCCTGTCATTCACGTCCCCCTTTTGGCATTCGCCCTTCCCAGCCAGTATACGTCGAGAACACCGCGACAGCACAAGCTTGGGTGGAATATCAGCAGATCGCCAGCAGAGGGAAGAAAGGGAGAAGAGGAAGAAGGCCAAGATAACATCCCCGCAGAAGCAGACCCAACTACTGGACTGGAAGACGAGCCCCAGATGGAGGAGGACGAGGACGACGACGTGGATATCCTGGCGAACACCAGCGAGGACGTCACCCCCATCCCGGCTACAAGAGAGGCCCAACTCACCGAGGAA…
>evm.model.scaffold35064.1
GGCGACCGGTTGCTGCAGGCTGTCACAGCGGCGGCTTATCAAGTTCCAGCGGGTTCAGATGACCAGGTGGCGCTCGCTCACATCGCTTCTAGGATGGAAAGCTGCCTTCCCCGTATTCTCGCGTGGGGCTTCCACAGTCTGACCCTGGAGACCTTCATTCAGCTCTCCCGCATGGTAACCGCCTGCTTGGTGATTGTGGTGCAGCTCGGGGAGGACGACCACTTGGCTCATGCGTACACTGATGGACCGCTGACACGCTATGATCACTGCTTCACCACCAACACTACCACCATCACTATTGCTAATCTCATCACTTAA
>evm.model.scaffold35064.2
ATGACCGGCTGCGGTTGCGAGACGTGGCGAGGATCCTCGGGCCACCAGCGAGCCACTGCCAGCGGCTCCTCGGAACGTTGCTTTGTGCACCACGTGGGCCAGGTGATATTTGCCTTACTCACCTGCCACCTGAGGTCTCAGCCTGAAGGCAACCTGCCTCCCTGCAGTCCTGTGAACACTCTTCGCTCTCTCAAGCACCTCTACTCTCCTAGTCTACTGCGTCTGCTGTCCCGGACGCTGGCTGGGGGCGTCAGCATGGCTTGGGGAGTGATGGGCGGCTGTGGAGAGGGACGGGTTGCGGTGCGAGCCTTTCAGTGGGAAACGCAGTGGGAACAGTTGGATCCTTGCCCAGAGGCCGAGTGGCCTTTGTCTGACTCTGAGGCTTTCTTTCTAAAGCCC…
>evm.model.scaffold35079.1
AGTCGGAGAACCTTTACCACCCAGATGCCTATGATGTGGTGGATTTGGAGTCTGAGGAGGCGTTAGACAGCACCAGAGCCACCACTGACTACCAGTACGACTCCAGTGTTTCCTCCACCACCCCCACCGTGTATGACAACCACTTCGCCATTAGCCAGGTGGATGGGGCTGTGGATGACCTGGCTGCATGCTGGGGCGTGAGGAGCACCACCACCGACACCAGGAAGCGTGGCAAGGGTGGGTGGTCAGAGAGTGAGGAGGAGGAGTAG
>evm.model.scaffold35134.1
TCCCTACTGCATGAGGTGGATGCCCTAATCTATGTGGACACAGACACCCTATTCCTGGCCCCCTTGGAGCATCTATGGGACCACTTCTCAGCCATGAATGCTTCCCACATGGCAGCGATGGCCCCAGAACATGAAGACCTGGCCACTGGATGGTACAATCGCTTTGCCAAACACCCTTACTATGGACGCCTTG
>evm.model.scaffold35162.1
GGTGGGGGGCCTGGGAGCACGTTCCTCTCCCCGCTGTTCCCCCCTCCTGGGACGCTCCCCTCGCTTCCACCGCCGCACTGCTTCGGAAGCCTCCTCGGCATCCATCCAGCGGCGGCGGTCCTCTCCCACTGCGTACGTACACAAAGCATGGCCCACCTCCTCACCCTCAGCCACCACACTCAAACACTTCATGTAG
>evm.model.scaffold35170.1
ATGGCCGTCGCCACCGTTGCTGCACTAGAACTGCAAGACAACCTCACCCTCGACAAGGACATGGTGCTACAGGCGTCAAGGAACGATCCTGTGTACCAATTACTGCTGGCCAGGGTGCTGGCGGGTGACTGGCACCCACAGAGGTCCCAAGAGCTGGCATGCCTGCGCCCCTTCTACAGCATCAGGACAGGGAGAG
>evm.model.scaffold35191.1
GTTCAAACACATGCAGGTGCGGGTGGATGCCGAGTCCATTGCTTTCCAGGCATCTAGTGCTGTGGAATCCTTCAAGACCAACAACTCTCTGGACAGACTGATATTAGCACAGCAAAACTTGTTTGACAGGCAGATATTGTTGAACCTGATTGGCAAGTTTTTTGATTATCTGGGCTCCATAGTGTCTTACTTGGCAATTGCTGTACCTATCTTAGGTGGGCAATTTGGTTCAGATGAGGATGTCTCTCCCATCATCAGTGCATATTCGTTTGTGTGCATGTACTTGGTATTCAGCCTCACCTCCCTGATGGACCTCAGTAACCAGGTTGTCCTTCTGTCTGGAGTAACCCACCGTGTTGCCCAGCTGGCAGAACATCTGATGCAACTGCAGTGTGACTG…
>evm.model.scaffold35224.1
AATGAGAGCAGGGGAGTAATCTTAGGCTGCCCCAAGACTGCAAAGCTTGAAGTTCTCCGAGCAGAATTGGACCTCCCCACCATTGTTTGTCGAATGCAGGAAATCATCTGCCGTGCACTGTGTCGGATGGCATGTAATGGTGCCAGCCAACCCTTGAGTTCCCTTGCCCACCTTCATGCTAACCCCAGGGCCCTTGCTAACTCTTACTTGAGACAGCTTTTAACATCACTAACCAAATTTGATGTCCTTGACTCCTACCTCAATGTTGTTACCATCTCTGGTTCCCCCTCTTGGAGACCTCATAAAGTCAGTGTAGATATAGAAAAACTTGCTGCTCCTAAATATAACTGGTTCCCACATGAACTTAAAGATCTNGCTGTACATGTTTACTGTGATGGT…
>evm.model.scaffold35272.1
ATGGAGGCGATACGACGACTACCGGCACCGACTGATGTCCCGACGCTCCGGAGCTTGCTCGGGGCGGTGGGATATAATTCGTGCCTGTTACTATACCCCGCCACCACGCTGACACCATTGTACGCACTGCTCAAGAAAGGGGGCAAAATGGATGTGGACAAGCGAAT
>evm.model.scaffold35419.1
ATGGTGTCTTCGGTGCACGTGGAGCCGGTGTCCCGCACCGACCAATACAAGCGGGTGATGAAGCCCATGCTGGAGAGAAAGCGAAGGGCACGCATCAACCGCTGCCTCGACGAACTGCGTGACCTGCTGGTGGCGGCTTTGCAGGCTGAGGGTGAGACAGTAACGCGGCTGGAGAAGGCAGATATCCTAGAGTTGACTGTACGGCACGTGCGGCGCCTCAACCAGCGACGTGCCCTCACACTGCCGCCCGCCTCACACGACCCCCGCCACGACGCCATCAAGTTCCAGCAGGGATTCGTGGCAGCAGCCCAGCAGGTGCAGTCTTTCCTCATCTCCTCGCCCGCACTGGAGCCTTCCGTGTCCTCCCGCCTCATCACGCACCTCTCCTCCTGCGCGTCG…
>evm.model.scaffold35424.1
ATGGCAAGATACGGTGCTAGACTCTGGTGGCTAACTGGAGGGGCGGCTGAGAAGGAAGAAGAGGAGGAGGACGAGGAGGAGGAGGAGGAGGAGGAGGAGGAGGGCGATGGAGAAGGAGTAGGTAAGCCGACGTGGAGTATTAGGGACAGAGGAAGGGTTAAGGGGGGACAAGAAGAGGAGAAGAGAAGAGAGAGTGAAGGAGTTGAGAGAGGGAGGAAGCTGCGGCTGAAGAAGTGGTTTGGAAGGGAAAGTGGGGATGGTGACAAGAACGACGTTTTTTCTTACACTGACGGTTACTCGTGTGGATCGTAA
>evm.model.scaffold35494.1
ATGGGTTTACTGGACTGGCGAGTGAGGCAGCGCGACGGTGAGCCAAGAGATGTTTGCCGGAGACGAGTGACAGATGGCGCTGATGTGTCAAGCCTGACGCAACAGACCGTACTGGTGGCTGCTTGTCTGGCAGCGCCACGCAGCGACGAGGAGGGTGATGGATGGGTGTTCGAAGTTGGTGGACTCCTGTATTTG
>evm.model.scaffold35629.1
ATGGCGCAGAACAGATTGCTCTCCCCATTATCAGAGTTAGAGTTACANNNNNNNNNCAGATCCTACTGCACCCGCGATCTGGCCAATCAATTGCATGCCAAGGGAAAACTGATAACGCTATCCATTGGAACCATCATGGATGAAGGAAAGGAAGTCACCACTGAAGAACTCAACTTGAAACTGACTGGTATTGGAACAAGGAGGAACCGTTCTATCTTTCTCTGCAAAGAACTCATAGTACCATCGCTGCCGTCCTCTCTGAAGGGCTCAATTGCTAGGAATAGAGACATAGTCAGATGGCCTCACCTTCAAGACATTCCCCCAACCTGTATACCAGGGGGAGTGGACCTCCTCATAGGTCTAGACACACCACAAGCCCTACTGCCTTTAGAAATAAAG…
>evm.model.scaffold35635.1
ATGCCGCCTCGCCACCAGCGTGTTACTGAGGGCGTGGCGGCGGCGATAACCGGTCCAGCCACCTTGGGACACTGGGACAGCCAGAGATGCGGCTCCCGGACTACTTTTTATGATACAATTGTCGAGAGGAGGACAGCGGCAACTCTAGTTTTTATTTCCACTGCTTTTTTGTGCAGGAGTTGGAGCAGCTGCGGTAGTGCATCTTCCTGGGTGACCACGGCGCGGGGAACGACACCTGGGGACAACAGCCACGCCCTTGTGCCACCCGTCCCTCCACAGGTGTGTGCAACAAGTCCCCGCCGGCAGGTGCACTACAG
>evm.model.scaffold35711.1
CTCGCCCTCCATCCTGGACGGCCGCGGCTCGGCGGGGCTGCAGGGCCGCTCTGAGGAGGCGCCGCAGACCATCGAGAAGAGCCAGAGCTGGAGCGGCGACCGCCTGCTGGACTGCGCCACGGACTCCGGCTCCAGCCGCGGCGGCACCAACAACAGCAGCCGCGCGGGCAGCGGCAGCCGCGCCGGCAGTCGCACCGGCACCAGCAGCAGGTCTTCCCGGGAGCGGCCCGCGGCAGGCGGAGGTGGTGGTGGTGGTGGTGGTGGTGGTGGGGGTCCCTCCAGCCTGCCCACCAGCAGCCGCACCGGGAGCCGCACTGGGAGCCGCACCGGTAGCCGCACCGGCAGCCGCGCCGAGAGCCGGGCCGGCAGCGACCACGGCGACTCCACGCCCAGCAGCAT…
>evm.model.scaffold35818.1
ATGGGTTGCCTAAGGCTGTCGCACTGTGGAGGTTACCAGGTCTGGTGGGCTGAGGAGACACAGATGCGGGAAGCTCAGGAGGAATTGGAAGAGGACGCTGCCAGGGGTGTGTCTGTGGATCAGGGACAGATTAGGGTCCCACAGATGGTGGAAGGCATTGAAGTCCCCCATCACCAATACAGGAAGTGGGAGGGAGGAGAG
>evm.model.scaffold35860.1
ATGTTCAGTGAGAAAGAAGACTACGTGAAGGCTTTCCTTATTCCCCTAAACCTTGATGAGACGTGGCTGTGGGGTGAAATCATTCCACCAAAGAAGGAAAAGAAAGCTAAAGTTGATGAAGAAGAGGAGGATGAAGGCAAGGAGGAAGATAAGAAAGAACAGGATATGGAAGAAGGGAAAGATGAGGAGAAAGAAAAGAACCTGGAGGAAAAGGAGGATAGATCTGAAGATGAAGATCCAGAAAAAAAAAAATGTGAAACTGTGGAAGAACACCAGGACCAGCCAAATGAAGACTTCCCCTCCTGGATACCAAGTGAATGCAATATAAAGGTGTGCTTTGTTGTGTGTTTGACAGGCACTCAGTCAAGATAA
>evm.model.scaffold35877.1
ATGGGAACAGAGCGACACGTCGGCGACAACTGGAGTAATGACGAATCTAATTTCATACGGGATTGGCGGGCCAGTGTTCACGCCTCGCTGCCCGCCACGCTGGGGGAGGAGGGGCAGGGGAGGGGGGGAGGCGGGCCCACACGCTGCACCTCCAAACACAGGGTTCCAAACACTGCCTTTGTTTGTTTGTTTGCTGAAGGAAATAGCAAGACTGTGAGTGTTGCGCCGCAGGACGTGGCGCAAGAGGCGGAGGAGAGGCAGAACGATGCTGCCCTGTGGCGGTGTGGTGGTGTGGTGGTGGTGTGGAGGCGGTGTTGTGGCGGTGTGGCGGCGCCCAGCACGGACTTACCGCCACGTCGCTGCCGCCCGTGA
>evm.model.scaffold35913.1
CCAATCCTGCCGTCTTCAGTGACCTCATAAATGTGATGGTGGAGCGTGTTCATGCAAGCTGTCCAACTCCTGATGTAGTGGTTGGGTTAGAGTCTCGAGGTTTTCTTTTTGGCACCCCGCTGGCCTTGGCCCTGAAGGTGCCTTTTGTCCCAGTGCGCAAGAAGGGCAAGTTACCAGGAGAAGTAAAGCAAGTGTCCTTCACCTTGGAATATGGAACAGATACTTTTGAAGCACAAGCTGGGAGGATAAAAGAAGGCCAGAATGTACTAATAGTGGATGATCTCCTTGCCACTGGAGGCTCAATGAAGGCTGCCTGTGAACTGGTAACATCCATGGGTGCTAAAGTGACACTGTGCCTGGTCTGCATTGAGCTGGCCGACTTGAAGGGTCGAGATAAG
>evm.model.scaffold35923.1
ACGACGCCCAGTCCTCCAAGATGGCAGATGGAATGTTATCATTATCGTGGAACAACCACAGAGCAACATTCTGCCACATACTAGCAACACTTAGAGAAAAGGAGAGGTATACTGATGTAACCGTGGCATGTGAGGGCAAGTTTTATCCTGTACACAAACTGGTGTTGTCCACATGCAGTGAGTACTTTGAGAAGATCTTTGAGAACACACCTTGTAAGCACCCTGTCATCGTGCTGAAGGATGTCAACCGCTGTGACCTGGAGGCTCTCTTTTGCTATATGTACGAGGGTGCTGTTAGCGTGGCACAAAGCAACCTTGGCCGCCTCATCAAGGCCGCTGAAGTTCTCAGAATCAAGGGCCTCGCTGTACCAGACGAGCCACCAATATCAGACAGACGCA…
>evm.model.scaffold36001.1
ATGACACAGGCCGAGAGACATGAGGCGGAAAAGGAAAAGGAGGAGGAGGAGAATATAGATAATTTAAGGGCAGTAACGGTGGAGGAGGAAGAGGAGGAGGAGGAAGAAGAAGAAGAGGAAGAGGAGGAGGAGGAAGAAGAGGAAGACAACGAGTTAGTGGAGGAGACAGCTGAAGACAACCTCGGTAATCTTTCCGAAGGAGATGCACAAGGTGACGAGTCCTTTGCTGACGAAGGGGAAGAAGAAGAGGAAGAGGAAGAGGAATTGGTGCATCGTGAGGAGGAGGAGCAGGAGCACGAAGAAGAGCAGAAGAGAAGGAAGAGGAAGAGGAAGAAGGAACGGAAGAAGGACAGGAGAGTGAAGGAGAGTGAAGGAGCATCGTCAGCTAGTAACAGTAAT…
>evm.model.scaffold36025.1
ATATGTAAACAAAATCCCACTTACATCGTCTTCTTCTACCAGGAACACATCGCCTTCATGGGGAAGAGAATTGGCCGTCTGGCAAAGCCGGAGGAAGTTGCCAACCTGTGTCTTTACCTGGCTTCCGATGAGGTGACTTTCTCTTGCAGTGGTTTCCAAACATGA
>evm.model.scaffold36108.1
AGTTGCCTTGGATAGGCTGTCTAGCCTAGTGTTGGGCCTTATTGACAAGCTGAACAGGACCCCAGCACCGCCGGATGCATCTACAGACACCGGGAATGACTTTAGTGGATTTCATGCCCTCTTGTCGTCTGAAGACGAGGCAGGGGTTGCCCCTGCTAGCCAGCCGGACCCTCTTGACGGGTTAGACCACCTCACCCGTGACGATGATGTGGATGAAGATTTTCTGAGGGCTTTGGGTGACCTTTCTGGCCACTTCCATGGCAAGGAGGAGAAGGGAGAGCTGCTCGCCGACAGCTTGGCCACTATCCTCAATGCCAGCCTTTGCTGA
>evm.model.scaffold36134.1
ATGGCACCAATAGTTCCAGCACAGCCCATCATGCCCATGGCTCCAGTCTCTTCCCAAGCACCTGGTGCCACGGTTCCCGTTGTGCCTGGAGCCTCCGCACCAGTCTCTATGTCAACAGCACCTTTGCTGCCATCAGGAACTCAGCCCATGATACCATCCTCCAAGCCTATGGTGCCTGCAGCATCACAGCCCCTAGTAGCACCAGTAGCCCCCATGGTGCCACAAGCATCCCAACCCTTGGTGCCGCCAGCTTCTCAACCTTTGGTAGCACCTGTAGCACCTATATCTCAGCCAGTGGTAGCGGCTCCACAGCCACCACAG
>evm.model.scaffold36264.1
ATGGATAACACCAACAAAGTGCCCCATACAACCTCTAGAAACTATACGAGGGAACACAGAGTTACTTCGTCTGTGCTGCCACCCATCACCACAACCAAGACACCCATACACACTACACGTGAACACTTCTCTACCGTTGATGATTTCACAACAGATGAGGAAAGCCGAGAAGGCCCCAAAGAGGACCCACACTCAAACCATAATCATGAGTCCTACACAAGGCCTTCCATCTCATTTATGCCAGCTCCTGAGGACACACCTATGGACCTGGCTAGCAGCCTCTTTACTCCACAAGACTCTCCAGCTACAGAAAATACTGAAGGAGCAGGACGGGAGGGTCATGGACGAGTCACAACACGTCCCAATGACCTGTGCTCCTATTGCCTATGTGATGCTGTA…
>evm.model.scaffold36383.1
ATGTCTGATGAGAGTGAATTTAGTGATGAAGATGAACCCAGTGGAATGGTAAAACAAATGGAACTACATGGCCTTCACATCATGCCTGCAAATGATGGTTCTGTGACAGATGAAGATTCTGGCGAAGAAGAAAGCGTGGATATCTCTAATCTTCCTGCAACACAACTAACTGCTTTTGCAGTGATAGAATCTTCAGAGTCACAAGATGAATGCATTGAAGGACAAGAATCCCAGAAAAAGAAAATGATAAAACTAAGAAAATGGAAAGCACAAGATCTCCCAGAAAAGAGATATGTTCCATGTTATCCATATAAACCATCAGTTGTTAAGCAAACCAATTAG
>evm.model.scaffold36425.1
GGTTGATGCCAGCAGTGGAGTGGGAGGCTGGGACCACTCACTTTCCACCAACCTGCACTCCACGCCACCGGTGGACCGCAAGAAGCTCAAAGCAAAGAAGAAAAACAAGTTGTCCAGACCGACCTTTGATGGCAACTTTGAGGCAGTCAGCGTGCACAGCGCAGCCTCCACTGCCACACTGCATGAGCCACAGGCCATCATGGATGCTGGGGCCGGCTACATGTCCCGTTCCATGTGCCTGTTGGACACTGGGCCACTCAAGGGCCGCCTGCTGCTGGCCGCCTGGGACCACGGCATCACTCAGGTGGCAGACAATGTGGCCACCATGCTGCAGGAGGCTACTCAGCAATGCCTGAAGAACATCCTGATAGCTGTGATCAGGCGGCGGCGAGGGTACCG…
>evm.model.scaffold36460.1
TGGAGAGATACGTCCCAATTTCCTCTGGTGAGGCAGGTGGAGCCCCTCCAGTGAAGACTGACGACTCAGATTCCTCTGATGGGGCAAGTGGAGCCTTTCCAGTGGAGAGAGACGACTCAAACTCCTCTGGTGGGGCAGGTGGAGCCCCTCCAGTGGAGAGAGACGCGTCAGATTCCTCTGGTGGGAAGGTGGAATCCCTCCAGTGGAGAGAGATGCGTCAGACTCCTCTGGTGAGGAGATGGAGTCCCTCCAGTGGAGAGAGATGCGTCAGACTCCTCTGGTGGGTAGGTGGAGTCCCTCCAATGGAGAGAGATGTGTCAGACTCCTCTGGTGGGGAGGTGGAGTCCCTCCAGTGGAGAGAGACGCGTCAGACTCCTCTGGTAGGGGAGGTGGAGTCCT…
>evm.model.scaffold36524.1
ATGATAGTGGGGTTGGCGGCTCACCTGCCCCGCCGCCGCGCTAACGGACGGCGGAGTGTTAACGGAGCAAGCAGAGCAGAGCAGGGTGGCGGGGAACATGGCAAGGAGTGGGGCTCTGCAGGGAAAGTGGGACAGGACTTGGCTTGTCGAGATGCAGAAGGGTGGAGTGCCTCGACTGAAGGGCAGGATAGGGACTTGGCGGGGCTGCATGGGTCTACTATGGTGATGAGTACAACAGAGGAAGGAATGGTTTGGTGGCGCTAA
>evm.model.scaffold36692.1
TTCAAAGAGGATGAGTTTAATCGACGACTCAAAGAAAGAGTGGAGGAGGAGGAGGAGAAGGAGCAGCTTATGAGGAATATTAATGGAGCCAGAGATACAATATTGACTCCTGTGGTCGATACATCCTCCACAAAAGACAGCCACGTCATCCACGATGTTTGCGACGATGTTCCCGGCTGGCCCTTCCTCCGTCTCCCCGTCGCTCTCTCCTCATTCCCTCTTTTCCTCCCCGCTCCTCCTCTCCCCTTCCTCCTTTCCCTCCATATGATTACTGTGGCGCACGAAAACCCAGAGCAAACAGGTACAGGGGCCTCCAGTGGCGAGCTTCACACAGGTTACGCTAAGACAGTGAAGGGCGGCACGAGGGGGATGAGGCGAGGCTGGAAGTGCTGGGGAATG…
>evm.model.scaffold36729.1
GCTGGGGGCAGTGGTATTGGATCAGCAACACCCAGAACCCCGTGGACGTCCCCGAGTAGACTTACGGAATGAAATGCGAGGAGACCACAGGGGCATTGATAGGGGAGATCCTCATACAGAGTTGCGGTCAGAGGAACCACGGGGCAGGCGAGTTCAGGAGGTGATGGACACAGAGGACAAGCTCCCAAAACCCTCCTTGGCCTCATCTGTTGCCCGCCCAGTGCCAGACAGCAAGTCCCGTTCAGAGGCTGCTGCAGAACTCACTAAGGATAGAGCCTCAAGGGATAG
>evm.model.scaffold36780.1
AGTGATGAGGAGCCCATGTCCACCAGCACCATGGACATCGTGTCCAGCACCAGCACCCTCACACCACTGCTGCGCTCCCCCCAACACGGCCTGTCCAACCACAACCACCTTATGTCCCACCTCAGCAGCAACCCCACCGCCTCGCCCCTCACCCACCACATGCAGCACACTAATGGCGGTCAAACCTTTGAAAGCTTGCTCAATGACGAGACCAATGGCACCAACACATCTCTCCTCCAGAATGCCTTGCAGAACAACGCCCAGAATGGCTTGATAGACGTCCGCCACATCAAGAGAGAAAATTCTGTTGCCGCAGCAAATCCTCTGCTTGCTG
>evm.model.scaffold36824.1
GTTCTCAAGAGCATCACGCGAAAATTACCCGTGGAACCCGCCGTTGTGAGCTGTGTTGCCGATTTCGAAAGAGGAATTTGGCACGCCATGAGGAGAGTTTTCCCACAAGCCACGATGATGAGTTGCGCATTCCAGTGGTGCCAGGCTGTGTGGAGGAAGGCCTGTGATCTCGGTCTGAGAACCGCACATCTGCGCCACGAAGGGGTTCACAGATATAATAAAAATGTGTTTGGCACTCCCCTTCCTCCCTGCTGA
>evm.model.scaffold36827.1
CGCCAGGTAAGGAAAATCTATGAAATTTTGCGTCTGCACTTCACCAACCGAGCTGACGAGAAAGCTTACCGGCAATACCGACTGGAGGTGAAGAACAGACTCAATGTGCAGTACAAGAAAGAAGATAGAGACATGGAGAAGCTGAAAAAGATCTTGAAACCTGAAGAATTCACTGCCACCATGAGCATTACAAGCCGGGAGCAGCGCCTGGAGAGCTTGGAGCGACAGTACTCTGAGCTGGAGGAACATTACCTCAAAGTCCTGGAGAGACTGGCCCTCTCCTGA
>evm.model.scaffold36957.1
GGCTAAGGCTGGTCGTGCCGTTGGTTCCTGACACCTTGCACCGGTTGCGCCTCCTTCAGTTCAGCCCCTTACTGCTTCTAAGGCGAGTGGTTCCTTTCGCTCTCAAGGATTCTTCCGTGGCCACTCTAGGGGCCATCAGGGATCTCGCTAGGGACACTGCGGAGGTGCCGCTGCAAGTTGGGGCTTGTCTGCAGCAGCACTGGCAAGAGTGGGAGAACATCGGGGCCTACGAGTGGGTGGTCAAGACCCTTCGGTTTGGTTACATTCTCCCCTTCCTCAGGGATCCTCCCCTCTCGAGCGTGCCTGTAGAGTTTCCGGCGTACAGGGAGGGCTCAGACCGTCATTTGGCTCTGGAGGCCGTGGTTTCCGAGATGCTGGTAAAGGGAGCTATAGAACCGG…
>evm.model.scaffold36959.1
GCTGAGCCCAGCTGCAACATTGAGGAAGGTACCTGCTTTGGTTCCTAAGCCAGACAACGCTTATCAGAGATGGACATCGACTACTGTCAACTCAACATCGTCTAGGCTGAGCCCAACTGCAACATTGAGGAAGACTGAGCCCTGCATTTAA
>evm.model.scaffold37155.1
ATGACGCTGGCGGCATCTGTTGCGGCAAATCCGTACGGCGCCGCTCAGATTTTAAAACATTTCAAATTTTCGACCGGTACCGTGCGGCTTGATGACGCCGCACGAAACCGTAAGCGGCGTGGCGCGGCGCCAAAACAAACCTCGCAAGAAACCGCACGGATCCGCACGGTTTCGCGCCACACCGTGCCACGTACGACCTTGAGCGGCTTCATGCTATCCGTGCGGGAATGTTACGGCGTGCTGGCACGGCGTTTTGCGGCGCCCGTGCAAGAGTGTTACGTCTTCATAAATGATTTATACATCTTGCGGGGCGTGCGGCGTGCGTGCGGCACCTTCCTAGGGGGATTGTAG
>evm.model.scaffold37259.1
GATGAGCCTGGCGAGGAGAGGAAATCGGTGGCGTTCAAGGTGATGGTGGATACAAAGGAGATTGAGGCGGAAAACAAGGGGCCAGCACAGAGGAAGGCCGAAGCGGAGATGCTCATGGAGGCGAACAGGAAGAAGCTAGAAGAGGAAGACGAGGAAGACAACGAGGATGAAGATGAAGAAGAAACTGCAAAACTATAG
>evm.model.scaffold37259.2
GGTCTGGCGGAACAGTTCCAGCATCGACCGCTAGAGTGCAGCACCTTACGTGTGGAGGGGCGGCCCCACATGCAGCTGGAGGTGGGGCTCGTGAGGGACCACATAGCCGACTGCAGCAATGTGCCAGCCTTCCACGTGCTGCGCCGCTGCCACCCGCAAGGAGGACACTGCAAACCTCAGCCATGA
>evm.model.scaffold37308.1
ATGGACAATATCAATCGATCTAGTGACGTCACGAATAAGAATGAGTCTGTGCAGGATGTTGTCAAGTGTGACGGGCAGGACTCCTGTGCCGTGGCGGCCTCTCAGGGACACCCGGTGTGCGCCCCTCGGCTCGCAGGCAGGTTCAGGTTCAGGTGCCGGCCAGGGCTCGTGCACTGGTGGCGACGCTCCCTCAGGTATGCTGGCGTGCCCGCTGCTCTCCTGCTCTCCTGTTCTGCTGCTGTGCCGGCCGCTCCTGCTGCCGTTGAGTCCTGCTTCCCTTTTCTGTCTCTTCCAACGTTTACAA
>evm.model.scaffold37327.1
CACTGCGAAAGACCAGAATATTGGCCTCTCCGAAGAAGACTCCCAAGACACAGAGGTGGTGGAGGAGCCTCAGAAAACCCAGAGTAAGAAAAAACCTTTAACTAAATATGCTGTTGTCAAGAAGCTCCTGAAGAAGAACATTCAGGTTAACCAAAGAGTTATATTTGATGAAGAAGGAGAGGAAATTTTGGATCCCAGGAAACAACAG
>evm.model.scaffold37340.1
ATGGAGAGATTCCTTGCCCTTTGGATTGAGAGAAAAGAAAAAGAAGATAAACGTCAGAACAAACAACAAGCAAAATGCTTTTATGAAGTGATTTGTCGCAAGACAAATGTTCCTGTGGGTAACTTTCATGCCTCCAATGGTTGGCTGTATTGTTTCCTTAAACGCAAGGAAATAAGGAAACTTGGCTACCCAGGTGAAATGGCCAGCGCTGATGCCAATGCAGCAAAGGAATTTCCCAGTATCCTCAAAGAAATTATTGATGAAGGCAAGTTTCATCCTGACTGCATTTACAACATGGATGAGGCTGGTTTAATGTACAAAATGCCTCCCAAGTCAACATTTGTGATAAAACAAATTAATGTTTGGCAAGAGGAAGGAAAGCTGACAAGGCTAGGTTGA
>evm.model.scaffold37340.2
ATGGGAGAAGCATACGTGAGCAGGTCTACTGGCCGTCAAGTACAGGCACGGGTAATGAGGCCTCCCTGTGCTGATGGCTGCTATGATAAAATTACGTTGCCCATAGTCACAGTGTTGCACAGGGAATTTTGGGCCATCGCTAATTTTGCACTACAGAAGCACGTGTGTAAAAAGCCTGTCAAGCGTCGCCGCCCTGTGCAAGAACCCAACGAAGCGAGACGGAGGAGTTGCACCCTAGAGTACACACTTGCATACGCTGACCAAACCTACACCATTTGCCAAAATGGTTTCCTTGGCATTTTGGCTGTAAGTGAAACCCGTGTTAGAACAGCCTTGAAAGCTGTCACAACCACAGGTTCTCCAAGGGAAGACAAACGTGGCAAACACAATCCTGTTAAT…
>evm.model.scaffold37390.1
ATGCAGATTGAGGAGCTAAGCCGCCCCCAGAACAGCGGGTTCTGGTGCGGCACATCCTGGGGCCACAACGTGTACTACTCGGAGACCGCCGCCGTCACGCTCATGCTGCGGGTTTTCAACCTGACCAAGGTGCCGCAGGACCGAGGCAACCCGGCTTCCTTCCAGCCTCAGGACACCGTCATGCTGCGCCTCTCCTACCGCTTCCTGCGCAAGGAGCGTGCCGTGCTGCGCTACGGGCCGCCTTACAAGCCCAGCTACCGTGGCGAGGACCTGCCCAACTCCTTCTGCGACAAGTACTTCGAGAATTGCGACAAGCAGAACTGCAAGATCCAGTCCCCGAACTTCCCCGGCATGTACCCGCGCAACCTAACCTGCTACTACCGCGTGCGCCAGACGCGC…
>evm.model.scaffold37457.1
ATGGAGACAGGTAGCCGCAGTGGGAATATATTTGGCCAGTCCCAGTTCACAGGGGAGGAGCAGTCAGCCATCCAGAATGTGCTACAGCAGAAGCTTGGCCGAGGATTCATCAGCCAGCGTACCGGGCCAGGAGGTCAGCGCCTGGCTTACATTGAAGGATGGAGGGTTGTCATGCTGGCTAATGAGATATTTGGTTTCAATGGATGGAGCCACTCAGTCACCAGCCAGACTATTG
>evm.model.scaffold37457.2
ATGACTCTGCCACTGAACAAGCCCTTTGAGGTGTCCGGCCATCAGGAAAAAGACTATGGCGCAGAGATGGGTATGATGCGCCGCGCCCCCACAGCCACCTCCTCACACCCCCTGGAGGAGTCAGAGAGGACCTACCACCAGCGTCAAGACCAGCACAAGCTAAACTCTGCCACTCGGGCCTTTGGGATTGGCTATGCCCTTCACTTCAAACACGAGAGAGCAGCCGCTGGATGTCACCAGATTGGTCACTTGGGGTTCCTGCCACGCTCCAATGCTCACCTGCAGGCCCTCACTGGCAGGGACCTGGAGCTGGATTTCACCGACACACTGGGAGTACAGCCAGAGGTCACCTACAACCCACACCTCTACATGGAGCAAGAGCAGAGAAAGAGCATGTTT…
>evm.model.scaffold37457.3
ATGCCAGTGGAGGAGACATCACCCCAAGCAGCCAGCCCCCCTAGTGGCCCCTCCAAGGCTGCTACCAATGGCCATGGCAGTGTAATAGCCCCAGTAGCCCACAAAGCCAGCATGGAACAGAATGGCATTGCATCACACCCCTCCCATGATGCACCTCCTTCAATGCCATGGTTTGGAATGGACATTGGAGGAACCCTGACCAAGCTTGTGTACTTTGAGCCAACGGATTTGAGTGAAGCTGAGGAGGAAAGTGAGGTGGAGACCATCAAGAACATCAGAAAGTACTTGAAGAGTAACTCAGCGTATGGAGAGACAGGTCACCGGGATGCACACCTGCAGATGGAGAACGTCCGTGTTGGCAACCACACAGGGACTCTTCACTTCATCCGCTTCCCGACC…
>evm.model.scaffold37744.1
ATGTTCACTTTCTATCAGGATGGCGCTCCAGAGGGTGAGGTCCCGCCAATCCACTGCCCCGTGTGCCTGGAGGCCTGGAACACACAGGACCGCCTCCCAAAGTTCCTCACCTGCCACCATAGCGTGTGTGTCACCTGCGCGGGGCGTCTGCAGCGGCCCGTCCCCCAAGCACCCTCCGGTAGACGGGCCGCGCAGTCTCCTTCAACTCCCACCTCCCCTCTGGCGCGTCTCATTGCCAATAGAATCTCCACCGTCAGCATCCCAGAGTCCAAGTGCGAGGAGACGTTCCATGTAAGGTGTCCGCTGTGCCGCACCTCCACCCCCGTGCAGGATCCCGCCGCCCTGCAGACTAACTTTTACTTGTGGGGACTCCTGCGCCCCCCGTCTCTGCCCAGGCTG…
>evm.model.scaffold37830.1
GAAAGGACTATGAGGAGCGGAGGGGCCGAGGACGTGGGAGGGGTCGAGGCCGGCCCAGAGGACGAGCCAAAGCTCCACCCAGGGGATTGCGTGTTCGGAAAAGGAATATGATTGAAAGCGAGGAGGAAGAGGAAGAGCCAACACCTGATGAGAACGACCCACCAAAAGCAAAGCAGTATGACCAGGACTGTGACATCTCATCCCTGGAAGCACCCACCTTTACTACACTGGACCGAGGACCACCAGCACCTATGCTGCGCCTCTCCTGGGACCACCCTGTCAATCTCATTGGAGAAAAAGTGCTTTCACCACGTATCCACATTTGTGATTCGTGCAACAAGCCTATCCTTATCTATGGCAGAATGATCCCATGTAAGCATGTGTTTTGCCTGTGGTGTG…
>evm.model.scaffold38002.1
AACGGTGTACAAGAAATTATTCCAGCAGCTACAGTGGAAGCAGGTTGGGGCTCTGACTGAGGACAGCAACAAGTACAGTGAGTACCTGTCAGACCTGCTGTACAATGTGACTGACAAGCTGAAGGTTACCAACGTAAAAATGAAAACCAGTGGTGATATAGAAGAA
>evm.model.scaffold38052.1
ATGGATGACGGCAGACAAAGAAGAGAACAAACTAACCAGGCAAGTGAATGTGTGAAGTTTGGCTGTATGAATGTGAGAGGATGGGGTGTGGGAAAGTTTGAGGATGTATGCAGGGAACTTGAGGAGTGGAAGTTCGACATAGTCGGGCTTGAGACTCACCTGAGAGATGACGTGCGAATGGAGGGATGTGAGTATGTCATGATAGGGAAGGGCCGTAGGACACAGGAGACACTGGGAGGAGGCGTAGCCTTACTTTACAAGGAAGGAAGAGGACTGAAAGTAGAGGAAATAGATGTGGGGAACTGTGAAAGTAGTGAAGATGTGATGGCAGTGAGAGTAGAATGTAAGAAGTTGGCAGAACAGAGAAGATGGTGGTGGTGGTAG
>evm.model.scaffold38087.1
ATGAGAATTGTATTATCACTCTTGTCAAGTGTTGCCCTGTGTTGTGGTGTGCAGGTGTACGGGCAGTTCACATACAATCTCGACACGGAGGAGTGTGACTTTGATGATAAAACAGCCCATAAAAAAGCCCCAAGGAAAGTGTTCCTTTCCCTGGGCTTCCTGCTGCCTTGCATCGTCATCATCACCTCATACTCGTACATCTACTATAAGGCACGGCAGAGTTCAGCCAATCTGTTGGCGCGACGCAGACACAATGCCTCGGAGGACTCCAGGAAGACCAATTCCCAGCGACCAGTGGAGGGACTGCGTGCTCGGGACATTCGGATAGCACGCACCATAGGTGTCATTTTCCTGGCATTCCTGATTTGTTGCACACCTGTCTCTGTGGCACACTTCATG…
>evm.model.scaffold38241.1
GTGACCTACATATCAGGATTCGACAAGTCCAGCAGCCACCCAAACATCAGAGTAGTGGTTGTGCCCGATGCTGATATAACGAAGAATTTGCCCAGCCTTTTCACCACAGACACATTTACTGCTACGGCGAAGATATATGACGACATGAAGATGGCATGCAATAAGGCCCTGGCCTACGAGGGAGTGCAGAGACTCAACGAAGAGAAGTTTGACCTAGTCATGCTGCATGCCGATCTGACTGATTGTTTCCTTTCATTTACACATAAACTGAAGGTTCCGTTCATCTATACGTCTCCAAACAAGTTCATTGGAACGTATTCTACCGTAGCAGCATCTCCGGCCTTCCCTTCCTTGGAGGCCAGCTTCATGCTTGACCTGGAGTACCCTCTCACCTTCACG…
>evm.model.scaffold38400.1
GCACTGCACATCCCTCACCTCGCTACTCTGCGCCTCCCTGGACCGCCGCCCCCTACTCAAGCTACGCGGTCAGCAGAAAACTCTGAGCACCCACACACGGTGGCTGTACCGTTCAACAGGACTGAGCATAATATACGCTCCTTCCTGCCACGGTACAGTCGCCTGTGGAACCAGATGGTGCACAGCACGGACCTGCACCGCTCCACCTCCCTGCACATCTTCAAGTGCCAAGCGAACGAGTGCCTCGCCGACCAGCAGTAG
>evm.model.scaffold38459.1
ATGATAGCCTTGAGGTGGAATAACCACCTCACCACCTTATCACAGCTTCTCTTCTCATTACGAGAGGAGGAATCCCTCATAGACGCCACGCTGGCTTGTGATGGCAAGCTGTTCCCTGCCCATAAGTTTGTTCTGTCGATGTGTAGTGAATACTTCAAGGAGATGTTCACTACAAATCCCTGCAAGCACCCTATTGTGTATATGAAGGATGTCAAGAGTGAAGACATGGAGGCGCTGCTGGACTTCATGTACCGAGGTGTTGTCCACATCCCCCAGGAGTCCCTGACTGGTCTGCTCAAGACTGCTGAAGGCCTGCAGATCCGAGGCCTTGGAATGTTTGCCCGAGAGGCTGCAGAGAACGGAGGAATACCCACCTCAGACCGCTCCGTGGTGTCAGGA…
>evm.model.scaffold38461.1
CAGGAGCAGGAAGAGAAAGAGGAGGAGCAGCAGGAGCAGGAAGAGAAAGAGGAGGAGGAGCAGGAACAGGAACAGAAAGAGGAGAAGGAGCAGGAACAGGAAGAGAAAGAGGAGGAGCAGCAGGAGCAGGAAGAGAAAGAGGAGAAAGAGCAAGAGCAGGAAGAGAAAGAGGAGGAGGAGCAGGAGCAGGAAGAGAAAGAGGAGGAGGAGTAG
>evm.model.scaffold38484.1
ATGTTTGAAACTGTTAAGGCTCATCCCACCTTTAATTATAGCAAAGGTGGTATTTATAGTCAAGATCTTTATGAATTTCTAGAGGAGGAAATACTGGCAATGTGTCCTACCTCAGTTGAAAAGGTGACTAAGATGAGGAACTCCTCCAACATGGTCCTACTCATCTTCTTCGGTTCCACCCTCCCTGACCGTGTTAATATCGGCCCTATTAATCTTAGG
>evm.model.scaffold38489.1
ATGAGTCACCAGTTGAGGCAGAGACGGGCCAGGATGCCAAACGGAGCGTCCCTTGGGCTTCTGACGGGCCGGACAGCAAACGGCGGCGCCCAGAAGAGCAGCCATTGTCCTCTCAGAAGTCAGTTCATCCTGCAGGAGACAAGAACAGCCAAGAGAGGTCATCAGGAGGGTACAGAGAACCCTTCAGAATCCCAACAAGGAACAGAGAGACGGGACGAGGGGCAACGGTCAGTCCTAACCCAACACCTATCCCGCCAAGCCCCGAGACCCACCAACCCAATACCTCCCTCGCAGACCCTCCCCCAGACCTCCTCCACCCAGCATCCCGTGATCTCCCAGTCCCTCCCTCCCAGGCAGCCACCAGTAACGAATCTACCAACTCCAGCAACGAGTCTGTGG…
>evm.model.scaffold38545.1
ATGGTTAATGAAGAAACAGGAAAGCCAGAGAAGGTGAAGTTTGACTGGGTGCCACCAAATACAGAAAGAAACTTGGCAGCTCGCTACATGGCACTCCTTCCACCAGAAAAGAGACCAGTGGCTGGATCTGAAGCAGCTAAGGAACGACGTAAGCAGCTAGAGCAGCAGATTCCATTGTATGACATGGATGCCAGTCAGAGATGTGAAAATATGCCTACTGAGGAGCTCCAGTCTTTTGAGGCATATATGGAACGCATCAGAACCCAGGTGGCTGGCCAGGGTATTGTTCAGGAGATTGCTGGCATGCCATCACCATCTGTTGCTCAGCCCCTCCAGAGTCATCTACAGAAGGACCCTCAATTCAATAGTGGCGCTGGAAATATTGCAGGTCACAGTTAT…
>evm.model.scaffold38606.1
ATGACAGCTGTAAAGGCTGAAAGGAGACCCAGTTCTTCCAGTACTGAGCGACGTTTAGATGTGCAGATGACAAGTAATTTACGGCCTGGAGGAGGGGAGGCTGACAGAAGAGAGTACATGGCATCCAGAACAATGGACTGGTACCTTGGGCCAATGGGTGAATATCCCATCAAGTGTTCAAGATCATTCATGAAAATGCAACTTAGTTCAGAGCGGTATGCATCATCAAAAATTTTTTTTATTCTTAAACACTTGGAAGCCTCCATGAAACCAACCATATCTCGAGAATTAATAACTTTTATAAAGGGGAAATTAGAATTTTTGCACAAATAA
>evm.model.scaffold38749.1
ATGACCAGCCACACCCTTGAACAGCCTAGCCTAATAACCCACAACTCCTCAGACCTTACCCTTACAACTCTCACAAAATCCAACTCCAACAAACTTCCTGTCTCCTCAGATCTCAGCCTAACAATCTCACTTCTTATCTTCCCACTGCCCAAGGTTAACCTCATCCCGGGGGCGGAGCTGACCAAAGAGATCTACCGCTGGGACCAGAGGGTGTTTGGCCTGGTGCTGCGACTCACAGGCACCCCGGCGCCGGACCCCATGGGCCTCGTACCCAGCGATAATTCACCACTGGACAAGCTGTGCGAGCAAACTGGAGGTCGGTCATACGCAGTTCGCTCCCACAGGATGTTCCAGCAGTGCATAGACAGCTTGGTGCAGAAGGTTCAGAGTGGAGTGGTT…
>evm.model.scaffold38817.1
CCACCAATCAGTGGTTTGTGCCGCCTGTGAAGGGAGATGTACCGCCAGGATGTGCTGCCTATGGCTTTGTGGTGGATGGAACCCGCATCCTTGTCTTTGGTGGCATGGTGGAGTACGGCAAGTACAGCAATGAACTATATGAACTCCAGGCGTCCCGCTGGGAGTGGAAGCGTGTCAAGCCTCGGCTGCCACGCAATGGCCCCCCGCCCTGCCCCCGCCTGGGCCACTCCTTCACCCTTATTGGCAACAAAGTGTTTCTCTTCGGTGGACTGGCCAATGACAGCGAGGACCCCAAGAACAACATCCCCAAGTACCTTAATGATCTCTACACGCTGGAGCTGAGGTCAAATTCAAACGTCATGTCATGGGACATTCCTGACACTTATGGCTCACCGCCAC…
>evm.model.scaffold38884.1
ATGTTGTCCCAGTGTAAATATTTAATAATTCCAAGGTTGTGCTTCCCTCCTTGGCCCCTGCTGAGGGAGGAGGAGGAGGAGGAGGAGGAGGAGGAGGAGGAGGAGGAGAAAGAGAAGATAATGATGATAAAGTGGATGAAGAAGGAGAAGATGAAAAAGAGGATGGAAAAGAAGATGAAAAAGAAG
>evm.model.scaffold38921.1
ATGTGTTGGGAGGAGTACTTACATGTCCCTTTGTTCCTCCCCTCCCGGTGCAGCTCTGAGGATGTGGTGTGTCGGTTGCGGGGACAGCAGCTCACTCTGCCATACATTGCGGCCAATGGCTTCACCAAACCCATCCTGGTGGAGGACAAGAATGGCCTGGAGCTCATTGTTCCCCACGACTCATTCAATGTCCTGGATGTGGAGAGTTATGTTGGCTCAGAACACGAGGTGGACGTTATTGATGTGCAGAGACAAACCGACGTCAAGATGCAGCTGCACGAGTTCATTGAGTACTTCCTCAGTCCAGCCAGAACCACTGTCCTTAACCTCATCAGTTTAGAGTTCTCCAATACCAGTTTAAGTCAGCTGGTGGAGCCTCCTTATATCGTCCGCAAGATG…
>evm.model.scaffold39109.1
ATGCTGGCACACCTGGCCACACAGATGCTGGTGATGCTGGTGCAGATCTCTCTCATCCTGGTGTTCATGTTCCCAGTGTTCCAGCTCCCATGTAAAGGCAGCATGGTGTGGGTGGTGCTGCTGTCCGTGCTGCAAGGCTTCTGTGGCATGACCTTCGGATTGATGACATCAGCACTCTCCAATGACGAGAACACAGCAATCATGATGGCACTTGGCATCTTCTACCCACTGCTGCTGCTGTCAGGCATAGTGTGGCCCATCCAAGGCATTCCAGTGGCCCTTAGGTACGTGTCGTATGTCCTGCCACAGACGTATGCATGTGAGGCCATCCGTGCTGTGCTGTACAAAGGCTGGGACATCACGTACGCTACAGTCTACCTGGGCTATCTGGTCACCATT…
>evm.model.scaffold39256.1
GCCAGGAGAGGTTCACGTGGATGACCCGCGTCTACTACAAGGACGCTCAAGGCTGTATCATCATGTTTGACCTCACCAACCGCAGCTCCTTCCTCAACACGCTCAAGTGGAAGAAGGACGTGGACTCCAAATGCACTCTGGACGACGGCTCCCCGATCCCGTGCATGTTGTTGGCCAATAAGTGTGACCTGCCGCACCGCCAAGTGGACCAGCTGGAGATCGAGAGGCTGTACAAAGAGCACAACTTCACGGGCTGGACGGAAACTTCGGCCAAGGAGGGACTGATGGTGACTGACTCCATGAGGTTCCTCGTGGACGTAATGATGCGACAGAAGAATGACGCAGACAATGACTCGGAGGAATCTTCGCTACGCCTCTCCCCAGCCGAGCCTGAACTCA…
>evm.model.scaffold39298.1
GACAATATCTCAGCATCCTCACAGCAAACCAACTTCACTTTCACTATACACGCAACAAGACAGCCTCTGGATATCAGTATCTCCACAGCAGGACAGCCTCACCATCACCATCTCCACAGCAGGGCAGCCTCACCATGACACTCTCCACAGCAAGACAATCTCGCCATCACCATCTCCACAGCAAAACACCCTCACCATCATCATCTCCACAGCAAGAAAGCCTCCTCATCACCATTTCCACAGCAGGACACCATCACCATCCCCACAGCAAAACACCATCACTATCCCTACAGCAAGACAGCCTCACCATCACCATCTCCACAGCAAGACAGCCTCACCATCACCCTTTACACAGCAAGACACCCTCACCATCACTCTCTCCACAGCAAGACAACCTCA…
>evm.model.scaffold39337.1
GTCATCGCCAGCCCCTGCAGGTCACACGTCATGTAAAGAGGAGAACTACACGCCCACACGCCCTAAACACGACGCCCTCACGAAGGCGTGGGCGCTCAGGAGGCGGCGGGAGGTCGCGAGGAAGACAGGAACAGCACGAGGCAATGGGGGGGAGCGGGAGGGGGAGCGGGAGTGCAGCAGGAGGGGAGCGGGAGGAGAGGGGGAAGAGGCATTGTCTAAAGTGATGTGGTGGATATCGCGGCGGGGGCAGGATGTGGATGATGTGGCTGATACCGCTGCCTTGCCTTCCTTGCCGCCGCCTCCCCTTCCTTGCCTTCCCGGGAACAAGCCGCCACACTCCTCCTCAGCCGCCCCGCGCGCCCCTCGCTACCTGCCGCTGAGTTATGACGCTAAAACGAG…
>evm.model.scaffold39359.1
ATGGTGTTCTATCTCATTGGGTTGGGCTTGGGAGACCCACGAGATGTGACAGTGAGAGGCCTGGAGGTGATCAAGAACTGTGAGCGTGTCTACCTTGAGGCATACACCTCCATCCTTAGTGGAGGCAAGGAAGCTCTGGAGAAGTTTTATGGTCGCAAAGTGATATTAGCTGACAGAGAACAGGTAGAGCAGGCCTCAGATGAGCTGTTTGTGGGAGCCAAATCCAAAGATGTGGCCCTGCTGGTGGTGGGGGACCCTCTTGGTGCTACAACCCACACTGACCTTAAACTACGGGCTCACCAGTTGGGCGTCCCTGTGGAGATAATTAGCAATGCATCAATTTTGAATGCTGTTGGTTCATGTGGGTTGCAGCTGTATCATTTTGGAGAAACTGTGTCC…
>evm.model.scaffold39370.1
TTAGTAGAACATTTGAAGTCGGCTGCCTTCCCGTGGCACTCTCTGGCAGCATCATATCACCAGCTGACGGAAACTGCCTCTATGGAGGGATTTGTAGCCTTGGAGACCTTGACGGGACTGTCCCATGTGAGCCAGCAAGTAAATGCTTGTGTGGCCAGCCTGCGTAAAGTTCTGCCTCTCGTGGTCCACTGGATTTGTGAGGGCAGCCAGGGTGTCGCCAATGCTGACCGGACCAGTGCGTCATGGAGTGCAGCATTCAGCAGGCTTGTGTCTTCATGGGGATCCCTCACCCCATATGTAGCTACCCTGGCCAATCAGA
>evm.model.scaffold39384.1
ACCGCGAAAGTGACTGTGATGACCTTACTAGCACCTCTACATCATCTGACACAGTCACAGTAAAACAATTCTGGTGCAAGTTTAACATCCGGCTGGCAGTTGAGGCTTTTGTTAAGGCTTGGGAAACTCACACAATCGCCACCCTAAAACATGCATGGAAACCGCTACTCCCAAAGATGATTGCTGCCCAGGAAGACAAGCAGCAGACCGAGCAGTTGTTGGCAGAGACGGTCGAGGTGGTACGGCAGGTTAGAAGCCCAGGGTTTGCCGATGTTACAAGGGAGGAAATGCTGGAGTTAGTCAACTACAACCAAGAAAATAATACTGAAGACCTGCTGGAGGAGGACAACATGGAAGGGGACCATATCGAGCAACCTGAACAACAACAACAACAACTTC…
>evm.model.scaffold39418.1
ATGCCTGGGCGGAGTAAGGTGTGGCGGCTGGCCAGCTTTGTGGACGAGAGGCGGAGCGAGGTGGAGTGCAGTCTGTGTCCCGTCAGGATCAAGTACGTGGGTAACACCACCAATATTGCTCGGCACTTGGAGCTGAGGCACCCTGTGGAGTTTGCTGCTCTCGACCCCACCAATTCCGGGGCTGGCAGAAGCTCAGGCCTTGGGCGCCAGCACTCGCACCGGCCCCACCAGCAGAATCGGGAAGAGGCTGCCATCTGTCGCATCCTCGCCCAGCACCGCGAGGAACTCAAGAAGCAGAGGGGCAGCGAAGAGCCGCAGCCACCCACCCCTTCATCCAGCCTTCTGCCCGCCCAGCGGTGGACGTGGCACACACCCGTCCAGG
>evm.model.scaffold39474.1
GTTGACATCAACTTCATGAACAACGGCAAGCCAACACAGGTGTACCACTGGCCGCAACACTCCACAACGCCAGCCTTCTGGATGCCTCCCACCACCACCACCACCACCACCACCTCACGACCCACCACCACCACCACCACGCGCAGACCCACCAAGAGGCCTTGGGTGGCCCTCAACAAGTACTTCCCGTACAACGGGCGGCCCTCCAGCGTGTACGTCTACAAGCCACAACGCAAGATCAACATGAACAGATACAGGCAGCAATTTTTCAAGCACTTCAACTATTAG
>evm.model.scaffold39485.1
ATGACTTTGTATGATGTTTTGGGTGTGAGCCAAGATGCCAGCGAGACCGAGATCCGCCAACAGTACCAGGAACTAGCACGTCAGTATCACCCCGACAAATCAGGGGTTGAAGGTGCCAAAGAAAAGTTCCTACAGGTGACAGAGGCGTGGCATGTATTAGGAGACACTCAAAAACGGAGAGAGTACGATGACCAGTTAAAGCGAGAAAAGCTTTACCAAGAATTTCCTGTGAGTGAAGAGCTCTTCCTTGAGGACTTGGAGCAGGACAAGGAAGGCGGCGTATATTTGCACACCTGCCGGTGTGGTGGCCACTACACCCTGGCTGCCCAGGATGCCAGAAGCTCTACAGAGAAGGAG
>evm.model.scaffold39557.1
ATGCCAAGTGGCAGGACCGGATTCTCTTCTTTTGAGCTCCTTTACGGTAAGGCAGTTAGAGGACCTTTTGCAGTTCTACGGGATTTGTGGGAGGATAAATCCCTCACAGATGATGATCGTTCCTGTTTTCAATATGTAATAGAGCTGAAAGACAAATTAGCTGAATGCTCACGGATTTCTGCCGAGAATGCTAACATCAGTGCTACTCGGTATAAAGCATACTTTGACTTGAAATCACAGTATCGAAAGTTCAAACCTGGAGATGAAGTTCTGGTGCTCCTGCCTGACACTACCAACAAGCTCCTGATGGCCTGGGCTGGCCCATATACCGTACTTGAAAAGAGAACCAGCTGTAACTACCTAATTGATGATAACGGTAACCATAAGTTATACCATGCA…
>evm.model.scaffold39678.1
ATGGACAGGAAGATAGTTCAGGTGATCTGGAAGCTGTACGAGGAGAATGAAGTTAAGTTCACAATAGGAGATATCAGTACAGGCTGGATGAAGAATAACATCGGATTACGTCAGGGATGTGTGATCTCTCCAACCCCATTCAATATATACATAGAGGAGTTAATAGCAAGGATTAGGATATCAGGGACGGGAGTCAAGGTAGGAGACAGGAGACTAGGATGTCTCACATATGCTGATGACATAGTGTTGATGGCAGAGAGTAAGGAGGAGATGGAGGAGTTATTACATGTAGCTAGTACTTATGGAAGAGAATGTAACATCAGGTATAATGCTAGGAAATCCAAGGTGATGGAGTTCATTAGTCAGGTGGAAGAACAGTGGGTACTAGGGAATGATATC…
>evm.model.scaffold39686.1
ATGGCATTGGTCGTGAGTCAGTGTGATGGGTTCACGGCTCACACAGTGCACCAGCCGCTCAGCAATCAACACCTGGCGAGACGTTCACCTCCACCCTGCTCTTCATTACGCCGTATCTTCTTTATGGCGCTGTATCAAGAAAGGCGGAATGGGCAGCATGGCGTGTGGGCAGGATCTTTACGCGGGTGTTATCATGCATCTGCCCACGCCAATAACAGACTCGAATACCGGCCCTGCCAGGCGCAAGGAAAGCAAGAGGAGATGATGAAGGGCGGCTGTGCTGGGCTGCCGCTGATCTCATTGACGTAG
>evm.model.scaffold39754.1
ATACAAACCTCAACACCAAAGGAAGAGGCAATGAAGGAGGAATGCTGTATTGAAGAGCAGAATTCAAATAAGGTCAAGAGAGGCCGTCGTGAGGGTAAGAAGTCTTCCAAATCTTCAGTGAAACAAGAAGCACAAGTTAAGCAGGAAAGCGAATCGCAAGACAAAGCTCAGGATGCTGGCAAGGTTCAGTCAGTCCACCTCATGATCTCAGCTGACCCTGTCCTGGTGCCGAGCATGAATCGATTCAAGAAGGTGTTCAAGAATGAGGACACAGGAAAAATGGAAACCACTTACCAGTGTGAAAAGTGTCCTAAGCAATGCCGCTCTGCCATTGCTCTATACAAACACTGGTCTTCTCACAGCAAGAGTTTAGAGTGTCCTATCTGCCACCAGATACTA…
>evm.model.scaffold39767.1
ATGCCGCCCTACAAGCCCGTCCACACGTTGCGGGCCTTCGCCAAGGACAAGGTGCTGTACAACGTGTGTGCCGTCATACTAGACGAAATATACTTCGGCCAAGACGAAAACTGGCAGGTCTATGGAGCGACCTTGTCCGTGCGGCTGGGCGTCGTGCGGGATGTTGTGACGGGCGCCCTCACGCCCTCCCTCCTGGAGGACATACTCAACACCATCCTGTCCCGGGACGAGGCGGTGGAAGCTGTGGTGAGGTACCTGGCCATTCAACTGCTGCTGGTGGAGGGCGTGCGGAGTGTAAACATTGGTAACTTCCCTGAGGCTTACCACACGCTGGTGCTACACGCCGTGGCCAAGAACGGCACAGGCATACACAATCTCGACCTGCGCGGCCTGTGGGTG…
>evm.model.scaffold39812.1
ATATAGACTGGAGTGAAGAATGGGATGGATGGAATGATATTGACCATGGTGGAGGAAGAAAATCTTTGTCAGTTAACAATGAAGATGGTGGTTCCCTGAAGAAGTCCTCTCCATCTTCTCCATCTCCACAGCCTGAGGCCTCTTGGCTTACAGAATGCATCACTGCCATATCTCCAACTTGTGATATCATGGCTATTGGCTATAAGAACAGATTGGCCATTTTGTCCCGTCGGTGGGAAAACTTGGCAGAGGAAAATGAAGGAATGAAGCTCATCACGACTTGGAGAGGCACAGTTGGATATGCCCCTAATGATGAAATCAGTGCCATGCTGTGCCTACCTCTCATTTCCCAAAAGCAGAGCAGCACAGGAGGACCAGATTGGACCTGCATTATTGTTG…
>evm.model.scaffold39892.1
CTTCACGTCTTCTCATGGAATGCCTGCGGCTTCACTCACTGCCTCAAACAATCTGCCCTCAAAGGTTACGTGCATCAGCATCATCCTGATATTATTTTCATTCAAGAGGCTTTTGTTGGCCATCTTGTGGCACAAAGGGATGCGCCGCCGTCGCTTTGTGCTTACATTCCCTACGTTCATCATGCTCGGAACGGTCTCATCACCTATGTTCACTCTGCTGTACAACACAGGCTACTCCGGTGCTCCACACATGATGATACAACCTTTCAACTGTTTGAGATAGCAGCGGGCGCTGGTACAACTTGGCTGTGCAATGTCTATGTGGCTCCAGGCCGGCTAGACACTGCTGTTCTCCTCACACCAAGTGTTCGAGGCACCATTTACATGGGTGACTTTAAC…
>evm.model.scaffold39904.1
ATGGGCCGAGTGTTAGTCACCGTCATGGCAGGAGTCTCCCTGAGTGAAAAACATTGTGAGGGTACTCTGCAGTCATTCTGTGAGGTTAGCCTGGGTTCTCAGGTTCAGCGGACAAGCATTGCAATGTCACCTCACCCAAAGTGGGACTCCACCATGCAGTTCCTTGTTAAGTCTCTGTCAGAGGATGTCTTGTGCATCACAGTCTATGAGAAAGGTTACTTCAAACCAAATGAATTTCTTGGCCGAACAGAGATCAAGATTCACCAGGTGCATGAGGAGACGCGCCACCAGCCCGGTGCTCAGCCTCAAGTCTACAAACTTGCCCTGCAAGAAGCAAAAGCGG
>evm.model.scaffold39963.1
GGACAAGGACTTTAGTTTGAAGGAGGAACGAGAGATGGAAGTGATAACGAAGGGCTTACAGTATAATGATGATTCTAAACAATGGACAGTTTGTTACCCATGGGTGAAGGACCCCTTGAATTTGCCAAATGTTTCCTCTGCCATTGCCAGACTAAACGTCTCTCAGAAGAAACTGCTGAAGCTCGGCAAGAATTATTGTGAGGCGTATCAGGCACAAATAGACAATATGGTCAAGCGAGGAGTAGCCCGGAAGCTGTTCTGGAGAGAAATAACACAATACAAGGGTCCAGTTTTTTACATACCACATACAGGGGTGAGGAAGCCAGACCGGATTGAGACAGTGATCACGCACACCCGGTTTAATGCAGATAAAGTGGATATTATTGATGTGAACAAGTT…
>evm.model.scaffold40021.1
GACTCACTGTGACTGCAATGAGAGCTTCAGGAAGTGTCTGAAGGACGTGGGCACCGGGGAGGCCAAGGAGGTGGGCTCGGCGTACTTCTCAACGGGGCTGTTCCAGTGTTACCGTCTGGCGAAACCTGTCAAGGGGTGCAAACAGTGGGCTGGCCTCCTGACGCAAGCTTGCCAAGAGTACGAGTTTGAGGAAAGTGGAGAGCCTCGCTGGCAGGTGTTCGACATGAAGGCTTTCGAGTAG
>evm.model.scaffold40122.1
GTTCGGTTTGTGCACCATAAAGATGACAAGTCTGAACTGTGGTCTGACTCTGACGATGCTGATGCTAACAGTGCTGGTGCTGATCGTGCTGAGTGGAGAAGCTAAGGCCTTCCCGCCTTCAGATATGAAAAGTGAGCTGTTCAAGAGGATCAGGGACTTAATCAACTCTCCCACTGGTGACGGAGAGGAGCTTGATATTGCCGTGCCTGAGGAAGCTGATGGAACGATTAGGGAAATGGTTTCTGAGTTCGTGGGCCGCTTCTTGAATAGGGAAAAGTGA
>evm.model.scaffold40159.1
ATGGACAACACCACCTTCCAAATGGTTAACTTCAGCCTCAGAAATGACTTGCTGACACCAACAGTGACACCTGGGGAGGCAGGGGTGGGCGTGGTGCCATGCCGGGGAGACTATGTGGTGATGGCAGGGACCCGGCTGTGTGGGGACAGGTTAAACGACGGGTCTGTGGAGCCACAACCCACAGACAATGGCCCAGTGACAGACTCCACCAGTGGCCCATTCCTGGTGCAAGTGATGAGTGACAGTCAGTTCACCGGCCGAGGCTTCAACTTAACCTACCACCTGAACCCCTGCTGA
>evm.model.scaffold40406.1
ATGTGTGTTTTTTCTCCTCCTCCACTCACCTGTTCCTCTCCTCTCCCCCCAGAGCAACAGTTCCTCGTTCAGGTGCTGCAGGTTCCGCCTCGCTCCAGGGTGTCGGCGGGCCCTGCAAGATTCCACGTAAGGGACCACCGCTTTTGCCTCACCACAGGCACGCCTCCTCGTCTCCTCGCCGCCTGGAGCACCCAAGACCTCAGGCGGTATGGCGTGGTTGACGGGCGTGTCGTGTGGGAAGGCGGGACGCGGTGTGGGCGGTGGACAGGCGTGCATGTGGCACTCTCCGACGCTCCCCATGCAGTCACCCACGCCATCGACCAGGCAGCTAGAGGACTCATTGCTAAGCCCCGGAATAGACCCACGCCCAGCACAG
>evm.model.scaffold40485.1
GACCATGCTGAAGAAATGCTAGTGCTGAGATTTAGTCCTCCTTGCTTAAAGAGGCTGACCATTGAGGCAATCTGTGAAACTGGTGAGGAACTGCAATCCCAGTGGAAAGTGCTACCCCAGACACTACAACACATCCTGGCTGTGCGTCTCTCGCCCGACAACATCAGTTAG
>evm.model.scaffold40535.1
ATGCTTCTCCCCACCCCCTCCCCCAAGGGACAAGCGGCCACCATGGGGGCCTACAAGCATATGCAAGAGATTTACTGCAAGAAGCAGAGCGATATGATGTGCTTCCTGCTGCGGGTGCGTGCCTGGCAGTACCGTCACCTCAACAAGCTCCACCGCGCCCCACGCCCCACCCGCCCCGAGAAGGCACGGCGCCTCGGCTACAAGGCCAAGCAAG
>evm.model.scaffold40535.2
GGTTCGTGATCTACCGCATCCGTATTCGTCGTGGTGGCCGTAAGCGCCCCGTGCCCAAGGGTGCCACCTATGGCAAGCCCAAGAGCCACGGCGTCAACCAGCTGAAGCCGACCCGCAACCTGCAGTCCCTGGCGGAGGAGCGCACGGGGCGTCGCCTGGGTGGCCTGCGTGTCCTGAACAGCTACTGGGTGGCGCAGGACTCCACTTACAAGTACTACGAGGTCATTCTGGTGGATATCCGACACAACGTGGTGCGCAAGGACGCCTCTCTCAACTGGATTTGCAAGCATACACACAAGCACAGGGAGATGCGTGGCAAGACCTCTGCCGGCAGGAAGCACCGTGGACTGGGCCGAGGCTTCCACTTCTCCCAGACCAATGGAGGCTCCCGCCGTGCTC…
>evm.model.scaffold40550.1
GACCAGTGGACAGCGGTCATTGTGGCGTCCCGTGCGGGCCACATGGACACAGTGGCCACGCTGGTGGACCACGGCGCCAACATCCACCAGAAGGACATGGGCGGCTGGACTGCTTTGATGTGGGCGTGCTACAAAGGTCACAGTGAGCTGGCCCGTTACCTGCTGACCCGAGGCGCTGACCCAAGCACACAGGGTCAGCACCACATGACAGCGCTGGTGTGGGCCGCTGGGAGGGGTCACACGGAGATTGTTCACTACCTGCTGGACCACGGAGCGAAGTCAAATGTGGGGGACAAGTTTGGTACGACTCCGCTCATCTGGGCGTGTCGTAAAGGGTACTACGCCATTGCTGAGGACTTGTTGAGGCACGGCGCTAGTGTGGATGCCTCTGGAATGTAC…
>evm.model.scaffold40568.1
GAAAAGGAGATGGGTACGGAGCTGGATCTGAGTTTGGACGAGAACAGAGGGAGGAGGCACGTCGTAAAAAGTATGGCATAAATGTAAAAAAATACCGGCCTGAAGACCAGCCATGGCTCCTTAGTGTGGCTGGCAAGAATGGCAAAAAGTTCAAGGGCATCAGAGAGGGAGGTGTGTCAGAGAACTCCTCCTGGTATGTGTTCATGCAGGGGAAAGACGGAGCATTTGAAGCCTATCCAGTGGAAGAGTGGTATAATTTCAAACTTGTCCAACGGTACAAAGCCTTGAGTGCAGAGGAGGCAGAAAGGGAATTTGAAAGGAGAGATAAAATTATGAACTACTTCTCTGTTATGTGTCAGAAGAAGCTCAAGAATGAGGGAGATGATGCAGCAGATGGTG…
>evm.model.scaffold40861.1
ATGGTGCTGCTGCAGGAAACGACAGCAGCCACGTTTGGAAGGGGCAAGACGAGAGCTCCTCCCGCCTCCACATACTCTGCACCCTCCACCACCTACTCAGCACCCGCCTCCAGCTTCTCAGCACCGAGGAAGCAGAAGACCAAGAGTGACACAGCCGCCAAGGTGCGGCAAGGGACGGACCACCTTATCGACGGCGTCATGAGTAACCTGCAAAACATCACAGCCACCATTCGCAACGTGACCAAGGGCGCGACGGAGAAGCAACTCAAAAATTTGAGGCGCGTGACCAAATTCATTGGTCCTGCCTTGCAAATTTTCCTGCAGCTTCAGTCTGGGCAGAATGGAGTCACCTTCGAGGACCGTAAGATGCTGGATGAAGTGGGCACGCTGACTCAGTAC…
>evm.model.scaffold41014.1
ATGAATGCGGACACCTTTGAGAAGTGGTTCAAGTCCCAACTACTGCCCAACATTCCATCATCTTCAGTCATAGTGATGGATAATGCATCCTATCACTCAAGGAAAGTTCATAAGCCACCAACTACTGCAAACAAGAAAGCAGAGATCCAAGAATGGCTGGAGAAGAAGGGTGTTGCAGCGCCAGACGGTCTACTTAAGGCTCAACTCCTGCATCTTATCACTCGCCACACTGCAGTCGCTGACACACAATATGTTACTGATAAGACTGCCTCAGAACATGGGCATAAGGTTGTACGCTTACCCCCATACCACTGCAACTATAACCCAATAGAACTGATTTGGGCAAAGATTAAAGGGTATGTGGCAAAGAGAAACACCTTTAAGATTTCAAATCTGAAG…
>evm.model.scaffold41073.1
ATGATCATTGCAGGTGTCCACGAGGCGTCACCACCCAAGGCAGTAGTGAAGCGATCCACGGACGGCCAGAACTACTTGCCCTATGACTCCCTGGTGGCTTGGCCGAAGCGTAGCGACTCTGATGCCGGCTACGACTCATACATGCAGAGTATTGCCTATGATCCCTATTCGGCCTGGGGCAAGAGGAACGGCTTCGATTCATACACGCATAGTACTGGCTACGATCCCTACGCGTCTTGGGGGAAGAGAACGCCGAAAAGAAGCAGCAAGGAATATCAGCGCGAGGCGGCGGCTGGAGGCGGCTCTGAAGGTCAAGGCGGCGAGGAATACAGAGCCTACTACCCTCAGTCGCACTACTACGAGAATGAGGCGGTGAAGAAACACGACCCTTACCTCGAC…
>evm.model.scaffold41348.1
ATGGACGACGTTCTCCTGTACGACGAGGAACTCCTGCCACACCTGTTTCGCGTCAACGAGGTTCTCGCACGATGTCGGGCCAGTGGAATCACCCTGAACGCGGAGAAATTCGCCCTTGCAATACCTGCAGTTACGTTCTGTGGAGATGTGCTGTCTACAGACGGGATAGCTGCAGACCCTGAAAA
>evm.model.scaffold41418.1
ATGTACTCTTGTCCTGGTTGTCAGATCCAATCTATTACGTTGAATGATCCTTATGTAGCTATACGCTGTTCAGTCAGCTTAGTGGAAACATTCCTACGCATCACAGTGTCTGGAGGGGAACAACACATTGCAAGTGGACTGGAAAACCTTATGCATGACGACGCCAGAGACGCCAGGGACAAGCAGTGCTGTGAGCGCGGACGTGACCAGTGCCGAGCAGGGCGCCTCAGGGCCGCTGCAAGGCGTGCATTTTGCATAACAACATCAG
>evm.model.scaffold41478.1
GAAGCCATTTTCCCGAGGGAGGACGTGCGTGGGTGAGTGCTTCTCTGTGTTGCCCAGCCACTAATGTTCCACACGCCGCCAACAACACACCACTCCCCCCGTCACCTTGCAGGATGTGTGTTGATGTCCGTTTGTTGTGTGCGTGGGTGACGGTGATGGCAGTCATATATGTAACAGCGGCGGTTGGACCTCGTCGCCCCAGCAATAACGACATCAACAGCGTTGATAGCAGAGAAGATTACTTAGCCGGGCAGCCGGGATTAGCAACGTGTGGTGCTGCTCTTCTACAGGAACTATACACTATCACTGATCTAGTTTTGAGTATTAGCAACCAAACAGCCATGCCGCTGCAGCCGCCGGAGCCGCCACCTGTAGTCCAAGATTGTTCCTCATTGCGCT…
>evm.model.scaffold41487.1
ATGCGTTTTTTTAAAGGTGGAGCTAGCTGTGAAAATGTGGGAAACTTACTGAGACGCTCATCCAGCAAGGATAAAGAGAGGAAGTTGGTTAGACGTTCTTCCAGTAAAAAGGACAAGGAAAATGGACAGAAAGGATCTCGGGGAAGATCTTCTAGTGCAGACGTCAAAACTCCAACTCCTGGAGATTACGTGTCCAGCCCTCGGCGGCGTGTCCCTCTCCCAGTACCTGACTCTCCCCCGGCCCTCACTGATCATGACTGTACAGAAACAGACGTCCAAAGAGTGCATGTCTCCCTAACCTACAAACCCAGAATATAA
>evm.model.scaffold41516.1
ATGAAATTATATTGTACATATAAACTCACCTCATGGAGATTAGCACAGCCTACAGCAAAGGCACTGACACAGCCTCCTGTCATGAAGTCTTGGTGTTCTCTGGAAGACACTTTCTATCCTTACCTTGGAGCTGATACGAGTTGTAAGCATGACATCACACAAGTAAAGCCGATGTGTTATTGGTCCACTGCTGCCTTCCTGCACATTGAAAGTAGTACATACATAGAAAGTCCTGATTCTGCTCCTTACTTTCTGTGGTATATCCATGTTTCAAAACCACCTACCACATATATGACCAAGGAAGTCCAAGAACTCAGGGATGAACTTTAA
>evm.model.scaffold41524.1
ATGGCTGTAGCTCAGGTGGACAGCAACTTCAGGTGTTCCCAGCGCACTTCTCTGTGGCAATGGATCTTTGTGGTGGTCATGACCGTAACCATTGCCTCCCTGGAGTGCATCTATGTGTACAGGCTTCGGATGGCATACCTGAAATGGAAAAGATTTCTGAGAATCGTCCAACTCCTCTTGACAATCCTATCTTGGCTGCCGATGGGAATGTGTGGATTTCAGCACAGCATATCAAACGAGTGGCAGTGGCACTTTGGCATCGTTGGGCTGCTGCTGGAGTGGATCCTGATCATCGGGAGACTCAACGAGCTACCAGTGCTCTTCGTCTTCATGCCAATCACAAGACGGTTTCTTTTTGGCTACATAAAGGCTCTCCTCTATGTTACATCACTTCTGTTT…
>evm.model.scaffold41649.1
ATGACACCCAGGAAGAGTGTAGCAGGAAATAGGTGTAAGAGTAGGAGGAAGATCGCATTAATGACAATAGCAGAGAAAAAAAGCCTTATTGCTAAGCATGAAAGTGGTATGCGTGTGACTGACATTGCTGCCATGTTTAAGATGCCGGCATCAACTGTGTGTGGCATTCTGAAAAACAAAGAATTGATAAAAGCAGCTGATGTGGCAAAAGGTGTTATGATTCTGTCCTCTCGGAGATCAAAGTGTATAGAGGAGATGGAAAAACTTCTCTTAGTGTGGATAAATGAAAAACAGAAGGTTGGTGTTCACCTCTCTTATGACTTGATTTGTAAGAAAGCAAAGCTCCTGCATGACAAGTGCAGGAGAGACATGTCTGGAAGTAGTGGTGATTGTAATGAG…
>evm.model.scaffold41781.1
GTTAGTACTGAAGAAGTTGGAAGTTAAGGAATCCCTCCTGACTCGTCTCATCAACAAAGTCAAGGGGAAGTTCAGGAGGGACTCAAAGGTGGAGGATGAAGGGGCAGAGAAGACACCTGCAGCCGAACCAGTGGTGGTGGAGGAGAACCCACTCTACGAGGACAGAGAAGAGCTGGAGGACATCATGGAGGAGGAAGAGGAGGAGGAGGAGGAGGAGGAAAAGGAAGAGAACAAGGGCAGCTGCAAACCTA
>evm.model.scaffold41869.1
ATGTCTCGCCGGAAAGGACTCAGTCATGAAGAAAAGAGGCAGAAGATGATGGAACTATTCTATGAAAAGAAAGATTTCTTCCAATTGAAGGAGCTGGAGAAAATAGGACCCAAAGAGAAGGGTGTTATTTCTCAGGCTGTAAAAGATGTGGTTCAGTCTCTTGTGGATGATGGTATGGTGGACACAGAAAAGATTGGCACGTCAGTATACTTCTGGGCCTTTCCAAGTAAAGCCATAAATACTCGAAAGCGCAAGTTAAATGATATGAACTCCAAGTTGCAGGAGGTGGACAAGAAAGTAAAGATTTCTGTGAGCAAGGTGGAACAAGCAAAGGTTGGGCGTGAGGAGGATGAGGCCCGCACTGAAGCACTGGCATCACTGAAGGAATTGCAGGAGACA…
>evm.model.scaffold41917.1
AGCGGTGGTGCAGCGGGATGGAACACTCAGCCTCAGTGATCTGCAAAGGGATGACGGGGGTCTTTACACTTGTACCGCCACTAATCGCCACGGTCACGACTCAGCCTTGTATCACCTCAATGTCTTAGTGCCACCGTCGCCACCATCTCTACATGTCATAGAGACTACTACATCCTCAGTCAGAGTACAGTGGAATGTAGAGGACACAGGAGGTGCCACAATACAGGGGTCATCGTTACACTACAGGGTGGCAGGTGACCAGTGGACACAGGTTGCAGTGACAGGAGACCAGCGAACCTACACAACTCACAACTTACAGTGTGGCTCACTGCATCACTTTTATGTAACAGTGCACAACCATGTTG
>evm.model.scaffold42010.1
GGAGAAATATGTTTACTTGATGTCCCGATGTCCTTTAGTGATCAACTCAAACTATTATGCCCTGGATCACTACATCTGGACTCCAACCTCAAGGCAGGTCAGTGGACACACCTCCCACCTGCAGGTATCAAGAGCAGCTAATGTGGTGCACTCCATCCTGAGCATCAAGCGACAGATCGACCGTGAGGAGCTGCAACCGCTCTTACTGAGGAACACCATTCCTATCTGCATGGCTCAGTATGAGAGGCTCTTCTCCACTGTGAGAGTACCTGGAGAAGAGATTGATGAGCTGCTGCACTTTGATTCCCAAGAGTCACGTCACATTGTGGTGTGGCGCCAGGGTCTTTTCTACCAGCTGGGCATCTACGACGACAAGAACCAGCTGCTTGGTACAGTGGA…
>evm.model.scaffold42058.1
GCCCTGCAGCTGGAGGTGTCGGCAAGGAAGACAGAGGTGTCGAGCATCAATTTGGCGGTGCACAGGTTCCTCACAGAGACCGGCTACTCCCTGGCCAGCCTCAAAGACGATGTGGCGGACCTCTACCGACTGTGGGACGAGGCTGATAGGCGAGTGAGCAGTGAGGTGTCGCGGCTTGAGAACGTGGACGCTGCATGGAAGTTGTGGGAGTCGCAGGCGGAGGAGCTGACCAAGATGCTTCGTCAGGACAGTGACACGCTGAGGGTCCTGGACGTGGCTATTCAGACAGGCTCGATGACTGACACCACCACAGCCTCCATGCAGGGTGTAGCGCGGCTCCTCAATGAAAAGCGCAAGACACAGCCTGGCAAGAAGTTCCTGCTGCAGCACACCAAGACA…
>evm.model.scaffold42140.1
CTTAAAGATCTTGTCATCAACTTCCACAACACTTTAAGTCCAAAGAATCAAGGGACACAGGGAGCAGCCATAGCCTTCACTCGCCTACTCAGGAAGATGAGAGAGAGTGACCTAGAAACTATCAAAGCAGTGTTGAAGGATAAGAAAAATGCTAAAATTCT
>evm.model.scaffold42554.1
ATGGTGGGGCTGCGGCCCCCTGAACGACTGGAGGCATGGGCACTTTCCGCCTGGCTGCAGGCTCTCAACACTGCCGCAGGGCGAGGGAAGGGGGTGAGCGCTCCCCTTAAGGCACCTCCTGCTCTGCTGTCAGTTGCTTTGAGTCAGGCAGCTGTAGGGTTGCGAGAAACGGTAGTGGCGCGCCTGGCGGTGGCGGCCGTCACGGCTGGAGTCAGTCGCCTTGATGTTCATCTAGAGCATCCGACGTTGGTGCAGACCCTACTGGAGGCCCTGCACGCCCACCCCCAGCACCTCACCTCCCTCACGCTCACCCTGGGGCCTCGCACCTCGCTAGACGGTCTGCTGAGTGAGGCAATGTGCTACATGACCTGTCTCACCTCGCTTGTTATAACTCCCGCC…
>evm.model.scaffold42561.1
ATGAGGAGGAGGAGGAGGAGGAAGAGAAGGAAGCGGAGAAAGAGGAGAAACAGCAGGAGATGGAGGAGAGGGAGAAAGTGGAAGAGGGAGGAGGAGGAGAAGGAGGAGGAGGAGGAGGAGAAGGAGGAGGAGGAGGAAGAGGAGGAGGAGGAAGAGGAGGGCATGAACAAGGACGAGAAGAAATCCATAATCTAG
>evm.model.scaffold42602.1
ATGCGCTCCAAGTTCTTCCTTTTCGGCAAACGGCTGACCGGCAAGCGCAGTCTTCAAGAGTTCCTCAGTGAAAACGACCCATTGCAGTTTGATGCTGAGATGTGTGAGCCAAGTGATGAAAACTACAACTGTAACTGGTTTGCCACTCTGGTATGGAAGGGCAAAAGGCCAATAGGCATGGGTCTTGGTGGGCTGCTAGGCTACACAGGAGGGGCTACAAGTGACCCTGGTATGGAGGAGATAGCCAGCACACTATCAGGAGTGACACCAAGCAGTTATGATGAGTTCCCAACCCTGAGCCTCCCGCCAGGCCTCATAGACAAGCAGGGGTACAAGGCCTTTGAGGTGAATAACAATCTGCGGGAGGGTCATGGCAACGTACTCAAGCTGTTCAATGAA…
>evm.model.scaffold42650.1
ATGTGTGCAGCTGTGGTGTCAGGGTGTGTCAGGGTGTGTGCAGTTGTGGTGTCAGGGTGTCAGGGTGTGTCAGGGCAGTTGTGGTGTCAGGGTGTGTGCAGGAGTGGTGTCAGGGTGTGTCAGGGTGTGTGCAGCTGTGGTGTCATGATGTGTTATGGTGTGTGCAGCTGTGGTGTCAGGGTGTGTCAGGGTGTGGACAGCTGTGGTGCCAGGGTGTGTGCAGCTTTGGTGTCAGGGTATGTCAGAGTGTGGGCAGCTGTGGTGCCAGGGTGTGTGCAGCTTTGGTGTCAGGCTGTGTGCAGCTGTGGTATCAGGGTGTGTGCTGCTGTGGTGCCAGGGTGTGTCAGGGTGTCTGCAGCTGTGGTGCCAGGGTGTGTCAGGGTGTCTGCAGCTGTGGTG…
>evm.model.scaffold42765.1
ACCTACTCCCCTGGCTCTTCACTCACCCCTGGGCCGGCCTCCAAGAAGTGTCTTGGTCGGCCCAAGAGTGCCGAGCCTGGGTCTCCACTGCTGCGTCGCGCCCTGTCCCCAGACCGCCTTCACCCACGGTCTGCTGAGGCAAAGGGCACGGCCACCATCAGCCCCCTGGCCACTCCCTCACCACCTAAGCTGACCAACAATCCCCCAAGACTCACCATCACCAGCCAGTCACCGCCCAACTACGAGACGCCCAGCGTGCTACGGTCCAGCGGCCTGTCCCAGCGGTACAGTGGTGCCGTCAGCCTCCCACCGGCACTGTCCACCAGCCCTCTGGAGGAGGCTCCTGAGGAACTGGATTCACCTGAAAGACAAGAAGCATCACGGACAAGTTTTTGTGAG…
>evm.model.scaffold42895.1
GTTCAACCGGTTCTTGGTGTTCTTCTCTATCAGCTATGTGGGCAGTGCTGTATTGCTGACACAAGTGTTTGGTGCACTTGGCTTCATCTTTGCTAATTGCATCAATATGAGTCTCAGGATAACATACAGCTTGAGATTCATTCACATGCAGTACCAGAACAGTTGTCATGACCCTCTGGCCTCACTGCTTGTTCAGCCAAAACTTCTCCTGGTGTTTTTGGCTGCTTGGGTCATCACATCAACCTCTGAGAGTATTGTGCATCCCCTGAGTACAGTGGTTCACATAAGCATTGGGGCCTTCACTCTGCTGGGTGTGGTGTTTGGCCTGCGGTGGGAGTTGAGGCCACTGCTGGAGAAGGTTTTGGACTCTATTGCCTCAGTCATGACAAAGTTCCTCCC…
>evm.model.scaffold42897.1
TCTCTGAGGACATTGACCAACAGGTAGCAGAAATGGTGAAGTTTCTGTTTATTGACAGAATACGTGGTGAAGATTACAAGCTTATTTGTGAAGATGATATTACTAAGAAACTGAAGAATTGCCATGCCCAAGTTCCAGTGGATTGCAATCCAGAGGTTTTGGATGCGCTTAAAAGTGACGCAAAGAAGACGGATCACCGTTTACAGGATGTTAGCAAGGACATCCTGCAGGCAGCAACAATTGTTATAAAGTCCTTTCTGGCGCTGGATAAGGTTACTCATGACAGAGATCTACTAAAGGCAGCTCGAGAAGTGGGCATGCTTAATGAAGCATTGGCCTTGTTGGGTAATGTTAATTACAAGAACAACTTGGCAAGGCGTTTCGCCATGAAACGCAAGA…
>evm.model.scaffold42973.1
CTACCAAATGTCGAGTCAAAGCTGGAAGAAGTGTCAAGCTTGATAGAGAGTGGCATAGAGGTAGTGGTGAAGCGAGGGAAGCGTTCCTTTGACTCTATAGCTACAGAGATCCAGAATAAGGTGCAGAGATCAATACCTGAGATTAAGGCAAAGATTGCAGATGTAGGTGGCCAGTTGGAAGACGCTGCCGAGAAAATCCACCGTTTCCTTCAGCCTGTTGATCTGAGTGAGTCACAGGAACCCAACTCATACCCTGAGGAGCCCAACACTTACCTGCGGCAGATCAACACTTACCTGAGGGTGATGCAGGATGGGATAAATGAATATGCTATGTACAGGTACTGGGGATCCATGGGGCTGTGCATCCTGCTGCTGGTGATCACGCTGTGCTTCACGCTG…
>evm.model.scaffold43082.1
CTGGAGGCGCGGCGGTGCGCGTGGTACAACCCTGAGGCTGGCCAGCACGGGCAGTGGGATGGGGAGCAGTGTCGCGTGTGGCACAGCTACGACGGCGGCACCAAGTGCATGTGTCGCCAGCAGGGCATGTACGCCGTGCTGGCCGAGATGGTGGAGCCGATGGTGGTGCCTGATGAGCCGGAGTGGTTGGTAATACTGCGCTACGTGCTGTACGGCCTGTCCGCAGTCTGCCTGCTCTTCTTCATGTTCGTGGTGGCCTTCGCTGGAGAGTTAAAGGAGCAGTTCCACCTGATGGGGCTTTGCCTGGCGGGGTGCCTGCTGGCGGGGAGCATCTTCATGGTGGTTAGTGACGTGGAGCAGGTTAGGGAAGACCGTCATGTCTGCACGGCCATCGGCACA…
>evm.model.scaffold43094.1
ATGTCCTGCCTTGCCTTGCCTGGAGTGCCTTCCCTTGCCCTGCCTTGCCCTGCTCCCTTCACTTTCCACAGACTTGAGCCCATACAAGGGGAAAGACGCACTGACTCAACCCTCAAGAATGATCACGAACAGTTTGTGGTGGTGACGCATGGACGTTACTTGACTGGGTGTCACTTGCCTTGTTTACTTTGGCGTGACTTGAGTGCATTGACTCGAGAGATTGACCGCATTGCTTCTACAGATGAAACAATGAGTCAAAGAGGTAAGAAAGAACATTCATCTACTACAAGTCACGCGGACATACACTTCCTTCTTTTGCTTCTCAGCCTTCCTGTGACTAACGCTCCTTTCAGAGATAAAATAATGCGTAATAAAGATAAAGATGGTGGTACATATATA…
>evm.model.scaffold43213.1
GATCAAGTTTGCCAAGGCGTGTTTGAAGTGTCGTGACTGCCGGGCCATCTGTCACACCGAGTGCCGGGAGCAGGTGCCCCTCCCTTGTGTGCCCACCGCCAACACCCCCAACAAGGGCCCTATGGGCACCATCGCTGATTATGCCCCCTCTGCACCTCCCATGGTTCCTGCCCTGGTGGTTCACTGCACTAATGAGGTGGAGAACAGGGGCCTTACTGAGGTGGGAATATATCGTCTCTGTGGCTCGGAAAAGGATATTAAAGAGCTCAAGGAGCAGTTTCTTAGGGGCCGTGGGCTACCTAACCTCTCCCAGCTGGACATCCACGTCGTCTCTGGGACTCTTAAGATCTTCCTGCGTAGTTTGAAGGAGCCACTCATCACCACTGTGCTCTGGAAGGA…
>evm.model.scaffold43252.1
ATGGATGGGAGCAGGAGGTTTATGTGTGACGAGTGTGGGGAGATCCTGAACAGCAGCAGCAGGCATGTGCAGCACTCCCTGTCACACCGAGGAGTGACTGTGTTCTGCTGTGAAAAGTGTGAGGAAGTGTTCCTTAGTGAGAGTAAGCTGAACCAACACTTGGACAAGCACAAAACTCCTAAGAGATATGAGTGTGAGGAATGTAATAAAAAGTTCTACAGAAAGATTGATCTCAGAGGACATGAATTATTGCATTTAGGAGTGCAAGCATTTAAATGTGAAATATGTGGGAAGGGGTTTTCATCGAGAACGTGCTTCCTGCAACACGCCAAGGTGCACTCTGACGTGAGAGAATATGAGTGTGAACTGTGCGGCTTTCAGTTCAAGTGGAGGAATAAC…
>evm.model.scaffold43285.1
ATGGAAGAAGGTATCCGTCGACGTTTTCGAGGTCTAAAAGGGTGGAAATTGAAAGGAGAACAGTTCGAGGCAGTGGCAACTGTCATACTAAGAGTCCCGGGCTACTTCATACTCGATTACTGGTACCAAGATGATGTGCAGAACTGCATTCCGCGGTCACTGGCTTGGGCAGATGTGGTGTCGTCAGGATTTGCTATATTTGCGGTGATCCAAGGTGTTCTGGTGCTGCTTCTACCTTTAGAGCAGCTGGTCAGCCTCTACATGCACTACCTCACCATTGCTGTCCTTGCTGCAGCCGACACATTCTCCAATTACTATATAGAAGGAGAAAAACGTCTGGTGAATCAATGGCCAGATTATGGTACAGTCAGCTTTCAGGGATTTTCAAATATGCTGATG…
>evm.model.scaffold43297.1
ATGACTGAGGACACTGAAACCCTTAAGCGTCAAAGAACGGCAGCTCGGACGAAGGCTACTAAAATAATCCACGATTTGCGGGTGCTATGGAACCAGAAGGAAAAGGCTGATGCAGACGACCTTGCTTATGTCATTAACCTAGCAGAAGACCACTTCAATC
>evm.model.scaffold43354.1
ATGAATCACGCCCTCTCGACATCACCTCCAAGCCTAACCTCCACCTTCACCACCATCACCTTCACCTCCATCACCACCACCACCACAAATCACCACCGCACACACCACGCGGCGCCTGCTACCCATCAACGTCTTGAGGCATCACTCACGAGAGACATCAGTGAAGAGTTATCGCCTTCTGAGCAACAAAAGGACGCAGAGATTTATGTCCCATGTAAACACAAGGTGCAAATTATCCCCGATACATATCTACCGTCTCCTCCCGCCCCGGGTTTACGGTTAACAGCAGCAGGTCTTGAGGGAAGGACGGGTGGCTTTGATAGGGGGCGGAACTCCTTGCCTGGCCCCAGCAGCGCCCCTCAAGCCAGGCTGATGGGTGAATGCAAGGAAAAAATGTGC…
>evm.model.scaffold43368.1
ATGAAATACATGGTGGTAAAGGTGTTTTTATGTACACAGGTGTTGCGGAAGATGGAAGCGGTGGTGTTGATGATCGTGACGCTGAGTTTAGGTGGTGGGGAGCTGGTGGCGGCGTCGACGGTGTTGGAGGTCGGGTCGTGTCCTAACGTCACATCAGTCCGTAACTTGGACCTGGGCAAGCTGGAGGGGCGGTGGTACCAGATCCTGCAAATACCCACCGAGGACAACAGTATTGCCAAATGTACTCGCTCCACCTACACTTACACAGATGGGTATCTGAAGGTGGTGACGGAAGGGCGCAGTGCTGGAGGCGGGGAGGTGGCCAGGACAGGGGTGCTGGCCAAGCTGCCCCACTCCCCATCCGGCGCCCTTCAGCTAGACATGGACGGCATGCCGCCC…
>evm.model.scaffold43448.1
ATGAACACCCACTTCAGCATTTCCACGCCTATGCCTCTGCTGCCCTCACAGGTGGAGGTGGGCGCTATGCACTGCCGTCCCGCTAAGCCTCTGCCTCAGGATCTCAAGGCGTGGGTCACGGGCGCGGGCTCTGCTGGCGTTGTCTATTTCAGTCTGGGATCCACTGCTAGCGGGATGTCTATACCTTCTCAGTACAGACAAATTTTCCTGGAAGTTTTCCGCAGGTTGCCGCAGCGTGTCCTGTGGAAATACGAGGGCGAGCTGGAGGGCATGTCTGACAACGTGAGGATCAGCAGGTGGCTTCCCCAGCAGGACTTGCTCGCTCACTGCAACGTGAAGGTGTTTATTTCTCACGGCGGTCTCCTCAGTCTGCAAGAGTCTATCTTCCACGCCACACCA…
>evm.model.scaffold43507.1
ATGTGGTGTCTGGGCCAGGGCACCGGTGGCTCTTGTAATGACTGCATTGTGGCCTACGTGCCTAATAGATTACCCCGGGGACCATGTCTCGGCTTCCAAGACCTCCTTTCAGGGTTCTCATCTCGGATCGGTGGGCGGGAGGTCGTGCAGGCTCTTCCTCCAGGCGGCCCCTCTAAAGGCACGCCTTGTATATCAGCCTGCACTCAGAGGCTTACCTTCGCTCTCTTTGCTAAAACTTACGACAAAGTGTAG
>evm.model.scaffold43538.1
ATGGTCCACGCTGGTCTTATTGACAAGGCCGCCCTGGAGCTGATCCTGAGAGTGACAGACCGGTGTAGGGATTACATAGAGAGACACTTCCACCTGTCACAGCAGCTCTACTTTGCCTACACCCACCTTGTGTGCCGCACTGCCAAGCCTGAAATGAATCACAACCGCTCTGCTCTGGACTTGAGTCACGAGGTTCACGCAGACAACTGTATCCTTCAGAACTCTGGGGAGTGCCTGAGAGTGCCACCTGCATACACCTATAGAGATTACAGTGCAATATTGTACCTCAATGATGACTTTGAGGGAGGAGAGTTCATCTTCACCCAGGACATGTCTGGACTCACCTATGAGTCCAGTGTGAATCCTCAGTGTGGCCGACTGGTGGGCTTCTCGTCGGGC…
>evm.model.scaffold43598.1
ATGCTGCAGCTGGTGAAGCTCATTAAGGCTGGACTGGAGGACAATGAGTACGTCACGCTGCTGTCCTGGGTGCTCAATGTATATGCCGGACCAGAGCTCATGGGCCATCCAACTCTCAACATAAACATTGCCAAGCTGGGGCCACTCCTAGAGGATGAGGTGCTGCAGGACCTTATATCAGAGTACCTCAATAATGTGAACAATAACTATGACTCCTGGATGACTAAGGCGCTAGAGATTGAGGAGAAGGAGTGGTACCGCTCAGAGCCGCCTCAGCAGGACCCAGACTCCCACTACAAGACAGAATTGCCGCAACTTATTCACGACATGATCCGCCAGAATCTGGAGGTGGCCAACACCACCAGCCCAGAGGTGCAGGTTCAGGTGCTCATCTGCAGC…
>evm.model.scaffold43598.2
ATGTCTCCTCCAGGCACAGTTGCAGGAGGGAGCAGACCTCCACAGAGGCTGGGACAGGCTGGCTTTGGTTCAAGACTGAGGGGTTTGGCAATGTCCACCACCGCACCCAAGGAACCAGAATGCAAAGTCCACAAGATCTTCTTAGAGGAAGAGTCCAAGCCTAAGCAAAAGCTGAAGAGGTTGGATGATGACGATGATAGTGAAGAAATCAAAGCTGTGTCTAAGCAGCAAAGTCAGCCCCAGGAGAGAGGAGCAGCACCTCACCAGGAGCCACACCAGAGCAAGTCCAGCCCTGCTCCCATGGCCAAACCTTTGCCTTCATACCAACCACAAAAAAGTGAACCACAGAAGTATGGTGGAGAGACAAGCCCAGACAAACTTTGCAAGGAGGTTAAGGAC…
>evm.model.scaffold43601.1
CTCTTTTCGGTCATCATCTTTGGCTGCATCTCATCACAAGGCTGGACTTTGAACAAAGAAGGAAAAGAAGAGTGTCTCTACAATGGAGATAGTAATGCCTGCAATTATGGGGTTGGAATCTCTGTTATTGCATTCTTGGCCTCCATTGGCTTTATTGCCGGGGAGTATTTCTTTGAACAGATGTCCTCAGTCAAGACACGGAAACGCTATGTTATGGCAGACATGGGTTTTTCAGCATTTTGGTCTTTCCTGTACTTTGTGGGATTCTGTTACTTGACCAATCAGTGGAGCAAGTCTCCTGAAAGACCATTTGGAACAAGCAACATGCAGGCAGCCATCACATTTAGCTTCTTTGCAATCTTTCCATGGGCTGGTGCTGCTTACCTTGCTTTTCTGAGG…
>evm.model.scaffold43647.1
ATGGAAGAGAAAACAAACACGGAGGGGGAAATACAGAAAGATGAAGGGATGCAGGAAACAAAAACCAGTTCGTCACCAGGAGGATCAGAAACCCAGGTGTCTGACGGAAGGCCACAGAGGGATGCCGATGACCACCCAAACGATTCCAACGCAGACACGAAGGGGCGAGGGTTGGAAGTGGAAAATAAGGCAGATCAAGATTCAAAAGCAGAACCGAAATCGAAGCCAGAGACCGAAACACAAGCAGAACCAGAGCCAGAACCAGAGACAGAACCCGAACCCAAGACAGAACAAGAACCGGAGACTGAATCCGAAACACAACCAGAGCCCAAGACAGAACCAGAACCGGAGACAGAACCGGAATCCAAAACCGAACCAGAACCCGAAACAGAACTGAAA…
>evm.model.scaffold43656.1
CTCCAGAACCTCGAGGGGAGCGGCGGTTCCACTCCCTGAAGGGGCTGCTGCTGGAGAGTGTGCGGCGCCAGACTTTCGTGGACTGGCATGTGGACTTTATGGACCAGGACAAGCTGGCTCAGGCTGGATTCTTCTACCTGCGGACCATGGACCACGTGCAGTGCGCCTTTTGCCGCGGGATCGTGGGTTTCTGGGACGAGGGGGACCAACCTGAGACGGAGCACAAGAAACATTTCCCAAACTGCCCTTTTGTTACGGGGGTCGCCACGGGTAACATCCCTGCTGATGCCGACCCTAACACTGACGAGGGACAGTTGTACAAGATGCTCAACGAGTTTTACGCCTACAAGATGGCCAACACGCGCCCCTCGCTGCCCTCCGCTTACCAAACCG
>evm.model.scaffold43758.1
TGGATGCCATGAAGCGGGTAACGGAGATCAAGACAAAACGTGAAGGGAAGTTTGTCATGGACCGTCTCCTCAAGAGTCAGGATCACCAGCGTGTGCATGACATTGTTGAGGTCCGCAAGGGAATGAGTCTTATCCGCTCTCCAGCTGCTGGACTAAAGAGGAAAAAGTTGATGGATGAAGAAGAAATGGAACTGGAAGAGGAAGTGAAGCAGAGGGTGGCAGCCGGACCATCAGGTAAGAAGGTGGAGGCGAAGAAAAAGAAGATAGTGGAGGAAGTTGCAATGTCCGATGACGAAATGAAGATAGTAGAGGATGACTCTGATGATGATGTGAATAATGATAGTGATGACAGTGATGACAATGATGGAGGTGGTGATAATGATAATGATGACAGTGATG…
>evm.model.scaffold43788.1
ATGGCAGCAGCGGCGCCCGAGGAAGGCGATGAGAGTCAGTGCGAGCCTCAGCCTCCTGACGGCGGCTGGGGATGGGTGGTGGCTGCAGGAGTGTTCCTTATTGCTCTGGTGGTGCCCATGCTGCTGCCCTCCTTCGGCATCCTGTTCTCGCAACAGTTGCTGGAGTGGCGCACCTCCTCCACCACCATCGCTGTCATCTTCAACACCTTCCTGGTGGTGTGGCGCTTGGCAGGGGTTGTGATGGGTACCCTCGCCAAGGAGTTTGGCTTCCGGAAGGTGGCCGTGACAGGGACGCTCCTCACCGCCACCTCTCTCACACTCAGTGCCTTCGCCGCCTCCCCCACCCACCTTCTCATCACCTTCTCACTCGGCTGCGGACTCGGCAACGGGCTCTCCTGC…
>evm.model.scaffold43791.1
ATGCCAGCAATGCCAGCAGGAAGCATCTATCAGCAAGGTCAAGGACCAAGCTGCTGGGACAGGGTCAAGCTTGGTTTTATGATGGGCTTCTCGGTGGGTATGGCAACTGGAGCACTCTTTGGTGGGTTCACTGCTCTTAGGTATGGGCTGCGTGGCCGTGAACTCTTGAACAATGTGGGCAAGGTAATGCTTCAGTCTGGTGGCACGTTTGGCACCTTCATGTCCATTG
>evm.model.scaffold43805.1
GTCTAAGAATTGGGATAAGGCAGTATACTGGTTAGAAAAAGTGATAAATACTAACACTGAGGATGAGGAAGGTAACTTTGATGGCACCATGGATGATCCTCAGTACCAGCTGGTGGCACGCCAGGCTGTCATGTATCTCTCGGGGGGATATGGCTTAGAGAAGGATCCAAATAAAGCAGGAGAGTTGTATACCTATGCTGCAGAATTAGCCACAGAAGCCATGAAAGGAAAACTTGCTGCTAAGTACTATATGCAAGCTGAAGAGGCCTGGGCAGAGT
>evm.model.scaffold44350.1
CCCGTCATGTCAACCACACCACGCCAGCCACCACGACAGGACTATATTCTCCTCTTCCCTCCACCACAACCCTCCTCCCTTCCTTCCTCGGGTTCTCCTTCCCTCGCCTCACCTTCGCTTCCCCGCCCTCCCCGCCCACCTGCTACAACTTTATAAATCCCTCAGCTGGCGGGGGAGGCGGCGCGCATACCTCGGCGGTCTATCATAACAGCGGTGGGTCGGGGTCCAGGGGTGCCTGCCACCTCGCATCACCGCTCACGTGTGAAGACGCGTTGATAAACATCTCCCGCCCGTCAGCCCTCCACTCCTGCTACCCAGCCCGCACCGGCCCGCCCCGCCCGGGTTTGTTGACGTGGGTGTGTGTTGGCGGTGTGCTGGAGCGAGGCCTGGAATTTGTGC…
>evm.model.scaffold44548.1
ATGGTGATGGATAACATAGAAGAGGAGGGGATAAAGACTGGGAGTATTGAAGAGAAGATCTTTCAGCGACAAGCCCACAAAAAAGCCTTGAGCAGCTGTGTTGTGGACTATGAAGAAGATGTTCAGCGACACTTCTCAGTGTCAGAGTTGCGTGAGCTTTTCATCCTCAACACCAAGACTGCCTCAGACACTCATGACAACTGCTCCCATTTTCCTATGGAGTTGCTGTTCCTCACTAGTCTTCTCCACAAGGCTCTGTCCCCAACCTCCTCTCCACTCAATCCTCTCACCATCAG
>evm.model.scaffold44554.1
ATGATGAAAAAAGTGAATTTGTCTCAGTTGTTGAGCCGTTCTCCGCGCCATGGAGGGAGGAGGGCGAGCAGTGCCAATGGCGAGGTGTTTGAGGTGCTGGTGGGCTGCTCCTCCTCCTCCACCTCGCCCCCCGCACACACTGCTTCTGCCAACAACAACCCGGACAAGGCAGGCAAAAAGAAGTCCAAGTCTGGCATCCTGCAGACCCTCAAGAAGAAGCTGAGCGGGAAGCTTGACGCGTGCCAGGGGTCCCGCTGCAGCTCGCCCAAGAAGAGTAAAAGCTTCGAGGGTCTCTCAAACAGTTTTGGGGACTCCTTCTCTCAGTCCATCAGCGAAGAGTCCTCCAGCGATGGCCTGAACACGTCCGGGGGACAGACGCACAAGAGGCAGCACAACAAG…
>evm.model.scaffold44634.1
GAATGGATTCGTACAATTGTTGCAAATCGTCTTGGCATTGATGGCAAGAGCTGGTCTAATTTCTTCTCAATGCACAACAGTGGAACTTACAACAACCAGTGGATGGTTGTTGATTATAAGCTCTTCAAACCACGAAAGAATATCAGGGATTGA
>evm.model.scaffold44638.1
AGTCAGTGGTGGATGGAGAGAGAGTCGTCACCCAGGAGGAGGCTGTCGTGGAGGAGGCCTCACACAAGACAGCTGATGCCAGCCCCAGTGGAATTCTTGAGACAGTGCAGAAATTGGTTGCCTCTGCTGTGTCTCCTTTAACCTCAGATTCCGTTGCTGCTGAGGAGACTGAGGTGGAAGGTTCACAGCTAAATGTCAATCCTGCCCCTGTTGAGGAGGTGGAGGATGACAGAGTAACTGAGGAGCTAGTGGTGCCTACAAACCCTTCCGAGCCAGAGGAAGCCCCCACTGTCCTCACTAATCAGAATGAGGAGGAGGCTCCTGTCGAGAGCAATAACAATAAGAACAAGAATAACGTGAAGCTGGTTGGAGTGTACAATGAGGTAGTGGACAATGTCA…
>evm.model.scaffold44756.1
AAACTTTGACCGTTTTGACTATGAGCGCATGCAAGGGCCACATAATCCAATGGGTCCACAAGGTCCTGATAGGTATAATAGACCTCCACAGCCCAACAATCCTCATTGGCAAGGATTTGGCAGGAATGGTCCACGTATGGATGACCGTCCTTTCCCACCACGAGATGAAATGAATTACAATTGGTTTGATGATGGACCACAGCCTTCATTTGAACAGAGAGACTTTGCCCCGCGGGGACGGCCAGACTATCCATTTAGGGGAGGACCACGCCGAGGACATCATCCAAACATTAGACAACCATACAGGGAACCTTG
>evm.model.scaffold44949.1
ATGGAATCAACAGACACGGAGATCCTGGACTTCCTTCTGCACAAGAGCCGCTACGACAAGAGGATACGACCCCCAGACAAGGACGGCCCGGTGAGAGTCAACGTGAGTGTCTTGCTGCTCAGCCTCTCCTCCCCCGATGAGTCCAGCTTGAATTACGAGGTGGAGTTTCTTCTGAACCAGCAGTGGCAGGACCCGCGGTTGAAACACGATGATAATGGTCGCTATGATTACCTCAGTGGAATGCACCACCTAGTAAGCCACGAGGGAAGGTGTGGTGATGTCATGTGGTGCAGTGGTCATGAATGTAATGTGGCAGGATGTGGATGGGAATAA
>evm.model.scaffold45207.1
ATGGAGAAGCTAAAAGCGTCATATTTAAACACTCCTCTATTCTTCCTTAAGCGGCGGTGGCGGCGACGGTGGCCTCAGCCCGGCAGGTCCCCGCCACCACGCACAAAAGGACTATTGACGGACCATCACGCCCTCCTGGCTGTGTGGTCTGCCGGGGGCTGCACCGCACAGGACCGCAACCCCGGAACCCCAAAGCCTTACGCC
>evm.model.scaffold45366.1
TATGTTTCTTTGCCCCTGCCCTTCCCCTTGTGGCCGCTCCCCACCAAATATCTGACCACGAGTCCAGCCACGGCATCTGGGTCTCGCTCCTCCCGTCGGTTCACTGGTTTATCCGCGACACAAGACTCGCCATCCGTACACATTGAATTCTTACACCGCGTGCTGAATTCATCCTCACAGCAGCGAATTCCCTCTATCCACATTACCTCTCAGCTCACCGCACCTCTCCACCGCCGCGCCGCCCCTTCGCACATCCACCATTCTCCCCCTCCCCTCACATCGCCTCACACCAACACCCTTTACCTCACTCTACTCACCCTACCGCAGGACCCTCGCCGGGCCCTCCGCCGCACAGGAGCCGGCTGA
>evm.model.scaffold45369.1
ATGAGTGGGGAGAGAGAAGACATCCTTCTACAAGTCAACAATGTTCGCTACAAGAAAAACAATGGACAGTTGTATCTCTCCCAAACTCGAATGGGGTGGATGATGGAAGAATCGGACACTTCTACTGTCAGCGTCCTCTACAATGACATCCGCACTCAGAAAATCTCGCCTGAAGGCAAGCCAAAGGTTCAACTCCAGATTGTTCTGCATGACATCTCTTCCTACACCTTCCATTTCTGCACTCCTGAAGGAAGAGAAAAGCAGATTGCAGAAAGGAATAAGGTCAAGGAGCGGCTGAGTCAGCTTATGTCCCAGAACCGGAGGCAGCCTCCTGATGAACTTATGGAAAAGAAGAGGATGTTGGATGAAAATGAACAACTGCAGCAGTTGTATCGAGCC…
>evm.model.scaffold45394.1
ATGGGTCGAGAACTGGAGGACAGCGGCCCCACCAACATCACCCCCCCGCACCCCGCCATGGAGGACAAGCCGCCCAGCAGGTCGCCCTCTCCACCCCACTCCCTGGCCACTCTCCTCCCTGTGAACCTGAGCATCTCCACCTCCCAGGCCCTCGTGGTGGTCTCCACCCTACCCCCCTCCATCACCTCCACGCCCATCTCTGTCACGCCTGTCCTGCTCACAAGCGATGCTCCTTCGCCGCCCCCAAGCGCCACACTGGTCAGCTCGGAGGAGCGGCCTGAGGAGGGCACCAGCAGCAGCGTTGTCCCGTCGACAGAGCCGCAGTCACTGCTCCACCAGAGTATGGCTGAGGCGCTGACCGCGTCCTACAGCCTATCTCCTTCCTTCGGCGACGACTCC…
>evm.model.scaffold45436.1
ATGGGGGATTCTGGTGACACCGGGGGACATGCCGGGGGCGGCAGGGGGCCACGGCTCCCCCTGCTGCTCTCGCTGTGCCTCCTGCTGTTTCTGCTACTGCTGCTGCCCGCCTCGACTGCCTGTCCTGCTGCCTGCTCGTGCGAGGCAGTCCGCCAGGGCCGAGGGACGTGGCCGTCCCACTCCCGGACGCCAACACTGTGGCCGTCACCTCCAAGAGTGCGCCAGGGCTTGAGGGACGGGGCCGCCCCACCCCCGGACACCAACACTGTGGCCGTCACCTGCAAGAGTGCGGGCCTGAAGGCGCCTCCTGACCATCTGGCACTGAACGGCCTCAACTCCACCACCGTCATTAAGCTGTGA
>evm.model.scaffold45540.1
ATGGAAAAGGAGAAGGAAAAGGAGGAGAAAGAGAAGGAGAAGGAGAAGAAGAACAACAAAAAAAGAGAAAAAGGAGAAGAAAATGGAGGAGGAGAAAGACAAAATAATGAAAGTAAACACGAGGAAGAAAAAAACAAGACAACAATAACAACAGCAGCAACAATAATAACAACACGAAGGCCTTTAGTTGACCCAATAACCATCAGGACGTCGATAACAAACCTACGGCTGCCCATCACCTCCCTCCGCGTCACACAGTCCATACACCAGACACGTCCCGCCCCGCCGCCAGTGGTTACATAG
>evm.model.scaffold45601.1
GAGCGCTTGCTGCTATCTGTGCTGCCCCAACATGTGGCCATGGAGATGAAGGCAGACATCATCAAGCCAGTGGAGCGACAATTCCACAAGATCTACATTCAACGACATGAAAACGTCAGCATGGTGTTTGCAGACATCGTGGGCTTCACAGTACTGGCATCTCAGTGCACTGCTCAGGAACTCATTCGACTCCTCAACGAACTCTTTGGGCGGTTTGACCAGCTTGCTGAT
>evm.model.scaffold45641.1
GCAGGCTTGTATGAAAAGTGGGCGGAAGATCTCCTGGCAACGACTAAACTTAGAAGTCAGCGGGAACAGAAGAAGCGCCAGATTGAACTAAAAGAAGACGGGGAGACCAAGGAGAGTCTCATGGCTCTCACCATCATCCACACACAAGGCGCCTTCTTACTACTTCTAATCGGAATTAATATTGCTTGTGTGGCAGTGATTGGGGAGTTTGTGGCAGCTCGGTATGCACAA
>evm.model.scaffold45647.1
AGTTCAAGAGAAGCTGAGTGGCCTGACGACAGGCTACAGTGTGGAAGAGGCACAGGCTATTGTCTCTCAGCTTAGGAATATCGAGGAGTCACTGCGGGCAGGAGAGAAGGAGAAGGCTGAGCTGATCAAGTCTCTGACAGTGCTGCGCCATGACATCATATCTGCAGAGGCCACACATGCCATTGAGGCAAACATCGAGAAGTCGTCAGAGAAGCACAGCACTGCATCACAGACAGATTTTTGTGGTGAAGGCATGCCACTTGGTGCCCGCCTGGCTGAACTCACCAGGCTAAAACTGGAGTACGACTCAGCCAAGAGTACTCTGAAAGGTCTCCAGCACGATTTGGCAGAACTCGAAGAGCGGCTCTCCCCAGAGGATCTGCAGAGTGATAGGGACCG…
>evm.model.scaffold45677.1
GAGGCGCGCGCCCCGGGGCAACGCTGCCTCTCCCCTTGGGCACACATCCACTGCTCCACGTTGACAAGTTTAAACCCTCACACGGCCACCACTACCAGGTGTGTGGTAGTAGCAGCGGCGGTAGAAAGGCTCGCTCCTCCTACACTGTCCAGCAGTTGCAGATTCTCAACCGTCGTTTTCTGAGGAGCATGTACCTGGCGCAGCACGAACGCTCCGAGCTAGCAGCCATGGTTGGCCTCTCTGAAACCCAGGTAAAGATCTGGTTCCAAAACCGTCGATCGAAATACAAGAAGCACATCCGGGCTGGCCACCGTCGTTCCCACCACGCCAAGAGCTCTCCCTCTCAGGGTCCCCCGCGCGTGCACCGCAAGTTGAAATCGTCCTCGCCGCCCGTTGGGA…
>evm.model.scaffold45678.1
ATGGCGGACATTACGCGCGCCTTCCCACCAAAATTGGCCGTCATGGCGGTGCTCAGACGGCCGCAGAGGCGTATCCCTGCCAGGACACGTGGCGACCCCACCACCTCTGGGATGCCTACAAGTAGAGTCGTGAGTCGAGGTGGTGGTGTGGCGTCGCGGAGTGCCTGGACGACCAGGAGGAGGGGGCGGGCCGAGAAGAGTGTTCTGCTAATTAGGTCGAGATTAGGGCGCTGTCAAGGGGACTATTAG
>evm.model.scaffold45706.1
CATTAATCTCCAACCACATTTCTCACGACCCGCTACCAACTTACCTCGTCTTCGTGACAAAGAAGTGGAGGAAGAAGGTTAAGTTTGAGGACAGTGAGATATGCCTATCTGTCTCCACCTGTACCGTGACAGCAAAACATACAGGTGGGGGTGAGGGTGATGGTGGGGCTGTCCCTGTCCTCACCGCCGCAGCTACTGGTGTTGAGTGCTGGATCTCTGCCTTTCCCCAGGGCCACCATGCACTCTAG
>evm.model.scaffold45766.1
ATGATGCCTCCCACCTGCCGCGCCCCACTGCTGTTTCCCGTCAGGCTTGGCTTGGGGGCATCTTGCTCCTCTGTTTCTCTGTACCACGCCCGGGATCTCAGCGTGTCCGCGGCTCGAATATCTTGGTGTGCGTCATCAGCAAGAAGGTTCCCTTATGAACCAGAACGGGCTGGCACAGCAGGCAGGACACGCAACATCTTCCAGACTCGCTAA
>evm.model.scaffold45881.1
ATGACTAATCGAACAAAGGAACACTACTACTACTACTACTACTACTGCTTCTCCTTCTCCTCCTCCTCCTACAAGTCATCCTCCTCCTTCAGAAACAATAAGGTGTCCATTGAGGAAGGTCGTGAGTCTCATCACCTCACATCCCTGCCAAGCCTTTCCTCGCCTCGGCCTTCCACCACCGCGTGCAACCATCAGATCACCGCTTTCAGCCGCTGCAGGGTCAGGACGCTAATTCAATGGCCGCTACTGCAAGAGATACTGGTCAAGCGGCGCCACACTGGTAAATGA
>evm.model.scaffold45884.1
ATGAAAATCCGATTTCAGCTGTCAGCAGACGACATGATGCTAAAGTGTTTGGCTGGCAGAACTCAAAATCGAAATGAGTCACTCCATTCCATAACATGGAGGATCTGCCCAAAGCACAAAAATGTAAACAAGCCGATGCTGGATTTTGCTACGGCCCAAGCAGTAGCTAATTACAATACAGGCTACGCAAACAGCTACCTTGACTCCATTATGGGTATCCCCAGGGCAACAGCAGTGCATAAACTTCTGAAGGAGCAAGACAGGAGAATGGACATCGTTCCAAGGAAGAAAATACAAAACAAGAGGCTGCAGGAAGAGTTAGCATATGAAACAGGGTTGTTCTGA
>evm.model.scaffold45923.1
ATGGCGGGCAAGATCCTTCCCCTGCCGGATGAGGTGCGGTGCCAGTTGAGATCAGGCGTTGCCATCGCATCTGTGGCCCAGTGTGTGGAGGAGCTGGTCCTGAACAGCCTGGATGCTGGTGCCACCTGTGTGGCCATCAGGGTGGACCTGTCCATCTTCAGGATCCAAGTGGTGGACAATGGGGAGGGTGTGCCACAGACTGACCTCAAGTACCTGGGGAGAAGGCATGCTACAAGCAAGTGTCACTCCTTAAAGGACCTCAGCAGCAACTTATGTCACTATGGCTTCCGGGGAGAGGCTCTGGCCAGCATCATCAATTTGTCAGCCATCGTTGACATCACCACCCGCCCCCAAGGCAGCCCCCGCACCCTCACCAAACTGTTCACGTTTGGGAAGGAG…
>evm.model.scaffold45984.1
GACCGTGTGGAGCAGATTGCAGCCATTGCCCAGGAGCTCAATGCCCTTGATTACTATGACTCGGCCACCATCAACACCCGCTGCCAGTCCATCTGTGACCAGTGGGATCGTCTTGGCACCCTCACCACTACTCGCCGCAATGCACTCGAGGAGACAGAGAAGCTGTTGGAGAAGATTGACCAACTGCACTTGGAGTTTGCCAAGAGAGCAGCACCTTTCAACAACTGGTTGGATGGCGCCTGCGAGGACCTGGTGGACATGTTCATTGTGCACACCATTGAGGAGATCCAGGGACTCATCGACGCCCACAGCCAATTCAAGGCCACGTTGGGTGAGGCCGACAAGGAGTACCAGGCCATCACTGCTCTGGTCACAGAAGTGCAGAATACTGCCCAGAAG…
>evm.model.scaffold45994.1
AGGCCAGCAGCAGCAGCAGTGGTGGTGGCAGCACCAAGCGGGTGACGGACGGGGACGTGTTCCCGGGGTTCAAGCCTTCCCTAGAGGCCTGTCAGCTCGACTGGAGTGACTACCCCCTGCCAGGTGTCACCTATTCCCGCACTGCCTCACGCTATTACTGCCCTGTCATGTGTTTCCGTCATGACTCTCGCCATGAGTCCCAGGCTGCTCCCATCTCTGCTCCACACCCTCGCAATCCTGCGTCCCACGCAGGGCCTAAGAGGCCCACTGAGCGGCGGGTGCTGATCAGCCCGGGCCATCCTGGAGACCCCGAGGGAGCGGCGGTGGGGGCGTCCATGGCTGGGGCGCGGCACAGCGGCCACCGCAGCAGCAGTGTCAGCAGCGAGGGGTTCTGTGACC…
>evm.model.scaffold46038.1
GTAAAGTTCATGAGCTGTCAACCAAGAGAGATGGAGCAGTTAGTGGGGAGTGGCATGTGCATGCTGCAGCTCAAGCTCTGGCACTTGCTGGCTGCTGGGCGGACCTTGCCATCTTCGCTTCATGGCTGGATGATACCAAGACGGCTCTCAAAGCTGGGATCTTGGCCAGCTTTAGTGATAACAAAGTACCAGTACCACCCAGTGTCCTCCCTTTGTATCAAATCAAGGCCTTGTTGTGTGAACCCATCAACTCCACTGTGACAGAGTTTCATTGTCACCAAGAACTGCTACAATTAGCAGCAATGATCAACTTGGAGATTCTGCCTGTCATTCTCGAAGAGTGCTTGGCCAAGATAAAGGAGCTAATACCACTTTTTAAAACCTTTGTGCCTTCCCAGA…
>evm.model.scaffold46043.1
TGTTATGAGAAGTTATCACACCAGCCTGGAGGAGCCGCCTCTACCTGGGAGTACACAGGGCGCCTCTTCGCCCTGGTGCCGGCCAGCAGAGTGTTGTCCTTCCTAACAGGGTGTTGTCCTGCGTGTCAGAGTGCTGCTTTGTCTGAAGTGCTGACCTGTCTTGTGCATGGCATGTGGTTTTGTCTGCCGGACCCTTTGTCTTCCAAGCGAGGCGTCGTCCTATCCACTGCAACTCTTCCTTTAACGCTGGAGGGCTGCATGGGCAATGGAGGGACCGGGTAG
>evm.model.scaffold46119.1
ATGTGGATCTCGAGTGGGTTTGGATCCCTTAACGGCGTTTCTACCGTCACGCTGAAGTGGATTCGCAGCCCTTCTGTGCCTCTGGGGAGATTGAAGCGAGCTGATAATTGCGGAACACTGGAAGAATGGAGGAGAGATGACTGTGAACTGAGAAGAAAGACAGAAAGGAGATTACTGAGAATTGCGGCAATGGAAGAGGGAGAGGAAGAGAAGAGGAAGGAGACGAGATG
>evm.model.scaffold46157.1
ATGGACAAAACTCTGCAACCTGAGGGCAGAGACTGCAATCGCACAAATAGCCTATCGTGTCCACGCGATGAACACAACTCTCCTGGGCAAGAAAGCCTCACAAGGAAAAGCACTATCACCAGGGTCCATCAGAGCTTCGCCCAAAACGAAGATCTCTTCAGGAAAAAGACATGGGCTCATAAAGCTGCACAAGGCATCAAGTCCCTCAAACTCGGAGCACTCTTCCTGACAAGAGCCACCGACGCCCCACACCCAGACTACACTGAAAAAAACCTCCATGGCAGGCTCCCAGCTACCGCTTCTCACCTGTGA
>evm.model.scaffold46171.1
ATGGTGGTGGCGGCGGCCGTGCTGTTGCTTGAAGACCGCTTGGCGTCTGCCCAGCGGCATTATTTCCAAAAGTTCTACAGTCACATGTTCTCCAGCTCTGATACAGACTGGCAGGACCGTGAGTGTCTACTGACGGTGCAGGGAAGAGAATACGTGGGACAGCTGAAAACGCCTCAAGTAGGCCATGAGTACTTGCGCTGTCTTCACTGGGACAAGGTGGCCTGGAACGTTAGGATACATTATGACCACTCCTCAAAAATTTCCAATTATTATTTGCCTGGATTTAAAACATCGTTAAATCGTCACTACTGTCGAAATCCCGGCGGTATTTGGTCCCAGCCTGGATGCTTCCTGCAGATACCGAGAAAAAAAAAGGAGGAGAAGGCTAAGGCTGCATCG…
>evm.model.scaffold46217.1
CCGAGAACCCTTAAGATGTTTCAGGTGCCAACGTTTCGGCCACCACCGCGCCAGCTGCACTCTCCCCAGCAGATGTGGGGTATGCACAGGCCAGCACGAAACGGAGGAGTGTATCAACAAACACAAAGCCGGTCAATAGACGACAGCAAAGTGCCCAACTGCCAGCAAAGCCACCATGCGTGGAACAAAAACTGTGGCACCAGACAAGGCCTCGTCACGACCCAGAAGGAGGCACAGAAAACTTGGATGGTGAAGCACAGGCCTTCCCTGGCGAACAGCCCAGCCTTTCAAAACGGACCAGCACTTGCTGCCACTTCCACCTGGGGGGGGGGCAAGAAAACGATTCAGCGAGAAGAGGAGGAGGAAGCACTGATGCCACCAGCGACCGAGTTCCCTGCC…
>evm.model.scaffold46217.2
ATGCAGAATGTTCCTGAAGCTTGCCTCATGAACACCTATGAACCAACACACATTGATGGAGGAGTCCTGGATCTCACATGGGTGTCACACCATCTTCACACGGGATCTTCCTGGAGCATTCATGACCACCTAGCTAGTGACCAGTTCGCCACGATCACGACCATCCCATGCCCGCTCATTACCATGGAGCCATCACCACCACGCTGGAATATCACCAAGGCGGACTGGGACAAATTTCAAAAAGCCTTCACAACCTTTTACGAGAATAAAGAAATACCACAAACCATTCAGGAAGCTGAGGAACAGCTTGCTCTTGCCTTCCAAACAGCTGCCAATCAGGCAATTCCACTCTGCAAACACACTGATAGAAAACACAAAGACTGGTGGTTCTATGACTTT…
>evm.model.scaffold46217.3
ATGAGGGCAAAAGAACAATTGACAGATACACAGCTAGCTCAAGAAGCGAGGCGAGCCCTCACCAAACCACAAAACAGGGGAGGCGAAGATATTTATTTCACTGATGGATCTGTCGATCCAATCTCACATAAAGCTGCTGCTGCCTTCATACACGCAAGCGAAGGTGCCTTCTTCTGGCTTCCTAACGGTTCCTTCACACTACAAACCGAACTTGTAGCCATACTGCAAGCACTCACCCATGCCACCAATAAAAGAGAAGACATCATCATTCACACAGACTCCGTATGCTCTTTACACTTCATAAAACAATCTACACCCAAAGACAACATATTTTTGTTCACGAAAATACACGCCACAGCCACTAACATTACAAGACAGGGCAGACAGATACACCTCAAC…
>evm.model.scaffold46240.1
ATGATAACACAAATGGATCAAAAGGGAATCAATGAAATGATAGTGATGATAATACAATTGAAAAGAAAGATGACAACTTATGATGTCAGCAAGATTGAAAAAAGCAATAGCACTGCAGTGGTGCACCTCAGCCTTCAGCCTCCATGCTTTCAAGAGACAGCCTGCTCTACTGGCACCTCAGGAGTCACACCCCAAGGCATCTGTTGCTCCTCAGTAGGAAACAATGAGCGACAAAAATCCAGAGACTTATGGAATATCCCTAAAAGGAGCATTGAGGGTGTGCACCACATTTGGCAACACTTCTTAACACAGGAGATAGATATTAATAAGATCATGTTGTAA
>evm.model.scaffold46350.1
ATGGGAGCCCAGGTGAGGGGAATCGAGCTCTCAGCCCTGCCCAGGAGGCTAACCTGCTCCTGGATTGCTGTAGACGTGCGCTGCATGACGGATGGGGTGGCCGCCTTCAGGAGGCAGGTGGGGCTGGCCGCATTATTGCAAGTAATGCAGTTCAGGCTGCACCTTACTTCAGCCCTGTTAACGACAAGGTGA
>evm.model.scaffold46539.1
ATGTGCGCCATCGTTTACAGTCATATTGATGGTGGCCGTTCCTGCGACGCAACACCAAGGCGGGAGGTGCTTGGAACGTTCCTGGTAAGACCCATGACGACACGCCGCCGTCGACTGCACGGGGAAGGGTGGAACGGGCGGTGGAGAGGAGGGAGAGGACGTGTAGGGGTAGTGGACGAGTTGGGGCAGTGGTGGACGGGGGTGACGGACTGTGGACTAATGATAGACAGGCGGGAGGAATGGGTGGATGAGCTGGACGGGTGGTGGACGGCTGGTAGACCGGAGGGAGGGATGGTGGACGGGTTGTGGACAGTCTCGTACGCAGCTCACGGTATCCAAGTTTGA
>evm.model.scaffold46689.1
GACACAGGCAGACACCCCCAGGATAGCCACCCTTCCCCCCAAAGGCTCCCCTCCTCTTCGCTCCACCTCGGTTCCGCCTGAGCGCACCTCCCCCACGCCGGTCTCTGCTCCTCTCCCGGGTCGTCGAGGTGTTGTGATTCTCCGCGCAGCCACTCAGCCGCCCCGTGCCCCGCCACTAGAGCCTGCCAGCGGGGCGGGGTGCGCTGGGGCGGGGTGGCGGTCCTGCAAATGTCTCGCCGAATTAGACTCTCGTAAATCTCTCGGCGGCGGGTCAGGGGTGAGGACGCTCCTAAATACTTCATACGGAGCGGAGATCAACATTCATCGTGGTCAATC
>evm.model.scaffold46710.1
ATGTCTCCCCGCCCACCCCCTCAGTCCTGCGATACGTTTGTTGTCTTGTCGGACCTCACCAAGGGTGGCCACGTTGTCTTTGGCAAGAACTCGGACCGGCCACAGCATGAGGTGCAGGAGATAATTTACTGTGCAGCAGCTGATCATGATGCAGGCAGCAAGGTGCAGTGTACATACATAGAGGTGGAACAAGTGGAGCACACTCATGCAGTGATCCTAAGCAAGCCATCATGGATGTGGGGCGCAGAGATGGGTGCCAATGAGCATGGGGTGTGCGTAGGCAATGAAGCAGTGTGGACCAAGCTGCTGGACGACTCTGATCAGGAGGAGCGGTTGCTGGGCATGGATATGGTGAGACTAGCCCTGGAGCGCAGTACATCAGCAGTGAATGCAGTGGAG…
>evm.model.scaffold46807.1
ATGTCTGCCGCTGAGGGGGTGTCTGCTGACCCTCGCGGTTCGCCGGCTGCTCTGAGGTGCAGCAGGTCTTCCAGGCCAGGCCTTGCGGTGCCCTGTGACGTCGATTTAAGCCGCAGGTCCAGCAGTTCGTCGCCAGTTGCTGGACGGTCGGATGTTTACAGACCGAGGCGCCGGTCTAGCGGTAGTCGGTCGCAAGCAGGGCCGGCGTCATCTGCCAGTGGTGCCCCGTGGGATGCTGTGATGGCGGCCTTGGCAGAGCTGCGGGAGGACGTCAACACGTTGAAGGTTGCAAGATCGGTGGCTTCCCCTGTGCCACCAGTGACTGACGGGGCAGGGACTTCTACTGGTCAGCAGCATTCAAGTTCCCCTGCTTACTTCTCGGGTTTTCACGACTCTGCT…
>evm.model.scaffold46837.1
ATGTTGTCAATAGTTGCTCGCCCAAAGCTGCGGCCAATTGTTGAACACACAGGTCACAACAGTCCTTCTATAAATTCCTGGAAATTAGATTCCTTAACTCTCAAGTTCCAACTGAAAGGAGCTCTTCCATATAGCCCAGAGCTCATGGAGCCCCAGCCAGGTCTCCTTCGCTACATTCTACAGCAGCCCTACTCCAGGGAAATGGTCTGCACTGTGATAGACATTCAGAAAAAGCAAAAGCAGCGATGCATAGTTCTGGAGGAGCAGTTAGTGGAGCTGATGGTGTCTGCTCTGGAAGATTGTAGCCGCACTGAGTCCTCCAACACCAGCAATGTGAACAGCACCAGTGACGGCTCCCTGCCTGTCCCTGTCGACCACAATCCCTGCTCCTGTGCACAC…
>evm.model.scaffold46873.1
ATGGGGGTCCTCGCCTGTGTGGGAAACCTGGTAGTCCTAATTGGTCGTTTCGTGGTGAAGGAACCCAACCAAGTACACTCCTTCTACATCAAGAACCTTTCCCTCTCCGATTTTCTGATGGGGATTTACCTCTTCGTCATCGCCTCTTACGATGCTTCCTTCAGGGGCGCCTACATCAGACATGAGTACACCTGGCGGCGGTCGTGGCAATGCAGCTTATGTGGGTTCCTCAGCACACTCAGCTCAGAGGCGTCGGTGTTCACGCTCACCACCATCACTCTGGACCGCTACTTCTCCATCGTGCACCCTCTCACTCTAAAGGAGAGAACGCTGCGGGCGGCGGTTGTGGTGATGGGCTGTATCTGGATGGTGGCGGTGGTCCTGGCGCTCCTCCCCGTG…
>evm.model.scaffold47015.1
ATAATTTCTTGATGGGGATTGGGCGACACTGCAACAAGCTTTTCTTGATTGATTTTGGGCTGGCCAAGAAGTACCGTGACAACCGGTCGCGTGCCCACATTCCTTACCGGGAGGACAAGAACCTCACTGGCACCGCCCGTTACGCCTCCATCAATGCCCATCTTGGTATTGAACAAAGCCGGCGGGATGACATGGAAAGTCTTGGATATGTGTTGATGTACTTCAACCGGGGCTCACTACCTTGGCAGGGGCTCAAGGCTGCTACTAAGAAGCAAAAATATGAGAAAATTAGTGAGAAAAAGATGTCAACTCCTGTAGAGTCTTTATGCAAG
>evm.model.scaffold47027.1
ATGAAGCTCCTAGCCCTGCGGGAAGCTGAGCTGCCTGACCCCATGATGCGCTGGATGCAAACCGCTGACCCTGATGACTGCCTGGAGGAGGAGACTGGCCAGGGCTCTTCCCAGTCCCCTGAAAGGGCAGATGATGAGAGGCATGGCAGGAGGCGAGGTGGTCGAGTCCGGAACGGTCGCAAAAGGGCTAATCAGAAGAATAAAGCCCAGAATGATATGGCTCCGGTTGACAATGAGGTGGAAGTCGAGCCAGGAATGCCCCTGCCTGATGCGCAGCCTCCAGCACCTGTCCAAGAATCTCGTTCCCATGAGAACAGTGCCATCTCATGGTCCCATGTCAGTCCTGCCCTGCTCGCTGTCTGCCTGCTGCTGCTGCTACAACATGCCCAGCCTCACTGA
>evm.model.scaffold47100.1
GCTTCAACACCACTTCCAATGTGGTGGTGCTGGCGGCCACAAACAGAGTCGACATCCTGGACAAGGCGCTGCTCAGACCGGGAAGGTTCGACAGGCAGATCTTTGTACCCCCACCAGACATTAAGGGCCGAGCGTCCATCTTTAAGGTCCATCTCGGCCCCCTCAAGACCCAGCTGGAGAAGAACGATCTGGCGAGGAAGATGGCCGCCCTTACTCCTGGATTTACTG
>evm.model.scaffold47264.1
GTTTGGACAGCGGCAGGGGCGGGGCGGAGCTATGGACTGTAGGCGGGCTGGACAGGGAGGCGTGGGCGGCGCTGAAGGTAGACGTGGTGGTAGTGGACGCGGGCGGATTGACAGCCACCCATACCCTAACTGTTGTAGTGGATGATCTGAACGACCATCCGATGAAACCTGCAGCCAAGACA
>evm.model.scaffold47334.1
ATGCGACGTAGGGAGAGAGATGGAGAGAGACGGCGGAAGAGAGAGAAAAGCCTCCAGCAAGGTTTCCTCCATGTCAAAAAGGAAGAGGAAGAAGAGGAAGGGGAGGATGAAGAGAAGGAAGTGGGAGAACGGGAGAAAGATGTGGAAGATGAAGAATGGAAGGAAGAGGTAGGGAAGGAAGAGATAGAGGGGCTGGAATAG
>evm.model.scaffold47401.1
ATGCATGGACGTCTGCCTGATCCCACGCTCACTACCTTATCCACTATGTGTTATGATGGTTTAGAGAGAGGTCTGATGTCTGATGTCATTCTCCTTCGACCACCTGGTACCAGATGGATGAGAGATGAAAGGTGGCCCAGGAGGGTGAGCCAGTCCTGTGCTGGGGGAGCTTCTTGGGAAAGAAAGTCCACTATGAAGTTTAAAAGGTTGTCTATCCTCCTCTGTGAGGAGAATGCCACTAAGGTTCTTGAGTGGATCTCCATCCCCAGGAAGGTGACAGCTTGTCTGGGTGTAAGGTTGGACTTCTCCCAGTTGACGATGATGTTGAGGGAAGTACAGAGATTCAAAAGTGTGTCCGCCTCGACCTTAAGGCTTCTTCTGTGGAGGAGGCTAGCACTA…
>evm.model.scaffold47407.1
CATTTGTCAAGAGTGACCGACCTGCGGCCTTCCCAAACCTCACCATCAAGTATGTGCGAGGTGCTGATCCCATCATTAAGCTGATGGATGAAGATGGTGATGTGATGGAGACCCTTGCCATCGACAAGTGGAACACAGACTCTGTGGAGGAGTTCCTCAACACCTACCTGCTCCCTCCTTCAGACTCCATAGACCAGAAGCTTAACGAGGTGTAG
>evm.model.scaffold47407.2
ATGAGTGAAATAAAACGCGTAATAGAGGAATTGTTCAACGTTAGAGAGGATGAACAGAAGATAAAAGCAGGGTCTTGTAAGATTGTGTGTTCACTGGAGCCAAGTGAGAGAGCGTTACTCGAGGCTCAGATCACAGCCAGGCTACAGCATCTTTTGGATCAAGAACCAACTCATGCCCTCTTAGTGTGTCAGCGCTGTGAGGGATGTCCAGCCTTGCGGAGGGTACTGAGAGGGCCTTGCTGGGCTGTCTTGCTGAGGGTTTGCCTCGAACACCTTGGGGCACAGCAGGATGGGCAGCCATGGCCATCACACCATCTTCCGAGGGCTGTCAGGGTCCTTTACATTGTGCTGAAGGAACAACCCACACAGGACCATCACCAAGACTGCCACCAGAACACC…
>evm.model.scaffold47463.1
ATGTCTTTGTTCTTGCAGGTGCCCGTGTCTCTGGCCATGTCGAGTATGAACAGCGGAGGAGGACACCATCAGTTCCAGCAGCAGCAGCAGCAGCAACAGCATCAGCAGCACCAGCAGCACCAATCACAGCATCAGCAGCAGCAACAGGCCGTCCATATTCATGCCCATGCCCGTGGCCCATCGTCCATGATGTGTGCCACCCCCACACAGCCCCACCACACCCACCACCTCAGCAGTGGCCATGTCCAGTCCTCAACACATCAAATGGGTGGAGCCAGTGGGGGCAGCTATGGTAATGTTCCTCGTCTCCACCATTGCAATGTCCACTCCTTCCTGTGTTCAAATCCACCACTCCATCACCAGTACCAG
>evm.model.scaffold47510.1
ATGTGTACGGCCTCGGGGAGAACGCACACGACTCCTTCCGACACGCGATGGACGGCTCAGTGTGGCCGCTCTTCTCCCGAGATGAGGGACCCGTGCCACAGGTACAGGCAGAGGCTTCCCGTGGCAGGCCAGGGACCTCAGCAGCAGACAGTGGCTGGATATGGTGCTTGTGGCTTGCCAGGAGGCAGCCAGCCTGTGCTGCTGGGAAATACTAGAAATGTTCCTTGTTTCCTTGTTGCAGGCCGGGAAGCAAGTGAACCTCTACGNGCCCACGGCGTGCTGCTCCTCAACAGCAACGCCATGGGTGAGCACAGAGTGGCAGAGTGA
>evm.model.scaffold47530.1
AAAGGGTCAGCTGGATTCTGTCAGTGGCACAGAGTTTTCTAGAGGACAGAGCTCCTATGGTGTGTCTATGGAGGTCACTCCTAGGTCATCTGGCTTCCCTGGAGAGGCTGGTCCTGGGCACCTAAGTACACTCTTTAGGGGTGCCAGAAGACACACTGGAAAGCAGCATTGGATCCACCCTGGTGGCAGGTTCCTCCTTCCCGGCTGTGTCAAGCGGACCTCTCCTGGTGGATGGATCCAGGTCATCTTCTCAGGGGAGCTCCCTTTGTGA
>evm.model.scaffold47613.1
ATGTGTGGCCGCACCTTGCTGCCCGCTGGTCAGAGGCTGTACGCTCGCACCCACACTATCGTTCCAGCACCACCGAGTTTCCAAGTTCTCAGAAAGTGTCCAAAAATCTGGCGTGTACTGCGAGTGGCCCAGAGAAGCACCACGTTTGTTGTGTCCAGACCTTGCCGGAGTGGCTGGGCAGGTGAGTCGTGCCCACAAACCCTCGCGCCTGCCAGAGTGGATCGTCCCGTTCTGAAACAAAGCTCTGCCGCCTCCCCTTCCTCACCAGACACACCTGCGGGCGGGGGCAGGGAACGCTTCACTCATGTGAAGGCGTAA
>evm.model.scaffold47654.1
GCGAAAAAACCGCAGTAACCAGGTAAGAGAGCGAGAAAGAGATCCCATCCTTGCCGAAAGTTTGAAGCAGCCAGTGTTCCCGCCAGGTGAGGTGAGGCTGAGCATTGTGGGAATACCAAGACTCTTTCCGGCCACAGAAAACAACATGACAAAGGGTACCTCGTCATTTGGAAAGCGCCACAACAAGACACACACGCTGTGTCGGCGCTGTGGCCGCTCTTCCTATCACATCCAGAAGAAGAAATGTGCCCAGTGTGGGTACCCAAGCAAGAAGACCAGACGCT
>evm.model.scaffold47660.1
GATGCCACATTCGGGGAGATGCGAGAGGTGGCCGGTCTGGAAAAGGAGGGTCGCCTGGAGTTCTACACACAGGCGCAATACATGGTCAGTGTTGACACTCTGGTGAGGAGGGGAAGCCACGTGCTTGCCGATGTTGAGAACACTCTGAGGAAGATCATTGCCTTTGACTTCACTCAGAAAGAGCTCTCGGATTGA
>evm.model.scaffold47695.1
ATGAGGTGTTGGGCGACTTTCGTGGTGGTCTTGGTGGCTGGGGTGTTCTGTGTGCCTGGCATGGGTCAACAGTACGCCAGTAGCATCGGGTCCGGCCAGACGGGATCATCCGGCACCACAGGAAGTGCTTCGGGTGCTGCGTCTTCCCAGGGGTCTCTGGGATCCCCGGGAAGCGGTCCTGCATCGGTAGGCCAAGGGGCGGGACAGTCTGGCAGCGGTGCAGCTGGCAGTGGCTTCGCCGGGTTTGTAGGCACTGGGCGTCCCTCAGGTGCTGGTGGGGCGACGTTTGCTGGAGCTGCTCCTGTCGGAGCAGGACGAGTAGTTGCCGGATTCCCTGGGTTCAGCGGCACTGCTGGCACCGCTGACCAAGGTGGTGCCGGTGCTTTCCAGCGAGGCACA…
>evm.model.scaffold47776.1
ATGCTTACGCCACACGCGAGCAGGTCGTCACCCGCACCAATGTCGTNTATCTACACCACCATCTACAGGACCCAGGTGCAGCCCTTCACGCAGGTGCAGACTGTGGTGCAGACCCAGTACGTCACCGCTGCTCCCGTCTTCGAGACCAGGGAGGTGACGCGCACCTCTGTGGTGCAGGTGCCTGGCCAGGACCGTGTCATCACCCAACAGGTGGTGCAGACTCAGCAGAGACAACAAGTTGTCTACCAAACCGTCACTCAACCCCAGCAGGTCACCGTCACCAGAACTGTCACAGGCACTTGCGAAGAGAAAGGATACAATTACGACAGACCTGCTATTCCCTTCAACTTCGGAGGATAA
>evm.model.scaffold47897.1
TAGGCGCCGCAGGAGGGTTCGCGCCTAGCATCGAGGCGCCCCCTGCCACCTCTGAGCCGCCTCCCACCACCACAGTAGACGCGGCGCTCCTGCCAGCCTTCGTGGGGCGTCACAATACCACCGTCACCGTGCATGCCGGGGACACCGCCACGCTGTCCTGCCATGTGGTGCGCCTCGGGGACAAGACG
>evm.model.scaffold48029.1
ATGCACCGCGCCGGCCACGTCTCAATCTACGAGGATGACGAGGATATGTCCATGTGTCCAATAATAGCAGGCAGTGTGACGGTCCGCGGTGAGGAAGAAGGGCCACGCACGCCAAGGCTGCCGATGTGGGTCACAGCCTGGGAGCCAAAAGGCCAGGTGTGGAGT
>evm.model.scaffold48029.2
ATGGGCACTTTCACACTGCGGGTCCCAGCTGCCGTGTCCTCCCCTAATCCTAGGACATCGGTAACATTTACTTCCATGCTATCTCAAGCCTTCATTCCAGGGTTGCTACGTTGGGTCATTAAAGTACTACTACATGTGACAGGAAGACAGGTTGGTGTAATCGCACAAATGCCACCCATTGGTAAGGTCCTCCAGGGCAACAAGGTCACCCGCGAGGAAAGTCCACCAACGACCTTGAACTTCCTGGAGATGACTTCCTCCCTCACTCGCCTGACCTTGCTTAACTCTTCCAGCACCACCACCATCGCCACACCAGCAATTCCTATCGCAGGAAATACAACTTGCACAAATGCTACACACGTTTCATCACTCGGCCCCAAGAAATGCCAAGCAGGCCTC…
>evm.model.scaffold48039.1
ATGAGTGAATCAGCAGAGGAGCTCCAAAGTCTCCTGGATATTGTAGGTGGCTATAGAAGAGACTTTGGGGTGAGATTCAGCAGTGAGAAGAGCAAGGGGATGTTTGTGAATAGGTCAGATGACGAAAAAAACTTGGTGTGGAGACTGGGAGAAAATGAGGTGCAACAGGCTGATGAATACAAGTATCTGGAGATGTGGATGAGTCCATATGGCTGTGTGAAAGCAAAAAATGAAAAGATGAGTTTGGTGAACCAGTGGGTGGGTCGACTAAGGATGAGAGCCAGCAAGTATGATGTGCTGCGAGAAGTTTGGAAGAGCATGGCTGTTCCAAGCATCATGTACGGTATGGATGTGATGACGTGGAATGAAAGTGAATTAGAGAAGTTAGAAATAGGACAG…
>evm.model.scaffold48053.1
GCAAGGCCCAAAAGAAGATGGAGGCAAAGTTCTTTTGGTTATTCCAGAAGTTTTCATTCCAGTCATTCTACAACTTGTGCAAGATTATCCTACAGCTGGACATCCAGGTCTCAACAAAATTCTGGCTGCTGTCTGTCATGCATACTATTGGCTTCAT
>evm.model.scaffold48227.1
ATGGAGTGTTGCCTCACCGACTGTGACCTGTGTTGTGTTACCCCCTCAGGAAGTGGTGGTGGCTGCTACAACAGGAGGTCATACGTGTACATCAAACCCACACCTTCGAGCACCAGGTCACAGTGTACGGAAAGCCCACGCATGCAGGTTCGCTCGTGCATGTCAAGAACACGTATTCTAAACTCGTACCACCACATTTGGACATGGAATCGAACACATACCTGTGGCCACACCTGTCGGGTACGCCTAATTAATGGACGGGGTGATTATTTTAACAAG
>evm.model.scaffold48276.1
ATGGAAGAAGACCACCGGAGTGACGACGACAAACATGAGGAGAACGAGATCGTGGATGTAGATGGCAGTGATGAAGACTCGCCCCAGCACAGTCGCATGGAAACCCACGTGGCGTGCGCAAGACGAGCACTGCCACCTTCCTCCTCTCCAGCTGAAGACCAGGGTTGGACGATCCAAAGGAAGAAGGAGGAAGGCAAACACCACCAAGAACAAGTCTCCAGAACCACCAGTCTTTCGTCCCATCAACCGAGCTTGCAGTAG
>evm.model.scaffold48448.1
GTGAATGTGTGGTGGCTGGCTGGGGCAGAATAAGTAACGAAATCTTCACATGCTCTGACGTGTTGAGGAAAGTCCGGTTACCCATCGTCTCAGACGAAGAATGCAGAAAGAGTTACGCTAACATTACTGACACGATTTTCGACAGTAACATCTGCGCTGGATACGAGGAGGGTGGAAAAAGCTCCTGCTAT
>evm.model.scaffold48520.1
GGTTTCACATATGTGGCACCATCAGTGTTAGAGGAAATGGCTCGGCCAAGTGTGGTGAAAGCACGCTCTCCACGCAAGCCATTCACTCCTAATTCCGGGGGACCTTTCTCCCCAAGATCCATCCAGAACCCTTTCAACTTCACTAATGGTGCTGATAGCTCTTCTTCAATCCCACATTATGAGCAAATGGATACCAGCAACTCCACTCCTATGTCAAATAATCAGCAGCAGCCCTCACATAGCCACCACCAGCAAGACCGGAGGCTACATCAGCAACAGCAGCAGCAACAGCAGCAACAACAACCCAT
>evm.model.scaffold48550.1
GTACCGTGATCAAGCAGCACAGGATGCCGACTGGGTGCTGCGGAGAGTGCAGGAACACAGTCAGCAGCTTGGTCCTCGGAAAGTCATGCCATCTTTAGAAAATGATGTGAAGAACTTTTGCAAGAATGCACATGCACTTCGAGTCATAAAAGGCAAACCAATTGTGGAAGAATATAAGGGCAGCATCAATCTCAGTGAAATAGGTGCACATCTGGAAAATCCAGAGAGTGATCTGGTGTGGTATGTGATGCTTCGTGCAGTGGATCAGTTTCACTCAGAGTTTCGGGCATACCCTGGTTATTTCCAAGATCAAGTGGAGACTGATATTGTGAGGCTAAAGGTATGTGTGAATAGATTACTTGCTGACTGGGGGTGTGGTCCTATTGTAAAGGATGACTT…
>evm.model.scaffold48597.1
ATGGCTCGTTGGACTGAGTACTTTGAGCAGCTGTTCACGGTGGATCCTCCAATTGGACAGCTCCAAACTGCAGGGTTACAGATGCTGGATGCTGATCCACCCATTGACGAAACTGCATCCTCTATTGATGATGTCAAAGAGTCTGTGGCAAAGTTGAGGGGTAGAAAGGACGCTGGCCTCTGTAACATCAGTGTGGAGCTCCTCAAAGAGGGAGGTTGTCTGAGTCTCCGGGTGAGGAAAGTCGTCGTACCACCTCACGAAATCAAGGGCAAAAAAGTGGAACTAGAATGTCAATATGACTTAGAGGGCGACCAGCTTTACTCTGTGAAGTGGTACAAAGGAATCAAAGAATTTTTCCGTTATGTACCCGCTGACAACCCTCCAATCCAGGTGTTTCAT…
>evm.model.scaffold48814.1
ATGGCTTGTTTGGCTGAGTACTTTGAGCAGCTGTTCACGGTGGATCCTCTTAGCGGACAGCTCCAGACTGCATGGTTACAGATGCTGGATGCTGATCCACCCAGTGACAAAACTGCACCCTCCACTGATGATGTCAAAGAGGCTGTAGCAAAGTTGAGGGGTGGAAAGGCAGCTGACATCTGTAACATCAGTGCAGAGGTGCTCAAAGCAGGGGATGAGGCCATG
>evm.model.scaffold48832.1
ATGTTAAGCCGTACTGCAGGAACAAAGAAGGACCTACGTAATCCAGTGCTGGGGTGGGGGATAGAGGGGGAACGTCCCGCGGCGACACACCTGTCCCCCTCCACCTCATTCCTCCTGCCGGGGACTCCTGTGGCCCCTGCAGTAGTACCGATCAACGCCGTGTCAACTGATTCCCGTCCCTCCTTTCCTCCCATCCCACGGCCCCGCAGCCCCAGAACCAGCGAGTCCCTCCCCTCAATCCTTACTCCCACCACAACCGGCCCAAACACTCCCCAGGGCCTCTATTATCCCAGTCAAATATTCACCCGCCATAAAGAACGTTACGAAGGGGGGAGGGAACAGAGGCAGGAAGGGAGGGAGAGACAGAATTCCCTGCACCGGTTGACATACTGA
>evm.model.scaffold48895.1
ATGAAGGACAAGAGGCAGCGACTGGCCCTTGCGTGGCCCTACTGGGACTCCGCCCTCGCCGCCACGCTGCTGCATGCCGCCCACCCAGCGCCGCCCCTCCTTCACCCACTGGCCACCTCCGCTCCCCTCACGCCTCACCTCTCCACCCATACTGTGTCCTCCTTCCTTCCCGCCCATTTCGGCCTTAATCCCTTCCTGCCTCCCGCCCACAGTCCAACACAGACCCCTGCCCCACCCCTACCACTCAGGCCCTACCCTACCCTGCTTCTGCACTCCGTACCCCCGGCAGCACAACCCCTACTGGCGAGCCACGACCCACGTCCCTCCCTAGCTCACACCCCAACGCCTCCCCTGCCTCGTCCCTGCCTCCCGCCTCTGCCTCGCTCCACCGCCTGCCTA…
>evm.model.scaffold48929.1
ATGAGCGGGCGGGCCACCCACGGCTCCTTCTACACCGTGGGTTTGGTCTCCACCCCGGCCCCTCAGCACCTCTCCTCCACCACCACCGCCACCACCGCCTCCGCCAGCACCTTCACCGGCACGTACACCACCACGCCCATGCAGCATCTCGCCAGCATGTCTTCGGGCCACACTCTCCCGCCACTCTCCTTCGTCTCAGACGCGGCCACGCTCGCTCCTCCTCGCCTCACTGCCTCCAACACCCCTCCGCCTTCCTCCTCGCCCCCATCCTTCGCCTCTCCTCCAACCATCTCCGGCTCCCCTCCTCCCTCCTCCTCCGTGTCTTCCTCCTTCGTGCCTTCGCCGTCTTCCTCTGCACTCGAGCCGCCTGTTAGTCTCGCCGTCAGCAGCACCCCGCCC…
>evm.model.scaffold49038.1
ATGAATTTCTTTTCTATTTTACTCTGCGTGTTTCTAGCAGGCATTCAGAGTTCACAGGGACGGACGTTCATCGGCCCGCTGCCAACCTCCCACAGGCTCAATGGTGTGATGCTTCCAGGACGGCGAGACGGCAACGAACGCTGCAAAACTGATGGCAACACACTACCTGTCAAGCCCAGGATCGTGGGCGGCACTGAAGCGGAAAAAC
>evm.model.scaffold49260.1
GAGAGACCTCTATACCTGAGTGTCTAACATACCTGGACAATGGTGTGGTTTTTGTGGGTTCTCGCCTTGGTGACTCTCAGTTAGTGAAGCTCAACACAGAACCAGATGCATCTGGTCAGTATGTGACTATAATGCAGACCTTCAATAATCTTGGTCCCATTGTGGACATGGTGGTTGTGGACCTAGAGCGACAGGGACAAGGACAGCTTGTGACTTGCTCAG
>evm.model.scaffold49402.1
ATGGATCCTGCGGGACTGTGCCAAGGCCTCACAAGATGGGCCACGCAGGCTGGGGCGCGGGTGTTTGAGGAATGCCCTGTTACGGAGATCAAGACCCAGGAGACACTGCTTGGAGGGCGGCGAGTGACAGAGGTGCACACTCCACGCGGCGTCATCAAGACCAATGCTGTCGTCAACGCAACAG
>evm.model.scaffold49610.1
ATGTATGCCCCCTTGAAATCATTTTTCCTCTCTGAGGAGAACAGTCCAGTAGTTCTCCGCAGGTTTTTTGAAGATCCCTTCACTGAGCTGTGGTTAGCCTTTGTCCACGGAAACCTGGGTATTTTCAATGAGGCCATTAAAACACTTGAAAGCCAAGACCGTTACGCCGTTGAGTCTGCTGCCATTCTGAGAAGTTTTAAGACAAAACTGACAGCTAGACGTGATGATCACTTTCTGCCAGTCATGGTCAGAGTTCCTCTCAGAAACCTAGAGGAAAATGGTATGATCACAAAAGAAACCTTCCTGGGGAAATGCTTCTTTGACACTGCAGTGAAATACCTGGATGCATGGGGTAAGCATACTGACGATCTCCAAGACCTGAGCTGTCTTCTCCTGAGA…
>evm.model.scaffold49633.1
ATGGAGGAGGAAGAAAGCAATAAAGATCATGTAAACATTCCGTTCCTAAAGACGTCTGTAACCAGGTGGCTTGTTCGTGGACGGGTCATCAAAAGAATTCTTCAGAACTCGGGTGAACTGAAGGCATATTTCAAAGATGCAATGCTAGAAGGGTCGCAGGATGTGAAGTACAAAGCACGCACTATCTTTGAAATGCTGAAGTATGACTCAGTGTACCTGTACTACACATTCCTCTCTCCCATTGTCTTAGAATTTGAGGTCAATGCACATTTCCAGAGTGCTAACCCAGACCCTGAGATGATGGCCAGAGAACTAGACTTTTCAACAGGCGTGGAGAGAAACTTAGCATCTTAG
>evm.model.scaffold49692.1
ATGCCACTCCTCCCCGTGCGATGGGGTGTTTTGACAGTGATGGTGGTGGAGGGTATGGGTACTACCACCACACTGGCTGCACCCAACGCACCGCATTCCACACTCTGCCCGAATGTCACAACGAACCAGCTCGACTTTGTGAACAACACTGATGGATGTGTTACGTCCGCGTACAAGCATAGTGAGCCACAGGAGAATAACCGCACAAAACTCAAGTCAATCCATTATCACGATATATTCTGCATAAATAGATTATGCCCGGCTAGGTTAACGTCTCACTTGTACAATGAAGGTGGAGGATGTGTCGTACCCAACGACTTCCTTGAAGGACTGATGAAGAAGAACGCCCCGTATATATTCTGTGGTCGGTTCATTGGTAACAATTACGAGGAAATGGCC…
>evm.model.scaffold49914.1
GTGACCAAGGAACACCTGCGTCAGCCCTGGAACGATGGCTCCATCATGGGCTTTGTGGGGCGGCGACCTGCTGAAGAAATGTTGAAAAATTCGAAGTCTGGCACTTTTCTCCTGCGATTCTCTGACTCAGAACTTGGAGGAGTCACAATTGCATGGATGTATGAAGACACTAGTAAAGCTGGTGATCAGAGGGACGTGTTCATGTTGCAGCCCTTCACCAGTAAATCCTTTGCCATCCGTCCATTGGCTGATGTGATTGCAGACTTGAAGTACCTCCTCTACCTATACCCAAATATCCCTAAAGAGCAGGTGTTTGGCAAGTACTATACTCCCATAGGGGAGCATCCCACCAACAATGGTTATGTAAAGCCTCACCTCATTACCCATGTCCCAGGGTGG…
>evm.model.scaffold50061.1
ATGGGGTGGGCCGTGGCAGCTCCGTCCTCCTACCCAGCTCTTGGCACGCATAACCGTACGGCGGGGGTGCAGTCAGCATCGGCTGCCTCAGCCTCAACCTCACCGCCGCTCGTGAACGGCAGTCCGGTCCCCACCCCTGTCCCAGTGCCAGTGTCCGGCGGAGTGCCACTGCCAGGCATTGCCAATCCCACCTTAGCGCGGTCAGAGAACCCTGCTGTAAAATCCCTTCCCAAGACACAGTTCTCTCTCAAGACTCACTTCGCAAAGCAGCAGCAGCCACAACCCACCAATCTGGATACGTTGTCTATCCAAACCCAGCCATACCGCACGCTGCCCCTCCTGCAGCCCTCTGCTAAGCCACGCACTGACTTGGGTGTGAGTAGCATCAGTCATCTCGGG…
>evm.model.scaffold50080.1
GAATTCCAAGAGGCAGCAAAGGTGATGGAGAAAGCCTTGATGGGAGTTGTGGGGACAGATGAAGTGTGGAGGGAATGCGTCATGCAAACAAGTAATGCTCTTGGAAAGCCAGTAGGAGCCATGTTTGTACGAGAAGCATTCAGCAAGGATCTAAAAGATATG
>evm.model.scaffold50093.1
ATGGAGAGCTTCATACATTCCACAGATTTTTTAATGAATGAATCCAACAAGAAGCACATCAAATGGAGATTGGGATCAGAAGTTGGAGACATTATTATTCACATTTATAAGCATGAAGCAGAAAGTCGTTTGCCATTCTGGATAGCATTACAGTCCTTGGAAAAAAACTTTCAAAATTATCAGGAACCGAGATCAAAATCAAGTGACAGAGTGCATGATTCACCAGGCATCATCTTATGTACAGATATCAAATACAGGAAAACCGTTTGCCATCTCTGTGGCCCTACCATCCATCTGAACTTAAAAAAAAAGTCCATGAATTTGCTGGGTTTGCTTCAACAGTTAGTGACTGGAGAACCTGAAAAAGAAAACCTATCCCAATGA
>evm.model.scaffold50105.1
GTAGTGCGTGCGCTAACAGAGGCGCTCAACTTTACCATTGAGTTCCACCGGCCTTCAGATGGGGAGATGTGGGGATGGGAGCAGGACAACGGCTCCTGGACGGGTCTCATGGGCGACCTGCAGCGGCGAGAGGCTGACCTCGGAGTGGCGGACTTGTACATTATGGAGCATTACTTCACCATCATAGATATGTCGGTGGGTGGTGGCTGA
>evm.model.scaffold50391.1
GCAAGGAATGTTGCACAACAATCACCACTAGCCTTAGGAATGGCAGCCTCATCAGCCACCAGGAATCTTGGCATGATTCCCATTGTGATAGAACAGACAGGGCGGGGAGAGCGTGCATATGACATATTCTCGCGCCTTCTAAAAGAACGTATTGTTTGTATTATGGGACCA
>evm.model.scaffold50579.1
ATGCCCGAGTGGTCTGTGTCAATAGAGTGCAGCGAGTACCACGAGGAAAGCTTCACCGTCACCGCCACCATGGTGCTGCACACTGTCAGAGACGAAGAGCAGGAGGAGTCCCTCCAGGAGAAGGTGATGAAGAAGAAGTACTACTGCAAAAATAACAAGAAGAAGAAGCAGCCTCCCTTCTCCGACTGTGACACCTTTAAGTTCAGCGACTATGACTGCATCGGCTTCGACTTGGACAATACCATTTGCCGCTACAAGGTGGGCGAGATCATGCGTCTCGAGTATGACCTCATCGCAAACTACATGGTGAACCGGTATGGCTACGAGCCCGAGCTGCTGCTGCCTCTCGACGATGATATTGACTTCCTGCAGAAAGGCCTTCTTCTGGATATCAAGAGG…
>evm.model.scaffold50711.1
ATGGGCCTGACGTGGGGAGTGTGCTGCCTGCTGGTGCTGGTGGCGGCGGCGGGGGCGCGTCCTCCCGCAGGCCACACCTTCAACACCTCGGACTACCTGCAGCAGCGCCGCGCCATACTGGCCCAGGAGCAGACTGACATCTTGGGACAAAACCAGGTACTGTCAGCGGAGGAGGAGCAGGTCAACAAAATACTAATGGCTGCCAAGGACGCCGAGATGGAGGACGGCTTCGAGACACTGGACTTCTTGCCCTCCAAGAACTTCATGACCGTCATTCAGCAGATGGAGGAGTCACAGGTGTTCAAGCTCATCAAGCAGATGCCAAAAG
>evm.model.scaffold50717.1
ATTTGCCATCAGAGGAGCCCCGGCCATCCACATCTGCTGCCTCTGCTCATGTGGGATATTTTGCTTCCCTTAGCATAGATGACGAGGAAGAATTAATCCCAATGAGGCCAGTGAGCCCTGCCTCAATAGCTGCTGCTTCACCATTATCATCTCCTTCACCCTCAGTGTCCAGCAGCCCTAGTTGGGCTGATAGCGGGCCAAGGACACCTGAATCAGGTCTTGGAGAGGAGTTACAGTTGCTTCCTCAGCTTCTTCGTGTCAATGAGCAAATTAGAGACGAGATGGTAAAGCTAGTCAAGGTGAGCCAAGACTCGGCAAGAGCTCTGGAAGCCACAACCATGGCAGTGCAGGAGATGGTGCAGCAGCAGCAAGAGATTATGGCTAACATGGCAATGCAAG…
>evm.model.scaffold50764.1
ATGCAGGAGGGGAGCAAGGAACCCCCAACAAAACCCAAGGGGAGACCAAAGAAAAACTCAGTCCCCTCCTTTGCTGAGCTCCAGAGACAGAAGGAGGAGGAAGAGGAAGAGGAGGCGAGGAGGAAGAGGGCGTCACAAACCACAGAGGACGAGGAAGACATAAGACCAAGCATTGAGGAAGACGATGAAGAGGAAGAGGATGATGAAGAGGAAGAAGAGGATGATGAAGAGGAGTTAGACGTGGGGATGGAAAGAGGAGTAACAGGGATGGAGGTGCAGGGGGAGGGGAGAGAGGGGAGTGAGAGGGGAGAGGAGGGTGAGAGGGGGATATCCTTGCCTCTCTCTTTCGAGCCCCCAATTCGGTTCAGAGGGGAAGAACCGAACCAGTAA
>evm.model.scaffold50785.1
ATGGATCCACTGGTAGACTTCCAGGAATTAGATCTGTTTGAGGAATTAGAAGCAGTAAGGGTGAGGCTACCAAGAAGAATAGTGAAAGACCATTTGGATTTGTTCCTAACCCTGACTGAAGAGGAGTTCACCTCCAGGTTCAGGCTATCCAAACAGGCTGCGAGATCCCTGCTCACTCAGCTACATTTACCAGAGGCCAATGATTCAAGAGGGTGTCCTTTGCCACCTCACCTCCAACTCCTCATCACCTTAAGATGGATGGCAACGGGTGATTTGCAGCTTACAATCGGTGATGCTTTTGAAGTCTCGCAGCAGTTT
>evm.model.scaffold50866.1
ATGCAGACGATTCCCGCCACGCCCGTCGCGCAGCCCCACGCCTGCAGCGCCCCTGTGTCCTGCTCCACCGACAGCAACAGTCCCTGCCCCTGGACCGCCAGCACGTGGGACTACGACTACGATGAGCTGCTGAAGGCCTGGACAGCCGGCAGCCGAGGTGGTCCTGGCCGGGTGAGCTGCAGCAGTATTGAGAGCAACAGCAGCTTCGAGGACTACGTCGTCGGGGATGTGGACGACAACAACAACAACGAGAGCGATCACTTCACCGCTAACAACAACCACAAGAACGCAAGCAATGTGGCACACGTGAGCAGTGTCACCAACACCAACACCACCACCACCACGCCTACAGCAGGCAACGGGGACACCAACAACAACACCACCACCGTCACTCCCACC…
>evm.model.scaffold50890.1
GTATTGACTTCAAAATCAAAACCATTGAATTAAGAGGAAAGAAGATTAAGTTGCAGATATGGGACACAGCTGGGCAGGAGAGGTTTCACACAATCACCACATCCTACTACAGGGGCGCAATGGGCATCATGCTTGTCTATGACATCACTAATGCGAAATCCTTTGATAACATAGCAAAATGGTTAAGAAACATAGATGAGCATGCAAATGAGGATGTTGAGAAGATGATTCTAGGAAACAAGTGTGACATGGAAGACAAGCGAGTCATTAATAAGGAGAAGGGAGAGTCT
>evm.model.scaffold50896.1
ATGCACACACACAGGCACCTTGTGAATGGCATAAGGGAAGGAGACAAGGCCTGGAGTGAGTATGTCAGTAGTCGACACTTTGAAGAGGCCAACCAACTGCACCCAATGGTGTTTTCAGACATCTGTGCTTCTCTAGCCACCATGTTTGACTCCAACAAGAGGAAGCTATCAGAGTGTGAGGATGGTCCCCCACAGCCCACCAAGAGTCACTGTCTGAAGATCTTGAAGAAAATGAGCAAGGTTGGACCATTGCTTGTTGAATTTGAGCCTGTGCAAAAGAAAGATGATGCCTTGTGGAAATTGTTTGAGGAATGCGGGGAATGCTTGAGGAAGCTGATAGAGAAAGAGCAGAGGCAATCCTCCTCTGTGCAGAAGTGTACCATGGCAGAGTTCAAAGTT…
>evm.model.scaffold51051.1
GGTGTGGCCACAGTATGTGAAGGACAGAGTGCGAGACACCTATGCCTATTTTGGGGCATCTTGTGTTGCTACGGCTGCCTCAGCAGTGGCAGTGTTTCGCTCGCCCCTTGGACACCGATTTTTTGCCCTTTGTTCCCGCCATCCAATCATG
>evm.model.scaffold51456.1
GGACTTTATTGAGAAGAATTATGTTGAACTGAAGAAAGCAAACCCCAAGCACCCAATCCTTATCCGAGAGTGTTCTGGCGTCCTCCCCAAGGCCTGGGCTAGATATGACATGGGCAAAGAATCAAGTGCATCCCTGGAAGGCTTGACATCTGAACAAGTTGGAGAAGCTATTTCAAAGTTGAATGCCTGA
>evm.model.scaffold51468.1
ATGCTGTTCAGGGCAAGCGAGCGCTGTTTACTTCAGCTGGGGCGGCGGTATGTGTATGCTGCATCACTCTCCACCCAGACAGGTCAGAAAGTTATCACGCTGGATAATATGAACCCTCAGGTGAAGAAAATGGAGTATGCAGTGCGTGGGCCGCTGGTCATACGAGCTACGGCAATTGAGAAGGAGCTGGAGGCGGGTGCAAAAAAACCCTTTAAGGCTGTTACCAAGGCCAATATTGGTGATGCTCATGCCATGGGCCAGAAACCCATCACATTCCTAAGACAGGTCCTGTCACTTTGCTCAATGCCCAGCTTATTAGAAAATTCTAGCTTCCCTGAAGATGCAAAAGAGCGGGCCCGAGGTGTCTTGGCGGGCTGCAAGGGCTCTTCTCTTGGTTCT…
>evm.model.scaffold51480.1
ATCCCTCACAACCTTGGGACTTGTCATCTCCAAGCTGGCTGATCAGGCTGTGGGGAAGGCAAGGAGCAAAGGTGACAACTTTGTCCCCTACCGAGACTCTGTCCTCACCTGGCTGCTCAAGGACAACCTTGGAGGCAACAGTCGAACAGTCATGGTAGCCACTGTCTCTCCAGCTGGTGATAACTTTGAAGAAACGCTTTCAACGCTAAGATATGCTGACCGGGCAAAGAGAATTGTTAACCACGCTGTTGTCAATGAAGATCCCAATGCCAAAATCATTCGTGAACTACGTGAAGAGGTTGAAACCTTAAGAACACAATTACTGAGTTTGCGTCAGATGACACGAGATGGTCCAGCATCCTTACAGGAAGAGGAAAGCCTCAATGAAAAACTCCATGA…
>evm.model.scaffold51504.1
ATGGGGGATGGAGGACTGCTCTCACTTTCGTGGAATAACCACAAGGCCACCTTCTGCCACATTCTGTCAACTCTCCGGGAAAAGGAAAGATACACAGATGTGACGTTAGCGTGTGAAGGCAAGTTTTACCCGGTACACAAACTGGTGCTATCAACATGTAGTGAATATTTTGAGAGCATGTTTGAGCACACCCCGTGTAAACACCCTATCATAGTGCTGAAAGATCTAAAGAGTGATGAGGTGGAGAGTCTGCTGAGTTACATGTACGCTGGTGTGGTCAACGTGGCTCAGAATGACCTGGCCCGGCTGATCAAGGCTGCCGAGCTCCTCAAGGTGAAGGGGTTGGCGGTGCCCGACGAGCCTCCTCAAGAAGTGGAGAACAGAAAGAACTCACCGCGC…
>evm.model.scaffold51591.1
ATGAGCCACAGCACACAAGCAGTGCTATCACCAGTACGCCTGGGATCAATCACCACTCCCTCAGGACAAGCCAATGAAGCAATCTATGTCCAGCCATCAAAAGCTAGTGCAAATCTCCCAATTGCAGTCCTTGTGTTCTTTGGGGGTGATGTGCAG
>evm.model.scaffold51593.1
ATGCAGTACTTCCACAGGAACCCGGTGGACCTGGACGAGACCACCCAGCTGTCTGAGCTGCGCAAGCTGCTGCAGATCAACCTGCCCAGCGGCCTGGCCCGGGGCGGCACCACGCGGCCTATGGGGGGCGAGGGGGACATGCTGGAGCAGGAAGGGGTGGGTGTGGGGGGGATCCGCCGCAGGGTGAGCTTCCAGCCCTCTCTGGAGGGGGCGGAGACCCTCAGCTTGGTGGGGGGCCAGACAGTGGGGTCGGTGCCCCCCAGCCCCAACACACGCCGCACACAGTTCAACTTCACCCCGATTGGCACCAGCCTAGAGCAGACCCAGGGCGTCTCGCAGTGCTCCAGCGCCAATGCCAGCCCCTTCATGTCGCCCCGCAACACCCCGCTGCCCCGCTCC…
>evm.model.scaffold51646.1
ATGGATAGTGAACAACCGCATCAGGAGCTGGTGAAATGTGTGGTTGTGGGCGACACAGCTGTGGGCAAAACCCGCCTCATTTGTGCCCGCGCCTGCAACAAGAAGTTCTCCCTTTCCCAACTGCTCAACACACACGTGCCAACCGTCTTCGCGATCGACCAGTACAGGATATACAAGGAGGTGTTGGAGCGGTCGTGTGTGGTAGTTGACGGTGTGAATGTCTCCCTCCGCCTCTGGGACACTTTCGGGGACCATGATAAAGACCGACGCTTTGCCTATGGCAGGTCGGATGTGGTGCTGCTTTGCTTCTCGGTGGCCAACCCAGTCTCTCTCAGAAATTGCCGTGTCATGTGGTATCCGGAGATCCGGAGATTCTGCCCCAACACGCCAATTCTTCTG…
>evm.model.scaffold51667.1
ATGAAGGCGCCCTGCTGTCTCCTGGGGGCGGCTGCCCTGCCGCGCCCCCCAGAGCGGGCCAGTGGCACCCCTCGCCCTGCACGGGGCTCTGCCGCGTGCCGGGCCTCGTACACTTGCATGTTGTGTGTTTGCTGGGTAGTGCTGGTGGTGGTGACCAGGGCCAGTGCCTACGCCGCCTGCCCCGTGAGGACAGATGCCCGCGATGTGGCCTCCAAGGCGTACGTGTCACCGCAAGTAGTAGAGGCGGTGGTGAGGGAGGTGGGCCCCCGTGCGCCCGGTCGTCCCTACACCGTCACCGTCACCGTCAACAAAAAGTTGCGAGGTTACAGAGGGCGTGCAAGGGTGAAGAAGCGTGACATTCTCACCCTCACATTTCGCTACCCTCTTACCGATACTGAC…
>evm.model.scaffold51672.1
GTGATCCGAGCTGGAAGCAAGCGAGCTTTTTACGCTCCAGCACAACATCTGCAACGTAAAAGTTTATCGGAAGAAGAAATGAAGAGAATAATAAGTGGTCACAACTCAAGCTCTGAAAATGTTTCTTTTCAAAGGAGATCCCAGGAGTTTGATGGAGGCGGACCCTGCTTGGCACAAGAACTATCTCCTAACAGTACTCATGCTACTAGTCAAGGTCTTCGGTCTTATCCAGGACACTTTCAAACTTCACCTCTACACATATCCAAGTCAAGTTTAAATGAGGGCAGTGCTGAATCCTTAAGGCATCAACCAATTAAACCCTTCATCAAGTCAAGATCCATTGATGAGTTGAGGTCAGGTGGACGCAGTCACTCCACCCTGGATATCACCAAGATGCGG…
>evm.model.scaffold51764.1
ATGCTCCGTCCCCAGGAATGGCTGCAGTGCTACTACCAGGACGGGATGAAGAACATGGTGGACCACAACGGCCGCACCATGTGGTTCAGTGGAGAACCAGGTCGCCTCAAGCCAAAGGATGCAAGTTCAAGAAATAAGATAGTGAGGACAAAGAAGATGCACAAGAAGGATGAGAACAAGAAGGAAGCAGAGGAACAGAACCCTGACTTGGGACATGAAGAAAATAACACTAGGACAAAGAAAAGACCTTCTAGAGCCAAAACAGACAAAGCGGCAGAGACAAAGAAAGCACCACCCAATAAAACACCAGCTAATAAAACGCCAGCTAAGAAAACACCAGCTAAGAAAACGCCAGCTAAGAAAACGCCAGCTAAGAAATCACTGAATGGCCAAACAGGG…
>evm.model.scaffold51974.1
ATGGCTAAGCAGGCACAAGACATCAAACATGCGGCGAATGAAAGGGACTGGAATAACTACATCCAAGGCATCAACCACGGAACACCCCTGGCAGAAATTGTTAAAAGAGTAAACGTCATAAGTGGAAAGAAAACTAAGAAGCCAAGGCATCCTGACCCCACAGGGAAGGCTAACGAACTTATTGATTAA
>evm.model.scaffold51974.2
ATGCAAACCCCTGAGCCACCAGAGGGGACACATGTTGACACTCGGATGCAGAGCAGTTCACTCAGTCGAGCAAGAAACACCAACCAGAGGAACAACCCATGGTTTCAAGAGCAGGTTGACAGGGGAGCATCCACTGACAGGTACACGACTGATGGTGATACTCGTATTGCAGCGGGTAGTTCTTTACCGGAAGAGGATAGTTCTACAAATTCACTCTCGCGATCACTCCATGAAACAACCACTCCTAAACCCTGCAGCTGTGGATCACCTTCAACGATCTCTCACAAGGACGCTGAGGTACAGATCCTCAGGGAGCAAATTGCTAAGATGAATGGTTCCATTCATCTGTTAGCAGACACGATGCAGAAAGTCATACAAGGAATGCAACAAATTGCTCAC…
>evm.model.scaffold51974.3
ATGGATGATCAACTGGATGTGTCTCAGCAAGGGACCCCTAGTCTGCCTGATCAAGATGACGGGGCCACCGCACCATTGTTGCCAACTCCCCACGAGCACGGAGTACGAGAAGAAGCCGAAAAGGGTGCCGTGCATCTACCGCTTGAGGAAGCTTCACTGGGGGACCTCATTCTGATGCTCGATATTTTGGAATTTCCTCCTGGCTGCGGCATGACGGACATTGAAAAGCAGGCGTGGCTTGTTGAAGCATGCGGTCATGAGCACGACATATGCCTTCGCCCAGGACGCCATGGTTGCATGTTTGGCAGTTACACACAGGCTACTACAACGAAACTGACGACAGCTGGATTTCGGAACATCATCCTTCGAAAGCCAGCGCCCAAACGTACCCAAGTGATC…
>evm.model.scaffold52097.1
ATGCTAACAGGAGAGAGCATACCACAGATGAAGGAGGGAATCTCGGGGGCAGACGACACCAAGCTACACTCGGATAGTCAAAATAGTCGAGGCGGACAGGGTTGCCAACTGCTCAATATGGCGACTGATTCTAAGCTTCATGTTCTCTATGGGGGCACGAAGCTTGTCCAGCACACCCCCCCCGCCAAGACTACTACTGCCCTCAGAG
>evm.model.scaffold52110.1
ATGGCTGGCCGGCTGGCGGTGCCTGTGGCGCTTCTTGTGAGGGGGGCGGGGAGGTGTGGCTATGTGCTGCCTGGTGCTGGCCTGGTGACACGGGGGAGACAGCGTCACAACAGGTCCCTCCTTGTGTGCAGCACGACCCACCTCAGCAGTCTTCAGGACACACAGCACCTGCAGGTTCAGGATGATTTCTTCACTCAGCTTCACGTCAACGGCCAGGAAATGGAGGGGAGTCTCTCTTTGCTGCTGCTCCTCTCAGCACGCAGGGATGACACTGCCAGCATCCAATACTTACTGCAACAGGCCAAAGGAGCCGGGGTGAGGCCCAGTGGATACACAATGGAAAAACTTCTTGACACTTATATTAAAAGGAAACACCTCAGTGCAGCTGTCAGTTTGTAT…
>evm.model.scaffold52129.1
ATGGCCAAGTTCCCGGTTGATGAAAGAATTCTTCTCCCTCATGCCAGCGACAGTGAAACCCCTGATACATCAGATAATGAGAAGAAGAAAGCCCATGCTAAGAGGAAACAGAGGAGAGAAAAAAACCCCAAGTCCATCACACGTCAAAAGTCTGACGAAGTTCTAGCCATCAAATGGACTGATCGCAGAGCTGTCCACATGCTGACGACCGTCCACGAGGGGGATATGGTTGACACAGGCAATGTGCACTTCAAGACAAAGAAACCGATCGAGAAGCCGGATGTGGTCATAGACTACAATGAAAACATGCACCTCATTGACAAGTCTGACTGTATGCTCAGCGGCACAGAATGCGTGAGGCGGTCCACGAAGTGGTACCAAAAGCTATTCTTCCACTAC…
>evm.model.scaffold52133.1
GCTGCCGGAGGCTACTGCCACAGGCTGGTCCTTGATGGCTGCAGTGCGTTCCTTCCTACACTTCTCCCAACTGTCAGCCTGGCTTAGCGTGTCAGGGGGTCGTCGCCCACCCAATGTGCTCTACCGCCTCACTGTCACCTCGCCTGTGTTTTGCTCCAAGTTCACAGCAGAGGCAGAGGAGCATGTGTTTCCCATTACATACATGGGACAGGACACCTCCATCAAGATCCTTCCTCAGGACCTCATCCCATCTAATCCTAAGGTGTCGGTGAGATCACTTCCCCGCAGTGAGAAGGTTCCAGTGGTGGAGTGTCCCGAGCCCCATGAGGAGCAGGAGACTGGTGGCAGTGTTCCAGAAACCTACCCTACATCTTCCTCTTCTTGGAGCTCTTCTTCCTC…
>evm.model.scaffold52206.1
AGCCCAAATTTTCCCGGCCTATACCCCCGCCACGTCACCTGCAACTATCTGATACGTCAGACCCGCTACGTGCCCTACGCCCGCTCTCTCATCACCATCTATCAAGACAACCCGCTCAGGTTCAACGTGAAGGCCACCTCCACCTTGCCTAACCAAGAGCCTTCTTCCCCTGGCTTGCAGATCTGGGACTCCTGTGATCTGGTGCACGACCACCTGCTGGTGTACGACGGCAACACCACGGATTCACCGTTGTTCCTCAAGGTGTGTGGCTCAGGCCGTCTACCACCCATCACCTCTACAGGGTCGGAAATGCTCATCATATTCAGCACCTCGCGCTTCGACGAGCCCACGCAAGAGACGCTCATGCCTCGGACCTTTGGCTTCGAGCTCAACGTTGGA…
>evm.model.scaffold52326.1
ACTCCTCAGAGGATGATGTCGGGGGTGGCTATGCCTCAGAGCCTAACACAAACACAGAGTTCTTTAATAAGGTGTCAGAGGAACTGAGTGAGGTGTGGCGGAAGAGGACGGGATCGCTCTCTGACAATGACATGATGGAGCTGGACCACCATGACATGTTTGACGCTCACCGCAGCCGCCACCACGAAGACGACGATGACGACGACGACGATGATGATGAAGATGCGGAGGCGGACAATGAGGCAGAAGATGCAGATCTCTA
>evm.model.scaffold52439.1
GTATGACCAATGCTGAGGTACTGCACCAAGTGGAGCATGGATACCGCATGCCCCCTCCACCTGGCTGCCCTTCAACCCTGTATGAGATCATGTTGGAGTGCTGGCACAAGGACCCTATGAAGAGACCTACGTTTGAAACACTCTCATGGAAGCTGGAGGACTTCTTCACCCTGGACAACTCCGAGTATAAAGAGGCCACTGTAGCCTACTGA
>evm.model.scaffold52489.1
ATGGAGAACCGTGATAACATCTTAGGTGCAGAGATTCTGCGCCACTTCACACAGACTCTGAGGGGTCTTGAAGCTGTACTTCTTCTCATCTCCTTTGGAGCTGATGTCAATGCACGCACAGAGGCTCGACATGATTACAGATCAGTTCTGCACTATGCTGTGCTGTCAGGCTCAGTACCTATTGTCAACCTCCTACTGAAGCAAGGGGCAAGAGTCAACTTTGAGGCATCTTACAATAAGCCTACGCCGCTGGACCTTGCCATTCTCAAGGGTGACTTGGAAATGGTACGCCTCATCCTGGACAATGGGGCAAACCTGGATGCCAGCTCACCCATTATTGGCTCCCCATTGCACATGGCCTGCAGTGAGGGCATTCCCAACAGACTGGAGATTATCAAA…
>evm.model.scaffold52504.1
CAACGCCACAGTAACTCCACAGCAACACCACAACAACGCCACATCAATACCACAGCAATACCACAGCAACCACCACAGCAATACCACAGTACTGCCACAGCAACTTCACAGCAACACCACAGCAATACCACAGCAACCACCACAGCAGCAACACAGCAACCACCACAGCAACACCACGTCAACACCACAGCACATAGCAAGATCACAGCAACACCACAGGATTGTCACGGTAACTTCACAGCTACGCCACAGCAACACCTCAGTAACACTACATCACTCAAACAGCAATACCACAGCAACACCACAGCAACACCACAGAAACCCCATAGCAATCGCCAAAGCAACGCCACAGCAACATCACAACAACACCACAGCAACGCCACAGCAACACCACAGCAA…
>evm.model.scaffold52699.1
AGGGTTTGGTGAAGCTGAAGGAGAGAGCTAAGAAGCGCAAAGGCAGAGGCTTTGTTGGCGATGAACGGTCAGACCGCCAGGATATCCTCTATGAGGGGATGGAAACAGATGAAGCAGATGATGAGCCTGGACCTCAGAGATCGGTGGAGGGGTGGATCCTCTTTGTGACAGGAGTGCATGAGGAGGCTCAGGAAGATGACATCCATGATCGCTTCTCAGAGTATGGTGAGATCAAGAACATTCATCTCAATCTGGACCGACGCACTGGCTTCTTGAAGGGGTATGCACTGGTAGAGTTTGAGACATTTAAGGAGGCACAGGCAGCTCTGGATGGTCTCAACAATGCAGTGATCCTTGGTCAGCCCATCTCTGTGGACTGGTGCTTTGTCAAGGGACCAA…
>evm.model.scaffold52744.1
AGAATGAGGATGAGGGGAAGAGTAAGTGGTGGGGGACAGGAGGCTTTGCTCCCTATGGTTTCTCAGGGATCATGGAGGGTGCTGCCACCTGCTTCTTTGGCTTTGTGGGCTTTGACATCATCGCCACAACAGGTGAGCAAGCCCAGAGTCATCCCTTGACAGTGATTGGTCATTAG
>evm.model.scaffold52770.1
ATTACAAGAGATAAGGAAAGACACAAGGCTCTGAAGAGGAGATGCAGGAAGATCAGGACCCGCATGGTGACCCGAGGGAAGGAATACAATAGTACTTACAAGCCAAAAACTTTGAGAGAATCTCCTAATAAAATTCGGATCAATAAGTCCCTCCAGCAGATTGTGAAGCTCATAGCTAACCAGGGTTCAGGACCGTGGCCAACTGCTGACCTGACAGCTCTGGACAGACCACTTCTTGAATTGATAAGAATATTGGATAAGAAAGAAAAGGCTGATCAAGCCATGTTTAGTGCTTTAGATGGCTTTGGGAAAATCGATTCTGTTTTGAAAACTATACTGGACTGTACTGAACAAAGGCCTTGTGTTTTGCCAGCAAAATCTTTGGGTTTCAGCGGTAGA…
>evm.model.scaffold52788.1
ATGGGGATTAAATACTATGGAGAGACTGTGTCACAAATGATGGACATCCATCGCATTGTGGTTCCTCTTCTTCACCAGATAAGTAAAACTACTCGCGTCATTATGACGTCACAAAGCAGACGCAAAATGTTTACTGCTCACGGTAAATTACGATTATTTAGTATGTCACATGGAGATCCTGCATACGACTGGGGAGAGGCGGTGTTCCTCCACTACCTGCGGCGTGACTCACGACACTTCCCACCTCCTTCACGACATGGCCGCCATGTCTCACAACCTCGAGACCACCTGGTTCCCGACATGGAGGACAGCGGAGTGTGGTGGTGGGACACGACTCTGCCACTGAGCCTGGCGGAAAACAGAGAGTGTGAGGAACTGTATCTCCGCGGTCTGGAACAC…
>evm.model.scaffold53012.1
ATGCAGGAGAATCGCCTCGCCCCAATGTGCCGGTCCTCGCCCAGTGTGTTCGCCGCCACCTATCGCGAGTCCAGAGGCTCTTCCACCCTCGGCCGTCATCGCACCCGAAATGTGTCCACGCAGACTGACCTTCCCATAAACGTTCCTGTCGCGGTGCTGGAGGCGTTCGTTCTGGCTCACCGGTCTCGCGTCCTTCAGCTCCTCGGAGTACCGGACGTACCCGATGAGTCTTGTGAGTCTCCCAGCGCCACGCAGCCCCAGGCCTCTTCACCGGCAGCCAGCGAGCAAGGCGCCACTGAGTCAGAGGAGACGAGCACCAGCAGTTCGGAAAACTTAACTTCTTCCTCTGAACAAGACCACTCTCTCCATGGACCTCGCTCCCCTCCCGGCAAAAACTCT…
>evm.model.scaffold53114.1
CAAGATGAGTACAACCTGACCCTGATATCCCGGAGGAGTCGGCACCGGGCAGGGACAAGGTATAAGCGGCGAGGGGTGGACGAGGAGGGTCGGGTGGCTAACTATGTGGAAACGGAGCAGATCATCTCCTACTCCCACCACAGGGTAGCCTTTGTACAGGTCCGAGGATCAGTGCCCGTGTTCTGGAGTCAACCAGGGTACAAGTATCGCCCACCTCCTAGGCTGGACAAAGATCCAACAGAGACTGCAACCGCCTTTGGCAAGCACTTTGACGTGGAGGTGAAGCGCCACGGCCATGTCTCATGTGTAAGCCTAGTAGAGCAGAGTGGCAAGGAGAAGGTGATAGCTGATGCATTCCTCAACAACATCCTCACACTTGACTCCCCTTCACTCACCTTC…
>evm.model.scaffold53167.1
GTGACGATGAACCACCTGAGTTACCGCCCCTGAATAAAGCATCTCAGCGGCGGGGGAGCGAAGCAGGTGGTCAGAGTTCAGTCCGCGCCTGCGCCTCAGCGTCCTTGGCGGAGATGACAGTCGGGCAGCTCGGGCTGGAGGCTCCGAGCGGCTCCAGTATCGTGGTGGCGGCAGCGGGTGGCGGTGTGTACTGGGAGGCGGCGGCGGGTGGACTGCGCGAGGCCACTCTTCCTTGA
>evm.model.scaffold53167.2
ATGAAAGCCCGAGTGAATTGTGAGCGGGGAGTGAGTGAGGTGGTGTTGGTGGTGGTGGTGGTGTTGGTGGTGGCCTCCTGTCAGGGTGAGGCTCTGCATAATCCCCAGCAGGAAATTCTCTCTCGCTATCCTGGACAAGACGACTACATCA
>evm.model.scaffold53216.1
ATGACGCGCCCGCGTCCCCTGGACGGCCTACTGTCGCCCACACGTCGTCCCCGCCGGCGAAGCAGTGGTCCCGGGATGGCCGGGCCCCGTCTCCTCCACCATCACGTCTGCAGCCTACTGGTGGCCGGGCTTCCGCGCCGTCCACCCATCTGCGAGTCTCTGCTGGGCGCGCCCCTTCGCAGCCTTCGGTCGGCGCCAGGCACCCCTACTGGCCGCCCGCTCCTCCGCAGCCCGCGGAGGGCTTTGCTTCGGTCCCGCCGCCGGGGCCGTCAGCCCACTCCCAGCTCTTCTGACTCCCCTGCGCTGTCACCTCCGTCGCAGCACCCAGAGTGGTTTCCCGCCAGCCAGCGCCCGCTTCTCTGGATGAGAGACATTTGCTCCGAGGCCCGTTTTCTGGTG…
>evm.model.scaffold53216.2
ATGTTCGGGACACGGGGGCGTAACAAGGGACAGTTCGAGACCCCAGAATGCCTGGCGGTGGACCCTGAGGGCTTCATGCTGGTGGGGGACTCCGGCAATGGGCGCGTCCAGGTGTTCCGACCTGATGGCACTTTCATCAGGTACCTTGGGACACGAGTCAACACGCGTGGGGAATTCGGCTGGGTGTCTGGCGTGGCCCTCTCTCGCTCCCTCGACGTGGTCGTCACTGACTTTAAAAATAACCTCGTCGCTGTATTTTAG
>evm.model.scaffold53224.1
ATGCTGGAAGATCTGTTTATCCACGCCTCCACCACGCACCCGGACATAGACTACATAGTGTGGACAGGCGATGCAGTGCCGCATAACGAATGGTCCACCTCACCAGAGTACAACATAGAGATCGTGCGTGAAGTAAACAGCATGATCCAGAAATACTTCCCCAATGCTCCAGTGTTCCCCGTCGTTGGCAATCACGAGATGAGTCCGCTTGACCAATATCCCGAGCCAGGCAGCGTACCCGAGCAATTCGCCGCTGACTGGCTATACGAGGGGTTGGCGAGTCAATGGAGCAGCCTCGTGCCGGACCTCGATCTCACCACCGTCAAGCACGCCGCCTACTACTCCGTGCTGCTGCGGCCAGGTTTCAGAATTATATCTTTCAACTCCATGTTTGGCTAC…
>evm.model.scaffold53329.1
ATGCCAAATACTTCACCTCAGAGGACCAGTACATGTGTGTTCGTGTGTTTGTGGGCCACGGCGGTGCTGGTTGTAGTGCTAGTGGTGCTGCTGGGAGGAGAAATAGCCCCCACCCCCTGGACGCACATCACTGTACAGGGCACCAAGTGTGTGAGTGAGCCAGTGCAGGGCTGGTTCTTCCCCGCTGGCAAGCACGGCTGCATCACCGCCATTGACTCCACCAATCACAGGAACAGAAAACTCAAGGAGATCGCCAGCCACCCGGACAATATCCATTATTCGTTTCAGGTCCCGTCAGTGGATGCAGGCGGTGGGTTCTCACGATGGCAGCGGAGGCTTTATGCTGTCCTGCGCCTCCGCCTCCTCCACATCGATGGTTATTTCTCAGGACACAGCAGC…
>evm.model.scaffold53377.1
GGATGGGGTCAGCAGGAGGACTGTGGCTCGTGACCTGTCCCTGCTGCAGCCTCTCACTGTGGCACTCTTCACTGGGCGCCGGCTGGAGGGTCAGAGGTCAACGCACGGGTCATTCTGTGTCAGTGTGGATGGTCTGGAGAAGAGGTCATTTTCTGTGGATGAGAGGACAGGGCAGTTTCTCCTGGAGCTGCGGGAGGCCATGGAGGAGGTGATAGAATACCTGATGGAGACACGGGGCCTGCATGCAACACCACCTGAGGCCGACACCTTCTGTGATGACTTTGTGATGTTTGTTAGCAAGCTGGTGGACTTACAGGTGCAGGAGCAGAGG
>evm.model.scaffold53463.1
AAACAAGCAAATTACTCAATGAACCAGAGACATTAGAAAAACTTTGGGCCCATAAAACTGTCAGAGAGAAAAAAATTGAGCTTGAGAAGAATCTGGAGAAGTTGAAGAAGAAATATGAAAAGGAGCGACAAACTCTTGAACAACAGCAGCAGAAGAAAAAAAGTCAGCTTCAAAAGTCTCATTCAAAACTCGTCAAAAAATATTCATCTGGAAAAGCCACGGACACTGTGGGGCTGGTGAAGAGGGAAAGCTCCCAGGAGTTTGGCATGATACAAGAGGAGCTGGACAGCCGCCTACAGGAGCTGGATAAGGCACACCAAGCAACCCTTAATGAGCTTGGCCAGGCTCTCATTATCAACGAGAAGAAATTGCAGGAAAAGTACCATGAACCTATATTCA…
>evm.model.scaffold53492.1
ATGCCGGGGGCGGTGCAGGGACCAGCAGGAGACACCAATACAAGGCAAGGCAGAGCGGGGGAGGGGAGAGGGACGAACACTCGCTACTTCAAGATAAAATGTGAGATGGACGTGTTTTTGAAGAGCACTACCGCGGTGGGAGCCTCGGAATGGAAGGCAG
>evm.model.scaffold53492.2
ATGTCGTCGCACCATTACTATCAGGAGCGCCTGGGCCTCGATCCTACCGAGGCCCGTGCCAATGGTACCCGCGACGGCAAGAACACAGGCGCCGACTTCAAGACGTTTGGTGGATACGAGGAGTCCCTCAGCAAGTTCAAAGGTATAGTCTACACACTCAACATCTACCAATTAATAGGTATGGGAGAACCCGTCACGTGCATGACCTGTACTGGTGTGTTGCGTGCCGTGGACCTCACCTACCTGTATCTGGCCAACCTGCCGCCCCCCGCCTGGCTCACCTGTCCCATGCACTCCCTATCTGATTGCCACCACCACCCAACAGACGCCCTTGCTATTGGCAGGGTCAAGTGTCCCACTGATAGTTTTAATCTCCTTCTCAAAACCCCAGTGATTGTG…
>evm.model.scaffold53512.1
ATGAAAGGTTGTGGACGGCGCTGGGTCCCTTGGCTGCTGCAGCGACCTAGAGAACACGAAGAAAACAACAGGCTCTATCTTCGCTATATACGCACCACTGATCACATGAAGTATTGGAGTTGTTCGGCCAACACATCCATCCGTTGTGACAGCAAAGAAGCGTGCACCAGCAGGACCTGTAAGGACCATGGAGGAGCATGA
>evm.model.scaffold53570.1
ATGGCATTCTTACACACCCCCTCATGGAATGACATCTCTGTCCATTCAGCCAAGAGGGGCCCAGTGTCACATGACTCCCCTATGGCCCAGCAAACCCACTGCCACCTGCCTGAGAGTAGACAGGCTCGCTCTCACTCTAAACATCACACCTCCACTCCAACGGTGTTTCCCATGGCCCACCTGACGCACTCTGACAGCTGTCTCCTTGGAGGTGGTTTTCTCTCAGATAGGGACGATCACTGGGTCCTATTTGATTCACCCTGCCCTTCTTGTTCAGGGTGGTGGTGCTCAGGAGCCTTCTTGTCACCAGGTCCTGATTCTGCACTTCTCAGCTCAGAAACACAGGACTGGCCACCACAGGTACTGGAGGGCGGTGAGGGGTATAAGTCCCCACCCTAC…
>evm.model.scaffold53628.1
ACTCTGATGGAGAATGAGAAGCGTGTTGGGTTCTCCATTGAGGGCATAGAGACCACAGACTCCGATAACAGTCAGGAGGAACAGAAACGGCCTGGTCGCCTGCACCGGCAGAACACACCACACCATCTTAAAAACAAGCGCATCACTTCAACCAAGAGTGCAGACCTGGAGAAAGTTGCGTCTATTATTGCACAA
>evm.model.scaffold53678.1
ATGGCTCATTCTGGACGTCTTGGAGTTTGCAAGACCTTGCAACGTCTGAGAGCACACTTCTTCTGGAAACATATGAAGGCGGATGTCGCTCGCTTTGTCAAGGAGTGTCACCCCTGTCAAGTCGCTGGAAAGCCTAACCAGCTGGTGCCCCTGAGTCCTCTAAAACCTATACCTGTTATGAAAAATTCCTTTGAGACGATTCTAGTAGACATTGTGGGGCCTTTACCAAAGATATCTGCAGAATATAATTATCTGCTTACAATTCTTGATTCTGCAACAAGATATCCTGAAGCAATCCCTTTACGCACTATCCATGCCAAG
>evm.model.scaffold53689.1
AGGCCATCGTGGCCAAAATGGCGAAGTGTGAGCCTGAACTGCAGACAGTGGAGCTTGATCTGCCCAAGGGTACTAATTTAGTCTCATTCCTCCCCTTGTGTGAGGCTGGAGCGGTGCGGAGGCTGTTGCTCAAGCCCTCTCCTCACCTGCCGACCCACACGCACAGAGACGGTTAG
>evm.model.scaffold53777.1
ATGGATAATCTTGTTGTCTCTAGTACGGATGACTCTGGCACAAGGACATTATTCCTGACTAGTGCAAAACTTCAGGCTTTCACAGGCACAGAGAATGGCTACACAGCTGAGGAATATATCTCGTTGTGTGAATATATCATGAAAGATGATAACTCTTTAACAGAAGATGCAGATAAAATTTCCTTTATCCGGTCGGGATTGCAGGGTGGGTCTTGGGCCTCGAGGATGATGCACGCCAGCGCCTTCACCAAACCTACGCAGAATCAAGATTATTACACTTTTCGTACCAATTTTCTGAACATATTTGGAAGCGGCGCGCCACACAGCGTAGTGCACGAGATGGTGCCAGATCCAAACATCGTTGCCGCGAAGGTGTTTGTGCTGCCTCAAATTCGAGAG…
>evm.model.scaffold53832.1
ATGGCCGTCCTGGACCTAAGGGATCTCAAGGAAAAGCAGGAATACCGGGACCCCCTGGACCACCGGGACATCCAGGCATCGTTTCCTGTCAAAAGCAAACAAGTGTTCCATCACATAAACTCTGCCCTGATCCATGTGATACTTGGGATGGCGGTCAATGCATCAAGAACCATTACTGTCATGAAGTCCGGAATGGTATGGGCAGAAAAGGGGGATACTAACGACCTCGAACGCATCCTCACTTTACGACGTATCTACCACCTGGTCGTCCTCACTCTTGAAGTCTCATTGTGCTTCTCGTGCTTGTCTGTGCCTGGCTGTGGTCACCACCTCATCACTCTTAAAAACTGTGAGGATGGGCGGGGCATGATGGTACCCATATGA
>evm.model.scaffold53848.1
ATGCACATTTTGGAGACAGTTAGGCAGGACACTGAGGGACACTGGCAGCATCTTATAGTTTGCATTGCTGCACTGCTGACAGATGTCCTGGTGAACATTGGTCAGGCAGGACACAGGCCATGGCAGCAACTGGTGATGGTGGTTAATGTTGCGTTGTCTGATGTGCTCGCTTCCACCCTCTTCTCACGGGTTTCTTTATCTCACCTTCGCCAGTGTTTATCTCCAGAGACGTCACTGGAGGACCAGAGGCCGCCTGCCCCAAAGCGGCCAGTGGAGGAGGAGGGGGAAGGGGAGGGGGAGGAGGAGCCTAAGAAAAAGCTTAGTTTTGGCCTCAGCAGCAAACCTGAGGGGAAGCTAGGCCTCCCTGTCAAGAAGCCAAGTGGTGGCATCTCCATCAAG…
>evm.model.scaffold53880.1
ATGGTGGTGGTGATGGTGGTGGTTTTGGTTGTGGTGATGGTGGTTGCGGTGGTGGTGATGGTGGTGGTGTGGGTTATGGTGGTGGTGGTGTGGGTTGTGGTGGTGGTGATGGTGTTGGTTTTGGTTGTAGTGGTGGTGATGGTGGTGGTGTGGGTTGTGGTGGTGGTGGGGTTTATTTGTTACATGAAGAGGAGAAGAGCCATTGGTGTAGGTTGTGTCTTGGTGGTGTGA
>evm.model.scaffold53931.1
GACTGATGAGGCCACGGCGCAGTGTGACGGGCGACGCTCTTCCCTCTGCGCGTCTGGTCTCCACAAGTGTCTCCCCTGATGCGGACAGACCCAACAATGATTTGACTCTGTACGTGATGCTGTGGGGTCAGTTCATCGACCACGACTTGACTCACGTGCCTATCTTCAG
>evm.model.scaffold54151.1
CCTTCACTGGATTTGAGACTGCCAATAAGTACAAGGTGCAAAACTCAATGGGTCAGAAAATTTATTTTGCGGCTGAGGACACAGACTGCTGCACAAGGAACTGCTGTGGTCCTCTTCGGCCTTTTGACATGAAGATCCTTGACACCTCCCAGAATGAAGTGATCCACCTCAATCGCCCCCTGGCTTGCACCTCCTGCTGCTTCCCATGCTGTCTACAG
>evm.model.scaffold54235.1
TGTGCGCATTGGCAGCAAAACCATGGTCACCATCTGCAATTACAAGACAATCAAAGAAGCATTTTCGAGATACGAATTTATTGACAGACCAAAATGGGAGTTCTTGAACTTCTTTTCAAACGGAGAGCTGGCAGGAGTCATCTTCAGAAATGGGGTGCCGTGGCAGACCCTGAGGCGGTTCCTGCTCCGCAACCTGCGAGATATGGGCATGGGGAAGTCCCGGCTGGATGACGTCATCTTGAGGGAAGCCGAGGAACTGGTGAAAGACTTCAAAAAATACACCCACGGCCCAACCTTCTTCCCGGGCTCGATAAGCGTGGCCACCCTCAACATCATCTGGCAGTTGGTGGCGAGCCGGCGGTATGACATGGATGACGAGGAAATCATAAAGTTCGTACA…
>evm.model.scaffold54332.1
GCCTCTTGTTGCTGCACTCAAGCTGCATGTCAAGTCCAGAAAGCCTCCAAGATGTGACCAGACTGTGTTTCATCTTGAGAAACTGAAGGACTTGACATGTGCCCAGGAGTATGCAGTGACAGTCTCTAATCAGTTTGGAGTGCTCAACGCCATCGAGGACCCGGTAGAACTATGGGATACCTTCAAATGTGAGACTCTTGAGGCTGCCAAAGAATGCGTTGGGGAACGCCCAAGGTCATGGAGTGGCTTCACCTCAGTAGAGACACTGGACAGTATTGAGGAGAGTTGCACTGCCAGACTTGCTGGGAACCACGACCAGTACAGGGCTCCATTACATAGGACTAGACTTCTCCTTAGGAGAGACAAGGAGAGGTATGTCAGGG
>evm.model.scaffold54473.1
ATGCAGGCTCTGACAGCAGGTGACAGCAGTGGCTCTGGGGTGATGTTGACCTCAGAGATGCGCCTGCTGCCTTCATGGGCCAAGTCCCAGCTAGCACACATCCTGGAAGTAACCTATGGATGGCGGGAGGTGATGGGTCGAGTGCCAGGACACCCGTGGGCTCCTGGAATGCCGCTTCCTGAAGGGGAGCACTACCCTAGGAAGTATTCATCAGATGACATCCA
>evm.model.scaffold54473.2
ATGGCCAGAGTGTTCTCCCACTTATTCCAGAATGTAAAGCCTTTGTCTCACCGGTTGGATCGCCCAGTGCGGTGTGGAGTGGCGGGGTGGGAGCGGCTATTCCACAACACCCCAGGCCTGTACGCCTTCCCCAGGCCTAAATTGTCACCACAGGAG
>evm.model.scaffold54502.1
ATGGGAGATGAACAAGGATATGTATATCACCACAATTTGACATACACACTAGAGGTGTATCGGATATCCGCATCCGCATCCGCATCAGCGGAACATTCGCATATTTTTCACATCCGCATCCGCATCCGTAGTTGTGATAATCTGAACATCCGCGTCCGCCTCCGCATCCGCATTTATAGGGAAATATATATCCGCATCCGCATTCGCATCCGCACTCAACAGAGGATGTGTGGATACGGATGTTTTCTATGCATTGCACAACCTATAGATTATAAAGTAATATATGGAGACGCAGTCACAGACTCGCAGAGTACTGCCTAG
>evm.model.scaffold54548.1
GTACGTGCAGGAGTGTTGGCTGAGGCCTCTTGGTGACGGCAGGGATCCTCTTCAGCGTTACCAGCTGATTCTTCACGTCCGCTGCAGAGATGTCAACATTAGTAATGTGGTGAGGCTGCTGGAAGAGGAGCTGCTACCGGAGACGACAAGCTGGTGCAGCAGCACCACACTCTCCAAATTCCTTCAGACCATATCAAGTCTGTGGATATTTGACGGTTTGGAGGAGGCAACGGAAGATGCCAAGCGACTCATGCATTCTCTTTTTAGCAAGCCTCAACAAAAAGGCACAATTTTGGTGACGGCTAAGCCTGAGTATGGAATAGATTTTTTGCGCCAGCATTCCACTCACAATACATATCTAAATGTGAGGCTGTGTGGTGCTGATCCTCTTGAGACGAT…
>evm.model.scaffold54610.1
ATGGGCGGCGACGCACACACAGGTGAGGTGCACAGGTGGAGGTACACTTGCCTCACCCCGCGGCGCTCCTCCCTCCCACCTCTCGGCTGCGGGAGACAGATTCCTCCACTATTCCTGCCCACCACCGCCCTCCGCCCCTCGCACACGCCCCCCGGCTCGCCTCATCTCGCGCAGTACACGCCAGGCATCACCAACACTCCACTTGAATGCACAGCTTCGTTTCGAGTCGTGGAATACTACACACCAAAGAGCGCGGTGCAGCGAGGCATCGACCTATACACTCACGTCCACTGCCTCGACACTAGTGAACCCTCGAGAGAGCGGCGGCTTCCCCGGGGCCACGTACAGCTGCCACACGCCGCCACTCACTGA
>evm.model.scaffold54711.1
ATGATGGCGAGCACCGAGGGCAGCCCCGAATGGCCCGCCTTCCCGGCCCGCCTAATGGCCCTGCCCGCTGTGAATGACGCCTGTGGCCTCGCCTCCCACCTGTACCAGAGATCCAAGGAGTACAGGCAGGTGGGTGTGGCCCTGGCCGCGGCGGAGAACTCCTTCAAAACTGCAGTGACCAAGGCGGCACCCTTGGCCGAGCCGCTGCTGAGGTACGCGGGACACCTCAAGCCCCTGGACGACTGGGCGTGCCGTCGACTAGACGATGTGGAGCGGATGGTGCCCGTTGTCACCAAGCCTTCCTCCGAGGTGTTGCAGGCCACACGTGAGGGCGTCCTTTGTACCCTGGCAGGGGAGAGTGATTCACCAGCCTCCCTCTCCGCCGCCGTCCGTTCCCGC…
>evm.model.scaffold54881.1
ATTCAACGCCTCACCAACACCTGGCACACCGTGAGACAAAAATTCACTGACTCAGCTTACAATTTTGAGTCCAAGCTGAGATCTACCCTGAAGTCCATGAATGAGTGCACCAACCCTCAGGCACCCAACACCACCATACCTCACCTGCTGCCTTTCCTGCTGCTTTGTGAGAGGGACCTCAACGACATCTATGCAATGCACAGACAT
>evm.model.scaffold54966.1
ATGCAGCAGCTACTGCCATCAGCACATAATGGCACAACCCCTGTGGTGGCCACCAGGGGCACTGTGACTTACATCAGGGCCACCTCAGCCAACTCCACTCCCTCCTCCCCCACCATCACCACCACCACCGCTGCCATGAGTCTGGAAACTCAGCGAACATCTGGTCAAGTCTACCCAATAAATCCTTTCACCATGGACAGATTACTAGAACAGCGTAGAGTGCTGGGCCCTGCTTCATCTGTGGACACCAATCTGTACATTGAAAGTTGGCAGCAGCAGGACAGCCAGCCTGCAGGACACATGGCCCTTGTCACACCTGGCCAGTGCATACCCCTGCCTCTGCGAGGGTCGGTGTCTGCCTGCCCCAGTCCTGCACCTGTTCGGAGCTACCGCACTGGA…
>evm.model.scaffold55005.1
ATGGGAGAAGTCAGTGTGAAAGATTCTTTGATCCCAGACATTATGCGTGCTGCAGAATGCCTAAGAATTCGTGGGTTATCTCTTCTTGATGATGATGGTGTCAAAACCAACCTGAAAAATAAAAATAAGACTGACTCAAGTGGGCCTGCTCGCAAGAAGAGAAGGACATCACTATCCAAGAAAAAAGTTCAAGCGCCTGCTTCAAACAACATCCCATCTACAAGTCATGCAATGGAAACGAATAACTATGTTGCTGTTTCTACACCAGCCCCAACACCAGTTCATTGCTATGATAATGAAGGAACCTTTAATCATGTCGAGAATCAAACACCTGACTTTACTCCCATAGAAGAGCCACCCAGACACCTTTCAGAGTCTCAGGACTATAATACTGAGCTG…
>evm.model.scaffold55007.1
TCCAGCCAGCGCTCACCGGGTGTTCAGTGAAGCCCTGTGGCCGCCACATAACTCCAGCCTCAGCCCAGCCCAGGGGAGGGAGGGGAAGGCAAGGGAAGGACTACGACTGAGGAAAATCGAAAAGGAGAAGGACAGGAATAAGAAACATAAGGGAAGCTGTGGACACGAGCGGGTGAATGAAGCTTGCAGTGAACTGCGTACTCTGGCCAGACCATGA
>evm.model.scaffold55011.1
GACCTGGCTCGTTCCCTGGCCATCAATTGTCTGGTGTTCAATTGTTCAGATGACTTGGATTACATCTCCATGGGTCAGTTCTTCTCTGGGGTTGCTGCTTCTGGGAGCTGGGCATGTTTTGATGAATTTAACAGACTGGAGGTTGGGGTGCTGAGTGTGGTGGCGCAGCAGATCCTAACTTTGGTGACTGCCCGGCGGGAGGACCGAGACACCTTTGTGCTAGAGGGGGGCAAGCCTCTCTCGCTTGACCCTCGGGGCTTCCTGGCCGTCACTATGAACCCGCAGTACCCCGGCCGTGTTCCACTCCCCGACAACCTCAAGTTGTTGCTGCGACCAGTGTCCATGATGGTGGCTGACTACCAGTCCATCGCTGAGGTCTCCCTGCTGGCTGGTGGCTTC…
>evm.model.scaffold55050.1
ATTTTGGAAGAGCCATACATGCTCTTGCCAAAGTTGGTGAGGAGTTGTACATAGAGCCAAACCAGTCTGGGGTCTCCTTTCGTACCATCAGTTCATCACGGTCAGCATTCTTCTCTTACAACTTTGGAAACTCCTTCTTCACATTCTATGACAGTGGCTTGGGAGGCCAGACACCAACATCTGGAGAAGACGCATTCAGGTGTAAAGTGGCTATGAAGGCAGTGTTAAATATATTCAAAGGGATTCACAACTTGGAACGAACTGTTCAGCGATGTAAATTAACCTTGAAATGGGAGGACGCCAAATTGGTTATCCAGCTTACATGTCATTATGGAATTGTCAAAACACACAACTTGTCCTTTATAGAATGTGATGCTTTGCAGGCTGTGTACGACAAGG…
>evm.model.scaffold55100.1
AGGAGATCACCTGTGGAGGTACAACATGGGCTAACGGCACGTACCTGGTAAGTCCCGGTTACCCCTCCACATATAACGACGCCCGCACGTGTGACTTGACCGTATCCCGCACACCTGGAGTTTGCCAGCTGCGGCTCGACTTCGAGACCTTCGAAATTTTTCCGCCAGATCAGTTCG
>evm.model.scaffold55114.1
ATGTTGGCCAAAGGGGCTATAGAGCTTGTGGGGGGCGAGCTAGAAGGCCTTTATGTCCGTCTGTTCCTTGTTCCCAAGGTAACAGGTGGTTTGAGACCTGTGTTCGACCTCTCAACTCTGAACAAGTTTTTAGTGGTCAGCCCCTTCCGGATGGAGACGGTGGCGTCAGTTTTGGAGTCTATGAACGTGGAGGATTGGATG
>evm.model.scaffold55134.1
ATGAGCGCCTCGAGCGGTCCACCGGGCGAACTATCGGTACTTCAAAGAAAACGCGATGATGAACTCCGGGGCGTCGGGTGTTTCGCCGAGAATATGGACAAGTGTGATCGCCTTCTGCGTGACCGACGAGACCTGGATCCCCTCCCTGCCGGCGCGGAAGGGCGCTGGCTGTCCACCGAGGCCGTGAAAAGTCGTGGAATGGGACGAAAGTTTGCTAGAACGTAG
>evm.model.scaffold55565.1
GTTCTACTACGGCCCAGACAGTCCTGTGTATGGCCTGTTCCTCTATAAGATGGGCAAAGGCAAGATTTACTTCAAGGAGTTCCGTACGGGAGTCCGTTTGTTGGAGGAAGCGGAAGAGAAGCTATGTGCAGGCATGGGAGACTCGCACCCGATATTGGAGGACGTGCGACTCGTGAACCTGATGGCGAACGAAGATGTAGAAATCTGCCTGGAGAGACGCATCGCCAAGGCCAAAAAGCGCGAGGAGGAGAGGCTGCAGCAGGTTGCCCAGCAGCCAGACAACTTCGCAGCACACAAAACCTTCCCCTGGACAAGCTGCGCCAACTATGACAAGATTATCAAATCGACTAAGCCAGTTGTGTCTCAAGAGGATAAGTTTAAAACGAAGTCCATTCTACG…
>evm.model.scaffold55615.1
ATGATGGGAGGGCAGCGGCCTGAAACTCGGTGGGTCAGGGAAATCTTTCTCTGGGATACAGACACCATCACAGTGCAGGACCTTTTTCGTGAACCTCACTATTTATGTCATCCTTACGCGTTTCCTCTTCCTTCTAAAGTAAAGAAGCAAAGCAAACACTCACATCATTGCCAGAAAACAGTCGTGGACAAACACAACACATCCCTGCAGGACAGCGACCGTAACACACCCACCGGCTGCCGTGCCTCAAGTGGCGAACATAGCGATGCCTGA
>evm.model.scaffold55651.1
ATGGGAGGTGTCAGGATCACCTGCGAGGTCCAGAGCTGCTCCGCGATCTTCAAGTCCCGGGGCCACAAGCGCTGTTCTTCACACGCCCCCTGCCTCCTGACAAACCGCTACCGCCTCGACGAGTGTGAGGTCTGTCGCCGGTGGTTGGAGGCAATCTTTCCCCAAGGAGAGGAGCCTCGCCTTACTAATGGAGCCTTCACCGACCTTAAGGAATGGTGGACGACTGCTTCGAAATCCCGCAACCATCATCACCACCAACTGGAATGGGAGGATCGACACCTGGGCTTCCGCCTTGGCCTCAGCGTGTCGTCCCACTCCAAAAAGATCCCATCTTCCAGTACGTCATGCTCTTTCCTTCCCGACTCTCGAAGATCACCATCCGTGGTGTTGACAGTGAGG…
>evm.model.scaffold55926.1
ATGCAGGTTGTCGCGCCCGCCTATGATGGATGGGTGCTGGGGGAGGCGGGGGAGGTGGGGAATAGGGGCAGGGGTGAGCTGTGGGCTGTGGTATGGAGAAACCAGGGGAAGGGAGAGGGGGTGGGAGAGTCCGTCACAAAGGGCGTGTCTCGGGAGGGGCGTGAGGAGCAGCAGGCACTTTCTTCCTCCTCGACCATTGTTTACATCGGAATGCCACAGCGGACAAATTCCCCG
>evm.model.scaffold55945.1
AAACGCCACGCCAGACACAAAAATTCTAGCACATGGGTGGCGCGTGTCAGATCCACGCACACATTCCTTACAGTTAACCAAGAGTTCTTTGTATTCCTGTCGGTGCAGTCATCCTTCGTCGCAGCCTGTCACCACCTCGACTCCTTGGTCCTCTGTCACCTCGCCGCCTCCAGCGCTGCGGGCGACGTGGCCATCATCACGGCACTGAAAATTGATGGGGTCTTTTTCGGGCTCTGTGGCCTCGTTACTCCAGCACGTCCTGGTGGTGGCAGCAGTAACTCGGCGGACCTAGCGTGTGTCCGGGGCTGTGGCGGCGCCGTGAACCTATTGTGCCACGGGGGCGGTCGGTAG
>evm.model.scaffold56125.1
ATGCTGGGGCGCTGCTGGGACAAGCTCACTATTCTATCAGCCAATGTTAGGGGTCTGCAGACTAACCTCGCTGACCTGACGCACAGTCACGTGCTGCCTCACAACCCTGACGTCATTGCCACAGTGGAGACCTTCCTAAACCAACACCTCGTGGCGAGGGCATTTGATGACTTGCTGACAGATTTTGGGCTCACCAACCATGTCGACTTCCCAGCCCACATTTCTGGCTCCTCCCTCGACCCAGTCATTACCGATCTGCCAGAGGGATTAGTCACCTGCCGCCCACTCGGTACCTCTGGGTCATCTGACNGGATGAACCGACAACGCGCAACAACTGGCTTTGGCGGCGAGCTGACTTGGAGGCACTGA
>evm.model.scaffold56240.1
GACGATACAGCCGGGCACACTCATCCTGGACAGCAGCACCATCGACCCCACTGTGTCCAAGGAGATGGCAGGCCTGGCGGGCAAGAAAGGAGCCGTCTTCATGGATGCCCCTGTGTCTGGCGGCGTCAATGCAGCCAAAGGTGGAACTCTCACCTTCATGGTCGGAGGAGAGGAGAAGGAGTTTGAGGCAGCCAAGGTGCTGCTCTCTTCCATGGGGAAGAACATTGTCTACTGCGGTGAGGTTGGCAACGGACAAGCGGTGAAGATTTGCAATAACATGTTGCTTGCCATCACCATGATTGGAACAGCCGAGACCATGAACCTGGGAATGAG
>evm.model.scaffold56390.1
ATGGAATGCTGGAGGAAGGACATTGAGCTGTCGAGTGTGGTGGTGCAGTGCAACAGTCTGGTGTCGGTGCTGGAGGGCTGCCTGGGACCCTATGGGAAGGCAGTCCTCCTAGAAAAGGCTGGCTGTGTCATCATCACCAAGGATGGGATGGAGCTTCTGTCCCACCTGGAGGTATGCGACCCCCTGGTGAGTGTGGTGGTGCAGGGGGCACTGGACCACACCAGGGTGCTCGGGGACGGCTGCAAGGCCACGCTCTTCCTGCTGCACCGCCTCCTCAGCTCCCTGGACACTCACGTCCCGCAAAGCTCCGGCACCATGCAAGGGATCAGAAGACAGAAACTCATACAGATTGTGCAGCAGATAAGGTGCCAGGTGCTGGGTGTGGTGCAAAGAGATGTC…
>evm.model.scaffold56402.1
ATGACTTCCCCACACACTTGCAAAGGATTCAGCAGATGCAGAGAGCACGGGATCACCCTCAATAAGGACAAGTTTGCAGTTGCCGAGCCTCAGGTCCGATTCTGTGGCTACAACTTCTCCCCCTCTGGCATCTCTGCAGGCAAAGATCACGTCAGTGCAATCCGGGACTTTCCTACGCCCGCGAACTTGACTGACCTCCGCTCCTTTATGGGCCTGGTGAACCAGCTGTCAGAGTTCACCCCGGACATAGCAGCTGCAGCCCAGCTTCTTCGCCGTCTCTTGAGCCCTAAACGGACGTTCACTTGGACAGCAGACCATGATGAAGCCTTCAACCAAATCAAGACACAGGCGGCTGGAGAAGCATCTCCAGCTGCCTGTTCTGGCCCACTTTGA
>evm.model.scaffold56402.2
ATGACAACGAGCGTTTCATGGCAATGCTACAAATGTTGTCGGTTCAGGCATCGCCAGCCTAACACCAGCCGTCTTCAGCCCACTTACCTGTTCTCTTACCAACACTCAGCCCTTTCGCCCCAGCCTAGCAACCTGCAGTCACTGGTCTCGTGGGGACTACACCTATTACATGCCTGCCGTGACAGCTGCTCCAACAGTCGCCGCCCCGCCTGCTCTCGTGACAGCTGTCCCAACAGTTGCCACCCTACCACACCCCTCCGTGACTGCCGTTACAGCCGCTGCACCATCCGTCACCTTGACTGCGACTCCTACGTCTACAGCAGATCCCCCACGGGCAAACCTGTGGCTCAGAGTCCGCCCATCCTGCAAGCCGACGCCACCTACCAGATGTTCAGGCAA…
>evm.model.scaffold56432.1
ATGTCCCTGTCCAGCCTGAACGTGGAGGAGGACGGGACTATTGAGCTGGGAGACAGTATAGAGAGCTTGAGCTTCCACCAGGCGCTCAACGTCTTCTTAGTGACCACAAGAGAGGGCCGAGTGCGCGTGTTCGACCCTCACTCTTGCCTCAAGCTCTCAGACGTCCCTGTTCATGGAGATGGCTGTATGCGTGGCGGGGTGGTGTGTGTGTATCATGGAGAAAGCAAAAGTGTGGTGGTATGCGGTGGCCGAACAGTGGGCATGCGCCGAGACCATCATGGTGTGCTTCTGCTCGCCACTGTCCTCCAGGGTCCTGTGTCTGCCCCAGAAGAGACTGTCACAGTGGAGATGCTACTGTCAGAGGGTATCCAGCTGCAACATACCTTAGCCTTTGGGGAG…
>evm.model.scaffold56472.1
ATGCATATCAGGAGCACATGGGACACCAGCAGAAGGATGACTGCCAGACGGGGCACTACTGGAGGTTGGGGGGGGGAAGTAGCAGCTGCACTTGACGGGCCACTCTCGCCGCCACCACCTACGCCAACGGGTGATGTCCCTCAACTGCAGCGCCCATGCTCCTCCGCTTCATCCGTGTGGTTCATTGGTTTGTTCCGAGACATGCCTCTCCTCAATCATCAATCTCGTGTGGCGGAAACACGCGATGTTCTCCCTTCCGGCCTGCTTTAG
>evm.model.scaffold56486.1
GCTGGAATTTTGGAAGATCTTTCAATACTCAGAAGAAATATGCAAGGAGAAGAGGCGCCAGAATTTTTGAAGGTTTTCCAACGATTGGCGGAGCGTATGCTGATCTTATCATGGACTGAGATAGAAGACATTGTCTCAAGAATAGCAACCTCTACCAGAGATAA
>evm.model.scaffold56500.1
AAAAGACTGAGGTATAGACACTACGATACCCTCATGGACGAATTGTATAAGGAGAACCCAGACCTGTACAAGAATTATACCAGGATGGACAAGGAGCTCTTTGACAGCATCGTTGAGACCATGACCCCAATCATCAAGAGGAAGGAAGACTAG
>evm.model.scaffold56610.1
CCTGAGTGTAGTCCTCAGCAGTATTTGGCTGAGCACAGCAGCCCAGCACCTGGGGATCGTACCACAGCTTCTGCTACAGGAAGCCCCCCTTTCACCTCTACCTCCCTTACCCTGGGCTGTCCTTCCACTCCCACCACAGCCACTGCCACCACCACCGTCTGTGCCACCGTCAAAACTTTCTCCCCAACTGTGACCAAAACCACTGCCACCACAGCTGTAAGTGCCAAGGCTGGGAGAAGTCAAGATTCAAACATGCAAGTGAAGTCAGTACCTCTGCCAGCAAAACCTCGTCCATTTATTGGATTGCCTAACGGGAATCCCACACTCACCACAAAAACAACCTTTGGAGATGATAATGATTACAGTACAGATGAGGATAGCACTGTGGATGGAAGAAGC…
>evm.model.scaffold56680.1
ATGACGTCAGACGCGGAGGAAATTAGTCCTGTGGCGGCCGCGGCTGCTGCTGCTGGTGTGGTGGACGAGAGAATACGCTCCTTGTCTACAGCATCTGAGGCCTCGGAGGACTCTGCTACAGCGCTCCTGCCTGACGTCACCTTCGGTCCCACCAGCCACACAGGCATGGGGTCTCCCAGGAGTAACAGGGAGAGCCAGCCGCTGCTCGGAGCCAGGCACGAAGTAGACGACTTTAACCACTGGCCAGGTGCTGCTGCTCTCCACCCCTTCCCCGCCACCTGCCAACCCTAG
>evm.model.scaffold56819.1
ATGAATATCTGAGCCTTGGTACCAGCGCTCTTAAGTCATGCATGACCACGCATAATTGGACAGCACAGCCTAAGAGGAAACCTGATCATCGCACACTTACCAGAGTTCTAGAGGAGACAGGATATGACATTTCACCATTGATTGATCCCAATGTGTTCCTGGAGACATCCATCGGGGAGCAGTATGTGCGCCTCTACATAATCCCAGGAGTGCCCACGAATATTGACTTTGTTCCTCGCACCAAAGGAGAGATCAAGCAGCTCAAATGGTTCTCAATCAACCACCTGCCTTCCCACAAAAATGACCGCAGCTTTAATAAAGTTAATGGCTCCACCAATATGTTCTACATGGTGATGCCCTTTGTCAA
>evm.model.scaffold56853.1
ATGTTGGCAAGATGGAATGGATGGGATGACGAGGAGAGTGCAGTCCAGTTGGTAAACAGTCTCAAGGTGTTGGAGGTTCGCGTACAGCTTGACGGTGTGGCGGGGGGTAGCTACTACAAATTGGCACAAACATTGGAGCAGCAGTATAGGACGAGATACGAAGATGAAGTCTTCAGGGCCAGGTTCCGGACCCACGCCAGGAGGTGTGGCGAGTCCCTGAGTCGGCTCAGGACCTGGAGGGCATAG
>evm.model.scaffold56934.1
ATGATTTTTCTTGCAGGGGATGTAACAGTGAAAGGCCTGGATGCCATCAAGAAATCTTCAAAAGTGTTCCTTGAAAACTACACATCTGTCATGGAGGGTGGTATTGAAGCAATGCAGACTTTGTTTGACAAAGAAATAACAGTTGTAGACAGAGAAATGGTTGAGCAAAGCTCAGAGGAAATCTTGCAGTGTACAAAAACTGGTGATGTTGCTTTCCTGGTTATTGGTGATCCTCTAAGTGCCACAACTCACATAGATCTTGTGATCCGTGCCTTAGATAAAAATATTCTTCTCAATATTATTCATAATGCTTCTATCTTAAATGCTGTTGGTTGTTGTGGTCTACAGTTGTATTCCTTTGGGGAGACGGTTTCTCTTCCATTTTGGGAAGATGGTTGG…
>evm.model.scaffold56955.1
ATTGTTTACAAACTCATCGATCTTGGATATGCTAAAGAACTAGACCACAGTAGTGTGTGCACTTCGTTTGTGGGTACACTCCAGTACTTGGCACCAGAACTCTTTCTTAGCAAGAGATACACCTGTACTGTGGATTATTGGAGCTTAGGTCTTGTCACACATGAAATCATCACTGGTGTCAGGCCTTTTTTGCCAAACATGACCCCTGTAGAGTG
>evm.model.scaffold57013.1
GTAACCAGCCAGGCCAGCTGTCTTGTCGACGCAGCCCCCACCAGCTGGTGTGTCCACCAGCTGTCCTCACTGCGAGCTGCTCTGTGCTCCACGCAGTAGTGTGTTCTTGCCACACTCGCCTCCATCACACCTGGCGCGCTGACCTCCTGCCACCACCTTGGCTCTCACGCTTAGAGTGTCGGGCAGTAGAGGCGCCGCCTTGGAAGGCAGTAGCCGTGGTATCGAAGGGCGCGGCGCACCCCGAGTGGTATGCCCGCCCGCCACGCCGACAGA
>evm.model.scaffold57070.1
TGGCGCGAGGGATCCGCCGCGGGACGCTGGGCCACTTGGTGTACACAGCTGCCCTGCCACCGTATGGGAGGGAGGCAGGGAGGGAGGGAAGAGAAACAGGAGGGAGATTGGGAGCGAGGGAGAGGAAGGGCAGGAGGGAGAAGGGGCCCTCTCACCACAGCTCACTTTGTCTGGAGTTTAGGAAGACCGCTGACAAGTTTGGAGGTCGGATGGACAGTGGTTAA
>evm.model.scaffold57080.1
ATGGAACTAGAGAATCTACAACAACCGGCACAGCACAACACAACACCGCTCCTCAACACTACACCACACCACAACACATACTCTACACAGCAAGAGGAACTCAAAACACACTACCACCACTGCCGCCGGTTCCCAACAGAAGGCATCAGCCAGCAGCACATCCTCAAAGGAGCATCAGAAGGGAAGGAAATCACCACCGCTACTGCTGAGGAAATGTATTCTACAGCTCACAAAGCGCTCATTCTGTGCCTCTCACCCGCCCATCCCCAGTGGCCCTCCGACTCCCTCTTACCGTGGCAGCGTGCCAAG
>evm.model.scaffold57134.1
ATGCTCAGATACGGCCTCCTGGTCCTGCTGGCGGCAAGCAGCGCTGTGCTGGCCCTGCCAGGTAAACCCATTGAATTCTACGCTCCCCCGCAGCAGACCAAGCAGATCGACCAGTTCTATGGACTTCCCATCAAGGAGCCGCCTTGTGAGCCGCAGTACGTGGATAAGCTGGTGACTGTGACTGAGACTGTTCCCTCCTACGTCACCACCACTGTCGATAACTACGTCACGGTCACAGAAACCCAGCAGGTCACCGACTACCAGACCGTCGTATCCACCGTGATAGAGCCCTCCTACATCACGGAAACCATTTATTCCACCGTGGTCGACGTTGTCTACAGCACTGATTACGTGACCACAACCCAGGTGGTGACCGACACTGTCTACTCCACTGAGATT…
>evm.model.scaffold57165.1
GGCTCGCCACCAGCACCAAGGAGCAGCTACAATGTGCCTTGTGTTGCCACGCGTATGAAGCACAGCTGAGGGAGGCCGTGGTGCTGCCTTCCTGTGGCCATACCTTCTGCCGCCTGTGTCTCCACCATCTACAAGACCAGCAACCAGACTTCTGCTGCCCATTCTGCAGGACTCAGCACTGTGGTCTGCCCGTGGGTCTGCTGCCCGTGAACTTTATCGTTATGAATCTCTTAGAAGCTATTGGAAAGGTTGAAGGAGATGACTACAACGAGAAGGATCACGCTGAAGAAGTTTGCTGTCTTCACCAGGAGCCGCAGTTACTGTGGTGTCGCCAGTGCCGGGAGGTGCTGTGCGCTAAGTGCCTTTCCCAGCAGCAGCACGACGGGCACGCCCTGCACC…
>evm.model.scaffold57207.1
ATGTGTTGTTGTAGCCCCGAGGTGACGCATGTAGTGGCAGACTGCACACCAGAGCGCCTGGCAAGCACACGCACTGCCAAGTACATGATGGGGGTGGTAGCCGGCAAGTGGATTGTTACTCATGCTTGGATGGATGAATGTCTGAAGATTGAAGCAGCAGTGAGTCCTGCTGACTACGAGGTATTGGGCTGTGGTCCAGCACCTGACACATCCCCTGGGGCTCCAGCACTGGGGAGGAGGAACTCTGAGAAGATGCGTCCAGGTCTGTTCAGTGGGTGTCACATGTTCCTGTGGGGTACCTTCCCTGGGAGTAATGGCAAGAAGGAAGTGGAGGGACTGGTGCGTGCTGGGGGCGGCTCAGTGCTGGCCAGGGAACCCAATGCTGAAGCAATACTGGAT…
>evm.model.scaffold57557.1
CATTTTAAGGCCACAGACTATACACATAGCTGTATCATCAAGAGTGAGCTATTCGGCAAGTCTTCAGTGGCAGTGCGTTCACTGAATGCCAATGCTGTACCTTCGTTGTTTCTCCCAAAGCAGGGAAATGGTTCAGATAAAAACCCTATGTGTGATAAAGTGATCATGATCAAGGAGGAGGATGTTGATGTGCAGATCAAAGAAGAGGAGATTGAAGTAGAACAAGAAACCACATTTTTCAGTGAGATGGAAGGGATGTATAGCCAACAAGAGAAAAGATCTCTATCACCTCCCTTTCATAAGAATATTCCTGAATCAAAAAGACAGTGGCCAGGTGTGAAAGGAAGTTTAACAGAGAATGGGGAAACAATGGAGTGGT
>evm.model.scaffold57608.1
ATGCTCTTCTTGACTAACCAAGGTGCTGAAATTTTGCATCTAAGCGATTGTTCAAGCATACCCAAGAGAGCAGTTATGCCAGTTAATTTCTTTGGTCGCAGCTTTTCACCTGGCAAGTCTCCTCCAAGAAGGTCCTCATCTTTATCAAGTTTGAGAAGAGAATCAGATAAATCAGGGCAAGATTTAGCTCGTGATTTTAGTAAGATTAGATTGAACATTTCTGGACAAAATGCTACTTTTGATGATGGAGAGTGGGTATCAGAGGGTGGATCAAGGGGACGTGTTAGCAACCGTGAGGTGGCTCAGCTCTGTCAGAAAAATCAATCCTTGTTAGAGGAAAACAATTTGCTAAAACTGAAGGTGGAACTTTTACTTGATATGTTGACTGAGAAGTCTGCA…
>evm.model.scaffold57608.2
CCTCTTGCAAGGTTGGGAGCAACAGTGACAGGTTTGGATGCAGCCCATGAGAGCACAACTGTAGCTAGGTTACACGCAGATCAGGATTCCAGAGTAAAGCAGAATGTTGAATACATACATGGAACAATAGAACAACATATACAGGAAATTGATTGCAAATATGATGCAGTTGTGGCCTCTGAAGTCCTGGAACATGTGGATGATACAGAATTATTCATTTGCACATGTGCTGATGCCATTAGACCAGGAGGATCACTGTTTTTAACAACTATCAACAAAACTACATGTTCTTGGCTGGGAGCCATTGTCATTGCAGAGCACATGCTACACCTCCTCCCTCCTGGAACACATGACTGGAACAAGTTCATCCCTCAGCAGGAGCTCCTTTTTCTCCTTGAA…
>evm.model.scaffold57705.1
ATGCTGCGGGCTGGAGTGCCTCTGACTTTCCCTGACCGTGACCCACATCCGCCTCGGGCCAGCCAGTTACTGCCGCGGGAAGGCAGAGAAGGGGGAATGAGGGAGAAGAGGAAAGAACATGAGGAGGGGGAGGAGTCCGGTGGTGAAGATATTCGGACCCAGCCAGAACGTAGGATGCCGAGTTGGGCGAGGGAGAGGAGGGTGGACCGTTCAGGTAGAAGAG
>evm.model.scaffold57718.1
ATGTCCTTATATGTGCAGCATGGAGAGCAGCACAGCCAGTCAGTCCGCCAGACTCGGCTCGCCGGCCGGCACCTCGCGGAGCACACACCATGCTGCTGCCTCATCACCCCCGCCACCACCACCACCACCACCAGCCAGTCCTGCGCCACCCTGTGTTTAACTTGGCTTGTGCTGATGCTACACCGCTGCAGGCATGTCGAGTGCCGTGCCTTAGCACTGGAAGTTGATAAGTCATTCAGGGTTGTCACGTGA
>evm.model.scaffold57724.1
ATGATAGAAGCTGGAGCAAGAACCTGTGATATTGTTAAGGCCTTAGAGGTTCCTGAGTCTACAGTGAGGAACATTCGAAAGGCCAAGAGTGAAGTTAAGAAAAATATTGAAAGTGCAAAGAAGTATTTCCCCAAGGCTGGCCCCTCTAGGGGTATTC
>evm.model.scaffold57870.1
ATGAGCCACGCCAATGCATATGAGGTGATAGACGCCATAACGGATAGATTTAGAGGAAAACTAAAAGATGATTACATGGACAAAACACATGAGCGCAAGAAGGCGAATCCAGGTGCTATATGTGGGGCAGAGTGGCTGCTAACATTCATGGAGGATATGATAGAGAAGACGGAGGATAGCGGATCTATGAGAGAGAAAGAAGAAACACGACACCGCGCGGATCATGGGCGCACGGTTTCATTCACAAGGAGGACAACGGGACTCGCAGCCATAACATCTTCAGAGAAGAACAGTGATCGGTGCACACTGTGCCAGAGGTACCATGAGATTGAGAACTGTAGAGTGTTTCTCGACATGAGCACTAAGGATCGTATTGCACTGCTGAGGCGAGAACGCC
>evm.model.scaffold57870.2
GGGCAGAATGGGCACCGAAATGTCGACCTACAAAAGGGTAAAGCTGCCTCGTCAATCCTTGACAGAGGGATGAAAGAAACATTCACCAATCTCACACAGACGCTGATGCCGAGCTTTGAAAACGGATCGTGTATCGAATATTGGGCTTTCAAGACCGAATTTCAGAGCTTAGTTGAGGAGAGAGCCTCTGTATCAACCCTCCAAAAAATTGAGGTGGCTAGTCTCAGTGTACTCAGGGTCTGCTAA
>evm.model.scaffold58079.1
ATGAAGAACGCCTTCTGTGCCCAGTTCAGGCTCTGCTTATCTTTAGAGAAAGGATGGGGAACATGGCAAGAAGACCTAGAAACCTCTTTCTCTCCTGCAGACAAATCCAAACCACTTTCAAAGAATGCTTTTGCCTATCTCCTGAGAGAAACTATTCTGCAAGCCCACCGCTCACTGCCCGAGAACCTACTGATGCCTCTGAGA
>evm.model.scaffold58079.2
ATGAGGAGCCTCCAGTTTCAGCTTGCCAATCACTGGGACAGGAGGGACAGCAGCTCCCATCAGATACCTACGTCTCGGGAGCTTCTAGACAACCCTCAGAGGTGGTCAGACCCTGCTAACTTGCTTCAAGGTCAGTCACTGGAGGTGCGGAACCCGGAACTACTTCTGTTCACGGATGCTTCATTAGAAGGCTTGGGAGCATCTATTCTGGACGACAAGGCATGTGGCGTTTGGTCACCTCCCAAACAACAAGAGCACATAACTATCCTGGAGCTGAGAGCGATACGTCTTGGGCTTCAGGCATTCGAGGATGTATTGCAAGGACGAACGGTAGCAGTCCTGTCAAACAACACCACAGCTGTGTCGTACGTCAAGAAAGTAGGAGGGACACGGTCAGCC…
>evm.model.scaffold58239.1
GCCGTGGTGCGCAGCGGGGACGGTGACCACGTGGAATTGGCTTGTGTGGTGCACGGGCGCCCTTCCCCTGACGTGATCTGGACGCTTGATGGACACCCCCTGCCAAGCGCCCTCATGAACACACAGCGACACATGCCTCAGACTGTGAAAGAGGGACACATCAGCCTCACGCACGTCGCCCACCGCCACACGCTTACCATAACCAGTGTCTCGGAAAAGGACTTTGGAACATACGTGTGCATAGCGGAGAACCCACACGGCCAAAAAGATGCCGTGATACAGGTGACAG
>evm.model.scaffold58272.1
ATGACCTTGGATGTTGCGGTGCTTGACATAAAGATCCAATGCAATGTAATCACTGATTCTTCAGTCTTCTCCCGCATCGACCTCATCAAGGCCTTCTACCAGATTCCTGTGCACCCGGACGACGTACTGAAGACGGCTCTCATCACACCCTTTGGTCTGTTTGAATACGTTAGAATACCGTTTGGGTTACGCAACTCAGCCCAGACATTTCAGCACTTCATCGATGAAGTACTCCATGGCTTGCTTTTCTGCTTCGCCTACATAGATGTCGTACTCATCGCGAGCCCAGACACAACTTCACACCACCAACATCTCCAGCAAGTTTTCACACGCTTGCGCGACTATGGCGTCCAGATCAACGCAAACAAGGCTGAGTTTGGTGTCTCCTCACTCACCTTT…
>evm.model.scaffold58467.1
ATGAAGAGGAAGAACAAAGGGGCACTTCCCCCTGCTAAGCAACACAAGGCTGAGGGCAAGACACACGAACCACCACCACAGTTCCTTGCTGGTCTGAAATGTCACATCCACCCAGCAAACTTTGGGCTGATGCGCCATAAGGTGTTTGAGAACCACATCACACGGTATGGTGGAGAGCTGGTGCTATCCCTGCCTGACTGCTCTGAGGCTGTGTTCCATATAGTGTTTGAGGAGACTGTGGATGAGGAGAAGGTGAAGCGTCTGGTGGACACAGCAAGGCTCCCTAACTGTGTATTCCTGAAGTGCACCTGGCTGATAGAGAGCATCAAGGCCAAGACCAAGGCTGGGATTGAGAGCCATTTGATTATGCCCATCACCTCAGTGGAGGACCAGTGCAGA…
>evm.model.scaffold58471.1
ATGACCAGACCTGAAGTGACCATTGTGATCCGCATAGCTCGCCCGCCCCACGTCATCTCGCGGTGGGCAGCTGAACATGCCATTCAAATACCCAGCGCGGCCCCGCCCAACATCTGCAGCTCTCCATCAGGACCGCCTTATCGGTACCGCCACTCCCGAGCCTCCCTGCCTACCCTGCCTCCCCTACACGCCCAAGAGAGCCTCTGA
>evm.model.scaffold58629.1
ATGACATTTTTGCAGACATTCGAGATGGTGAGCGGTCATCACATCAGAAATTATGTGCAGCATAAGATCAGATCTTTGACGCCCCACTCACGGCTGCGAGTGACCTTCCTAGTGACGGACGGCGCGGTGGGGCGGGGCGGAGAGGCCTTGGTCAAGCACACCACCAGTAGCCACAATACTTGCCCCTCACATCACAACAGCAGCGTCCACACCTCGCATCCTCACACACACACTGCACCAGGACACAGACGCCCCAAGGACCAGCCCACCCCAACACGTGCCAGGCCAGGCGACGCTGCTCACGGCATGAACCACCGCACACACAAACACACACCACACCACCACACTATCACTGCTCGTCTCCCGCCACTCCTCTCGTGCCAAAGCCAATATATTCGA…
>evm.model.scaffold58684.1
ATGAGCATCGTGAGTAGTGGCGGCGTGCGGCTCCTCGCCGGCCCGGGATGTGGCCGGCCCGGCAAGACCGTCTCCCCGGCGGCGTGTAGTAACTCGGCCCGGAATAAAGGTGGCCGCCATTGGGAGTCTGGCGTAGCTGTGTCTGTCTGTCACCGAGGCCTGCCGACACCCGGCCTCGCACTCCCGCCGCCACATGAAGGAAGCTCTGTATCTCTATCTGCTACTGTTTCCTTTCCTGGGGTGGTGGATGAATAG
>evm.model.scaffold58744.1
CGCCGTGTTCGTCATTGATTCACAACTGAAGTTACTCTCATGGAACGTCTGTGGAGTCACCAGATTTGACAAGTTCCTTCCACTCAAGGCCTACGTGTTCTCTCACCAATCCAGTGTTATTTTTCTACAGGAGGCTTTTCCGGACCAACCCAATCCTCCTCCGCAGGCTCCTTCCCTTCCTGCTTATGTCTCCTATGGTCATATGGTAAGGAATGGTCTCATGACTTACATCCACAGCTCTGTGACTCACCGTCTTCTGCGCTCCTCGACCTGTGTAATGTATACTCTGCCCTTGCTCGTCTTCAGCTTGCTGCTCTTCCTCCACCTTACGGTACGGGGCACGGTGTACATGGGCGATTTCAATGCTCGGCATCCTGCTTTGGGTGATCGGCTTGGCAC…
>evm.model.scaffold58774.1
GTCAGAGTGTGGTGTGTGAGGTGATGCGGAGGATCCTGGCAGCGAGGGCCATCCATAACCTTTTCTCCACCACTGAGCTCAAGTTGTGCATTACCAGCACCCACCTGGTGCTTGCTGACCCAGCCTCTAGTGCCATCCGCCTCCAGCACAGTCTGAAAGAGATTGCCTACTGGGCTGCTCACACTGAAAACCACAAATTAGTTGGGTACATTGTGCGGCAGAGTGATAATAATGGCCTGGAGGGCACAAAGTTTTCTTGTTTTGTGTATGAAGCAGACGTCAGCGGGACAGATGTGTGCTCAGCCCTGGGCGTAGCAGCCAAGGCAGCCTATGAACAGCTACTGGAGAAGAAGACATTTGAGAAAAAGAGAAAACAAGAAACAAAGTTGCTTTTGGCCA…
>evm.model.scaffold58791.1
AGGAAGTGGAGACACAGGAGGCCTTGCTGGTGATGGCAAAACTACAGAGTGTACTGCGCCGTGGGGTGGAACGCTATCTCACATGTCACGCTGTTCTGCTGCCCCGCCCTACTCTCCTCAAGGCTGCACATGATGTGCTGAGGTTGTGCGCCCAACGACCCAGCGGCCTTCGCGGTGCTGTTGTCGATCTTTATCTTAGGGACAACGATACGTGCAAGAGGCTGGCGCAGGTGGTGGCTGATCCTCGTGTAGATACCAAGACAGTCATAAAGCTTACCCTGCATCGGGATCCTTCCTCATCTGATCCCGGTGTGTTGAATCTACTCTCTGGGTACACGATGGAGCGATCTTGCCTCCCGTGA
>evm.model.scaffold58817.1
ATGGAGGACTTTGAAGGGTCCCTGGTAGGGTTGCTGGAGGGGTTATCTGACGCCGCCGACTCGGAGGAAGACGTGGGAACAGCAGTCAAGGTCCTGGCTGGGAAAGGTCTTGGCAGAGGACGTGCGGGGCTGCACCGGCCAAAGACTAGCCAAGGACTCCTTCAGGCTGCTGGTGAAGTCCTGGACAATGCAGGGCGAGAGGGCACGCTGGTTGGTGAGGACCTCATCTGGCAAGCGGAGGGTTGTGTCGTACACCAGCTCAGCAGATGA
>evm.model.scaffold58817.2
ATGGCAAGGATTAAAACATTAACTAGACCAAATGCAGTCAACCACTTCATAGTCCTCCATGAAAAGTACAGGAAAATTGTCAAAAACAAGGGAAGAGATATCAAACTAGAGGAAGAGAAACGAACCGACTTTCTGAAGGACAAAGACAAGTTATTTGATATTGGATCAAAAGATGCTGTGGAGGAGATAAGAACCAACAGGCTGCTCACGAAGGAGACCAAGAAGGAGGACGTCAATTTTTACTTGGACCAACAGACCACTCGACTGGCACACATGTCTGGTCATGACAAGGTGCATGAGAAGTATAAAGAGAAAAGCTTCCGAGAAGAAAGAGAAGAGAGAATGTTATCATCAGTGACTGCTGCAGCAGCAGAAGTTGGGAAAATTTCAACTGATGAA…
>evm.model.scaffold58893.1
ATGTGGGCGGGCAGGGGCGGCAAGTCTTACCATGACTGGATGTGGGACGAGGTGCTGAGCGGAGGGCACATAAGTCACTATAGGTACCCTAACCACATGCGTCTCCTTCATCCGTATCGCAGCCAGCCCGGTCTACTGCTGGTGGTGGTGATGGTGGTGGTGGCCGTTCTCACCATCTGTCAAGGATACAAAGCGTGCGTGTTTAGAGAAGGGGAAAACATGCTGGCAAACAGACGAATAGCTAGATAG
>evm.model.scaffold58912.1
ATGGCCCCTCCACCTGCAAAACGAGCCAGGAAAGTGCTGACTTTGGAGATGAAGCGGGAAATATTACGTCGGTGTCATGAAGGGTGGTCAAGTGCACACATTCAGGAAGAATTCGGCATCCCAAAGTCTTCCCTTGGTGATCTGAAAAAGGCTCGAGAGAAAATTGCAGCCTACACTGACGATTTTTCAGCTGCATCAAAGACCAGCAAGAGAAAAGATAGAAAAACAACGGCCAAGCCGAAGAATGTTGAGCTAGACCAGTGTGTTATAAAGTGGCATCAGCAGCAACATGCTAGTGGTGTAATGGTGCATGGTACTGAACTTAAAATGGCTGCAGAGAGATTTGCAAGCAACATCAGGCTGCAAGGATTAACCCCTTCAATACGGTGA
>evm.model.scaffold59030.1
CACAAGGCAAGAAATAGCTCGTACCCACCCGTGGGTAGGACGGTCCCTTCACCATTAGCAGAAGACGGTACCTTATTTACCGCCAAAAACAGACTGGTGGGTGAGCAGCGGCTGAAGGCAGGAGCCCACGCCAGGATGGGACGCAGCACACAGACGGCAGCCCGCCACACTCGGGACGGGACACACAGTGCTGGCCCCCAGGCTGACGTGTGA
>evm.model.scaffold59096.1
ATGGAGAAAGTGAGAAGGAAAAAGTGTGAGGCAGTGTTGGCGGGGCAGGTGTGCGTGTCGCTGCCGTCGAGCAGGAATATTCCGGCAGACAATTACCGCCTCCGCCAGCTGCCGCCCACCTGCCTCACCAACTTCCCGCACACGTTGGGAATTTCTGGCGGTATTCAAAACTTGGCGTTGTTTACCCCGCCGCTGCCGCAGACACGCCGCGGCAGCCTCTTTGAATTCCAGTTCTGA
>evm.model.scaffold59167.1
ATGAAGCGGCAGGGAGGCGATGGCAGGGAGGCGTGTACAGCTGATTGTGTAGTGATGAGGCAGCGTGTCAGGGAGGAAGCAAGTGATGTGACAGCGTGGCGGGGCGGACGGGACAAGTGGCGGGGAGTGATGGGGGTTGTGAGGCTTGGCAGGGAGGGGCGAGGGCAGATGGGCGGGAGTGATGGGGCAGTGAGGCGTGGCACGGGAACATGGAAGCTGGGCAGGGAATGA
>evm.model.scaffold59255.1
ATGAATTCCCTCCACCAGATGGAGCCCGAAGACCTGGTGGTGATAGAGGGAGGAGGAAACGGGCTGGAAGATATAGGAGGACAGGAGACAGTTAGGGTGATGGAGGAAATAGTTAGAGTGGTGGAGTGCAAGGTACACAGGAGGCCCTTGATGATGTGTTTCCCTAAGAGGTGGGACAAGGCTTTTGGTCGGGAGAGGAGATGGGTGAATGGAAAGTTGGTAGGAAGGCTGGAAGACTGGAAATGTGACGGGATGCAGTTATGGGAGAAGATGGACTGGAGACAGGTGTGGACACAGGACGGAGTGCATTTGTCCAATATAGGAAAGGTGTGGGTGGCCTGGAACCTGGTGGAGTGGACTCAGCGATGGGAGGAAGGTAAGAAGGAATAG
>evm.model.scaffold59255.2
ATGGTCCGACGGGCAGCCGCCACGTCTGCAGCCCCATCAGCACCCCCAAACCTAAAAATATGGCGAGGGGATCTTCCCGTCCCTCTCAAGACACAGGGATCTCGTGAGCTTTCCCCTGCATCCGTCATATGGGTAGGCAAGCCCCTCTGGTGCCTTGGCACCCGAGGGCCTTGCACAGTCGAATCCCCCAGCAGAACTGGATCAGGATCGTGGCAAGAGGCTCACCCATGCCTAGAGCCTCGACCCCTACCTCTACCTCTAACTCTGGTAGTGGCTGTGGACTTTTTTACAGGGAGGGGTTGCAAGCCCCACCCCAACCAGTTAGGTCAGCCTTGGACAGGGACACTGGCATCCCTGAGGGTAAAAGATCCTGGCTGCCAAAGAAAGGCTGGCTGCCAA…
>evm.model.scaffold59270.1
ATGTACCCTGCAGAATGTGCTTCTACACTGGAATTCATTCAAAGGTGTTTTGTCCGCATCAACCTTGACAGGTGTAGCAAAGTGGAGATTAAGAAGAATTCCAAGAGGTATTCTCAAATTTATCCAAAAGTTCTGAGTTTGATTAATGCCCTTGCTCAT
>evm.model.scaffold59329.1
ATGCTGTGGGGAATCAAAGAGAGAGACACAGGTTGGAAAAGGTGGATGAAGAGAAAAGGATCTTTAGTGTGGGATGAGTATAAAAAGGCAAGGAATGAGTACACAAAAATAAGGAGAGAAGAGGCCAGAAAGTATGAGAGGGACATTGTGGAAAAATGTAAGGATGAGCAAAGATTATTCTATAGGTTTGTTAATGGGAAATTAAAAAACAAGAAAGAAATAAGCAAGCTGAAAGTTGATGGAGAATTCATTGAAGAAGAAAAACTCATGGCTGAAGAGTTGAATAAATGTTTCCAAAAAGTTTTTACCAATGAAAGAACCTTTAATGAACCAAAGATCGAACCGACAGAAGAAGGCCTGGATGTAATTGAAGTGTTGGAGGATGAAGTGTGTGAAATG…
>evm.model.scaffold59344.1
ATGCATTCTTCCAAACAGGAAATTTACCGTTTGTACCAACTCACCAAGGAAGAATTATGTAAGGGGGCAGAGTTGATAGGAATTGTGTTGGAGGGGGAGGGGAAGAAAGACATGCAGAGAGAGTTAAAGGGTGCTTTGGAGAAGAGAGTTTGGTTTAAATCTCTTGATGAAGAGGGAGTTGATAATGAAGGGTCTGGTAGAGATTTTGAAGGTTTTGGAGCATCTTCCTTGGTTAAGTTAATGGGAGGTCTTAATAGAAGTGAGAAAATGGAGCTTATAAAACTGCAAATCCAAGCAGATAAGGATATGGAGAAATTGAGAATAGAAGTAGAAAAAGAAAAATTGAGAATAGAAGTTGAGAAGGAGGTTAAGTTGAAACAAATTGAAATGGGAGGTGGT…
>evm.model.scaffold59421.1
GCCACACCTGAGGGCTTGGCGCTGACGTGTCCCTACTGCTACAGGTCCACCTTCAAGCAGACCAGTGATCTCAAGCGACACATCCGCATTCATACCGGGGAGAAGCCGTTCAGTTGTCAGTACTGTGCCTATAGTGCCGTGCGGCGGGAGCACCTTAATGATCACCTGTGGAGGAGACACAGGATTCTGGCCAAGAAGAGAACACATTCG
>evm.model.scaffold59554.1
ATGCCTGGCCCACCACAGCACCCAAACACCCAGCACCCTCCCACCATGGGCCAGGCCATGCCACCACGGCCCATGCAGCCCAACTACTCCATGCAGCCCCGGCCAGCCCACACTGGTGCTCCGGGAGGCATGGCATCCAAGCCTATGGGAGCTCCAGGTGGCCTTATGGGTCCTAAACAGCAGACACAGGGTGGCATGGGTCCCAAGCCCATGGTGCAAGCAGCCACTGTGCAGCAGGTACAACAGAAAGCCCTCACCCCTATCCACCAGCCAGCCCAGCCCAAGCCCAACATGCCCGGCAACACCACTGCCAACATGATGGGCAAACCTTTTGGCTCGGCTGTCACTGTGTCCTCGGCCATCACTCCCAAGCTGCCTGAAGCCCTGCAGCAGCCCCAC…
>evm.model.scaffold59621.1
ATGGAGGAAAACAAATCTGAGAAGGATAGTTCACCTGAGCTAGAGCCAACAGATATCATTGCTGAAGACATAGACCTGGAGCCAATGATGAAGGAAGGTCTGGAGTCAAAAGATGGCAGAGTTGAAAGACTGCCACATACCATCATGCAACCATGGCAGAATGAAACAAACTTGAATGCCACGATGTTGTCTGAGAATCTGGGCATCACGCAGCAGCTGTTTGAACGCAGTCAACAAATACAACAAATGTTTACACACATGTCGACCATG
>evm.model.scaffold59657.1
AGGCGATCTTCTGGGTGCCGCGGGCCATTCCACGTCACTCACTCAGCTGTAATATATCGACCGACTCTCAGAATGGCCGACTGAAAACAGCACAAAAACTGCATCGAGAAACAAGGAAAAAAGAGGAGAGGTTCATGTACGGACACGAGGGGCGCGGGGTGGCGGTGGACGGGATGGAACACTTCATGAATGAGCTGCAGATACGGAGTGTAGCCGCCGAGGGATTCACTGATGCATTTATAGAATTCATGATCAACGTGTGA
>evm.model.scaffold59660.1
ATGGTCCTACGCTGCTGTTCTGAGTTCCTGGAGGGGCATGGCATTGTGGACGGCATCTACAGGCTCTCCGGGATCACCTCCAATATACAGAAGCTGAGGAACGCATTCGACGAGGACAGGATACCAGACCTGTATGGGGACGACAGCATCCTGCAGGACATACACTGTGTCTCCTCGGTGCTCAAGATGTACTTCCGGGAGCTGCCCAACCCGCTGCTCACCTACCAGCTGTATGAGAAGTTTGTGGAGGCGGTGATGCAGGACGAGGACATCAGACTGCTGTACCTACGGGATGTGGTGCAGCAGCTTCCCCCACCACACTACAGAACGCTGGAATACCTGGTGCAGCATCTGTCCCGGGTGGCATCACACAGCGGGGAGACAGGCATGACGGCCAAG…
>evm.model.scaffold59712.1
GTTGTAGGGGAGAGGGCAGCCTCCGCCCAGCAAACCGAGGCCCCACCCCAGCAGGAGGCCAGCGAGGAGGAGAAGGCTGAGGCGGAGAAGCTGAAGAATGAAGGGAACCAACTGATGCGTGATGAGAGGTTCAGGGAAGCTCTCGACTGCTACACTAGGGCCATCAACAAGGACTCCCGCAATGCTGTGTACTACTGCAACAGAGCGGCCGCCCACAGCAAGCTTAACAGTCAGCGAGAGGCCATCGAGGACTGCAAGAGGGCCCTGCAGATTGAGCCTCAGTACAGCAAGGCATATGGCAGGATGGGGCTGGCATACTCAAGCCTGAATGAGCACCAGCAGGCCAAGGAGTGCTACCAGAAGGCACTTGAACTGGAGCCTGACAATGAGAGCTACAGA…
>evm.model.scaffold59809.1
GCGCCACTCAGCCGACCCGAGGGTTGCGACATTAGCAGGTTTGCTAGCGTGCGTCAGAGGCACGCGCTGCGCCACACACCGCGCCTCCGCCAGAAGCTGTCCGGCCCGCCCCTTGAGGCAGGCGGCGGTGACGGCCCCTACAGTGAGGCTTGTCTGTACTGTCGAGTGACTCTGGCCACCAAACACACTAGCGGGGAGTTACGCCGGACCACCATGAGCGCCAGCGCCAGCGGTGGCCAATCCCCTATTCCACTCAGCCTTGCTTGCCGGGCTGGCGGGCGGCAGGAGGGCGGCGGAGCGCGGCACGAGCAGGCGAGTGAGGGGAGTGAACTCCGTGGGGTTTCAG
>evm.model.scaffold59838.1
GCTTATGTTCGCATGGCTCAGGAGGAAAGTGTCAGCATTGAAGAGGTGGTTCAGAAGTCCAAGCTGGAACCCAAAATGAAGGAAGAGATGGCCAAGATTGGCATGATGGTGAAGCACGGTGTGATGGCTCAGGATGTGCTCACCCTCATGGAAACTGGCGAATTCCCTCAGCTCATGAGAGAGGAGGCTCAGGCAGAGCTCATGACAGTGGTTGAAGATTTTGGTTTCCGAGCAATCATTAACCAGGTTGTCCTGGAGCAGGTGCAGCAAGCCATGCAGAAGACTGGCCAGGCTCTGGGAACTAAATCTTTCATGCGCATGATGGAGAAAGCCAAAGTAAATATTGAGGAAATCCTTACAGAAAAGTTCCCTAAGGAGCTTGTAACAGATTTACAGGAG…
>evm.model.scaffold59848.1
ATGGTGTCTCGCGCCAAGCCTTCCGGTGGCACCATGGCACTGCACTGCTCGCAGGCCAAACTGTGGGTCAAGACGCACTACGAGCGTCACCCTGAGGGCGTGGTGGCCAAGGCTGTCATGTACAAGCACTACGAGGATTACTGCCGCGAACAAGGACGCAACATTATGGAGACGAGTATCTTCGGCCGCGTGGTCAAGTCTGTGTTCCCTGACGTGACCATCCGCAGACTGGGCGGCAGAGACAACCTCAAGTACTACTACTGCGGCATCCAAGCCAAGGAGAGCTCGCCCCACGCTGGGGACAACGCCACCACCACGCGTCCCAAGAGGCGCCTCAGGAAGAGGGAGCAGCCCACGGACAAGGGCGACGTGCACCGCTGCTTACTGTGGCTGCACAAG…
>evm.model.scaffold59857.1
ATGCAGAGTGAAGATGACCTTGCTTCAGCTCTAGCACAAACCCCTGCTGCCTATAGTGGTCTACCCCAAGCACCCTGTGCTCTGCCCCAGGAACCTCAAGAACTGTCCCAGGAACATTGTGAGCTGCCCCAGGAATATCATGGGATGCCCCAGGAACCTTATGAATTCCTCAGGAAACTCGACAGCTGCCCCAGGAACATTGTGAGGTGCTCCATGAACATCATGGGATGCCCGAGGAACATCATGAATTCCCCCAGGAAAATATACAACTGCCCAACGAACATCATGAGCTGA
>evm.model.scaffold59860.1
AATCAGTTGAAACAACAGCCTTCCATAGACTGGGGCAACCAGTCTGATGCACATCCATGGATATCATCTCCCAAGCACATGCAAACACATCTCAAGGAGCAGAGCCTGTCACCGGGTGTGTCTCACAACCCTGTTAGCAGAGCAGGAAAGCCAACCAAACAAGTTGAAACAGAAAGACAAATCAGCAAAGTTGCAGAAGTGTCTCAAAGGTTTGCTATGGAAGAGAAAGAGAAGCATGAGGATTTTAATGTTAAGAAAAGGAGCAAAAAGGACAACAAAAGAAGGAAAAAGAGGCATTCCATGAGTGACAGTGAGGCCATCAGTGACATAGTTAGTCGCACTGTGGAGGAATGTGAACGACAAGTGAAGTCCTCCAGTGTATCCGTGGAAAGTTTATCT…
>evm.model.scaffold59958.1
ATGAAAAAGATATGCAGCAGATTGGTCCGAGACTTCCCAGGCACCCTTCTCCACCACACCGTCCTCTTCCATGCAACAGTCGAGAAGAAGAGAACGACTTCAACACGTGCTTCGAACAACAAGCGAACCACTACAATAAATCATAAAAAAAGTAAGGAGAAACATCAGTCTTACATGAAATATTGGAACATACCTTCTGTCTGCCACACCACGTCACCACCTGCCGTGATCCACCAGGCAGCACACTCCCGGCAACCCACCTCGCCTCACCACACCGCAATCCACACCACCTCCACCCCTTCCCACCTCACTCTGATCTATCTTGCTGCCTCCCCTTCCAGCGGGCCGTCTCGGGGGAAAGCCTCCCATGTGGTAGGAGAGATGCGGCAACCAGACTGG…
>evm.model.scaffold59973.1
ACGCCGGGTTTTCCCTTCCCTTCCCTCCACCACCACGCCTCCACCACCACCACCACCACTCACCTCACGCAGACGCCGCCATTAGAGCACTGCCCGAGCCGGCTAAGTGCTTTCCAGTGTCACTCGCACAGGAAGAACGTAAGTCTCACTCCCTGGACACCGGCGACACCCTCTTGACTAAATCTTCAAGAACTTCCGTCCTCAATACACAGCCAGACCGATCCAGACGCCTCGAGGACACACCCACCCACAAACACCCACACCCACACCCACCCACACACACACACAAACACGCCCACTTAACCACTCCTCATTCTTATCTCACCCCTGCCTCCTCTCATCTCCTCCCACTTACTTCCTTCCTCCTCTTCTACTCCCCCCCACCCGGTCGAGGAGCAA…
>evm.model.scaffold59975.1
ATGGGACGTATTAGCCCTGGCAGAAGTATCGGAAGCAGGGGAGGCTCCCGACGATCTAATCCAGCGAGCAGTATTGCTGATAGTGTCCAGTCAGCTGCCAGACTGGAGGAACTGAGATTGAAGCTGAAAATAAGGAAAATGGAGATAGAAGCAGAAGAGAGGCGAGAGTTAAAGAGATTAGCTGCTGAAGAGAGGCGAGAGTCAAACAGACTAGCTGCTGAGGAGAGACGAGACATTCAGAGACTAGCAGCAAAGAAGGAGGCTAGAGAGATGGAAATGATGAGATTGGAGCTGGAGAGGGAAAAGACAGATAAAGATAGAGAGTTGGAGTGGGAGAGAACTCGCCATGCTGTAAGTACGCCTGGAGTTATTGAAGGTACAGGAGGAGGAGGAGAACAG…
>evm.model.scaffold60014.1
AAAAAGTTGGCTGACGCTCTGCGAGTCGGGACTGGGGGCGGCCTCTGCTTCTGTGGCATCAACGTTTACTTCAAGAATGACAAATTCTACGACGACTGGGTGATGCCTCTGTTCGGACGCCTCGAGCCGGAGACGGCGTATGCGGTAGCCCAGAAGGCGGCCAAGTACAACCTGGTGTCCAAGGAAAAGCTGCAGGAATCCAGATTACTGGTGAGTACTCAGCCGCTGGCCGAGGGCGCCTTGGATCACGAGAAGACTCCCCTGCAGGAGGAGGAGGAATCGAGTGTGACGTTCAAGTGTGTGGAGCTAACGAGCTCCGAGGAGGACCTGATGGGTGCTCACACTGATACGGACCGACCGAGCGGCGTCACGTGCGAATCGCTCTCGCCTTCTAAAGCT…
>evm.model.scaffold60149.1
GGCCTCAAGACTGGCATGTATTACCTGCGTACCAAGCCAGCAGCCAACGCCATCCAGTTCACTGTTGACAAGACCAAAGTGAGCAAGACAGTCAATGGTGACTCTCACACGAATGGAACCAACAGTGAATCCAGCAAAAATGGAAGCGATGACGTTACTTCCCATGAAGCACAGAACATGGCTGACATG
>evm.model.scaffold60154.1
ATGGAGGAAGAGGCGAGGGTTGGTGCGCAGGCAGGCGGGAGCGAGGAATGCCGACGAACATTTTCCCGCGCTCAACTTGGTCGCGCGCGTCAGTCTGGTGCAGCAACGCGCCAAAACCAGAAGCCCGGACAAGTGCCGCTCGGAGTGCGCATCCCGCCCGGCCACGTGGCGGAAACGAGGCACGGAATCCGCAGTTTCCACCATGCCCTGCGGAGCGGCTCGAGATGGTGTGAATAA
>evm.model.scaffold60222.1
CAGGATTTCACCAGGTTTCTGGGTGACCATGCGGGTGGTGACCTGACAGGAGAATGCAGGCAGATGAAGCTCCTGCATGTGGGTCACTCTTTCCACCTGCACTTTGTACATCATCGTGAGTTCCGTCACGTCACGGCGATGCTGGAGGGTGTGGAGTCATGGCTGCTGCCCATCACTGTCCCTGATAAGCCTCGCTGCTCTTGTTACGTTCACCGGTTAAACGGGTAA
>evm.model.scaffold60404.1
ATGAGGAAAGGNATGGAAGACGACCCTATCGAATTTATGACAAGGTTGAAATGTCAACTAGCTTTGGTTACCATAAGGACCGATGCTGATGACGTGCCGTCTCAGGACAGGTTGATAAAGAACAAACTAATAAAAGGAATGCCGAGAGACCGCAGGGAAAGACTAGAACTGTACCTGGACGAAAAAGTACCGTTAACCAGGTTTCTGACCAAATTAGATACTGAAAGACTGGTGGTAATGACTCTGAAAGAGAGTAGCGTACGAGCGGTTAGCCTGGCCCAGCCCACCTACCGACTGCCCCGCGAGCGGCGGCGGCGGCGGCGACTACACTCCACCCGGCCGCCACGTTAA
>evm.model.scaffold60483.1
ACTTGCCGCAGGAAGTAGACATGTACCACGAGCTGGTTCCCTTGGAACCGCAGCACAACGTCAACAAATCCTCCATATTTGGCTATGCTACCTCAGTGTACAAGGCCACCAACATCAAGACAGGCCTGCGGTATTGTCTGTATCGCATTCATGGCTACCGTCTTAACAATGTGAAGGTCACCCAGTTAGTGGACATGTGGAAGAAACTGCAACATTCCAGTGTGACTCAGCTGAGGGAGGTCTTCACCACCAAAGCCTTTGGTGATAACT
>evm.model.scaffold60552.1
ATGATGCAACCGCTGGCGTCACGCTGGGTAGCAGCTCCTCTCGGCAAACTTCCACTAGCCAGTCCTCTACTCCTTCAAGGGCAGTGTTCGTGTCCTCTAAGACCGATTCATCCGCCACTGCCGCCGCCGCACGTCAGGCTGCCGAAGCCGCCCGCGCCGCTGCTGCCCGCGCCTCGAAGTTGGCTCTCACCCGCACTGTTTCTGTCAAGTCCCCTGATAGGAAATCCACCGTTATCTCGCACTTCACACCTGCTGATCACCGGTATGAAGCTGTCGGCAGCGTCACCATCCAAAGGGATTCTGAACAGTCCTTCTCTTCCGTCTCTCCTGCCAGGACATTTACAGTCAAGGCCTCTCCTGCTCCTGTCCCTATCCCCGCCCCAGCCCCTGCCCCTGGCC…
>evm.model.scaffold60646.1
ATGGCGGACCCAGCAGGCCTTAGCGATTTGCCCCTTTGTTCCTTCGCCCGGTCGGCTTCCCCTCCACGGGGCAGGAAACGCCCCTGCGAAGATGGTGCTTGGTCTGATGTTCAGCAGGGAAAAAGGGACCGCCGTGACCCTGGCCATGATAGAGCGTTTCAGCTGGCTTCCGATTCGGCCTTGGCGGGGCCGAGTCAGCCCCGTGATGTCAATNCGGACCTGATTGCGAAGCTGGACAGGCGTTCTCCTGAGACGGTGCCCCAGGCTGACAGCGGGGACTTCAGTGGCTTTGGCAGCATCGAGAGCGCACGATCCAAAGACGGTGAGGTGCGGGAGGCAGCGGTTGACCCGCTAGCAGGGCTGGATGACCTGGGTGGCCCACGGGGTGCGCTTGAAGAC…
>evm.model.scaffold60684.1
ATGGAGCGGCGTCTCATGAAGGGCTTCAACATCGGCATGGTGGAGGGCATCATGACAGAAATCCTCACGTCTGACAAGAAGCCCAAGAACATCTTCGGCAAGCTGGCCCGCGCCATGGGCAAGAAGAAGAAGGAGGACTGGAACGCCAAGGTGTCGCGAGCCTCATTGCGGCGAGACCAGATCGGTTCCTCGCAGACCAGCCTCAGGAGATCCCAGACGTCCATCAGGCGCCGCATCCAGCACGAGAACGAGATGTTGCTCAAGACGCTCAATCCTGACAAGATCGTGGAGTACAACCCCAACCTGGAACGCTACACGCCCACCACTCGTGTCGCCTATGCCAAGTTCAAGGTCAACACTCTCAAGAAGGAGAAGGAGAAGAAGCTGGCGGCTGAGAAG…
>evm.model.scaffold60735.1
TCGACACGGGAGCGGAGAGGACGTTTGTGCGGGCAGACGTGGTGAGGGCGTGCCACATCCCGCAGGCAGAGCAGCAGCTGTGTGGCGTCACGGGGCATTGTGTGACGCTCCGTGGACCCGTCACCGTGGAGATCGTCATCGGAGAGGTCATGGAACAGCTGCCGGTGTACGTGGCTGACATGGAAGAACCGT
>evm.model.scaffold60775.1
CGTCTCCCTTCCGTCACCCTTTCCCACCCTCCAACACTCGACACTCTTGTCCCGTCGCGCTCCCATCCCTCCCTCGCCACCCCATTGGCTCACGACGAAAATAGTGCCAGGCATATTGAAAACGATAGACGGGGCTCCCTTTCCTCTCCAGGCATGGTATTTGTGGCACCCGGGATAGTGGAGGAGGAGGAGGAGGAGGAGAAGGGTGGGAAAGAGGCCTCACTGCGTTGCTTGCCCCGAGAGTGA
>evm.model.scaffold60832.1
ATGCCTTCCATGGTCAGAATTATCCTCCATACTCGACAGCTGTTTGCTGAACGAACCGCCTGGTACATCCGACATGGCGGCGGCAACAAGGTGGCGGTGACCAGTACCGGCACAGTGAGAGTCGTGAACTCCATAAGTGCACCAACTTGGGCACTCCCCCTGCTCCTAAACGGATCACGCGTGGTGTTGCAACCAGCCCCAAAACGGGTCACAAGCTTTGGCAAAGCCTTTCCGCTCAAGAAGGATCACCAGAAGAAGGCTGCCAAACTCGTAGGTGTAGGACGTCTGGTCAGCTTGAAGTCAACTCAGCAACTGGTGGTGCGAAGCAGCAAAGCGTATCTCATGGGCAAAGCGGGCAGAGGTGTGATTTGCTGA
>evm.model.scaffold60832.2
ATGCCTATAGAAAATTTGAGCAGAGTCAGCAATGGGGTGGATGGTGTTGCCACTGTGGCCGTCCCAGCCATGGATGGGGACTCTCCTCACTTTGCTCATAAAGGAACCACGGCTAATTCCGAGGGGGTCACACGTATTGCGTCACCCATCGACAGAGGAGAAACACCCCATCCTGCAACACACTTGCCTGATGGCTTGTCTCTTGTCCGGCAACATCTGCGAGACAGAGGCATTTCTATGGCAGGTGCGGACATCATCATGGCCTCCTGGAGACCTGGAACTGCGAAGCAGTATCAGCCACATGTCAACAGGTGGCTACAGTTTTGCAATAGCTGGGACATCGATCTCCTTACTCCCACTGTAACTGATGTTGTGAATTTCTTGGCTGTCACTTTCCAC…
>evm.model.scaffold60856.1
ATGCTGGGGAGGACAGCGCTGGTAGTGGCCGTGATTAGCCTCGCCTGGAGGACGTGCTCGGTAAACCCCGAGCCCTCGCCCTTTTGCAGCAAGGTGAACCACGGCTTCATCTGTACCTTTTTTAACACCACTGAGGACGTAGTGACGGGGACCGAAGCAGCGGCGACGGAGGTTGCGACACAGCATCCGGTCATCTTGTGTCCGCGAACTCTCAACGCCAGCAATGATTCCTCAGCGACCCGAAGAACAATGATTCCTGGCCAACCACATGTCATCCACCCTTCTCTAAAAGGAGCAACGACAAAGGTCACGGCTTCTCATAAATTCCCCATCAGCAGCGGGGGTGCCAGGCCACGAAATGCCTCTGGAACACGGTACCAGCCACAGCAAGACTGTGCT…
>evm.model.scaffold60856.2
GCATGTACTTCACGTCCTGTGTTGAGCATATCAAGTTTGTCGACTTCTGTGGTATGTATCGACTGCCCCTCATGCACTACCTGTGTTCCTCTCGCTGCTCCTCGAAGACCCCAGACTACTACCGCGCCCTGTCTGAATCAGATAGCGAGGAGGACGAGCCGGCAGCCAGGATGAAACGTGTCTTGCTGGGCTAA
>evm.model.scaffold60887.1
CTTGCAACTGTCATGGCCACACTGATGAATGTATCTACAGTGAGGAAGTGAATACACAGATGTTATCCCTTGACATCTATGGGAACTTTGAGGGAGGAGGAGTGTGTCAGAACTGCCGCCACAACACTACAGGCATCAACTGTGACCAGTGCCAGGCAGGGTTTTACCGGCCATACGGCAAGGAACTTAATGATACAGATGTATGCCAACCTTGTAACTGCAACTATTTCTACTCAACTGGAAATTGTGCCGAAGGGACAGGGCAGTGTGAGTGCCGGCCAGCCTTTCTCCCACCATACTGTGACCAGTGTAATGATGGTTACTATGACTACCCTGACTGCAAGCCCTGTGACTGTTTCCAGCATGGCACTGAGGGAGGTGTGTGTCAAGTTGGTGGTG…
>evm.model.scaffold60921.1
ATGATCGACGCGGCTGACAGACTAGACAAGCTGACAATCAAGAACTTCTGGTCCAACTATAATATCAAGAAGGCCACTGATAATATTAGTGAAGGATGGAGGGAAGACTCCAATCCATCACAAAGTGTAACAGTGGCCTACAATGCGGAGCGGGCCTTCAAAGTTTATAAAGAAATATTTGAGACCAAGAAAAAGATGGCAAGACAGACAGCAACCTCCAGCTTCTTCAGACCTGTTGCCCCATCTGCTGAATCGGCTGTTCCAACTGCATCACCACTGCTGCCTACACCATCTACGTCTGGCCTACCACCTGCTGGCCAGGATGTAAGCTCTACATCCTCTGATGATGAGATGGCTTTCACACTCAACATACCACCACATGTTCCATCCTCTTCAGAT…
>evm.model.scaffold61003.1
GGCGACCTGGTGCCCGTGCTGGTGTCCGGGGTCACTGAGCAGGCCACCACAGCCCAGCGGCACCCCAAGGACCCGGCCCTGGGCACCAAGACAGTGTGGGTGGGGCCGCGGGTGCTGGTGGAGGCTTGTGATGCGGAGCAGCTGCAGGAGGGCCAGAATGCGACCTTCATCAACTGGGGCAACATCCGGATAAAGAAGCTGCAGCGGCAGGATGGCCGGGTGGTGGCGGTGGAGGCAGAGGCCAACACTTCTGACACTGACTACAAGAAGACCTTGAAGGTGACCTGGCTGGCAGACAGCCCCCAAAGCCCCACCACGCCCTTGGTCTGTGTTTACTTTGACCACCTCATCAACAAGAGTGTGCTGGCCAAGGACGAGGACTTCAAGAGCTTCATTGGC…
>evm.model.scaffold61027.1
ATGCCATATAATGTTCTGATACTCTTCAGGTCAGCATTAGAGAAAAACAGAAGCAAGCAGAGTTCCAGAGTATACCAGGAATGGAGGAGTGAAGTACAGTTGATGGATGAAAGGAAGCGCATGGTGGGTGGGAAGCTGGAAGTTAAAGTACGTCTTAGGAATCCCATTGTGGCCAAACAACTTGAAAAAGTCACTGAAAAGTGGCTCGTGATTGATGGATTTTGA
>evm.model.scaffold61048.1
ATGGACGCACTGGATGGGTGGGAGGACGTCACAGAGCTGGGCCACCACCTGTTGGACCTGCCACTACCACCACGCTTGGCCAAAATGGTCATTACCGCCACAGTGCTGAAGTGCCTTGACCCAGTGCTCACCATTGCTGCAGCACTCGCCCTCAA
>evm.model.scaffold61071.1
ATGCCCTGTGGCTCCACTCCCTGTGACGCCCTGCGTGCCCTATATATACTTGACGATACGTGGCGCTCCAGCTGCATGGTTATAGGAGCGGCTGCCACCGCAAGAAGACCTCAACGCTGCAGGAGACCCGCCCTGCAGAGAGCGACGAGGCGGCGCCGTGTCCTCTTACCAGGCGATTATAGAGGCCAGCCATGTTTCCATGCCCGCCCTCTCCCCTCTGCACACACTTGCCTCAGCTCCGGACCAGAGAGGCCCTCTACCTCATCTGTCTCCACCAAGACCAACGGCCGTCGCCTCTCGACTCCCCCCGCCGATACCGCTCTTATTGCTGGCCTCTCTGGCGCCTTTGCTCCGGCCCTTGCCTCCATCAAGGCCCCGACCAGCATGGTGAAACACGTA…
>evm.model.scaffold61080.1
ATCGTGAAGGAAGGTGAGGGTGCCAACATCACTAGCAGCTGTGGACACAAGGCAATGGTAAACAACGGCCTATGTGGGGTGGACAGAGGTGTGACTGGAGAAAGACCTGCACTGCCTCTGCATGTGGCAGATTTGGTGGCAAGAAATGCTGCCAAGTTGACTTACAGGCAGATGGAGGAGATGGAGAAGTTGCTGATGGAGTATGCTGACAACCTTGATT
>evm.model.scaffold61108.1
ATGGTGGTGAAGGTGCCAAGGGTGAAAGGCGGTCGGCAGGGAGCCCAATCCTTCCGAGCAGCCTTCAGAGCGTTGAGCAGCTCTGATGATGATGAAGGTAGTGCGGGAGAGGTGTTACCCAGCGCTGGCTTGCGAGCTGTCTGCCTGAGCCGTCACTCGATGCTGCCGATGTTGCCTCGGCGGGGCCGGGTCCCAGGGTAG
>evm.model.scaffold61156.1
ATGTATGCTTTCGTGGAGGTGTTAGTGGTGTCTACTAGGCCACTGAACTTCAACTTCATTCTTGGTATGAATGGCGTGAGTGCTTTCCGTGGAGTTACGGTGCGCACGTCAAGTGACGTGCAGTTTGGTGTTGAAGAATCTGTCTTCAGCAGCAGCAGATGTGGCCACGGATTATGTGATAGATG
>evm.model.scaffold61168.1
GCACACCTCACATACCCTTGGCCTCCTGTGTACCTGGTTACAGCGGTTCTCAAAGCCATTTCAACGTCGGGAACCTCATCTGGGGTGAGGAGCTTTTCCTTAACGGGGTCCATGTCAGCTGCCGTGTACCGGGTGGTTATGCGTCCTTCTCTGCAGCCTACCTGGTACAG
>evm.model.scaffold61197.1
ATGCGCCTCGGACTAGCGGTGTGGTGGATAGTGGCACTGGTGGTTGTGGTGGACGGTGCAGTGATGGTGCGACCGCCCATCCACCGCTCCATGGCTCCGCAACGCTACATCTCCCCGCAGGATATACCGACCCAAAGTGTTCCTTCGATTGTGACGAACGAAAACCCGAAGGAGACATCAAGAGTCTTGAGATCGACCAAAGACACATCTGGTCTCGATGAACAGAAAATCAAGGAGGAACTGATTCACTCAGAGGAATTACTGGAAAAGTACGGATATCTGGACTGTGTGCCGCCCGGTAGCGAAGCCAACACGCGCCTTCACCGCCTACTGCTGTACCGTCGACAACGTCTCAACGACCCTCCCGGTTATGACACTCTTGACGTCAGACTTAGGTCG…
>evm.model.scaffold61265.1
ATGAGTCTGGAGGGTCCGCTGCACGCCCTGCCAGAGCTGAGTGGCGGGAAGGTGACAGCCAGAGTGAGCGTCGCTACATTGGGTTGTAAAGACGATGCTCAGGATACTCAGGAACTCATCGAGGCCAGACCTGGGATACGATATTCGCGTCCTGACGTCACCGACACCCGCACAACATGTCTCCGCCTGCTAGAGGACACGCGGGATTTGGGGGAGGCGGATTTCTCCTTCGGATTCTTCTCGGGATCTCCTGACCTGGCTCGCCCTGCTGATGACTTCCTCCTTGCTGACAAACTCAGCGCCTCTTGCAGCTTGTCGCCTACTGAAGGT
>evm.model.scaffold61320.1
CAGTTAACAGGGACAACATGACCTTGGACTTGACATTGCTGCGGAACGCTGGTGTCAGTCTCGCGACGGTGGCAACATGGCCTCTGCTGAATTTTTTGGTAACGGTCGTCTTTCCCATCGTCCCGCTCCTCGACTATCGGCCACCTGCCCATCTCCACGCCCAGTATGACTTCATTGTGGTGGGCGGCGGGTCAGCCGGCAGCGTGATGGCGGCGCGGCTCTCAGAGATACCGACGTGGCGGGTGCTACTGGTGGAGACCGGACCGCCGCCTCCTCCTGAATCCTTCATTCCCGGCATGTTTGGTGTGCACGCCTTTAGAGGACATCCGAACATGCGCGAGTATATGACTGTCCCACAGCGCAACGCACTCCTCTATATCGCTAATCAGGAGGCAGTGC…
>evm.model.scaffold61320.2
ATGCTTGAGTACAATGGAGAGAGGGTCAGCGTGGGGGCGCGTCGAGAGGTAGTGCTGTCGGCGGGGGCTTTGGTCTCGCCTCACCTGTTGCTGCTGTCAGGTGTCGGGCCACGCCAGCACTTGAAGCAACACAAGGTGAAGGTGGTGAGGGATCTGCCTGGCGTTGGACAAAACCTGCACGACCACGTGGCTCTCACCGGCCTCAGCTGGACCTTTCCGCGACTCTCCAGGCCACTTCTGCCTTTTGACTTCGACGACATCAAACAGTATGCATTTGCCAGAGAAGGTGCTTTAGCACGTCCCGGGAACATCCACAATGCGTTTGTCAAGGCCAGTCCTTTCGGAGACCCGCTCTGGCCGGACATCCAGCTTCTTTTCGTCAGCACCACCCTTGCCAGC…
>evm.model.scaffold61340.1
ATGTCTCCTCCTGTCCCTCCAATCCAACACTCCTCCTCCTGTACCTCCTCCTCTTCCTCCTCCTCCTCTCCACTAACTGAACCTCCTACCACTCCATTTCTGTGTTCCGATTCTTGTTGTCATGACCTGTCCATCCTACCCCATCCTACATCCTTCCCTGCACCTGTCCCCTCCCCCTGTCCCCATCCTTGGCCACAACCACAGGGTGAACTGATGAATAGGATTGAGAATCACGTACAGGAAGCTCAGGACTATGTGGACACAGCCAAACAGGACACTAAGAAAGCCATCAGATACCAAAGCAAGGCCAGAAGGGTAAGTAAACCATCGAGAATGTAA
>evm.model.scaffold61371.1
ATGCAGATATTAATTGGCGCCGCGTGTGTGCCGGGGACTGTCATCAGGGTTCATTTACAATGTCTCGCTACTCGCCAGGCATACTCATCCCCGACCGCGTCCACCTGCAATGACTGGACGTCCGGCACCCCCAGGGGCGTTGGCGGCGCGTCCCGCGAG
>evm.model.scaffold61384.1
TCGGCATACAGCGGCGGCTTCTGCGTCACCGTGTGTTGGTGGTGTGGGGTGCCTGGTCTGTAATCAGCCCAACCATCACGCCCGTGACTGCTTGGGTGGACGAGGTGGACGAAGAGGTGGGCGTGGCGCCGTGCGCTGCTTTAATTGTGGGCGGTGAGGACATGTCGCAGACTAAGCCCAGACACCGTGCTGATAACACGTGTCCTGCGCTGTGTCCTTCTGCCACCTTTGTGTGGAATTTTTTGTACGCCCATCAGGCTTAG
>evm.model.scaffold61429.1
ATGAACACTTTGGTCCCACTGTGGCCAACACACGCCACCAAGTTCCACGACACAGTCACTACCACTGTCATCAATCAGACCATCTCCACCTCAACGGCAGAGTTTGCAACATTGATCAACACGACGGTACTTTACCACAGCACCCCAACGGCCACCCATTCCTTAGAAGCTGCCATGACCTCCTACGAGACACTTGAGTTCCAGCACCA
>evm.model.scaffold61491.1
GGATTGTCAGAGTTCATCATTGAGGATGTGTGTGTGAATGTCCAAACTCTGGCCGTGACAATCAACCTGCGCTATGACTCCCTGTTGCTTGATGGGGAGTACGACATCTCAGGCAAACTGGTCAAGGTCATCCCCCTCTCCACTCGAGGGCCTTTCACAGTCACTGCCTCCAATGCAAGGATAACTTTGTGGGTGAAGTTGAAGACATGCCGGGGACGCCTGGAGGTAGGCCAGCTGAGGAGTGAGTTGGTGGTGGGAGATGTGCACCTCGACCTCTCCCACATGACTGGTGGGTCACTAGTCAGCAAGTACGTAAGTTCCCACTTGGCAAATCAGATCAGGACTCACTGGCAGCAGCATGAACCAGAGCTGAGCATGGTCTTGAAAAAGCATCTTAAT…
>evm.model.scaffold61504.1
ATGCGTCCACCGCCGGCCTGTGGTTACGCCACACACAAAAAAGAGCCACCTTTGTGCCGCGGTGGTGGTAATGTGCGCGCCACCACAATAGCGGGGAGGGCCCGGCGCATCCCGCAGCCCGCCACAATGAAATCAGCCTCGGAAGTGGCGCCTTTGGGGGACAAAAGTGCTACTTGGCTCCCTCTGCCTCGCCTTTCCTGCGGCACCTCCTCCTTCACTCCCGTCCAGCCTATGCTGTCGGGAAGGGAGTAA
>evm.model.scaffold61524.1
ATGAGTCTCTTCACCAACCCTCCNCGTAGCCGCGCTGGTACCCACTCCCAGCATGCATTGGGTCAAGCCGGCCTGTACAGTCAGCTGGGTCGGGTCAGACGCTCCACCGTTCCTGACCTGACCAGCTGGATGAGTCTGCCACCTGACCTCTTGCATTCATCACGTCGTCGGTTTAGCCTCACCTCACCAACGCCTTATTCGAGTCTGTCCACACCTGCTCCGTCAGTGAGACAGTATGGTGATGGTGATGGCGAGGGTGTCAACTCCACACTACGCACCATCTGTGGCTATGTGGTGGTGGTGGTGGTGGCGGTGTGGTTCCTGCCATACATACAGGCTCTCCTCTCACTCCTAGGGGATGAGGCACCACCACCCTCACCATTCTGA
>evm.model.scaffold61525.1
ATGGGCCTGGCAAGCCCTCTATCAGAGAATAGTGGAAGTCCTATAACATCCAAGTCATCTTGGGATGAAGTGAAGACGTCTACCATGAACTTGGCGTGGAATAAAGTATGGCCAGAATGCGCGCATGACTTCCCAGGCTTCATTGAAGACGACACTGGTGCGATCAGAAATGACATAGTAAATCTGTGCCATAGGGCTGGCTTCGATGAAGTTGATGATGATGATGTTCAAGATCTTTTGGAAAGCCATGNCGAGATGAGGAAGAAGAACCTGTGCGTGGCCTGGACATCAAAACTCTTAGAGAATGTCTCGGTGGTATCGAAAAAGCTCTGA
>evm.model.scaffold61556.1
GTCTGCAGCCTACAGGAGAAAGTCCAAAGCACAAGCAGGGTGGGGCAGGTGGGGGAGGAGGGGGAGGAGGGGGAGACAAGGTGGGCGCTGCAGGTGCTGGAGGAAATGTTGACACCCAGATGCAGCTCAAATATGAAAATGACCGACTCAAGCTTGCTCTTGCTCAAAG
>evm.model.scaffold61560.1
ATGAGGATCAACTGCTCCCGCAACTCTTCCTTCGAGAGGGATGACTCCCAGGCCACGGCCCACTCGGTGCGGTCTGAGTTCCTGTCGGTGCCGGGGGTCAGGCTACAATCGACAGGGTCGAGCAGCGACGGCTACAGCGCCGGGTCGTCGTTGCACGACTTGAGCGGCGAGATGACGCCCATGGCGTTGCTGGGCGTGCCGGGGCTGGGGCCGCGGGGCAACAAGCCGCTGCTGCAGCTGGGCGGCATGGACTGGGACAGTGACCACGCCACCGCTGAGTGGGTGCAGACCATCGACATCAACGTGATCCAGCCCACGCCCAACATCTCACCCTGCGGCTCCGTGCGCAGCGTGTCCGATAACTCGGAGCTGTCGCGGTTGCCGCTGCCGGGGCGCGGC…
>evm.model.scaffold61568.1
ATGACGATGACTACGCCACCCTATGCACAGCCCCTCGGGTACCAGCAGGCCCCGCAGTACAATACTCCCGGGTATGGCTTCCCGCCCATGTACCAGGGGTCCTATGGCTACCACATGGGGCCATACGCACCCGTGCAGTGTCCCTCGCCGCCCAGAGACG
>evm.model.scaffold61678.1
ATGGGATTATCGCGGCAGGCACATGAACGCCGCCCACCGATACGGGAGATAGGTGGCGGCGGTGAGGAGCTGGCCATCACGCAGGACTGCCAGGCTCACCAAGTCACCTTATTACGCGCCGGGGAGTTTCTAAGGCGAGGGCAGGCTAACGATCAGAAAATTACCCACCCTTGGAATGAACGACAGCCTGGCATGATGAGGCGCGGCAAGATTCACTTGGCTCACACCGGGCCAGCCAGGCGTCCCGAAGAATTGAAACTGGAAAATTACGGATCCAAGGAGGCAGAGGACGCGGCACTAGAGCAGGAGGTGGTGAGGGAGAGCTCCTGA
>evm.model.scaffold61827.1
ATGGGGGTCGTCGAGAAGATGGATGTCATGGAGAGCAAGAAGGGTGAAGGCTACAAGCCATATTACACTCACAAGATAGAGAATCTACAAGTCATTATATCTGAAAAAATGCAAGATCTCAGAAGACTTCAAGCACAACGAAATGAACTCAATGCAAAAGTTCGTTTGTTGCGAGAGGAGCTACAGCTGCTGCAGGAACAAGGTTCTTATGTAGGAGAGGTTGTGAAGCCTATGGACAAAAAGAAGGTCCTTGTGAAGGTTCATCCCGAAGGAAAGTTTGTTGTTGATCTTGATAAAAACATTGATATCAATCAAGTGACAGCTAACGCCAGAGTGGCTCTGCGCAATGACTCCTACACACTACACAAAATTCTCCCTAATAAG
>evm.model.scaffold61865.1
GTTGTGGCGGCAGCAGTGGGGGTGAGTCCGGGTATGTGTCGCCGTACCTCGGGGCAGGACCGTCACCAGGGTCTTTGGTGGTCGGGCCCTCCGTGCTGGTGACTCGTGCCACCATTGCACAGTACGACAAGCGGCGCACCATCACCACCGTGCTGGCCCCGAGGACGTCTTTCGATGAAAACCGCGTCAGAATACAAGTTCCTCCCGCCCCTGCCGGTGGAGGTAGAACTCCTGGCACTAGTAGCCTCGTGACCGTGGGCGTGGAGGAGGGAGGAACAATGTCCCTGTCTAACCCTCCAGCATCCCCAAGGGTCACTGTGCAGGATCCTCCCTCCCCGACCGCCAGACTCCTGCAGCCTCAGCCTCAATCACCAGGAACCCCAGCAGTCTCCTCGCTGA…
>evm.model.scaffold61894.1
ACAGCCTTGTCTTCGCTGGTACCATGGCAGGGGCCTGTTTCTCCTGGCCGCTGTCGTCCTTGATGGGACAGAGAATCATCATCGTGTTGGGACTCTTCTTAAGTGCGTTTGTCTGGCTAACCCTGATCCTCACCACAAGTCTCTGGGTCCTTTATCTGGCCCGCTTCACTCATGGCATGTGTCTAAACTTATTATCTGCTTTATCCACTTCGTATATGGTTGAAACAGCTGACAAGAACTCTCGAGGATGGCAGAACGGGATCTTGTATGTCTGTAAGAGTGTTGGGCTCTTGGTGCCAGCCATTGCCACCATGGCAGGCTTAAACTGGCGCCAAACAGGAACACTTTGCTGCGTCTTGAGTCTCGTCCCCATCCCCAGCTTGCTGTTATTACCGGACT…
>evm.model.scaffold61894.2
GTGCTGGTGACGCTTGTGGCGGCGGCGGCGGCGACCTCCACCTCTCATGTCTCCATCAACTTCGGGGACGCCAAAGTGGAGTACGACAGCAATCACGTGCCGGAGCATCCCCCCGCGGCGCCCTACCACCCGGCGCCGCACCCCGCCCCGGCCTATCACCCGGAGCCTGTCTACCACCCAGAGCCTGTCTACCACCCGGAGCCTGTCTACCATCACCCTGAGCCTTACCACGAGCCTGAAATTCCCGCCTGCGCCGAGCTGACCAACGACACCTACTGCCTGGAGGACGAAGAGTACCCGGAGTATGAGATTAAGCACGCCATCCAGTACCACCTGGACAAGTTCAACCACCTGTACGCCGACGTGGCTGACCTCAACACAGAGCTGTCCGTGGAGCGG…
>evm.model.scaffold61925.1
ATGTTTGTCCTTGCAGGATCTGTGGTTGCTAGTCACTATAACAATATTGAGGAGAAGGGACTCAAAGAACGTTCCAAGAGTCGTATCTTTTACATGCGCAACTCAAACAACTGGATCAAGAGTTTCCTCATATCATACTGCCTGAAGCAGATTCGGGACCGACAAGTGGACGGATACCCCATATCAGTGCTGGATCTGGGCTGTGGCAAGGGAGGGGATCTCCTTAAGTGGCAGAAGGGCAACATTCAATACTTGGTTTGTGCAGACATAGCAGAGACCTCAGTGGAGCAGTGCAAGGAACGATACAACCGGACCAAGAACAAAAGCCGTGGGAACTGTTTCAATGCAGAGTTCATCGTGGCTGACTGTACTAAGAAAAGGATCAAGCCACTGATGGAG…
>evm.model.scaffold61942.1
ATGGGGTCAATGGCTGTCGGCTTCACGGCTGCCTACACCTCCCCGGCCCTCGCCTCCCTGGACGCCGCCGCCAACGCTACATTGGATGCCCTCAACATCACTCTCGACGGTACCAATGCCACCGACAACGCCACCCTTGAAGCGCTCAGTTCCACCCTGACGGTCAATGAGGAGCAGAAGTCATGGATCGGTTCCCTGATGCCGCTCAGCGCTCTGATCGGCAGTATATTAGGCGGCTACCTCGTCGACGCCCTCGGCAGGAAGATGGTGATTCTTTTATGTGGGCCTCCCTTCATTGTAGCGTATATCTTGATCGGGTCTTCCATCAACGTGATGATGATCTACGTGGGACGCGTGTTGGGCGGCCTGTGCGTGGGTCTGCTCACCCTCACCTTGCCT…
>evm.model.scaffold61952.1
CTTGAGGACCAGAACGCCCACCTTCGGGAGCAGAATGCGAAATGCAATGTTCAGCTGGAGCTTCTACGTGGCCGCCTGGCTCACCTCTCAACCATGCATACAGAGAGGGACAGAGACACAGAGGACTCCTCCCGGGGCAGCTATGAGGGGGACAGACCCGACAGTGATGAGTCTCTTCCCGACGGTCGAAATGAAGCTGATTACATACCATCCCGTCCAGCCACCCTCGGCCGAGATCGCCGATCAAAGTCAAG
>evm.model.scaffold62060.1
ATTCGTGGTCGGTACGTGCCCACCAACAGACCCTTGGGCTTGGTGGCCGCTGCGGTCGTCATGGGTATTGTCTCCGGCATTAACCTGGGCATCGGCGTCAACACCTACTGCTTCTCCTACGACAGCTATTGCGATTACCGCAAGAAGGCGTACATCATCTCAGGCTCCTGCTTCGCCGCGTCTTCATTCTTCTTCCTGATTGGCGCCATATCACTGCACCTCAAGATCAAGCATGCACTTAAGAGGAACGCCGAGGTATTGGCTCAGCAAGGCGCCCCACCCGTTCTCCAAACCACTGACGCTTACCCGACGGTGGTGGTAGCGACTCAGTACCCGGCCACCCCGTCCTACAACCCTGCGCCAGTCGGGTTTGTGGTCAACCAGCAGGTCCCGCCCATC…
>evm.model.scaffold62098.1
CCTTCGTGGAGGCTTGGGCACTGCAAGGCGGCGGCATGGCACTCGCTCTGCTCTTGTGCATGGCTATCTCACCCACCTTCCTGATGTGGCCAGCAGGCTGTCATCTGGAGTCAAGAGGCCTGGGCCCCCTGAGTCCATCATGTACAAGAAGCCGCCGCCACTCTCAGCTCAGATCCGCCAGTCATCAGCCAACATAAGGTCTCGTGCCAGTGCCCTGGAAGAACAGCTTGGCTCTCCATCCCTTCACACTGATCCCTACACTCCCTTCAGGAGTGCAGCACAGAGGCGGCGGGCATATGAGAAGGGAGACTTGGATGATTATGATATTCTGGTCACACCAAGACAGAAAGGATCAAG
>evm.model.scaffold62155.1
CTGGAAGAGTCTCAGTGGTGTATATATAGAGAAGCTGCAACTTTGCAGAGCACACCACTCAAAGACACGAGGAAAGACACAGGCAAAACTGCAGGAACTGAACGCCTGAGGATGAGAAACTTCCTGCTTCTCGTGGTGGTCCTGGCAGTGGCGAGTCTCGCTGCTGCACAAACTGGGATTCCTTGCCCTGACTCTGTGAACAGGCAGTGCCCGACGTCTGCGGGAACGGCGCTTTTCCTGCCCCACCCCAATGACTGCTCTAAGTACTGCGAATGTGTTATGGAGGGGCTGGCCTATGAGCTGCAGTGCCCTGACGGACTCATGTGGGATGAAGTGAGGAACTCTTGCGACTGGTGGTACAACGTGGACTGCGGCTCTCGTCCCAAGCCATAG
>evm.model.scaffold62341.1
ATGCAGGATTTGGAAATAGTGGTGGTGAACTTTGGGGCAAGTGCACCCATATACACAGAGGCAGTGTTTCCTGATCCAGAAGTGAGAAGCATAGCTGCTGAGAAAGAGGATAAAGCCAGACAGTTAAGACGTGAGGCTCGAAGGCGTGCCCATGCAGAACGACACAATGCAAACACCACTACAACCTCTAGAACTGCCAGGAGAACCACCAGAATCTCTGCCACACACTCCAATACAGCCTCCACCACACAGTCAAGCAGTAGATCCTCCAATGTGGCCTCCATTACAGCCTCCACATCAGGCCAATCATCCCAGACCCAAGCCACCAACTCAGACTCTGACTTTGACTCAGACTCGGACTTGGAGAATGCACCACAGAACTTGGCTGAAGGTCAGACA…
>evm.model.scaffold62347.1
ATGGATGGCGACTTCTACGCCCCATCTCCTGACGAAGCACCTCGTGGTGAGAGAGCTCCAGTCAAGAAACACCCAGACAACTTGAGGATGGCTGGAGATTTTGAGGGCAAGCCAAGAGAAGATGCACCTTATGCTGAAAGGGCCCCTGTCAAGAAACACCCTGACAACCTTCGTATGGATGGCGACTTCTATGCCCCATCTCCCGACAAAGCACCTCGTGGTGAGAGAGCTCCAGTCAAGAAACACCCTGATAACCTCAAAATGGCTGGAGACTTCGAGGGCAAACCAAGGGAGGACGCTCCTTATGCTCAAAGAGAACCAGTTAAGAAACATCCTGATAATCTCCGCATGGATGGTGACTTCTATGCCCCATCGCCAGATGAGGTTCCTCGTGGTGAG…
>evm.model.scaffold62430.1
ATGGTGTACATCGGCGAGGGCGGGGAGCGAGGCTGGGGGAGCGAGGTGGGGCTGCCCTCTCCAGGCTCGGAGCCTCCACCACCGTATTCCCCCCCGCGGGTGCCCCCACACCATCACTTCTTCTCCCAAGGCTTCCCCCCTCACCACCATCACCACCACCACCATTACTACCCCGCTATCAGCGACTACTTCCCGCTGGCCGCCTCGCAGCCGCCCAGCCTCTCCAGCCTTGGCGAGCCGCCCTCTATTAAGGAGCCGCCGCCGCCATACGCTTCTGCTTCCACTCTCAAGGCCGCCCATGCCGCCTTGAACCACGGCCCATCCAGCGCCTTCTCTCCTCCTCCTAAAACCATCAAGTATTCGTACCCGCCGCCCTATACGTCCGCTACCCCGAACTCC…
>evm.model.scaffold62693.1
ATGAAGGAGAAATTACTGGAAGATCAACGCCCCGCGCACCCCACCTCCCCTCACCCCGCCCGTCACCCCCCACCAGTCCACCCACGCGCCACACTCGCTCATCACCCCAAGCTGGGCCACGCGAGTCACCCCTGCAGCCTCCGCTACCATACACCGCACTGTCACTCACCCCTCTCCCCTCTCCTCTCCTCCCTCCTCGCCCTCTCTCCTCTCTACTCCCGCCGCTGCGCCACCATCACCACCGGCGGCAAGGGAAAGTGCAGCAGCTAA
>evm.model.scaffold62717.1
ATGGTTACAGCGGGCAGATGGAAACATCACGTTGCTGTGGACTATGGTGTCGGCTGTTATCAATGTGGCGTGTTGCAGGGTGTGTCGTGGCCAGCTATGCACGCCCTCATCGTACAATGGATACCACCGCTAGAGAGGCCACGGTTCATTGGGATTGTTTACTTCGTCACGGCGATGTCAGCTTGGTTGACATTTATGCTATGCGGCTTCATTATCTCCGCCTGGGGCTGGCCTGCTGCCTTCTACGTGACGGGGCTGCTGTCCATAATGTGGTGCTTCTTATGGTTCACCTTCATGTACAACTCCCCAGAGGAACATCCCAGGATCTCCAAAGCGGAGCTGGAATACATCGAGACGGCGGTGCAAGCGAGTGGCCTATCATGTAGCAGTGCAGGGCAG…
>evm.model.scaffold62733.1
AAGAAGTCAAGAGCAGTGTACTCGGAGTTGTTTGATGCTATCGTCGACCGTAGCTCGGAGTTAGGATATAACCTTCCAAGTGCAGACGGTTGTGAGCGACTTCGAAGATGTGTAGTGAGTGCCAGCTTTGGTAGAGAAGTGGATAGCAAGGGATGTTTCTACCACCTTACGCAGAGCACTTGGCGTAAAATTCAAGAGATTGGCCTTACACAACATTACCATTCAAACCTTCCTGCCCACTAA
>evm.model.scaffold62767.1
ATGTCCCCCTTCAGGGAGCTCCTTGAGAAGCCAGCAGGAAAGAAAATCTACTGGGACGAGCAGTTGCAAATAAAACTACGGCAGGCCAAAAACACCATCTGCCAGCTCGCCAGTGATGGGCTGGCATATTACGACAGAACCAGACCCACGGCGGCCATCATTGACTGGAGCAGGGAAGGAATTGGCTTCGTGATCCTCCAGCAGTACTGCTCATGCGTGTCATCTGAGTTCACCATCCGGTATCTCCCTGGCAAGAGAAACTTTGCTGCCGACTTCCTATCCAGGTATCCCTCCATGAAGACGCCGCCAGAGGCCGAGGATGAAGACAACGACGAGGAGCTGGCAGCGGCAGTGGCAGCGTCAGTGGTGGGTGCACTAGACCTCAGTGACAGCCTCACG…
>evm.model.scaffold62797.1
ATGGGTGAGGCTGTATTGATTCCATACTTTATCATTGGTATCCCAGTTGGTGATTTTTCTGCAGGTCGAGAGTATGCACCAAGCAAGGACCAAGAGGTTGACATAGGTGATAGTGGGGACATCCTCCTCCCCAAGCCAGTGACCCCACAACCTGGTCTCAATAAGAATGAACGCAAGAAGGAGGGGAAATCTAAGCGTGAGCAAGAAGAAGAGGAACGGGAGAGGATGCAAGTCCTAGTGTCTAACTTCACAGAGGAGCAGCTGGATCGCTATGAAATGTTCCGCCGATCAGCATTCCCCAAAGCTGCTATAAAGAGAGTAATGCAAACCATCACTGGTTGCTCAGTGTCCCAGAATGTGGTCATTGCCATGTCAGGCATTGCTAAGGTGTTTGTTGGA…
>evm.model.scaffold62841.1
CCGTCTCGCCAAGACAAAGTCCAACCTCGCCGCGAAGACCTACAGGAAGAGGTTGGGACCGTCGAGGAGGACGAGGAAGACGAAGACGAGCTCGTTGATGTCGAAGGGAGCGACTCCGACCAGCCACTTCCGCCTGTCCAGCCTCCATTAGCAGAAGAAGTAGGCTGGAAAACACCTAAGAGGAAAAAGAAGAAGAACTCCACCTCGACAACACCCGCAGCCGAAGCTAAGCCAACTCCCCAGCCAAGCCCACAGAGTGAGACGAACACGGAGGAACCTCACACACTCCATAACCTCCTGAGAAGGAAGAAACCAGGCACCAAACGGGAAGACACACCACCAACGAAAATAACCTTCTCGGATATTATACAAAAGGGATATGTTAAAAAGAACCATATA…
>evm.model.scaffold62852.1
ATGTCCTCACAGCTGAGCTTGGAGCTGGACATGCGGCTTGGGGTGAACGTAGTGGCTGTCAGCAAGACACAGATGAACAGACCAGATGAAGCCAACATCAAGACCTCCATCCTCCACCACTGCCTTGAGGCTGATGGTGACTGGAAGGACCAGTTACAGAAGAAGGTGTATGAAATCAACACAGAGTATATGACAGCAAGTGGCTTCACTCCCTTCTATCTCATGTTCCATAGAGAACCACGGCCCATTGATGGGAGCCTGAATCTGAGGGTGAACAGCAGTAGTAAGCCAACTTTCTTAGTGCGGGATATTGAGCCATACATGGAGGAAAGGGACCAGCGTGCCTCAGAGATAATTAATCAGGTGTTGTCAGGCCAGCCAGCAACCGAGAGGACTAAG…
>evm.model.scaffold62871.1
GATCTCCCAAAGCGGAGGTGCTTCTGGTGTTTTGCCTCTGCTAGTTGGGGAGATCTTAGGAGTATGTCGAACTGATCAAGTGACATGTGGAGATGGACGCTGCCTTGAAGGGTCAGCTCGTTGTGATGGATTTCCGCAGTGCTCCGACAACTCTGACGAACTGGATTGTCCCACCA
>evm.model.scaffold62954.1
GAAGTGCCCTGGAAGACTTAAACTTGGATGAACCTCTCAACATTGCTGCCTCTTTAGATAGGGAACTAGAAAATGAAAGCAATTCATTAAATAATTCTATATCGTCAAGCTTTGCTAACTCAGGTCTACTTGGATCCAGCGCCCCAGTCAACATTCCTGGATCAAGCTTTCAGGAGCGATCAGGTGGCCTTATCACCAATCCCTCACCCTCTACATCTTCCCCAGCCTTTACACACTCATTCTTCCAGTCATCACTACATCGGGAAAATTCTTTAGACCAAGGAACAGCAGCATTCCTTGGAGCAAATGGTGTAAGCAAAATGAGTGGAGGTGGTCTCTTTGACTTGACGTCCAACATGTCTCCACATAATCGTAACCATCTTGCCAATCCTCTCTCCC…
>evm.model.scaffold62958.1
GTGTACTGTAGCGAGATTCCAGAAGCCCGAGTGCGAGGTAGCCTAGGCACGATATCTTCCTTTTTCATCACGCTGGGAGTAGTGCTTTCCTACATAACAGGAGCTTTCCTGCCGTGGCGGCACAGCTGTTACGTGTGTGCAGCGCCACCCCTCCTCTCTATGGTCACCATGCTAGCCATGCCGGAGTCTCCGTACTGGCTCATGTTGAAGGACAGGAGAGGTGACGCAGAGACAGCTTTAAAATGGCTAAGAGGGCCACATTATGATATTAATGAGGACCTGGAGAGCGTTGCTACAAAACTAAAAGCAGTGGGTACTAAGAGTGAATATCGAGAGCTGCTGCGGCCACGCACACGTCGACCCTTCTTCATTTCTCTGTTCCTCATGACGCTGCAGCAG…
>evm.model.scaffold62958.2
ATGTTCACCATCAGCGTTGACCTTTTCTCTCCCTTCACTGACCATCCTGGTGAACTAGCCTTCAGCTTTGCTATCCTCCATGACCTTGAGCAACTGGTGCAACATCCTACTCGTATTCCTGACTGTCTTGGAGATATGCCCAACATTCTTGATTTTTTCCTTACCTCTAATCTTTCATCTTATGATGTTACCTTATCATCTCCGTTGGACTCCTCCGATCACAATCTCTTTTCTGTATCTCGCCCTATTTCTCCAATTCCTCCTCAGGATCCCCCAAAGTGGAGGTGCCTCTGGCACTTCGCCTCTGCCAGCTGGGAGGACCTGAGGAGGTATTATGCTGATTTTCCCTGGAATGATTACTGTTTCCGTGTCAGAGACCCATCTCTGTGTGCTGAACAC…
>evm.model.scaffold63015.1
AGGAAGGATGTGGTGCGACTATGGAAGCTACACAGTGCCCTTGCCACCATTGACCTGGACAACCCTAACAAGAAGGAGTTTGTGGAGCTGTTAACCTGCTGCATCTCTTGCCCAATATTCCTGAACTGTGATGAAGGCATTAAATGGCTGCTGGGGCTGTTCTCGTGGCCCTCGCTGATACCACAACTGCACAAGGAAGTGAGGCAGGCCATCTCAGAATGTACCCGAGCTCACAGTGCCAAATACGGAGAGATATACTTTAAAGCATGGAAAGCCAGCCAGGGAGACACAAAGAAGACAATAGAGGAGGAGTGTATACAGGATCTCATGTACACTGCCATCCATGCCAATCCCATGTCCTCCCGCCCCTCTGCCAACCTCCACCACTTGCTCCACCAC…
>evm.model.scaffold63040.1
ATGGAATTATCCTTGCCTCCTCAGTTCTTTGATGAGATCCGAATCGAGGACCCACGCGTGCCAGAGCTGTGCAACAAGACCAGTGAACTCTCCCCATACTCCATCCTGCTCAACTGTCTACAGCGCAACTTTGGTCTCAATGGTGCTAACATTGACTCCCGCTTGGTGACACAGAAGAACCAGAAGAATGAGTTTGTGATGAGTGTCGGCAAGCACACGGTACAGGTGCAGTGCAAAAACAAGAAGGATGGCAAGCAGAGGGCATCACAGGCCATCCTTCAGAAGCTACACCCACACATCAGCAGCTGGGGGTCATTGCTTCGTCTTTACGGCAACCGGTCCATGCAGACAATGAGAGAGAAGAAGGCAGAGGAGCAGGAGATAACATTACTGCAGTCC…
>evm.model.scaffold63040.2
ATGGAGGCGGCCGAAGCTGAACGGCCGACGCCGGGGCGCGAATCTGCCCCCACGCCCAAGGGAGGGGCAGAGGCCACTCCTAAAACCAAGAGGAGCTACGTCAAGCTACCGCCGGGAAGAAAGCTTGAATTATTAAAGATGCTTGACGCGGGCGTGAGCAAGGAGGTGCTGATGAAGGAGTTCTCGGTGTCCAGAACGACGCTGTACCTCTACAAGATGAACATTGACAAGATGAAGCACCAGCTGATGACCTCCCTGCCTGGGGGTAGCGGCGGCCCCAGGAGGAAGCGGAAGAGGAGGACGAGGCTCGGCTGGAAGAAGGTCCTACCCCAGACTGACGACGAGGAGATGGTAATCAGCCCCAAGGTGGAGCCTCATCAACCAGAGGAGGAGACCAAA…
>evm.model.scaffold63089.1
ATGAAGCGAGGCAGTCTGTCTTCCCTCCCTGGATGGCAACGGGTCTTCTCAGGGCAGGGTCCAATTCCTCTGTGGAAGGTGCAGCGATGTAGTGTCCTCCCTCCCTGGATGGCACCAAGTGTTACCAGAACAGAGTTGGTGCGAGGCAGGGTCCAATTTCTTCGTGGAAAGTGCAGGGAGGTTGTGTCCTCCCTCTCTGGATGGCATCACGTGCTGTTAGGACAGAGCTGGTACAAGGTAGGGTCCAAGTCCTCCATGGAAGGTGCTGCAAAGCAACGTGTTCTCAAGGCAGCTGATGCGAGGCATGGTCCAATTCCACTGTGGAAGATGTTAGAAGAGCCAGTATCCTGCCGCAGGTTGGGGGTTGTTAGGACACACTAG
>evm.model.scaffold63089.2
ATGAGGAGGCTGATAAACGAGGAAAGGGAGATAAGATACATGAAGGAGGTGATGTCAAGTATGATAGAAAAACAAGACAAAATTATAAAAGAAAACACTAAACTAAAAGTGAGATTAAAGGAAAGTGAGAAAGTAAGAGAAATAAATCAAGAGATAAAGGAGGAAATGCAGGAGATAAAGAAACAAAACATGTTGCAACTAAACTATGAAGACTCCTTAAGGAGCCTACAGAAAAAAATACAGGATGGGGAGGATAAAGTAGAGAATGGAATGGGTGAAAGCAATTTGGAGGAATTACGAAATGCATAG
>evm.model.scaffold63113.1
ATGGCTCATTGGGCTGAGTACTTTGAGCAGCTGTTCAGAATGGATCCTCCAAGCGGACAGCTCCAAATTGCAGGGTTACAGATGCTGTATGCTGATCCACCCATTGATGAAAGTGCACCATCCATTGATGATGTTGGAGGCTGTGGCAAAGTTGAGGGGTGGAAAGGCAGCTGGCATCTGTAA
>evm.model.scaffold63164.1
ATCAGTGTTCCAATGAGTGTGGAGTTTGAGGAGATCAACAAACAGCGTGAGGCCAATGATGAAAATCTGGTCATGGTTGACTTCACTGATGAGGAGGGTTATGGGAAATACCTTGACCTTCATGAGTGTTACAACAAGTATCTCAATATCAAAG
>evm.model.scaffold63324.1
GACATTGAGGTGGAGGGGACGTGCATTGTGTCGTGTGGGATGGACCACTCACTCAAGATCTGGAAGCTCACCACGGACCTCATGCTGTCCACCATCAACCAGTCGTACACCTTCAACCCGAGCCGCTCCGTCCTGCCATTCCCAACCATCCAGCAGAACTTCCCGGACTTCTCCACTCGGGACATCCACCGCAACTATGTGGACTGTGTGCGTTGGCTGGGACGCTTCATCCTCTCCAAG
>evm.model.scaffold63340.1
ATGAAGGCTATCTCTGGAGCCTTTACACAACTCAGCCAACCCACGAAGACTGACGCCGCTGCCTATGCCTCAGGGTCTGCTGCCACTGCCGGTCTGGACGTCACCACCTCTGTGGCTTCTTCCTTTCCCTCCCCATCTAGCAGTGAAGATGAGGATAACTCGGACCGTGAAGAAGAGCATAACAGCATCCAATTTGGCTTTGTTGCAAAGCGCAAAAGAAGGCTTCCATGTTCTCGCAGCAAGTTCGACCAGAGCATACGCCTAAAAAGCTTGATCCTCAGCCATACCGGCCCAAGAGAAATAGGAAATATGGTCCTGGAATTCGTCAGGGAGAACCTGGCCTCACTGAATTCCTGGATTGTCTTCTCGAATGAGGACTACTAG
>evm.model.scaffold63340.2
ATGGCGAACACCCACACCAGCAGAGAGGTTGCCCGAGTCAACGCCTTTGAGAAGGAATGGAGGATCAGGACCGACATGGCCAAGTTCACCGTTGTGCCCCTTGCCACCAAGACCCCCGCCCCACTGCTGGTAGATGGGGATGATGTAGGATTCAGTCCAAGGGGCTCACTCCTAGGACTGTCCATTTCTACAATGTGCTACACTACCTACGTCTCCCAATGCATGGCAAGAGCGAAATCAGCTCTTACCAGACTATATTGCTTCAGACACTTGGCCACTG
>evm.model.scaffold63357.1
ATGAGTGGGAACGGGTTGGGCAGGAAGGAGAAGGGCAGCTATGGCTCGCCCCTCATGAAGCTGTCAGCGTACGTGCTTGCCTTGCGGCCATGGTCTTTCAGTGCCTCCTTGATGCCAGTGTTGCTGGGAAGCACGCTGGCCAGCAAGGCGACAGGGGACATAAGCTTTGTGGCACTCTTCACCACAGCACTCACAGCACTCTCGGTCCACGCTGCCGGGAATGTTGTCAACACCTACTTTGACTATGTGAAGGGCATCGATAGCAAGAAAAGCGACGACCGCACTTTAGTTGACCAGCTGCTCTCCAAAGATGAGATTGTGACTCTTGGCGTGATCCTGTACTCTGCAGGGTGTGTCGGCTTTGTCATCCTTACCATGGTGACTCCAGCACGTCTAGAG…
>evm.model.scaffold63382.1
ATGAGTGGAGGCAGCGTCTCTACTGACGTCCACCTTCCCACAGCTGTTGGGGAGGGGAGGCAGCCCCCCCCCACCAATGTAGTTTTGGAGAATTCCCTTTTTCAGCAGGAGGTTTGTACTCTACAACCTGCCACTCCTTCCTGCACCCCCAAGAGGATACCGAAGGACCTGAAGGGGAAGGTGAAACCCTCTCGCACTGCTGCTATGGGGGATGACCGGGAAGTTATGCCCTCCACGACACACTCCTCCCTCCCACGGTCGACGGTTGTCGAGTCAGGCTGCTGCCACAATAATAAGGCCTGTTCTGTCTCGCAACCTAATGTCGCCCTCACATCCTGTGCTGAAATTCGCTACAAGGTTGAGTTAGCTTATATACAGGTTGGGGGCGATGCTGGCAGC…
>evm.model.scaffold63398.1
ATGACAGGATTGCAACACTTTTGTGAAGGCTGCCTGTGTGGTGGTTACCGTGTCCTTGCTGTCCTCGGTGTCCTCGAGCCCTGTTACCGCGGACATGGACATGGACGCCCCCCCCCNNNNNNNNNNNNNNNNNNGTGCATCGTGGCCGATAAGACAATAAATAGGGAATTTAACCCGGTACTGACGCCGCCATTGGCCAGGAGTCGTGTTGAGTGCTGGCGGAAAGATATTATCAGTGTTCCCAGTGTTCTCATTCCCATTCCCGAATACCAGGCGCGGCTGTGTACCCTCCCTCTGGTCTAG
>evm.model.scaffold63463.1
ATGCAGGTGGTGGTGTTCGTGGTAACGCCTCACTCTGACGTCTGTTACAACTTCCAGGCTCACGTGCGGCGGATGGACGGCGCCAGTCCACTCTGGATCGCCTCCCAGATGGGTCACCAGGGCGTGGTGCGCCTCCTGCTGGGCCACGGAGTCAACCCTGACGTCACCAGACACGACGGCGCCACCCCGCTGTTCAAGGCGGCTCACAAGGGCCACGTGGAGGTGGTGCACGAGCTGCTGCCCTACAACCCCTGCCTCGGTCTCCTCAAGAATGGTGAGTCTGCTCTCCACGCCGCAGCCTTATACGGTCACCTCCGCGTGCTGAAGGCCTTGGTGCAGGCTGGTGCTGACCCGGGCCTCAAGAATGACCAAGGACTCACCCCCATACAGATCGCTGCC…
>evm.model.scaffold63541.1
CCTGATACGGGGGCAGGTACTGACGGACGGACAGACGGGGAAGGTCGCGTTTGATGAGCACGGGGATCGAACCCACGCCGAGTACTCCGTAGTGAACGTGCAGGAACGACGCCCGCTGCAGCAGGACTACCCCGTCTACAGGATGCCAGAGGTCGTAGGAGAGTTTCTTTACGATGTG
>evm.model.scaffold63578.1
ATGTCTTGCACAGCCACAGAAGTCGAGACTAGTCTTGTCGGTACAGAGATGAGTGAGGTGCTCACACCGCCCGACGCCAAGACCATCTGTTCCTTCTACTTAGAGGGAAGGTGTCGCTTTGGTGAGCAGTGCCACAACGTTCATCCTGCGGGCGTGGTGCCGTCGAGGATCATCAAGCCCAAGAGAGTAGTGAAGAGCGAGCCCCAAGAAACCGACGAAAAGAAGCCTCCTCTAAGGACTGCTGGCGATGTGAGAAAAAGAATTCAGTGGGATGTAGATCTTCCCAAGGAACATTTCACAATCGGGTACCTAGACAGATTCACTGGTGTGGTGGAGAAGCCCTTCACTGCCTTCACGTGGGAACATCTGTCCATGGTGGATCTGGACCAGCTGGCGATA…
>evm.model.scaffold63580.1
ATGCAGATGGCGGCTTGTCGTGGAGCAGACTTTATAGACGTCCCTCGTGGTATCGAACCCACTACCCAGGTGCTTGATCTCAGTCACAACAACCTGAAGATCCTCCCGCGTGACGCCTTTGCTTACACAGGCCTCGTCAACCTGCAGAAGGTGATGCTCAACCACTGTAACCTCAAATTCCTAGAGAAGGGTTCCTTCAATGGCGTGGAGAATGTGAAGGAACTGGACCTGAGTAACAACCACCTTCGGGCAGTGCCATCAGAGGCCCTCATGAACATGTTTATGCTGCGGGAGCTACGCATCGCCCACAACAATCTCACCACCATTCCCATTGCAGCCTTTCGCAACATTCCACATGTCGTCCAACTCGATCTGAGTTACAACCACATTCACACGATC…
>evm.model.scaffold63652.1
GAAAATTTGGCAGGCAACATGGCAGACGGAATGTTATCACTTTCTTGGAACAATCACAGCACAACCTTCAGCCACACCTTAGCAGCGCTCAGAGCCAAGGAAAGATATACAGATGTTACTTTAGCTTGTGAAGGCAAATTTTATCAAGTCCATAAATTAGTCTTATCAACTTGTAGTGAGTATTTTGAGAACATGTTTGATCACACTCCGTGCAAACATCCTGTGATTGTGTTAAGTGAAATACACCGAGAAGAGTTAGAGGCCCTCTTGAGCTATATGTATGCTGGTTATGTGAATGTTGCTGAAAATAGTTTAGCTAGACTGATCAAAGTTGCTGAACTATTGGAAGTTAAGGGCCTTGCAGTTCCCGATGAACCTCCAAGCAGTGGAAAGAGAGCT…
>evm.model.scaffold63697.1
GAGGTCCTCCACGGACCTGGTCTTCGGCACGGTGCGCTGTAATGATGAGTACCGCATGGCGTCAGGTGAGCAGGAGACCAGCTTCCAGTGCCTGGATGGCACGTGGTACTTTACGGGAGACATGTCAGGACACAAGTTTGTTGAGTGCTACCCGCTGTGTTCCCCTCCGTGCGTCAACCGTGGAACTTGCATAGCGCCAGGCCACTGTCTCTGCTCCGGAGGCTTCACTGGGAAGTACTGCGAGATGCGGCCCACCACTACCACTGACGGGATGCGATGTGTGTTCCCTTTTTTCAACGGCCGCAAGATCTACAGTTCGTGTGTTATCGCGGACGATAATATCCCTTGGTGCCCCACACAGGTCAACCTTGACAGGCAACCGGTTGCCTGGCAGATGTG…
>evm.model.scaffold63706.1
ATGAACAGCAAGTGTATCTACATGGTGATGATGGCTGTGCTGAGGCTTATGCTGACCTCGGCTCAGAGCTGCCCATTCCACATGGACATTGCGCCCTGCTTATGTACTGAAATCGGACCGAGCCCTGAGTTGGACATGGACTGCTCGCATGTGGTGGACATCGATCAGCTCATGAGAGTATTCCAAGCGGATTTTCCCTCCACGAATTACCGGAGACTGAGCATGACTGGCACTCCTGACGATCCTATTCCTATAAGCTTTCTCCCTGACGGAGTGTTCGGTAGCATTACTTTTCAAGAAATTGTAATTCAGCACGCACAGATCAACCGTGTGGATGATTATGCCTTCCTCGGATCTAAAGACACACTTACAATGCTAACATTAATTCACAGTGAACTG…
>evm.model.scaffold63759.1
GACTGCAGGAAGCTGGTTGATGTAGGCTGTGCAGCATTATTGGACCTGCCTTACCTGTTCCTACTGCCGCAGTCGCAGAAGACAAAAAACACGAGAATACTGACTCGGGAGTTTTGTGATCCAAAAGGCCTTGGATGTAGGAGTGATTGTGTGCCACCATAG
>evm.model.scaffold63768.1
AATTCCTTCATGTGTCTGACGGGAACACTATCTCTGGCTTACTTCATCCACAACTGTGTCGTCACCATCATGCAGGGAAACAGACACCAGGAGAATAATGTGAGGGACTTGACAATATCATATTTTTTGGTGGCGGCGACTTACATTCCAATTGGCGTCCTGTTCTACACCACCTTCCCGCTGCCCAAGTACTGCGTGGTGGATAATTTCCTGGACAACTTCCCACCACATGATGTCGTGCTGGCGGTGGTTCGTGGCTTCCTCTTCTTCCAGATCCTGACAGTGTACCCGCTTCTTGCCTTCTTCATCCGCAACCAGCTCTTCACCTACTTCCTGGGGGCAGGGCACGAGTTCCGGCTGTGGCGTGTGGTGCTCCTCAATGTTGTGCTGGTCACCATG…
>evm.model.scaffold63808.1
ATGCAAGACCTAGAAACCAAGCTGCAAGAGTTTAAGGATGCACGCATGAAGCTCATCGTGACAGATGGAGTGTTCAGCATGGATGGCAATGTGGCACCTCTGCCAGAAATATGTGCCCTGGCTGAGAAGTACAATGCTATGGTGTTTATTGATGAGTGTCATGCTACAGGCTTCTTTGGGAAAACAGGAAG
>evm.model.scaffold63909.1
GTGGTGGCCCTGCAACTAATGATTTATCCAAGATTGCCAAGGTCATTGGAACACGCAATTCCTGTGTTTTGGGGATTGAAGGCAGAATAGACACCAATCAAGATAAGCCAATTCAGGAAAGAGATCCACCAACCCTGCAGAGCAACAGTCCAGATGTAATAACTGTAGGGCCCACTGCAGAGGAAGAGCCGTCTGTTGTCACTGCTCAACCAACAATGGTGGCCCAGCAGGTTGGGGATCTGCAGCCACCAGCGGCAGATCAGCAGGCTGCAGACCTGCAGCAACCCGCACTG
>evm.model.scaffold63934.1
ATGCCCCTTGCTACACATCCCTGTCAGCCTCTAGTACCCTGCCACACATCCAATCAGCCCCCTTCCAGCCCCCTGCCCCCTACCACACACTCCACCAGCTCTAGCCCCACACAGTCCTCTTCAGTAGCCCCTTATGAATACATTCCAGACCCTTCAGACACCCTTACCAACCCTTTCCAACCTAATTCAGTCCCCACTAAGCCTTCCAGCACCATTTTAGACCCCCAGACCTTTCTAGACCCTACCAGCCTTATTCAGCCCTGCACTACCCTTCCAGCACCACTTCCAGACCTCCAGCCCCATCCAGAGCCTCCCAGCACCACTTTAGACTTCATTTAG
>evm.model.scaffold64107.1
ATGACCCAGAACTGCCCAAAGTCTTTTATAAGCGCCGCTTTCGTGTATTTATGGACACTCACATGGGCAAGCGTAAGGTGTCGGTTACAGCTGCTCAGTACCACAAGCGAATTAACATGTTGGTGGTGGCCTTTGCCTCAGGGGACTTTGTGATGCTGGACATGAAGGACAAAGGTGCTATAGTGCATTCACTCAACATTTCCAACCAGACCATCACAAGTGTAGCAATGAACCAGAGTGGTGACTGGATGGCTCTTGGTGTGTCCTCCCTTGGGCAGCTTGTGGTTTGGGAGTGGCAAAGTGAAAGTTTTATCCTGAAGCAGCAAGGTCACTTCAACAACATGAGGGTCGTGCTGTACTCCCCTGATGGCCAAAATCTCGCAACTGGTGGAGAAGACG…
>evm.model.scaffold64120.1
ATGGAAGGGAAGGAGAAGGGAAAGAGACGATATACTGAAGGAATCACTGGAGGAAAAGATCATAGGAACTCACATTTCACATCCTACCAGCTGCCGCCCTTTCGCGACGCCGTGGTAGCAGGAAGGGGCGCTGGTCTGGTTCTGCAGGGGGAGGGGGCGGAAGGGGGTGGCGTTCAAGCAGGACTGTGGCTGGAGATCAAGAGTGATGGAGTCAATTTGTGA
>evm.model.scaffold64174.1
ATGGCCTCCTTGTTCGAGTACAGCTTCGGCACCATCTTCTCAGAGTACCTAATAGAGCTTGGAACTTCACCAACCAAGATTTCCTGGATCTGCAATTTATTAAATGTCTCAGCGTGTCTGGGCAGCGTGATGGGAGCCACACTGGTGGACGAGTTTGGTTGGAGGAAAGTAATTTTTGTCTCAGGATTGCTGACGAGTCTAGCCATGGCACTGTCAGCCTTCACCACCTCAGCTGATTTTCTCTTCTTTTCTTACTCAATTCTTGCAG
>evm.model.scaffold64219.1
ATGGAGGTGGTGGAGGTTAAGGTGGAGGGAGAGGAGGTGGTGGTGGTGGTGGAGGAGGAGGAGGAGGATGAAGTGGAAGATGAGAAGGAGGAGGAAGAAGAAATGGTGATAGAGTTGGAAGAGAAGAAATGCAGAGAGAGTAGGAGGAGAAGGATGAGGAGGAAGAACAGTATGAGTGTTGAAGGAAAAAAAAAAAACTAA
>evm.model.scaffold64273.1
ATGGTCGACGCCAGTGCTGCATCCTGCTCCGCTGCCCTGCTCTCTGGGTGGGTTTCACGTTTCGGCGTTCCTGATCATATCACATCTGACCGTGGCCCCTCTTTTACTTCACAGCTGTGGACGTCCATGGGTGAGCTGCTGGAAGTCGGCATTCATCACACCACGGCTTATAACCCAGAAGCTAATGGGATAGTGGAACGTTTTCACAGGACCCTGAAGGCTGCCCTGATATCCCAGTACCATTCCGCGATGTGGTCTTCGCAGCTTCCGTGGGTGCTCCTCGGCCTTCGCACTGCCCCGAAGGAAGGACTAGGTGTCTCCTCTGCGGAAATGGTTTACGGCGACTCCCTTGTAGTTCCAGGTGAGTTCTTCCCCGATGCTTCCTCCTGTGACGACTTG…
>evm.model.scaffold64336.1
ATGGTAGCTATCTCGGAAGACGTGTCGAGTCACCCAAGTCTTCTCTCTTTCTCCTCCTCCTCCTCCTCCTCCTCTTCCTCCTCCTCTTCCTCTTCCTCTTCCTTCGGCTGCGAGGTGTTTGGTAATATCTTCTACATGGGGGTGGGGGTGCTGAGGGTGCTGGAGGGGTGCTGGGGGGGATATGGACACGAGTACCCGCACGCTTGGATATGTGTAAGAAAG
>evm.model.scaffold64505.1
ATGGTGTTCTCTGTCTCATTGGCTGCCAGAAGTGGCGAACGCAGTATTACAGTGTATGACCTGACCAACAAGCTGGTGGCTCTCAGTACAAGGGTGAGAGGCCTGGCTGGTGTGGTGGGGGAGTGGGGAGGCCTGTACCTGGTCACCACTGAACCTTCCCTCATCCACATGTCAGAAAAGGACCTTCACAGCAAGTTTCAACTCTTGTTCAAGAAGAATCAGTTTGATATTGCCATCAGCCTAGCCAAGACTCAATGCTGTGACCAGGAGGAGGTGGCAGAGATCTTGAAACAATATGGTGACTGGCTGTACAGCAAAGGAAACCATGCTGCTGCAATGGACCAGTACCTCAAGACTGTGCCTCACCTGGAACCCTCCTATGTCATCAGAAAGTACTTG…
>evm.model.scaffold64553.1
GCAGTGTGTTAGGACTGTGTGCTCACTTGGGTATTCAGATCAATCTGCCCAAATCAGACCTGGTACCCAGCGAAAGGAAGCAGTACCTGGGCATGGTGCTGGATTCAGTAAGGGCTCTGGTTTTTCTGTCGCCAGAAAGGATCAGCTTGTTTCTCTCAGTGGCGCAGAATTTTCTAGAGGACAGAGCCCCTACGGTGTCTCTATGGAGGTCATTGCTGGGTCATCTGGTTTCCCTGGAGAGGCTGGTCCCAGGCAGCCAGGCGGACGAGCAGCCCATCTTGCCATCCATCCCCTTGTTGGTGCCCAGCAGGGCTAGGGGGGTGTCCCAGGACCCTGGCGGCGGCTCTGGTGTGGATGCCTATCTTATGGCAAGCGGGAGAGTGTCAAAGCACTCGTCTT…
>evm.model.scaffold64558.1
ATGCGAGGCCAGACGCCGGCCCCCCCAGGTGGAGGCAGCAGCGGCGGTGGACCGGGCGGGAGCCACAGTCGCGCTGCGGCGGACCTCCGAGGCCGCCCGCTACACCATGCACGCCCACGCCAGGCTGTCGCGGGTGAAGAGACGCAGTGCGGG
>evm.model.scaffold64558.2
ATGGGCGTGGCCTTACGTGTGACAACTCATCCGTACCTGTCCCTCGTGCCCACACCCCCTGCCTACCACCCGACCTTCCTCTACGGTTACGGGGCTCTCCTGCTGCAGGCGGGAGTCCTGCAGGCGCTGGGATGTGTGGGCGCCCTGCGGCTCTCCCAGCGACTCCTCAACATCTACTGGTTTCTGTTGCTGTTCCTGTTACTGGGCGATGTGGTGGTGGGCCTGGTGTGGCTGTACCGCTTCGCTCACCTCACAGACGGCCTGCTGCCTTACGCCCGCAACACGCTCCACACCCAGTATGGCAATGACCCGGACGTGACGGAGGCGTGGGACACTCTGCAGCGATCCGCCAAGTGCTGCGGCGTCGCAGAGCCGCAAGATTACAACGAGACGCAGTGG…
>evm.model.scaffold64730.1
ATGCGAAACAATCCCTTGTCAGGAAAAGAAAACAAAGAGGAAACTCTAGGGATAGATTTTTTTGAGCACCTGGCGAAGGCGATGTTTGTTTTGGTGCCCCGAGTGAGGGACAAAGTGAGAGCGTGTTTAGTCTCCACGTGCAAGAGAGAAATGCGCTTCTCTCTCTACCTCCTCTCCCTACCTCCTCCCCAGCCCTCCGTACCTCTCCCCCCTCTCTCTTCCAGTATATTGCAACAGTATGCTGTAGCAGGGATGCCCTCGGCTCCCACCACGATACGTGAGAACGATCACACAAACTTTATACCTCAAGACTCTACCTGTAAAGATAAAAACAAAACAAACCAAGACATTATAAAAACCGACAAAAAAAAGAATCTATTTTATTTACTAGCATTATAT…
>evm.model.scaffold64747.1
ATGCCTCTACTGACGAAATACATCACAAATATTACATCACCACAAACACATCAATATTACATCACCACAAACACCACATCATCACAAACATCACATCACCAATATTACGTCACCGCAAACACATCACCAACATTACATCACCACCACAAACCACATCACCACACCACAAGCATCACATCATCACATACATTACAAGACAGTTACGAGACAGTTTCAAGCAACACAGACAGAGATGACGTGTGCCTTGTGGTGTTCCTGGGTGTTGCTACTTTGCCTTGGACCTGCTGGCAATGTTGGGGTGTTTCTTGA
>evm.model.scaffold64783.1
ATGGCCCCCGCCCTCACTGAGGCGTCCGACCCGCAGACGTTCCACGTGGCTGCCCACCATCACCACCACCACCATCACTCCTCCTCAGGGCGCCCCGGCCAAAGCCCCTCGGGCCGCAGCAGCTCCCCGCCCGCCACGCACCTTCCCCTTCAGTATGGCGGGCTGAAGGAGCCTCACGACTGCACCGACGCCCACTTGGCCGCCGCCCTCGCCAACTGTTCGCGTCGAGCCTCCCGCCCCCCAGGCGCGGGTGGGTTGGCGTGCGGGCGGGAGGGCTGCGACCCTCCCCCACGCCCTCACGCCACCCATACTACCATGGACCCCCCGTCGGGCCCTCCGTCTCAGTGTGAAGCAGATAGTAGCACCACCACCACCAACACTCAGCAGGAGAGTAGCGAG…
>evm.model.scaffold64940.1
GCTGTTGAAGTTGATGGAGTCCCCCGCCACGTTAGGGATCTACATCATTGTACTTCCCAGACCCCTCAGGAGGATGATGTAACGATGGACAGCGAGGACGATGAGCTTCTCATTCAGCTTCCTGGCCAGATTGATGAGGAGGAAGGAAATGAAGATGCTGCTGCTGGAGATGAGCTGGACCGAGAGCTTCCAAGATGGTCATCGAGGATTAGAAGGCACAGTGTGTGCACTGTGTGTGAATAG
>evm.model.scaffold65005.1
GCTCGCAATGAAGGACTGTCCAGACTGCAAAAACGAGCCTTACCAACATCCTTGCGTAAAGCACGCCCCCTGCGTCACCGTCCCGCACAAAGGTGTTCAGGGAGGTGTCAAATGGAACTCTGCCGTCTGCCCACAATGCCCATCCTGGGTGGACATCTTTCGCAAGGACAACACCAAAGGGGAAGAACTGCGTGCTGTCCTAAAACTGGTGCAAAGGCACCGCATAAGATCGCATATCAAAGGGGACGCTGTGCTAGACCTCTTCCAGACTCAAGCTCTGCGGGACAAGTTTAGCACACTCCTCCCTCGACTCCAGTCAAGAACACGGAGCGTTTCCCGAACCCCCTCACGGGGGCGCAGACGAACACGTTACCCTCCCCCAAAGCCACAGAGCTCCAA…
>evm.model.scaffold65042.1
[truncated: 28,535 more rows]
