# Supplementary material for: Linkage mapping aided by de novo genome and transcriptome assembly in Portunus trituberculatus: applications in growth-related QTL and gene identification
Source: Sci Rep. 2017 Aug 11;7:7874. doi: 10.1038/s41598-017-08256-8 (PMC5554138; doi:10.1038/s41598-017-08256-8)
Supplement: Supplementary file 4 — Table S3 The SLAF marker number and the read depth of each genotyped marker in the mapping family [file 41598_2017_8256_MOESM4_ESM.xls]

## Sheet: Sheet1
Table S3 The SLAF marker number and the read depth of each genotyped marker in the mapping family.
aa to hw represent the 116 progenies of mapping family.
M is the abbreviation of maternal parent and P is the abbreviation of paternal parent.
Indi	MarkerNum	Total_Depth	Aver_Depth
M	10963	1098863	100.23
P	10963	819021	74.71
aa	10941	355246	32.47
ab	10960	405932	37.04
ac	10957	319611	29.17
ae	10953	286327	26.14
af	10875	212245	19.52
ag	10947	214947	19.64
ah	10953	382422	34.91
ai	10937	239155	21.87
aj	10956	319793	29.19
ak	10922	177258	16.23
al	10954	370917	33.86
am	10933	241354	22.08
an	10956	291906	26.64
ap	10961	278034	25.37
aq	10949	273143	24.95
ar	10955	468850	42.8
as	10764	107582	9.99
at	10939	242905	22.21
au	10951	384564	35.12
av	10945	258764	23.64
aw	10894	148915	13.67
ax	10664	118432	11.11
ay	10916	193091	17.69
az	10930	250900	22.96
ba	10959	359478	32.8
bb	10957	307523	28.07
bc	10785	173761	16.11
bd	10956	231028	21.09
be	10956	288578	26.34
bf	10861	147765	13.61
bg	10938	326592	29.86
bh	10930	248929	22.77
bi	10915	180161	16.51
bj	10949	249222	22.76
bk	10944	241065	22.03
bl	10719	142511	13.3
bm	10953	269035	24.56
bn	10951	279017	25.48
bo	10962	487323	44.46
bp	10948	486582	44.44
bq	10943	244615	22.35
br	10933	214761	19.64
bs	10903	225149	20.65
bt	10818	175354	16.21
bu	10950	490770	44.82
bv	10943	344134	31.45
bw	10839	142446	13.14
bx	10905	161735	14.83
by	10930	198859	18.19
bz	10945	248736	22.73
ca	10924	232190	21.26
cb	10950	290511	26.53
cd	10941	266078	24.32
ce	10948	228751	20.89
cf	10941	283295	25.89
cg	10954	290075	26.48
ch	10950	271876	24.83
ci	10956	441591	40.31
cj	10955	660176	60.26
ck	10956	449101	40.99
cl	10061	323287	32.13
cm	10937	243465	22.26
cn	10924	235108	21.52
co	10932	211114	19.31
cp	10928	351656	32.18
cq	10944	269037	24.58
cr	10916	200485	18.37
cs	10957	291678	26.62
ct	9793	410590	41.93
cu	10960	373511	34.08
cv	10954	308220	28.14
cw	10960	384594	35.09
cx	10954	265498	24.24
cz	10958	336784	30.73
da	10960	308558	28.15
db	10961	368459	33.62
dc	10946	218313	19.94
dd	10648	160204	15.05
de	10934	194544	17.79
df	10801	151167	14
dg	10957	496207	45.29
dh	10945	240971	22.02
di	10918	181142	16.59
dj	10688	110900	10.38
dk	10920	219042	20.06
dl	10863	146217	13.46
dm	10929	226903	20.76
dn	10928	176546	16.16
do	10930	193288	17.68
dp	10952	221909	20.26
dq	10933	207296	18.96
dr	10902	195698	17.95
ds	10780	171660	15.92
dt	10325	93294	9.04
du	10931	260903	23.87
dv	10943	283353	25.89
dw	9800	283879	28.97
dx	10935	240924	22.03
dy	10951	275534	25.16
dz	10882	181143	16.65
ea	10854	162610	14.98
eb	10955	301541	27.53
ec	10959	325295	29.68
ed	10962	291795	26.62
ee	10931	170681	15.61
ef	10956	412615	37.66
eg	10958	323107	29.49
eh	10962	314496	28.69
ei	10953	236504	21.59
ej	10963	461286	42.08
ek	10951	585612	53.48
el	10951	367078	33.52
em	10948	437542	39.97
en	10912	239577	21.96
eo	8216	33288	4.05
ep	10755	137299	12.77
Offspring	10865	272710	25.1
