# Supplementary material for: Linkage mapping aided by de novo genome and transcriptome assembly in Portunus trituberculatus: applications in growth-related QTL and gene identification
Source: Sci Rep. 2017 Aug 11;7:7874. doi: 10.1038/s41598-017-08256-8 (PMC5554138; doi:10.1038/s41598-017-08256-8)
Supplement: Supplementary file 5 — Table S4 Information of linkage map [file 41598_2017_8256_MOESM5_ESM.xls]

## Sheet: sex-averaged map
Table S4 Information of linkage map
sex-averaged map
Linkage Group ID	Total Marker	Total Distance(cM)	Average Distance (cM)	Gap < 5 cM	Max Gap (cM)
LG1	46	15.74	0.35	0.9556	7.421
LG2	188	121.68	0.65	0.9733	9.563
LG3	388	161.31	0.42	0.9922	4.663
LG4	451	157.82	0.35	0.9911	6.357
LG5	414	165.36	0.4	0.9976	10.514
LG6	225	131.7	0.59	0.9688	4.324
LG7	44	29.38	0.68	0.9302	5.46
LG8	208	52.4	0.25	0.971	7.481
LG9	272	174.02	0.64	0.9852	7.421
LG10	473	188.47	0.4	0.9873	6.431
LG11	195	95.49	0.49	0.9897	5.435
LG12	176	114.49	0.65	0.9714	6.716
LG13	204	120.78	0.59	0.9704	7.421
LG14	146	83.85	0.58	0.9586	6.431
LG15	290	177.75	0.62	0.9931	5.116
LG16	137	95.64	0.7	0.9559	9.461
LG17	164	113.62	0.7	0.9816	7.302
LG18	214	109.69	0.51	0.9671	5.421
LG19	280	115.5	0.41	0.9892	8.431
LG20	69	35.73	0.53	0.9412	6.926
LG21	384	157.3	0.41	0.9922	9.226
LG22	96	61.94	0.65	0.9684	6.801
LG23	139	74.95	0.54	0.9783	20.273
LG24	274	117.79	0.43	0.9927	11.306
LG25	46	55.05	1.22	0.9111	12.276
LG26	34	16.89	0.51	0.8485	8.016
LG27	167	104.3	0.63	0.9819	4.28
LG28	75	63.67	0.86	0.9189	10.181
LG29	52	58.29	1.14	0.8431	13.636
LG30	22	12.21	0.58	0.9524	1.755
LG31	21	16.15	0.81	0.9	7.421
LG32	33	32.74	1.02	0.9375	5.229
LG33	55	81.86	1.52	0.8889	9.535
LG34	84	46.15	0.56	0.9518	13.352
LG35	30	48.47	1.67	0.6897	8.283
LG36	159	98.12	0.62	0.981	5.46
LG37	436	162.4	0.37	0.9908	5.945
LG38	296	149.28	0.51	0.9695	7.481
LG39	461	177.15	0.39	0.9935	7.848
LG40	234	119	0.51	0.9871	9.735
LG41	258	118.83	0.46	0.9922	4.871
LG42	204	115.47	0.57	0.9951	5.465
LG43	281	172.41	0.62	0.9607	10.004
LG44	412	174.25	0.42	0.9927	6.479
LG45	339	166.6	0.49	0.997	5.212
LG46	220	116.66	0.53	0.9772	9.516
LG47	175	108.27	0.62	0.9943	4.192
LG48	254	127.93	0.51	0.9842	11.59
LG49	257	124.24	0.49	0.9844	11.59
LG50	436	162.61	0.37	0.9839	7.918
LG51	193	104.89	0.55	0.974	9.843
LG52	185	96.25	0.52	0.9728	7.523
LG53	67	55.31	0.84	0.9242	5.484
Total	10963	5557.85	0.51	0.96	20.273

## Sheet: male map
Table S4 Information of linkage map
male map
Linkage Group ID	Total Marker	Total Distance(cM)	Average Distance (cM)	Gap < 5 cM	Max Gap (cM)
LG1	32	5.25	0.17	0.9677	1.755
LG2	127	111.55	0.89	0.9603	38.231
LG3	319	145.99	0.46	0.9906	5.46
LG4	120	88.19	0.74	0.9664	21.143
LG5	307	160.02	0.52	0.9804	10.515
LG6	225	131.7	0.59	0.9688	4.324
LG7	27	8.79	0.34	0.9231	3.573
LG8	51	7.83	0.16	0.92	0.87
LG9	272	174.02	0.64	0.9852	7.421
LG10	262	109.8	0.42	0.9885	26.704
LG11	146	80.09	0.55	0.9862	7.151
LG12	126	106.36	0.85	0.944	7.421
LG13	83	38.51	0.47	0.9634	3.573
LG14	88	40.86	0.47	0.931	8.432
LG15	216	192.48	0.9	0.9628	9.535
LG16	99	87.3	0.89	0.949	28.197
LG17	77	32.47	0.43	0.9605	3.573
LG18	97	94.77	0.99	0.9479	44.119
LG19	125	52.11	0.42	0.9839	6.431
LG20	50	36.77	0.75	0.9388	7.421
LG21	227	145.41	0.64	0.9867	26.704
LG22	80	51.15	0.65	0.962	8.431
LG23	50	32.64	0.67	0.9184	14.962
LG24	201	109.71	0.55	0.995	19.844
LG25	40	58.35	1.5	0.8718	15.236
LG26	26	11.43	0.46	0.88	3.573
LG27	121	70.68	0.59	0.9917	2.656
LG28	55	73.89	1.37	0.9074	21.083
LG29	47	60.12	1.31	0.8478	17.343
LG30	22	12.21	0.58	0.9524	1.755
LG31	21	16.15	0.81	0.9	7.421
LG32	19	15.13	0.84	0.8889	5.46
LG33	16	8.74	0.58	0.8667	1.755
LG34	57	18.4	0.33	0.9107	3.573
LG35	23	61.19	2.78	0.4545	15.783
LG36	61	28.39	0.47	0.95	5.417
LG37	322	177.8	0.55	0.9844	6.431
LG38	215	140.02	0.65	0.9673	14.962
LG39	224	145.49	0.65	0.991	50.796
LG40	185	130.62	0.71	0.9891	14.962
LG41	153	106.46	0.7	0.9408	19.844
LG42	96	60.17	0.63	0.9158	14.442
LG43	211	158	0.75	0.9381	10.749
LG44	267	154.98	0.58	0.9925	5.46
LG45	238	161.44	0.68	0.9789	9.462
LG46	140	74.77	0.54	0.9856	4.508
LG47	105	54.32	0.52	0.9904	3.573
LG48	180	115.96	0.65	0.9777	13.813
LG49	183	97.07	0.53	0.978	4.559
LG50	274	162.83	0.6	0.989	32.962
LG51	139	98.94	0.72	0.971	9.462
LG52	98	90.39	0.93	0.9588	36.411
LG53	56	46.97	0.85	0.9273	8.105
Total	7001	4454.68	0.64	0.943	50.796

## Sheet: female map
Table S4 Information of linkage map
female map
Linkage Group ID	Total Marker	Total Distance(cM)	Average Distance (cM)	Gap < 5 cM	Max Gap (cM)
LG1	25	15.29	0.64	0.8333	7.421
LG2	111	130.3	1.18	0.9545	12.689
LG3	236	175.75	0.75	0.966	7.567
LG4	394	177.06	0.45	0.9822	8.79
LG5	254	152.33	0.6	0.996	5.46
LG6	225	131.7	0.59	0.9688	4.324
LG7	35	28.67	0.84	0.9118	5.46
LG8	185	82.98	0.45	0.9728	14.962
LG9	272	174.02	0.64	0.9852	7.421
LG10	369	225.12	0.61	0.9837	6.431
LG11	130	108.26	0.84	0.9845	13.812
LG12	112	117.3	1.06	0.9369	8.437
LG13	162	120.98	0.75	0.9689	7.421
LG14	99	87.64	0.89	0.9694	6.431
LG15	158	151.93	0.97	0.9745	9.462
LG16	90	94.29	1.06	0.9438	11.303
LG17	133	121.95	0.92	0.9773	7.302
LG18	180	121.95	0.68	0.9665	6.431
LG19	230	127.01	0.55	0.9782	8.431
LG20	55	32.96	0.61	0.8704	6.431
LG21	279	169.19	0.61	0.9856	8.431
LG22	64	64.77	1.03	0.9365	13.603
LG23	111	67.52	0.61	0.9727	21.143
LG24	188	116.44	0.62	0.9893	11.422
LG25	26	49.98	2	0.72	10.526
LG26	17	22.35	1.4	0.8125	12.689
LG27	118	111.42	0.95	0.9573	6.805
LG28	46	52.59	1.17	0.8444	8.954
LG29	28	56.46	2.09	0.7778	12.689
LG30	22	12.21	0.58	0.9524	1.755
LG31	21	16.15	0.81	0.9	7.421
LG32	23	28.43	1.29	0.9545	6.099
LG33	43	80.56	1.92	0.8571	9.535
LG34	62	66.86	1.1	0.918	26.704
LG35	18	35.74	2.1	0.7059	9.462
LG36	135	97.16	0.73	0.9552	5.46
LG37	280	147.01	0.53	0.9857	5.895
LG38	179	158.55	0.89	0.9607	26.704
LG39	354	208.81	0.59	0.9858	10.515
LG40	153	105.64	0.7	0.9934	4.507
LG41	188	126.82	0.68	0.9733	7.421
LG42	164	119.33	0.73	0.9877	6.431
LG43	180	185.06	1.03	0.9385	10.857
LG44	259	180.24	0.7	0.9845	8.431
LG45	238	170.02	0.72	0.9873	4.508
LG46	149	133.92	0.9	0.9527	18.161
LG47	126	117	0.94	0.96	6.431
LG48	174	118.64	0.69	0.9827	11.59
LG49	178	137.21	0.78	0.9718	11.59
LG50	284	154.37	0.55	0.9753	11.591
LG51	133	110.84	0.84	0.947	17.374
LG52	140	96.85	0.7	0.9712	6.431
LG53	40	63.64	1.63	0.8462	18.49
Total	7875	5759.27	0.74	0.939	26.704
