# Supplementary material for: Linkage mapping aided by de novo genome and transcriptome assembly in Portunus trituberculatus: applications in growth-related QTL and gene identification
Source: Sci Rep. 2017 Aug 11;7:7874. doi: 10.1038/s41598-017-08256-8 (PMC5554138; doi:10.1038/s41598-017-08256-8)
Supplement: Supplementary file 6 — Table S5 Marker information of sex-averaged linkage map [file 41598_2017_8256_MOESM6_ESM.xls]

## Sheet: Sheet1
Table S5 Marker information of sex-averaged linkage map
Group	Position	Locus	Type <malexfemale>
1	0	Marker19216	<lmxll>
1	0	Marker34899	<lmxll>
1	1.755	Marker9884	<abxcd>
1	1.755	Marker36248	<lmxll>
1	1.755	Marker9757	<lmxll>
1	1.755	Marker7584	<efxeg>
1	1.755	Marker3995	<abxcd>
1	1.755	Marker38307	<nnxnp>
1	1.755	Marker12478	<lmxll>
1	1.755	Marker7221	<lmxll>
1	2.189	Marker33942	<nnxnp>
1	3.067	Marker20764	<efxeg>
1	3.944	Marker25114	<lmxll>
1	4.379	Marker30649	<lmxll>
1	4.379	Marker42825	<efxeg>
1	4.379	Marker25221	<lmxll>
1	4.379	Marker4356	<lmxll>
1	4.379	Marker57015	<nnxnp>
1	4.379	Marker1784	<nnxnp>
1	4.379	Marker27993	<lmxll>
1	4.379	Marker20921	<abxcd>
1	4.379	Marker43174	<lmxll>
1	4.379	Marker18128	<nnxnp>
1	4.379	Marker11933	<abxcd>
1	4.379	Marker29684	<efxeg>
1	4.379	Marker4690	<lmxll>
1	4.379	Marker25845	<lmxll>
1	4.379	Marker71420	<lmxll>
1	4.379	Marker14570	<lmxll>
1	5.256	Marker29053	<nnxnp>
1	5.256	Marker4145	<nnxnp>
1	5.691	Marker23009	<nnxnp>
1	5.691	Marker5664	<efxeg>
1	5.691	Marker43229	<nnxnp>
1	5.691	Marker7220	<lmxll>
1	5.691	Marker24881	<nnxnp>
1	5.691	Marker28452	<lmxll>
1	6.126	Marker37319	<efxeg>
1	6.56	Marker24636	<efxeg>
1	6.56	Marker17838	<lmxll>
1	6.56	Marker12543	<lmxll>
1	6.56	Marker53797	<lmxll>
1	8.315	Marker61621	<nnxnp>
1	15.736	Marker38175	<nnxnp>
1	15.736	Marker19918	<nnxnp>
1	15.736	Marker9616	<nnxnp>
10	0	Marker40685	<nnxnp>
10	0	Marker28348	<nnxnp>
10	0	Marker51088	<nnxnp>
10	6.431	Marker2616	<nnxnp>
10	7.3	Marker50293	<nnxnp>
10	9.055	Marker19938	<nnxnp>
10	9.925	Marker31988	<nnxnp>
10	10.944	Marker10860	<nnxnp>
10	16.24	Marker37169	<nnxnp>
10	21.7	Marker14616	<nnxnp>
10	21.7	Marker22649	<nnxnp>
10	21.7	Marker49820	<nnxnp>
10	21.7	Marker70683	<nnxnp>
10	22.57	Marker61455	<nnxnp>
10	23.439	Marker74506	<nnxnp>
10	23.439	Marker46955	<nnxnp>
10	23.439	Marker33597	<nnxnp>
10	24.309	Marker16007	<nnxnp>
10	24.309	Marker64938	<nnxnp>
10	24.309	Marker16893	<nnxnp>
10	24.309	Marker80105	<nnxnp>
10	26.064	Marker688	<nnxnp>
10	26.064	Marker44630	<nnxnp>
10	26.064	Marker56248	<nnxnp>
10	26.064	Marker5438	<nnxnp>
10	26.933	Marker40720	<nnxnp>
10	27.803	Marker3947	<nnxnp>
10	32.31	Marker49980	<nnxnp>
10	32.31	Marker66699	<nnxnp>
10	33.18	Marker20559	<nnxnp>
10	34.934	Marker59893	<nnxnp>
10	34.934	Marker11746	<nnxnp>
10	37.59	Marker5362	<nnxnp>
10	37.59	Marker16850	<nnxnp>
10	40.293	Marker85919	<lmxll>
10	40.293	Marker49586	<lmxll>
10	40.293	Marker26732	<lmxll>
10	41.163	Marker26314	<lmxll>
10	41.163	Marker85235	<lmxll>
10	41.163	Marker72700	<hkxhk>
10	41.598	Marker57322	<nnxnp>
10	41.598	Marker25674	<abxcd>
10	41.598	Marker22789	<lmxll>
10	41.598	Marker20410	<nnxnp>
10	42.475	Marker8222	<lmxll>
10	43.352	Marker24451	<efxeg>
10	43.352	Marker20173	<efxeg>
10	43.787	Marker40370	<efxeg>
10	43.787	Marker31489	<lmxll>
10	44.222	Marker14484	<abxcd>
10	44.222	Marker48496	<lmxll>
10	46.008	Marker26847	<nnxnp>
10	46.008	Marker5703	<nnxnp>
10	46.008	Marker12542	<nnxnp>
10	46.443	Marker60032	<nnxnp>
10	46.443	Marker48156	<efxeg>
10	46.443	Marker29517	<lmxll>
10	46.878	Marker3887	<nnxnp>
10	46.878	Marker12051	<efxeg>
10	46.878	Marker10215	<lmxll>
10	48.206	Marker13886	<lmxll>
10	48.206	Marker3322	<lmxll>
10	49.534	Marker24942	<hkxhk>
10	49.534	Marker56934	<lmxll>
10	51.32	Marker54848	<efxeg>
10	51.32	Marker51957	<lmxll>
10	51.32	Marker24888	<abxcd>
10	51.32	Marker2041	<nnxnp>
10	52.19	Marker21729	<efxeg>
10	52.19	Marker58637	<nnxnp>
10	52.625	Marker26322	<efxeg>
10	52.625	Marker28246	<efxeg>
10	53.937	Marker42216	<nnxnp>
10	53.937	Marker54831	<nnxnp>
10	53.937	Marker33523	<efxeg>
10	53.937	Marker7980	<efxeg>
10	53.937	Marker33302	<lmxll>
10	54.814	Marker18952	<abxcd>
10	54.814	Marker30413	<efxeg>
10	54.814	Marker19435	<abxcd>
10	54.814	Marker42117	<efxeg>
10	54.814	Marker31654	<lmxll>
10	55.249	Marker1939	<abxcd>
10	55.249	Marker34715	<efxeg>
10	55.684	Marker35572	<nnxnp>
10	55.684	Marker42635	<abxcd>
10	55.684	Marker44329	<lmxll>
10	57.012	Marker53482	<nnxnp>
10	57.889	Marker59650	<efxeg>
10	57.889	Marker9952	<lmxll>
10	58.324	Marker12744	<abxcd>
10	58.324	Marker38885	<lmxll>
10	58.758	Marker49802	<efxeg>
10	58.758	Marker24213	<lmxll>
10	59.193	Marker36339	<efxeg>
10	60.063	Marker18380	<efxeg>
10	60.063	Marker9526	<nnxnp>
10	60.498	Marker26195	<abxcd>
10	60.498	Marker16236	<efxeg>
10	60.498	Marker5240	<nnxnp>
10	61.375	Marker31133	<efxeg>
10	61.375	Marker65769	<lmxll>
10	61.81	Marker3110	<efxeg>
10	61.81	Marker13286	<abxcd>
10	61.81	Marker6794	<abxcd>
10	61.81	Marker19983	<lmxll>
10	62.504	Marker70272	<nnxnp>
10	62.973	Marker27076	<lmxll>
10	64.625	Marker19902	<nnxnp>
10	64.625	Marker70803	<nnxnp>
10	65.319	Marker6908	<abxcd>
10	65.319	Marker14852	<efxeg>
10	65.319	Marker71425	<lmxll>
10	65.319	Marker7627	<lmxll>
10	65.319	Marker49114	<efxeg>
10	65.319	Marker19694	<nnxnp>
10	65.754	Marker4387	<abxcd>
10	65.754	Marker28324	<lmxll>
10	66.189	Marker10662	<abxcd>
10	66.189	Marker4220	<efxeg>
10	66.189	Marker9362	<lmxll>
10	67.501	Marker44506	<abxcd>
10	67.501	Marker13057	<lmxll>
10	67.501	Marker23000	<efxeg>
10	67.501	Marker28019	<lmxll>
10	69.255	Marker12591	<nnxnp>
10	69.255	Marker36221	<nnxnp>
10	69.255	Marker15778	<lmxll>
10	69.255	Marker38969	<hkxhk>
10	69.255	Marker17589	<lmxll>
10	69.255	Marker36915	<efxeg>
10	69.255	Marker35075	<lmxll>
10	70.133	Marker8882	<efxeg>
10	70.133	Marker24018	<nnxnp>
10	70.133	Marker39969	<nnxnp>
10	70.567	Marker14490	<efxeg>
10	70.567	Marker6805	<efxeg>
10	70.567	Marker23370	<lmxll>
10	70.567	Marker37765	<lmxll>
10	70.567	Marker30444	<lmxll>
10	71.002	Marker25508	<abxcd>
10	71.002	Marker31787	<hkxhk>
10	71.002	Marker32519	<efxeg>
10	71.002	Marker19657	<nnxnp>
10	71.437	Marker19647	<efxeg>
10	71.437	Marker57831	<nnxnp>
10	71.872	Marker33809	<lmxll>
10	71.872	Marker15416	<lmxll>
10	72.307	Marker23220	<abxcd>
10	73.176	Marker48474	<hkxhk>
10	73.176	Marker11996	<lmxll>
10	74.345	Marker29622	<nnxnp>
10	74.345	Marker47777	<nnxnp>
10	74.345	Marker13103	<nnxnp>
10	74.919	Marker48321	<lmxll>
10	74.919	Marker18991	<lmxll>
10	74.924	Marker17498	<nnxnp>
10	74.924	Marker24876	<nnxnp>
10	74.924	Marker32220	<nnxnp>
10	75.504	Marker56323	<nnxnp>
10	76.083	Marker67629	<nnxnp>
10	76.662	Marker13765	<lmxll>
10	76.662	Marker16045	<abxcd>
10	76.662	Marker67054	<hkxhk>
10	78.427	Marker27938	<nnxnp>
10	78.427	Marker1614	<nnxnp>
10	79.302	Marker41166	<efxeg>
10	79.302	Marker21889	<hkxhk>
10	79.302	Marker62543	<hkxhk>
10	79.302	Marker42926	<nnxnp>
10	80.179	Marker16511	<hkxhk>
10	80.179	Marker34519	<hkxhk>
10	80.179	Marker14153	<nnxnp>
10	81.057	Marker6558	<efxeg>
10	81.057	Marker27344	<nnxnp>
10	81.057	Marker2808	<lmxll>
10	81.491	Marker3210	<hkxhk>
10	81.491	Marker5479	<lmxll>
10	81.491	Marker25594	<lmxll>
10	81.926	Marker63809	<nnxnp>
10	81.926	Marker11916	<nnxnp>
10	81.926	Marker7397	<efxeg>
10	82.796	Marker14088	<abxcd>
10	82.796	Marker869	<abxcd>
10	82.796	Marker19012	<lmxll>
10	83.231	Marker7467	<hkxhk>
10	83.665	Marker103863	<hkxhk>
10	83.665	Marker30586	<lmxll>
10	84.535	Marker21876	<hkxhk>
10	84.535	Marker35651	<nnxnp>
10	84.97	Marker86726	<lmxll>
10	84.97	Marker2684	<hkxhk>
10	84.97	Marker69652	<nnxnp>
10	85.405	Marker6632	<abxcd>
10	85.405	Marker68942	<nnxnp>
10	85.405	Marker33768	<hkxhk>
10	85.405	Marker41822	<lmxll>
10	85.405	Marker53645	<hkxhk>
10	85.405	Marker59041	<nnxnp>
10	85.405	Marker47114	<hkxhk>
10	85.405	Marker39888	<lmxll>
10	85.405	Marker41601	<abxcd>
10	85.405	Marker10541	<nnxnp>
10	85.405	Marker38853	<lmxll>
10	85.405	Marker21587	<hkxhk>
10	85.405	Marker31343	<efxeg>
10	85.405	Marker25784	<lmxll>
10	86.732	Marker23893	<abxcd>
10	86.732	Marker61146	<lmxll>
10	86.732	Marker34670	<lmxll>
10	87.167	Marker19674	<abxcd>
10	87.167	Marker17166	<hkxhk>
10	87.167	Marker15037	<nnxnp>
10	87.167	Marker30963	<abxcd>
10	87.167	Marker10533	<lmxll>
10	87.167	Marker2568	<lmxll>
10	87.167	Marker3112	<lmxll>
10	87.167	Marker31361	<lmxll>
10	87.167	Marker41171	<lmxll>
10	88.044	Marker23830	<efxeg>
10	88.044	Marker45828	<efxeg>
10	88.044	Marker12056	<nnxnp>
10	88.479	Marker20339	<hkxhk>
10	88.479	Marker60434	<lmxll>
10	88.479	Marker5177	<lmxll>
10	88.479	Marker37737	<lmxll>
10	89.349	Marker37895	<nnxnp>
10	89.349	Marker15774	<hkxhk>
10	90.665	Marker47267	<lmxll>
10	91.332	Marker63804	<nnxnp>
10	91.981	Marker22368	<hkxhk>
10	91.981	Marker59500	<lmxll>
10	92.858	Marker37314	<abxcd>
10	92.858	Marker19131	<abxcd>
10	92.858	Marker136670	<lmxll>
10	92.858	Marker40145	<efxeg>
10	92.858	Marker35487	<nnxnp>
10	92.858	Marker40698	<efxeg>
10	92.858	Marker7754	<nnxnp>
10	92.858	Marker3582	<abxcd>
10	92.858	Marker20537	<lmxll>
10	93.293	Marker55812	<efxeg>
10	93.293	Marker17811	<nnxnp>
10	93.728	Marker29082	<hkxhk>
10	93.728	Marker5463	<hkxhk>
10	93.728	Marker38021	<abxcd>
10	93.728	Marker16207	<efxeg>
10	93.728	Marker34537	<nnxnp>
10	94.163	Marker3507	<hkxhk>
10	94.163	Marker58669	<hkxhk>
10	94.163	Marker8856	<lmxll>
10	94.597	Marker23972	<hkxhk>
10	94.597	Marker11952	<hkxhk>
10	94.597	Marker23404	<lmxll>
10	95.032	Marker33492	<efxeg>
10	95.032	Marker73249	<lmxll>
10	95.976	Marker19429	<nnxnp>
10	96.443	Marker16371	<nnxnp>
10	97.387	Marker52963	<nnxnp>
10	97.855	Marker47042	<nnxnp>
10	98.322	Marker23308	<nnxnp>
10	98.79	Marker11606	<nnxnp>
10	101.214	Marker13651	<hkxhk>
10	101.214	Marker20331	<lmxll>
10	102.092	Marker28539	<abxcd>
10	102.819	Marker64446	<nnxnp>
10	102.819	Marker23955	<nnxnp>
10	103.546	Marker73339	<nnxnp>
10	103.546	Marker31504	<nnxnp>
10	104.273	Marker22033	<lmxll>
10	104.273	Marker50106	<nnxnp>
10	104.273	Marker24341	<efxeg>
10	104.273	Marker37075	<nnxnp>
10	104.708	Marker61119	<nnxnp>
10	105.143	Marker32820	<nnxnp>
10	105.143	Marker49340	<efxeg>
10	106.016	Marker96459	<nnxnp>
10	106.89	Marker24899	<abxcd>
10	106.89	Marker32058	<nnxnp>
10	106.89	Marker8486	<abxcd>
10	108.202	Marker30341	<lmxll>
10	108.202	Marker5217	<abxcd>
10	108.202	Marker13798	<abxcd>
10	108.637	Marker29877	<nnxnp>
10	108.637	Marker52254	<nnxnp>
10	109.071	Marker22357	<nnxnp>
10	109.071	Marker12940	<nnxnp>
10	109.071	Marker32333	<efxeg>
10	110.471	Marker56279	<lmxll>
10	110.471	Marker25418	<lmxll>
10	110.471	Marker25177	<lmxll>
10	111.423	Marker31847	<nnxnp>
10	111.423	Marker48417	<nnxnp>
10	111.423	Marker65329	<nnxnp>
10	112.589	Marker14417	<lmxll>
10	112.589	Marker28010	<efxeg>
10	113.167	Marker73073	<nnxnp>
10	113.167	Marker42279	<nnxnp>
10	113.167	Marker14985	<nnxnp>
10	113.167	Marker8703	<nnxnp>
10	114.335	Marker36423	<lmxll>
10	114.335	Marker40711	<abxcd>
10	114.335	Marker46011	<nnxnp>
10	114.77	Marker14043	<efxeg>
10	115.205	Marker27495	<efxeg>
10	115.205	Marker30422	<nnxnp>
10	115.205	Marker6577	<nnxnp>
10	115.64	Marker30476	<efxeg>
10	115.64	Marker34374	<lmxll>
10	116.075	Marker1014	<efxeg>
10	116.075	Marker3469	<lmxll>
10	116.952	Marker16878	<nnxnp>
10	116.952	Marker11406	<abxcd>
10	116.952	Marker40508	<lmxll>
10	117.829	Marker6326	<efxeg>
10	117.829	Marker22821	<efxeg>
10	117.829	Marker9069	<nnxnp>
10	118.264	Marker33517	<efxeg>
10	118.264	Marker29411	<abxcd>
10	118.264	Marker19909	<abxcd>
10	118.264	Marker32742	<abxcd>
10	118.264	Marker27081	<hkxhk>
10	118.699	Marker47889	<lmxll>
10	118.699	Marker20453	<lmxll>
10	119.134	Marker44485	<efxeg>
10	119.134	Marker7268	<nnxnp>
10	119.134	Marker49777	<nnxnp>
10	119.568	Marker21954	<abxcd>
10	119.568	Marker31121	<nnxnp>
10	119.568	Marker31584	<abxcd>
10	119.568	Marker34710	<lmxll>
10	120.003	Marker11130	<efxeg>
10	120.003	Marker13627	<hkxhk>
10	121.625	Marker52061	<nnxnp>
10	122.697	Marker77238	<nnxnp>
10	124.84	Marker41439	<lmxll>
10	124.84	Marker55596	<lmxll>
10	124.879	Marker51305	<nnxnp>
10	124.879	Marker22958	<nnxnp>
10	125.41	Marker9284	<nnxnp>
10	125.41	Marker12627	<nnxnp>
10	125.941	Marker72274	<nnxnp>
10	125.941	Marker20294	<nnxnp>
10	125.941	Marker49458	<nnxnp>
10	125.941	Marker39780	<nnxnp>
10	125.941	Marker48943	<nnxnp>
10	126.472	Marker43042	<nnxnp>
10	127.003	Marker23766	<nnxnp>
10	127.003	Marker6951	<nnxnp>
10	128.075	Marker59235	<nnxnp>
10	128.075	Marker48086	<nnxnp>
10	128.075	Marker31740	<nnxnp>
10	128.606	Marker13942	<nnxnp>
10	128.606	Marker26542	<nnxnp>
10	128.606	Marker30490	<nnxnp>
10	128.606	Marker13079	<nnxnp>
10	128.606	Marker21247	<nnxnp>
10	129.678	Marker32190	<lmxll>
10	129.678	Marker1718	<lmxll>
10	129.678	Marker13607	<nnxnp>
10	129.678	Marker13240	<nnxnp>
10	129.678	Marker48793	<nnxnp>
10	129.678	Marker21779	<abxcd>
10	132.921	Marker45407	<nnxnp>
10	133.983	Marker60009	<nnxnp>
10	133.983	Marker41977	<nnxnp>
10	133.983	Marker22334	<nnxnp>
10	139.487	Marker19953	<nnxnp>
10	139.487	Marker12480	<nnxnp>
10	139.487	Marker78614	<nnxnp>
10	139.487	Marker4719	<nnxnp>
10	139.487	Marker56035	<nnxnp>
10	139.487	Marker73563	<nnxnp>
10	140.549	Marker867	<nnxnp>
10	141.611	Marker53400	<nnxnp>
10	142.673	Marker44976	<nnxnp>
10	142.673	Marker14244	<nnxnp>
10	142.673	Marker55089	<nnxnp>
10	143.735	Marker36699	<nnxnp>
10	145.878	Marker2591	<nnxnp>
10	146.939	Marker23713	<nnxnp>
10	146.939	Marker8385	<nnxnp>
10	146.939	Marker33403	<nnxnp>
10	149.082	Marker41580	<nnxnp>
10	149.082	Marker28940	<nnxnp>
10	150.144	Marker57789	<nnxnp>
10	150.144	Marker7806	<nnxnp>
10	152.287	Marker35208	<efxeg>
10	152.287	Marker47756	<nnxnp>
10	152.287	Marker16530	<abxcd>
10	152.287	Marker34333	<nnxnp>
10	152.287	Marker2952	<nnxnp>
10	152.287	Marker16868	<efxeg>
10	152.287	Marker13722	<nnxnp>
10	152.287	Marker10924	<nnxnp>
10	152.287	Marker36725	<nnxnp>
10	152.287	Marker41687	<nnxnp>
10	152.287	Marker13017	<efxeg>
10	152.287	Marker31041	<lmxll>
10	152.287	Marker12960	<abxcd>
10	152.287	Marker11464	<abxcd>
10	152.287	Marker1539	<lmxll>
10	153.164	Marker5461	<efxeg>
10	153.164	Marker26969	<nnxnp>
10	153.599	Marker44392	<efxeg>
10	154.034	Marker13757	<efxeg>
10	154.034	Marker25343	<hkxhk>
10	154.034	Marker30340	<nnxnp>
10	154.034	Marker31399	<efxeg>
10	156.003	Marker15285	<efxeg>
10	156.547	Marker31691	<nnxnp>
10	157.092	Marker16520	<nnxnp>
10	159.328	Marker35125	<lmxll>
10	159.328	Marker56620	<nnxnp>
10	159.328	Marker48939	<efxeg>
10	162.433	Marker72480	<nnxnp>
10	162.927	Marker42595	<lmxll>
10	162.927	Marker20646	<efxeg>
10	162.927	Marker13370	<lmxll>
10	164.255	Marker30720	<efxeg>
10	164.255	Marker36024	<nnxnp>
10	164.255	Marker6239	<nnxnp>
10	165.265	Marker31050	<abxcd>
10	165.56	Marker35574	<efxeg>
10	165.995	Marker29586	<efxeg>
10	165.995	Marker33227	<nnxnp>
10	165.995	Marker35761	<lmxll>
10	165.995	Marker36576	<nnxnp>
10	166.872	Marker49030	<hkxhk>
10	168.184	Marker3898	<lmxll>
10	168.184	Marker14219	<nnxnp>
10	168.184	Marker76181	<lmxll>
10	168.184	Marker21392	<abxcd>
10	168.184	Marker19423	<abxcd>
10	168.184	Marker5557	<efxeg>
10	169.947	Marker6900	<nnxnp>
10	169.947	Marker39796	<efxeg>
10	169.947	Marker54008	<lmxll>
10	169.947	Marker47600	<nnxnp>
10	171.149	Marker46399	<nnxnp>
10	171.149	Marker24538	<nnxnp>
10	171.149	Marker30308	<nnxnp>
10	171.149	Marker2394	<nnxnp>
10	171.554	Marker3277	<lmxll>
10	171.554	Marker18428	<lmxll>
10	171.745	Marker45846	<nnxnp>
10	171.745	Marker26541	<nnxnp>
10	171.745	Marker37747	<nnxnp>
10	173.161	Marker73272	<lmxll>
10	173.161	Marker18323	<lmxll>
10	173.566	Marker48266	<nnxnp>
10	173.566	Marker65738	<nnxnp>
10	173.566	Marker32816	<nnxnp>
10	174.768	Marker10202	<lmxll>
10	174.768	Marker15385	<efxeg>
10	174.768	Marker36913	<nnxnp>
10	176.08	Marker15605	<abxcd>
10	176.08	Marker14732	<lmxll>
10	176.08	Marker60455	<nnxnp>
10	176.732	Marker22455	<nnxnp>
10	177.385	Marker46747	<lmxll>
10	177.385	Marker32766	<hkxhk>
10	179.758	Marker10019	<nnxnp>
10	182.753	Marker41921	<lmxll>
10	182.753	Marker52083	<hkxhk>
10	182.753	Marker28987	<efxeg>
10	182.753	Marker47275	<nnxnp>
10	184.331	Marker2938	<nnxnp>
10	186.72	Marker66107	<nnxnp>
10	186.72	Marker47615	<nnxnp>
10	186.743	Marker3477	<hkxhk>
10	188.471	Marker46681	<nnxnp>
10	188.471	Marker11553	<nnxnp>
11	0	Marker51872	<nnxnp>
11	0	Marker32998	<nnxnp>
11	0.87	Marker79695	<lmxll>
11	0.87	Marker72333	<lmxll>
11	0.87	Marker44744	<nnxnp>
11	2.624	Marker48137	<lmxll>
11	2.624	Marker25633	<abxcd>
11	2.624	Marker14173	<abxcd>
11	3.059	Marker33505	<efxeg>
11	3.059	Marker33515	<lmxll>
11	3.643	Marker19472	<abxcd>
11	3.643	Marker54376	<lmxll>
11	4.817	Marker14251	<efxeg>
11	4.817	Marker18868	<abxcd>
11	5.634	Marker41946	<lmxll>
11	5.634	Marker25116	<lmxll>
11	8.129	Marker48886	<hkxhk>
11	8.129	Marker20380	<lmxll>
11	8.808	Marker57522	<lmxll>
11	12.099	Marker4420	<lmxll>
11	12.476	Marker11998	<nnxnp>
11	12.476	Marker41455	<nnxnp>
11	13.685	Marker8627	<lmxll>
11	13.685	Marker22627	<nnxnp>
11	13.685	Marker16311	<efxeg>
11	13.685	Marker10738	<abxcd>
11	13.685	Marker12355	<efxeg>
11	13.685	Marker30172	<efxeg>
11	13.685	Marker61796	<lmxll>
11	13.685	Marker4047	<efxeg>
11	13.685	Marker40220	<lmxll>
11	13.685	Marker20807	<nnxnp>
11	14.12	Marker11698	<nnxnp>
11	14.12	Marker29642	<abxcd>
11	15.168	Marker48762	<lmxll>
11	15.168	Marker32187	<lmxll>
11	20.603	Marker5244	<lmxll>
11	22.718	Marker24609	<lmxll>
11	22.718	Marker16012	<lmxll>
11	22.718	Marker20248	<lmxll>
11	22.718	Marker42398	<lmxll>
11	25.92	Marker1043	<hkxhk>
11	25.92	Marker30018	<efxeg>
11	25.92	Marker42380	<lmxll>
11	26.355	Marker24103	<efxeg>
11	26.355	Marker46516	<nnxnp>
11	26.355	Marker30118	<nnxnp>
11	27.224	Marker5739	<nnxnp>
11	27.224	Marker913	<abxcd>
11	27.224	Marker7785	<efxeg>
11	27.224	Marker33872	<efxeg>
11	27.224	Marker51915	<hkxhk>
11	27.224	Marker33833	<nnxnp>
11	28.245	Marker36751	<nnxnp>
11	28.245	Marker32178	<nnxnp>
11	30.323	Marker29442	<lmxll>
11	30.323	Marker26556	<lmxll>
11	30.323	Marker6700	<lmxll>
11	30.323	Marker31394	<lmxll>
11	30.323	Marker10577	<efxeg>
11	30.323	Marker7502	<abxcd>
11	30.323	Marker41090	<efxeg>
11	30.323	Marker33760	<efxeg>
11	30.323	Marker20284	<lmxll>
11	31.2	Marker25948	<efxeg>
11	31.2	Marker37507	<lmxll>
11	32.528	Marker30377	<efxeg>
11	33.398	Marker72709	<hkxhk>
11	33.398	Marker10581	<lmxll>
11	34.267	Marker56933	<hkxhk>
11	34.702	Marker25950	<lmxll>
11	34.702	Marker52304	<lmxll>
11	35.137	Marker9749	<hkxhk>
11	35.137	Marker1668	<nnxnp>
11	35.137	Marker7624	<lmxll>
11	35.137	Marker42676	<efxeg>
11	35.137	Marker51700	<hkxhk>
11	35.137	Marker4390	<abxcd>
11	35.137	Marker5154	<nnxnp>
11	36.449	Marker18510	<hkxhk>
11	36.449	Marker46315	<hkxhk>
11	36.449	Marker19151	<nnxnp>
11	36.449	Marker2908	<nnxnp>
11	37.028	Marker38757	<lmxll>
11	37.028	Marker36603	<lmxll>
11	38.196	Marker5877	<hkxhk>
11	38.196	Marker20224	<nnxnp>
11	38.196	Marker26401	<hkxhk>
11	38.196	Marker39404	<lmxll>
11	39.733	Marker93962	<lmxll>
11	39.733	Marker27273	<lmxll>
11	40.047	Marker35419	<nnxnp>
11	40.047	Marker13585	<nnxnp>
11	40.047	Marker15888	<nnxnp>
11	41.27	Marker17799	<efxeg>
11	41.27	Marker74327	<nnxnp>
11	41.85	Marker11683	<lmxll>
11	42.43	Marker56484	<lmxll>
11	43.009	Marker49849	<lmxll>
11	43.009	Marker65972	<lmxll>
11	43.009	Marker28709	<lmxll>
11	43.009	Marker73984	<hkxhk>
11	44.337	Marker13516	<lmxll>
11	45.666	Marker5909	<abxcd>
11	46.1	Marker8431	<abxcd>
11	46.1	Marker2986	<lmxll>
11	46.1	Marker26256	<efxeg>
11	46.1	Marker16385	<nnxnp>
11	46.1	Marker5994	<lmxll>
11	47.779	Marker7506	<lmxll>
11	47.868	Marker3177	<abxcd>
11	48.494	Marker14356	<lmxll>
11	48.612	Marker3954	<efxeg>
11	48.618	Marker22975	<abxcd>
11	48.618	Marker36025	<nnxnp>
11	48.623	Marker19193	<abxcd>
11	49.582	Marker42696	<lmxll>
11	49.942	Marker41711	<abxcd>
11	50.087	Marker7315	<abxcd>
11	50.189	Marker3914	<lmxll>
11	51.041	Marker9854	<hkxhk>
11	51.399	Marker34110	<lmxll>
11	53.134	Marker2154	<abxcd>
11	54.227	Marker20065	<abxcd>
11	54.309	Marker57783	<abxcd>
11	54.309	Marker104824	<nnxnp>
11	57.691	Marker35216	<efxeg>
11	57.691	Marker16729	<efxeg>
11	59.019	Marker9710	<nnxnp>
11	59.896	Marker40585	<nnxnp>
11	60.331	Marker18840	<nnxnp>
11	60.766	Marker42245	<efxeg>
11	61.643	Marker30426	<nnxnp>
11	61.643	Marker44408	<nnxnp>
11	62.15	Marker19966	<efxeg>
11	62.15	Marker16968	<lmxll>
11	64.327	Marker26709	<efxeg>
11	64.952	Marker36225	<nnxnp>
11	64.952	Marker28042	<nnxnp>
11	66.214	Marker5433	<nnxnp>
11	66.214	Marker9685	<abxcd>
11	68.288	Marker59206	<lmxll>
11	68.288	Marker54749	<nnxnp>
11	68.288	Marker22699	<abxcd>
11	68.288	Marker24791	<lmxll>
11	69.615	Marker11750	<nnxnp>
11	71.402	Marker18937	<efxeg>
11	72.279	Marker2866	<efxeg>
11	72.279	Marker18301	<nnxnp>
11	72.714	Marker37577	<abxcd>
11	72.714	Marker6122	<efxeg>
11	73.591	Marker36660	<efxeg>
11	74.026	Marker25472	<abxcd>
11	74.026	Marker27119	<abxcd>
11	74.026	Marker43170	<lmxll>
11	75.354	Marker55411	<efxeg>
11	75.354	Marker54859	<efxeg>
11	75.354	Marker14917	<nnxnp>
11	76.672	Marker8829	<lmxll>
11	77.325	Marker7830	<lmxll>
11	77.325	Marker45990	<lmxll>
11	77.978	Marker20272	<lmxll>
11	77.978	Marker81558	<hkxhk>
11	77.978	Marker35387	<lmxll>
11	80.667	Marker6593	<lmxll>
11	80.667	Marker41607	<efxeg>
11	81.101	Marker14085	<lmxll>
11	82.429	Marker7010	<efxeg>
11	82.429	Marker7483	<nnxnp>
11	82.429	Marker2841	<lmxll>
11	82.429	Marker8766	<lmxll>
11	82.864	Marker7821	<efxeg>
11	82.864	Marker39949	<lmxll>
11	83.299	Marker38233	<abxcd>
11	83.299	Marker26437	<nnxnp>
11	84.713	Marker1449	<abxcd>
11	84.713	Marker32978	<nnxnp>
11	84.804	Marker43071	<efxeg>
11	84.858	Marker42232	<efxeg>
11	84.858	Marker2135	<nnxnp>
11	85.767	Marker15880	<abxcd>
11	85.767	Marker4541	<nnxnp>
11	85.767	Marker11535	<nnxnp>
11	89.343	Marker25225	<lmxll>
11	89.343	Marker16487	<abxcd>
11	89.343	Marker32936	<nnxnp>
11	89.343	Marker40823	<nnxnp>
11	89.343	Marker10950	<nnxnp>
11	89.778	Marker9517	<abxcd>
11	91.391	Marker11827	<abxcd>
11	91.391	Marker33909	<lmxll>
11	93.299	Marker54824	<efxeg>
11	93.733	Marker71938	<hkxhk>
11	95.488	Marker46028	<nnxnp>
11	95.488	Marker46197	<nnxnp>
12	0	Marker15844	<abxcd>
12	0	Marker49958	<lmxll>
12	0	Marker13523	<nnxnp>
12	0	Marker33368	<efxeg>
12	0.87	Marker20491	<nnxnp>
12	0.87	Marker45113	<nnxnp>
12	0.87	Marker11585	<lmxll>
12	0.87	Marker22180	<abxcd>
12	2.182	Marker2728	<nnxnp>
12	2.182	Marker20371	<lmxll>
12	2.182	Marker26427	<efxeg>
12	2.182	Marker18311	<lmxll>
12	4.435	Marker37480	<nnxnp>
12	4.435	Marker8923	<abxcd>
12	4.435	Marker8611	<nnxnp>
12	4.435	Marker16595	<lmxll>
12	4.435	Marker13736	<lmxll>
12	4.435	Marker15798	<abxcd>
12	4.87	Marker32802	<efxeg>
12	5.305	Marker15319	<nnxnp>
12	5.74	Marker872	<nnxnp>
12	5.74	Marker35485	<efxeg>
12	5.74	Marker22737	<nnxnp>
12	6.467	Marker17736	<lmxll>
12	7.194	Marker3433	<lmxll>
12	7.921	Marker42453	<efxeg>
12	7.921	Marker7005	<lmxll>
12	9.23	Marker84990	<lmxll>
12	9.23	Marker4509	<lmxll>
12	14.763	Marker33267	<nnxnp>
12	14.763	Marker29427	<efxeg>
12	17.017	Marker12129	<abxcd>
12	17.017	Marker24976	<abxcd>
12	17.017	Marker13299	<lmxll>
12	17.966	Marker42355	<efxeg>
12	18.078	Marker2660	<abxcd>
12	22.487	Marker35630	<lmxll>
12	22.487	Marker26026	<abxcd>
12	22.515	Marker10922	<efxeg>
12	22.532	Marker38541	<abxcd>
12	22.532	Marker33490	<lmxll>
12	22.98	Marker18481	<abxcd>
12	22.98	Marker51556	<lmxll>
12	23.733	Marker30827	<nnxnp>
12	25.242	Marker20988	<efxeg>
12	25.355	Marker5366	<abxcd>
12	25.355	Marker22549	<lmxll>
12	25.355	Marker24572	<lmxll>
12	29.902	Marker56628	<nnxnp>
12	34.564	Marker45258	<hkxhk>
12	34.564	Marker58949	<nnxnp>
12	35.6	Marker19170	<nnxnp>
12	36.075	Marker36268	<lmxll>
12	36.825	Marker45301	<efxeg>
12	36.896	Marker37855	<efxeg>
12	36.896	Marker51748	<lmxll>
12	37.356	Marker17299	<lmxll>
12	37.356	Marker6277	<abxcd>
12	37.984	Marker9745	<abxcd>
12	39.805	Marker10664	<nnxnp>
12	40.752	Marker29524	<nnxnp>
12	40.752	Marker79078	<nnxnp>
12	41.699	Marker24820	<lmxll>
12	41.699	Marker16496	<abxcd>
12	41.699	Marker12164	<nnxnp>
12	42.798	Marker39981	<lmxll>
12	43.896	Marker34785	<lmxll>
12	43.896	Marker36698	<efxeg>
12	43.896	Marker37942	<lmxll>
12	45.683	Marker11415	<efxeg>
12	46.442	Marker2477	<abxcd>
12	47.515	Marker1198	<lmxll>
12	47.515	Marker73450	<lmxll>
12	48.877	Marker47358	<nnxnp>
12	48.877	Marker40396	<nnxnp>
12	51.11	Marker41240	<nnxnp>
12	51.919	Marker61085	<nnxnp>
12	56.671	Marker29705	<lmxll>
12	58.069	Marker10246	<abxcd>
12	58.069	Marker53755	<nnxnp>
12	60.815	Marker1271	<lmxll>
12	63.027	Marker6219	<abxcd>
12	63.027	Marker10163	<lmxll>
12	69.743	Marker3138	<abxcd>
12	69.743	Marker3918	<efxeg>
12	70.621	Marker39984	<efxeg>
12	71.49	Marker35453	<efxeg>
12	72.818	Marker63887	<hkxhk>
12	72.818	Marker26069	<efxeg>
12	72.818	Marker31068	<lmxll>
12	76.918	Marker62325	<lmxll>
12	77.398	Marker20256	<lmxll>
12	77.398	Marker18540	<efxeg>
12	77.833	Marker28085	<abxcd>
12	77.833	Marker19314	<lmxll>
12	77.833	Marker31088	<nnxnp>
12	78.471	Marker48168	<nnxnp>
12	79.758	Marker71912	<nnxnp>
12	80.589	Marker30301	<efxeg>
12	80.589	Marker69401	<lmxll>
12	80.589	Marker27124	<lmxll>
12	82.749	Marker47243	<lmxll>
12	83.91	Marker24187	<nnxnp>
12	85.613	Marker49300	<nnxnp>
12	86.019	Marker28187	<lmxll>
12	87.09	Marker25573	<efxeg>
12	87.09	Marker21034	<lmxll>
12	88.406	Marker64636	<nnxnp>
12	89.722	Marker5337	<lmxll>
12	89.722	Marker25640	<efxeg>
12	89.722	Marker17456	<abxcd>
12	89.722	Marker34045	<hkxhk>
12	89.722	Marker22106	<nnxnp>
12	91.178	Marker10928	<nnxnp>
12	92.634	Marker14025	<nnxnp>
12	92.634	Marker17676	<nnxnp>
12	94.09	Marker31857	<nnxnp>
12	94.306	Marker15802	<lmxll>
12	94.926	Marker14186	<lmxll>
12	94.926	Marker40345	<lmxll>
12	95.546	Marker64434	<nnxnp>
12	95.546	Marker41941	<nnxnp>
12	95.546	Marker15706	<lmxll>
12	95.546	Marker8405	<efxeg>
12	96.858	Marker25210	<nnxnp>
12	96.858	Marker41809	<nnxnp>
12	96.858	Marker11600	<hkxhk>
12	97.728	Marker45462	<lmxll>
12	97.728	Marker66224	<efxeg>
12	97.728	Marker24208	<nnxnp>
12	98.605	Marker17112	<efxeg>
12	98.605	Marker39995	<efxeg>
12	98.605	Marker28451	<nnxnp>
12	99.184	Marker59534	<nnxnp>
12	100.352	Marker1706	<lmxll>
12	100.352	Marker64480	<lmxll>
12	100.352	Marker10478	<lmxll>
12	100.352	Marker10564	<lmxll>
12	100.352	Marker17193	<lmxll>
12	100.352	Marker24750	<abxcd>
12	100.352	Marker35035	<lmxll>
12	100.352	Marker10732	<abxcd>
12	100.352	Marker42368	<nnxnp>
12	100.352	Marker39135	<lmxll>
12	100.352	Marker17412	<abxcd>
12	100.352	Marker25921	<efxeg>
12	100.352	Marker26493	<nnxnp>
12	100.787	Marker37898	<hkxhk>
12	100.787	Marker71229	<nnxnp>
12	101.664	Marker27894	<lmxll>
12	101.664	Marker2565	<efxeg>
12	101.664	Marker31850	<nnxnp>
12	102.099	Marker11424	<efxeg>
12	102.099	Marker7245	<lmxll>
12	102.099	Marker6683	<hkxhk>
12	103.197	Marker25578	<lmxll>
12	104.296	Marker64248	<lmxll>
12	104.296	Marker18581	<abxcd>
12	104.296	Marker18633	<abxcd>
12	104.731	Marker39970	<efxeg>
12	104.731	Marker23976	<lmxll>
12	104.731	Marker36413	<lmxll>
12	104.731	Marker4403	<lmxll>
12	104.731	Marker5483	<lmxll>
12	105.73	Marker35561	<nnxnp>
12	108.297	Marker13809	<nnxnp>
12	108.297	Marker51371	<nnxnp>
12	108.297	Marker55580	<nnxnp>
12	108.297	Marker31500	<lmxll>
12	108.297	Marker14149	<efxeg>
12	109.166	Marker17067	<lmxll>
12	109.166	Marker53334	<hkxhk>
12	109.166	Marker35320	<nnxnp>
12	112.739	Marker50685	<lmxll>
12	114.494	Marker47421	<lmxll>
12	114.494	Marker69078	<lmxll>
13	0	Marker12861	<lmxll>
13	0	Marker2514	<lmxll>
13	0	Marker43933	<nnxnp>
13	0	Marker15961	<lmxll>
13	0	Marker17115	<efxeg>
13	2.221	Marker22052	<efxeg>
13	2.221	Marker1079	<lmxll>
13	2.656	Marker9670	<efxeg>
13	2.656	Marker19809	<nnxnp>
13	3.879	Marker8853	<nnxnp>
13	3.879	Marker31380	<nnxnp>
13	4.193	Marker65234	<lmxll>
13	4.193	Marker34237	<lmxll>
13	5.731	Marker11723	<efxeg>
13	5.731	Marker8359	<lmxll>
13	5.731	Marker15889	<nnxnp>
13	5.731	Marker9333	<nnxnp>
13	6.165	Marker72401	<hkxhk>
13	7.168	Marker29157	<lmxll>
13	7.168	Marker53991	<lmxll>
13	7.914	Marker4211	<hkxhk>
13	8.343	Marker2907	<efxeg>
13	8.343	Marker63733	<lmxll>
13	8.343	Marker1856	<abxcd>
13	8.343	Marker11664	<abxcd>
13	9.536	Marker42827	<efxeg>
13	9.917	Marker51520	<nnxnp>
13	10.519	Marker40708	<efxeg>
13	10.519	Marker17221	<hkxhk>
13	12.74	Marker21430	<lmxll>
13	12.74	Marker27226	<efxeg>
13	12.74	Marker19622	<efxeg>
13	12.74	Marker41302	<efxeg>
13	13.284	Marker4019	<lmxll>
13	13.827	Marker35037	<lmxll>
13	14.371	Marker20640	<lmxll>
13	14.914	Marker37214	<efxeg>
13	15.349	Marker28876	<efxeg>
13	15.349	Marker69203	<nnxnp>
13	15.852	Marker25087	<abxcd>
13	16.972	Marker21854	<abxcd>
13	19.632	Marker46722	<lmxll>
13	19.632	Marker23515	<abxcd>
13	20.546	Marker33045	<efxeg>
13	21.023	Marker32866	<efxeg>
13	21.932	Marker21846	<efxeg>
13	21.932	Marker61287	<lmxll>
13	21.96	Marker50378	<nnxnp>
13	23.344	Marker7485	<lmxll>
13	23.344	Marker6974	<abxcd>
13	24.68	Marker6368	<efxeg>
13	25.557	Marker4794	<abxcd>
13	25.557	Marker30121	<lmxll>
13	25.992	Marker18181	<efxeg>
13	25.992	Marker13714	<lmxll>
13	25.992	Marker43437	<abxcd>
13	26.869	Marker9791	<abxcd>
13	28.197	Marker14592	<abxcd>
13	29.067	Marker16707	<hkxhk>
13	29.067	Marker178687	<lmxll>
13	29.944	Marker22672	<abxcd>
13	29.944	Marker22754	<nnxnp>
13	29.944	Marker11007	<nnxnp>
13	30.379	Marker8022	<efxeg>
13	30.379	Marker28382	<efxeg>
13	31.248	Marker33551	<abxcd>
13	31.248	Marker29864	<efxeg>
13	31.248	Marker8622	<lmxll>
13	31.248	Marker10082	<nnxnp>
13	31.248	Marker23827	<efxeg>
13	31.248	Marker16212	<abxcd>
13	31.683	Marker2368	<abxcd>
13	31.683	Marker21389	<abxcd>
13	31.683	Marker13959	<abxcd>
13	31.683	Marker20409	<lmxll>
13	31.683	Marker36509	<lmxll>
13	31.683	Marker17015	<lmxll>
13	31.683	Marker1110	<lmxll>
13	31.683	Marker34108	<lmxll>
13	34.339	Marker10594	<lmxll>
13	35.208	Marker71698	<lmxll>
13	35.208	Marker12397	<lmxll>
13	35.208	Marker48487	<lmxll>
13	35.208	Marker19201	<lmxll>
13	35.256	Marker73171	<nnxnp>
13	36.078	Marker7720	<lmxll>
13	37.832	Marker39627	<lmxll>
13	37.832	Marker14998	<lmxll>
13	37.832	Marker40754	<lmxll>
13	37.832	Marker44431	<lmxll>
13	37.832	Marker13091	<lmxll>
13	37.832	Marker2415	<lmxll>
13	37.832	Marker5211	<lmxll>
13	38.702	Marker3005	<lmxll>
13	38.702	Marker23413	<lmxll>
13	38.702	Marker23759	<lmxll>
13	42.677	Marker29342	<nnxnp>
13	42.677	Marker49425	<nnxnp>
13	42.677	Marker25956	<nnxnp>
13	42.677	Marker40542	<nnxnp>
13	42.677	Marker37996	<nnxnp>
13	42.677	Marker24086	<nnxnp>
13	42.677	Marker77977	<nnxnp>
13	42.677	Marker54787	<nnxnp>
13	42.677	Marker23326	<nnxnp>
13	43.547	Marker55986	<nnxnp>
13	43.547	Marker4458	<nnxnp>
13	43.547	Marker17690	<nnxnp>
13	44.416	Marker18379	<nnxnp>
13	44.416	Marker74053	<nnxnp>
13	45.286	Marker12144	<nnxnp>
13	45.286	Marker61385	<nnxnp>
13	47.941	Marker6971	<nnxnp>
13	48.811	Marker5130	<nnxnp>
13	48.811	Marker2267	<nnxnp>
13	50.565	Marker38296	<nnxnp>
13	50.565	Marker28562	<nnxnp>
13	50.565	Marker15389	<nnxnp>
13	53.221	Marker40911	<nnxnp>
13	53.221	Marker47899	<nnxnp>
13	54.091	Marker58249	<nnxnp>
13	54.091	Marker44811	<nnxnp>
13	55.845	Marker29560	<nnxnp>
13	55.845	Marker46800	<nnxnp>
13	55.845	Marker5144	<nnxnp>
13	55.845	Marker14124	<nnxnp>
13	55.845	Marker49359	<nnxnp>
13	55.845	Marker28408	<nnxnp>
13	58.501	Marker35033	<nnxnp>
13	58.501	Marker25671	<nnxnp>
13	58.501	Marker60359	<nnxnp>
13	60.255	Marker10133	<nnxnp>
13	60.255	Marker41078	<nnxnp>
13	60.255	Marker20033	<nnxnp>
13	60.255	Marker9553	<nnxnp>
13	60.255	Marker19915	<nnxnp>
13	61.125	Marker28997	<nnxnp>
13	61.125	Marker52867	<nnxnp>
13	61.125	Marker9081	<nnxnp>
13	61.994	Marker4920	<nnxnp>
13	64.65	Marker19439	<nnxnp>
13	64.65	Marker24190	<nnxnp>
13	65.519	Marker15999	<nnxnp>
13	67.274	Marker10992	<nnxnp>
13	67.274	Marker60638	<nnxnp>
13	68.144	Marker43783	<nnxnp>
13	68.144	Marker5813	<nnxnp>
13	68.144	Marker45382	<nnxnp>
13	71.716	Marker59712	<nnxnp>
13	71.716	Marker59899	<nnxnp>
13	71.716	Marker25234	<nnxnp>
13	71.716	Marker21154	<nnxnp>
13	71.716	Marker24925	<nnxnp>
13	71.716	Marker31386	<nnxnp>
13	71.716	Marker17561	<nnxnp>
13	72.586	Marker32664	<nnxnp>
13	73.456	Marker45750	<nnxnp>
13	74.325	Marker43010	<nnxnp>
13	74.325	Marker9758	<nnxnp>
13	75.195	Marker12564	<nnxnp>
13	76.064	Marker53874	<nnxnp>
13	76.064	Marker4467	<nnxnp>
13	79.637	Marker48105	<nnxnp>
13	81.392	Marker17948	<nnxnp>
13	82.512	Marker10849	<nnxnp>
13	85.464	Marker39056	<nnxnp>
13	86.501	Marker23227	<nnxnp>
13	87.555	Marker12424	<nnxnp>
13	87.555	Marker6405	<nnxnp>
13	87.555	Marker11102	<nnxnp>
13	90.21	Marker29245	<nnxnp>
13	97.631	Marker27564	<nnxnp>
13	97.631	Marker53955	<nnxnp>
13	97.631	Marker27871	<nnxnp>
13	97.631	Marker6574	<nnxnp>
13	98.501	Marker41743	<nnxnp>
13	98.501	Marker12373	<nnxnp>
13	98.501	Marker4454	<nnxnp>
13	100.255	Marker31495	<nnxnp>
13	100.255	Marker49530	<nnxnp>
13	100.255	Marker29142	<nnxnp>
13	101.125	Marker63875	<nnxnp>
13	101.994	Marker6492	<nnxnp>
13	102.864	Marker2590	<nnxnp>
13	106.229	Marker53813	<nnxnp>
13	106.959	Marker59704	<nnxnp>
13	107.378	Marker52725	<nnxnp>
13	107.378	Marker38646	<nnxnp>
13	108.248	Marker53457	<nnxnp>
13	109.118	Marker69611	<nnxnp>
13	109.118	Marker16966	<nnxnp>
13	115.548	Marker32161	<nnxnp>
13	115.548	Marker13456	<nnxnp>
13	115.548	Marker19664	<nnxnp>
13	116.418	Marker83636	<nnxnp>
13	116.418	Marker46872	<nnxnp>
13	116.418	Marker10745	<nnxnp>
13	118.173	Marker65262	<nnxnp>
13	119.042	Marker5561	<nnxnp>
13	119.912	Marker23470	<nnxnp>
13	120.781	Marker6906	<nnxnp>
13	120.781	Marker23257	<nnxnp>
13	120.781	Marker41679	<nnxnp>
13	120.781	Marker33943	<nnxnp>
14	0	Marker12045	<nnxnp>
14	0	Marker40672	<efxeg>
14	0	Marker31961	<lmxll>
14	0	Marker21278	<lmxll>
14	0.435	Marker43625	<nnxnp>
14	0.435	Marker18336	<efxeg>
14	0.435	Marker6487	<lmxll>
14	0.435	Marker16488	<lmxll>
14	1.162	Marker18909	<lmxll>
14	1.889	Marker31145	<lmxll>
14	1.889	Marker6706	<lmxll>
14	2.616	Marker3991	<nnxnp>
14	2.616	Marker8847	<nnxnp>
14	2.616	Marker51790	<nnxnp>
14	2.616	Marker36780	<efxeg>
14	3.195	Marker12719	<nnxnp>
14	3.195	Marker33197	<nnxnp>
14	3.195	Marker4893	<nnxnp>
14	4.363	Marker37946	<lmxll>
14	4.363	Marker2737	<lmxll>
14	4.363	Marker37761	<lmxll>
14	4.363	Marker21809	<lmxll>
14	4.363	Marker83325	<nnxnp>
14	4.363	Marker9527	<efxeg>
14	5.237	Marker80308	<lmxll>
14	5.237	Marker47705	<lmxll>
14	6.11	Marker37131	<hkxhk>
14	6.11	Marker10489	<nnxnp>
14	6.545	Marker2011	<lmxll>
14	6.545	Marker3149	<efxeg>
14	7.861	Marker40326	<nnxnp>
14	7.861	Marker64763	<nnxnp>
14	9.177	Marker5659	<efxeg>
14	9.177	Marker38805	<efxeg>
14	9.177	Marker29341	<lmxll>
14	9.177	Marker39259	<efxeg>
14	9.177	Marker63753	<lmxll>
14	10.505	Marker20192	<efxeg>
14	10.505	Marker46384	<lmxll>
14	10.505	Marker3476	<lmxll>
14	10.505	Marker27629	<nnxnp>
14	10.939	Marker4512	<efxeg>
14	10.939	Marker2060	<lmxll>
14	11.809	Marker74359	<efxeg>
14	11.809	Marker21318	<lmxll>
14	11.809	Marker15622	<efxeg>
14	12.244	Marker6336	<efxeg>
14	12.244	Marker19644	<lmxll>
14	13.121	Marker1698	<efxeg>
14	13.121	Marker17031	<lmxll>
14	13.121	Marker12899	<hkxhk>
14	13.121	Marker18512	<efxeg>
14	13.121	Marker9385	<nnxnp>
14	13.121	Marker39529	<nnxnp>
14	13.998	Marker20309	<lmxll>
14	13.998	Marker17727	<lmxll>
14	13.998	Marker8741	<lmxll>
14	13.998	Marker38580	<abxcd>
14	13.998	Marker35177	<nnxnp>
14	14.876	Marker23209	<abxcd>
14	15.31	Marker22535	<abxcd>
14	20.854	Marker55770	<nnxnp>
14	20.854	Marker30955	<efxeg>
14	20.854	Marker17370	<abxcd>
14	20.854	Marker14803	<nnxnp>
14	20.854	Marker19299	<efxeg>
14	20.854	Marker24074	<abxcd>
14	20.854	Marker19683	<abxcd>
14	20.854	Marker43230	<lmxll>
14	23.517	Marker19996	<abxcd>
14	23.517	Marker5127	<efxeg>
14	23.952	Marker14263	<nnxnp>
14	24.387	Marker20702	<efxeg>
14	24.387	Marker20032	<lmxll>
14	25.388	Marker7769	<nnxnp>
14	26.903	Marker7861	<nnxnp>
14	27.904	Marker12710	<lmxll>
14	27.904	Marker50947	<lmxll>
14	27.904	Marker67230	<hkxhk>
14	29.232	Marker70699	<nnxnp>
14	29.232	Marker42468	<nnxnp>
14	30.109	Marker42715	<efxeg>
14	31.573	Marker32405	<lmxll>
14	32.299	Marker33731	<lmxll>
14	32.299	Marker17712	<efxeg>
14	32.299	Marker54252	<efxeg>
14	32.299	Marker33679	<efxeg>
14	32.299	Marker6901	<lmxll>
14	32.299	Marker12780	<nnxnp>
14	32.299	Marker13232	<nnxnp>
14	33.627	Marker72362	<lmxll>
14	34.955	Marker52468	<nnxnp>
14	34.955	Marker31030	<lmxll>
14	34.955	Marker34111	<efxeg>
14	35.389	Marker14615	<lmxll>
14	35.824	Marker12648	<abxcd>
14	35.824	Marker2804	<lmxll>
14	37.587	Marker5510	<lmxll>
14	37.587	Marker64867	<hkxhk>
14	37.587	Marker52362	<efxeg>
14	37.587	Marker27897	<lmxll>
14	38.022	Marker40481	<hkxhk>
14	38.022	Marker15063	<nnxnp>
14	38.456	Marker2273	<efxeg>
14	38.456	Marker46295	<lmxll>
14	39.624	Marker22408	<lmxll>
14	39.624	Marker892	<lmxll>
14	40.203	Marker11111	<lmxll>
14	40.203	Marker57228	<lmxll>
14	40.203	Marker1527	<hkxhk>
14	40.638	Marker15343	<lmxll>
14	41.073	Marker30895	<efxeg>
14	41.073	Marker34856	<lmxll>
14	43.728	Marker9341	<nnxnp>
14	44.598	Marker6490	<nnxnp>
14	44.646	Marker52599	<lmxll>
14	44.646	Marker59106	<lmxll>
14	48.171	Marker17387	<nnxnp>
14	48.171	Marker7826	<nnxnp>
14	50.826	Marker44725	<nnxnp>
14	51.696	Marker60555	<nnxnp>
14	54.351	Marker11218	<nnxnp>
14	54.351	Marker6260	<nnxnp>
14	56.106	Marker23694	<nnxnp>
14	62.537	Marker30232	<nnxnp>
14	64.291	Marker47948	<nnxnp>
14	65.161	Marker35955	<nnxnp>
14	66.916	Marker32066	<nnxnp>
14	68.67	Marker5412	<nnxnp>
14	68.67	Marker31838	<nnxnp>
14	68.67	Marker3937	<nnxnp>
14	71.326	Marker14314	<nnxnp>
14	71.326	Marker3095	<nnxnp>
14	71.326	Marker17574	<nnxnp>
14	76.786	Marker31163	<nnxnp>
14	78.54	Marker49389	<nnxnp>
14	78.54	Marker26445	<nnxnp>
14	78.54	Marker18267	<nnxnp>
14	79.41	Marker16224	<nnxnp>
14	82.983	Marker38372	<nnxnp>
14	82.983	Marker4097	<nnxnp>
14	82.983	Marker13111	<nnxnp>
14	82.983	Marker5551	<nnxnp>
14	82.983	Marker6792	<nnxnp>
14	83.852	Marker32169	<nnxnp>
14	83.852	Marker29409	<nnxnp>
15	0	Marker46278	<nnxnp>
15	0	Marker37948	<nnxnp>
15	0.87	Marker49452	<nnxnp>
15	2.237	Marker2655	<nnxnp>
15	2.92	Marker17494	<lmxll>
15	2.92	Marker40595	<lmxll>
15	3.49	Marker56562	<nnxnp>
15	3.49	Marker48636	<nnxnp>
15	7.612	Marker6214	<efxeg>
15	8.394	Marker72128	<lmxll>
15	12.674	Marker39046	<abxcd>
15	12.674	Marker35843	<efxeg>
15	14.782	Marker18792	<abxcd>
15	17.748	Marker26861	<lmxll>
15	17.748	Marker62817	<lmxll>
15	17.748	Marker20136	<lmxll>
15	18.944	Marker50886	<nnxnp>
15	19.607	Marker77920	<nnxnp>
15	20.944	Marker18038	<nnxnp>
15	21.607	Marker25431	<efxeg>
15	24.15	Marker40400	<nnxnp>
15	24.15	Marker42251	<nnxnp>
15	26.693	Marker18523	<lmxll>
15	26.693	Marker21855	<lmxll>
15	26.693	Marker39961	<efxeg>
15	27.127	Marker3243	<efxeg>
15	27.127	Marker3639	<efxeg>
15	27.127	Marker28744	<nnxnp>
15	31.778	Marker3260	<efxeg>
15	31.778	Marker38953	<lmxll>
15	31.778	Marker18131	<lmxll>
15	32.212	Marker53497	<lmxll>
15	32.212	Marker46980	<lmxll>
15	32.647	Marker5281	<abxcd>
15	32.647	Marker18406	<efxeg>
15	33.525	Marker9552	<lmxll>
15	33.525	Marker17391	<lmxll>
15	34.402	Marker16438	<abxcd>
15	34.402	Marker33563	<lmxll>
15	35.714	Marker42977	<nnxnp>
15	35.714	Marker35596	<efxeg>
15	35.714	Marker44950	<lmxll>
15	37.468	Marker13816	<nnxnp>
15	37.468	Marker33477	<efxeg>
15	37.468	Marker32590	<lmxll>
15	37.903	Marker12290	<efxeg>
15	38.338	Marker9232	<efxeg>
15	38.338	Marker42247	<lmxll>
15	38.338	Marker10425	<lmxll>
15	38.338	Marker53092	<lmxll>
15	39.208	Marker14218	<nnxnp>
15	39.208	Marker30663	<efxeg>
15	39.208	Marker54585	<nnxnp>
15	39.208	Marker19398	<nnxnp>
15	40.306	Marker1667	<nnxnp>
15	41.405	Marker4306	<efxeg>
15	41.405	Marker59504	<nnxnp>
15	42.728	Marker21072	<abxcd>
15	44.06	Marker35528	<lmxll>
15	44.06	Marker17123	<efxeg>
15	44.06	Marker21813	<lmxll>
15	44.06	Marker63574	<efxeg>
15	44.06	Marker48528	<lmxll>
15	45.087	Marker47084	<lmxll>
15	45.087	Marker57279	<lmxll>
15	47.159	Marker7042	<efxeg>
15	47.159	Marker48971	<lmxll>
15	47.159	Marker11674	<lmxll>
15	47.159	Marker24684	<lmxll>
15	47.159	Marker11298	<lmxll>
15	47.159	Marker44841	<lmxll>
15	47.159	Marker20093	<lmxll>
15	47.159	Marker54457	<lmxll>
15	47.159	Marker8692	<lmxll>
15	47.159	Marker4239	<lmxll>
15	48.471	Marker38383	<nnxnp>
15	48.471	Marker4230	<lmxll>
15	48.471	Marker20609	<lmxll>
15	48.471	Marker7573	<lmxll>
15	48.471	Marker47149	<efxeg>
15	48.471	Marker18832	<lmxll>
15	48.471	Marker34207	<lmxll>
15	48.471	Marker25625	<lmxll>
15	49.375	Marker74247	<lmxll>
15	50.226	Marker39994	<lmxll>
15	50.66	Marker28445	<lmxll>
15	51.538	Marker47073	<lmxll>
15	51.973	Marker55956	<lmxll>
15	51.973	Marker59855	<lmxll>
15	51.973	Marker5329	<lmxll>
15	51.973	Marker32760	<lmxll>
15	51.973	Marker7197	<lmxll>
15	51.973	Marker24803	<lmxll>
15	51.973	Marker10120	<lmxll>
15	52.85	Marker9278	<abxcd>
15	52.85	Marker13708	<lmxll>
15	52.85	Marker12516	<lmxll>
15	52.85	Marker92072	<lmxll>
15	52.85	Marker9810	<lmxll>
15	53.392	Marker55044	<lmxll>
15	55.043	Marker16314	<nnxnp>
15	55.043	Marker16794	<nnxnp>
15	55.043	Marker22268	<nnxnp>
15	55.048	Marker51705	<lmxll>
15	56.142	Marker59834	<lmxll>
15	57.237	Marker48788	<efxeg>
15	57.237	Marker44959	<nnxnp>
15	59.442	Marker46453	<hkxhk>
15	59.442	Marker6425	<lmxll>
15	59.442	Marker3919	<lmxll>
15	59.442	Marker26574	<nnxnp>
15	59.442	Marker24553	<lmxll>
15	60.319	Marker32944	<nnxnp>
15	61.196	Marker15341	<efxeg>
15	62.073	Marker16473	<lmxll>
15	62.073	Marker21898	<lmxll>
15	62.508	Marker32873	<efxeg>
15	62.943	Marker62593	<lmxll>
15	62.943	Marker25514	<abxcd>
15	62.943	Marker58759	<nnxnp>
15	62.943	Marker16748	<nnxnp>
15	62.943	Marker57547	<nnxnp>
15	64.698	Marker28518	<lmxll>
15	64.698	Marker49049	<lmxll>
15	64.698	Marker24646	<lmxll>
15	64.698	Marker17464	<lmxll>
15	64.698	Marker33260	<lmxll>
15	64.698	Marker49992	<nnxnp>
15	65.567	Marker36299	<efxeg>
15	65.567	Marker63183	<lmxll>
15	65.567	Marker22948	<abxcd>
15	66.441	Marker1363	<lmxll>
15	66.441	Marker75583	<lmxll>
15	67.314	Marker27170	<abxcd>
15	67.314	Marker2299	<lmxll>
15	67.314	Marker8339	<lmxll>
15	67.314	Marker9698	<lmxll>
15	67.314	Marker7887	<nnxnp>
15	67.314	Marker2193	<abxcd>
15	67.314	Marker27305	<nnxnp>
15	68.191	Marker9212	<efxeg>
15	68.191	Marker53725	<lmxll>
15	69.519	Marker28628	<hkxhk>
15	69.519	Marker1207	<lmxll>
15	69.519	Marker16999	<efxeg>
15	73.101	Marker21142	<hkxhk>
15	73.101	Marker53825	<lmxll>
15	76.708	Marker3011	<hkxhk>
15	78.036	Marker10104	<lmxll>
15	78.47	Marker5926	<efxeg>
15	78.47	Marker26071	<lmxll>
15	79.489	Marker24462	<nnxnp>
15	80.787	Marker61372	<lmxll>
15	81.545	Marker9793	<efxeg>
15	81.98	Marker61765	<efxeg>
15	82.853	Marker8338	<lmxll>
15	83.727	Marker48092	<nnxnp>
15	83.727	Marker6362	<efxeg>
15	83.727	Marker16185	<nnxnp>
15	83.727	Marker44083	<nnxnp>
15	83.727	Marker6749	<abxcd>
15	83.727	Marker11564	<efxeg>
15	83.727	Marker38703	<lmxll>
15	84.161	Marker21963	<efxeg>
15	84.161	Marker12990	<abxcd>
15	85.926	Marker59719	<lmxll>
15	86.801	Marker52144	<nnxnp>
15	86.801	Marker32926	<efxeg>
15	86.801	Marker52034	<lmxll>
15	86.801	Marker17776	<nnxnp>
15	87.671	Marker54027	<lmxll>
15	87.671	Marker3550	<lmxll>
15	87.671	Marker41454	<lmxll>
15	87.671	Marker62276	<lmxll>
15	87.671	Marker7865	<lmxll>
15	87.671	Marker37421	<lmxll>
15	87.671	Marker5440	<efxeg>
15	88.548	Marker35937	<lmxll>
15	88.983	Marker23197	<lmxll>
15	88.983	Marker29588	<lmxll>
15	88.983	Marker14864	<efxeg>
15	89.56	Marker9509	<lmxll>
15	91.323	Marker19767	<lmxll>
15	91.323	Marker11242	<lmxll>
15	91.323	Marker21403	<lmxll>
15	92.537	Marker71552	<nnxnp>
15	97.653	Marker62760	<lmxll>
15	99.775	Marker65056	<nnxnp>
15	99.775	Marker43099	<nnxnp>
15	99.775	Marker26580	<nnxnp>
15	101.536	Marker64316	<nnxnp>
15	103.298	Marker26060	<abxcd>
15	103.298	Marker15105	<nnxnp>
15	103.298	Marker54534	<lmxll>
15	103.906	Marker24777	<nnxnp>
15	104.514	Marker21965	<nnxnp>
15	106.372	Marker21237	<lmxll>
15	106.372	Marker15028	<efxeg>
15	106.372	Marker44025	<nnxnp>
15	106.372	Marker34097	<nnxnp>
15	106.807	Marker64787	<nnxnp>
15	106.807	Marker54808	<nnxnp>
15	107.242	Marker34830	<nnxnp>
15	107.242	Marker49060	<efxeg>
15	107.242	Marker4391	<abxcd>
15	107.242	Marker86621	<lmxll>
15	107.242	Marker68395	<nnxnp>
15	107.242	Marker29767	<lmxll>
15	110.093	Marker26870	<nnxnp>
15	111.227	Marker16714	<lmxll>
15	113.934	Marker75713	<hkxhk>
15	115.315	Marker14174	<lmxll>
15	118.856	Marker33483	<efxeg>
15	123.587	Marker69480	<nnxnp>
15	124.022	Marker42677	<efxeg>
15	124.787	Marker45284	<nnxnp>
15	125.972	Marker90063	<nnxnp>
15	127.094	Marker53133	<efxeg>
15	127.094	Marker64165	<lmxll>
15	127.094	Marker4844	<efxeg>
15	127.094	Marker47483	<lmxll>
15	127.972	Marker27017	<nnxnp>
15	127.972	Marker16363	<nnxnp>
15	127.972	Marker17916	<nnxnp>
15	127.972	Marker43880	<nnxnp>
15	127.972	Marker21530	<abxcd>
15	129.284	Marker42471	<abxcd>
15	129.284	Marker44616	<nnxnp>
15	129.284	Marker33621	<efxeg>
15	129.718	Marker11645	<efxeg>
15	129.718	Marker30067	<nnxnp>
15	130.153	Marker12115	<nnxnp>
15	131.084	Marker36097	<efxeg>
15	131.908	Marker23312	<nnxnp>
15	131.908	Marker19076	<abxcd>
15	132.343	Marker1722	<efxeg>
15	132.343	Marker39425	<abxcd>
15	132.343	Marker49006	<lmxll>
15	133.67	Marker4804	<nnxnp>
15	134.105	Marker19288	<abxcd>
15	134.105	Marker10823	<nnxnp>
15	134.105	Marker18350	<nnxnp>
15	136.436	Marker35893	<lmxll>
15	136.436	Marker43271	<lmxll>
15	138.256	Marker52310	<nnxnp>
15	138.767	Marker6375	<lmxll>
15	139.531	Marker32958	<lmxll>
15	139.531	Marker12793	<lmxll>
15	139.531	Marker22299	<lmxll>
15	139.531	Marker72813	<lmxll>
15	140.294	Marker26131	<efxeg>
15	141.171	Marker14955	<abxcd>
15	141.171	Marker3405	<abxcd>
15	141.171	Marker34032	<abxcd>
15	141.606	Marker7729	<efxeg>
15	144.286	Marker82028	<nnxnp>
15	144.286	Marker33930	<nnxnp>
15	146.966	Marker16052	<lmxll>
15	146.966	Marker1304	<efxeg>
15	146.966	Marker37618	<efxeg>
15	147.843	Marker5948	<efxeg>
15	147.843	Marker7052	<lmxll>
15	148.908	Marker28390	<nnxnp>
15	152.813	Marker43036	<efxeg>
15	153.919	Marker37607	<efxeg>
15	155.016	Marker34891	<abxcd>
15	155.016	Marker15998	<abxcd>
15	155.016	Marker43486	<efxeg>
15	156.332	Marker10949	<lmxll>
15	156.332	Marker3623	<lmxll>
15	156.332	Marker41436	<lmxll>
15	157.648	Marker33180	<lmxll>
15	157.648	Marker1466	<lmxll>
15	157.648	Marker3143	<efxeg>
15	157.648	Marker2291	<lmxll>
15	158.083	Marker33005	<lmxll>
15	158.083	Marker47964	<lmxll>
15	158.517	Marker29656	<efxeg>
15	159.043	Marker43518	<lmxll>
15	161.766	Marker6953	<efxeg>
15	161.766	Marker68564	<lmxll>
15	165.631	Marker9746	<efxeg>
15	167.848	Marker19621	<nnxnp>
15	168.717	Marker37081	<nnxnp>
15	169.587	Marker36094	<nnxnp>
15	170.713	Marker28600	<lmxll>
15	171.583	Marker19821	<lmxll>
15	174.238	Marker69071	<lmxll>
15	175.993	Marker50220	<lmxll>
15	177.747	Marker68961	<lmxll>
16	0	Marker5757	<hkxhk>
16	0	Marker19507	<abxcd>
16	0	Marker21515	<abxcd>
16	0	Marker14309	<lmxll>
16	3.131	Marker5874	<hkxhk>
16	3.131	Marker9886	<lmxll>
16	4.595	Marker22895	<lmxll>
16	5.32	Marker24805	<abxcd>
16	5.32	Marker12067	<hkxhk>
16	5.755	Marker34151	<efxeg>
16	5.755	Marker51515	<lmxll>
16	7.41	Marker29351	<lmxll>
16	7.953	Marker5585	<abxcd>
16	7.953	Marker35402	<efxeg>
16	8.822	Marker12613	<efxeg>
16	9.696	Marker2146	<lmxll>
16	10.569	Marker5969	<hkxhk>
16	10.569	Marker12459	<abxcd>
16	10.569	Marker33774	<lmxll>
16	12.332	Marker32733	<hkxhk>
16	12.332	Marker15051	<lmxll>
16	12.332	Marker15014	<lmxll>
16	14.566	Marker7609	<lmxll>
16	14.566	Marker29891	<abxcd>
16	14.566	Marker44196	<lmxll>
16	15.033	Marker15511	<efxeg>
16	16.422	Marker17406	<abxcd>
16	16.459	Marker17688	<efxeg>
16	16.764	Marker12295	<abxcd>
16	16.972	Marker9775	<efxeg>
16	22.624	Marker16289	<abxcd>
16	22.624	Marker5193	<nnxnp>
16	22.624	Marker2200	<nnxnp>
16	26.809	Marker22485	<nnxnp>
16	28.18	Marker25706	<nnxnp>
16	33.811	Marker23303	<nnxnp>
16	43.272	Marker20913	<lmxll>
16	43.272	Marker52073	<lmxll>
16	44.557	Marker54928	<lmxll>
16	45.194	Marker40436	<efxeg>
16	46.165	Marker2296	<nnxnp>
16	46.165	Marker1441	<nnxnp>
16	46.165	Marker23887	<abxcd>
16	47.042	Marker10796	<nnxnp>
16	47.477	Marker9678	<abxcd>
16	48.347	Marker38773	<lmxll>
16	48.347	Marker23438	<lmxll>
16	48.347	Marker26268	<efxeg>
16	48.347	Marker20040	<lmxll>
16	48.347	Marker32712	<lmxll>
16	48.781	Marker8290	<efxeg>
16	49.216	Marker54860	<nnxnp>
16	49.216	Marker14030	<abxcd>
16	49.216	Marker14132	<efxeg>
16	49.868	Marker75922	<nnxnp>
16	49.868	Marker4248	<nnxnp>
16	50.521	Marker14671	<nnxnp>
16	50.521	Marker1765	<efxeg>
16	50.955	Marker86139	<nnxnp>
16	51.833	Marker45137	<efxeg>
16	51.833	Marker6328	<lmxll>
16	51.833	Marker27590	<nnxnp>
16	51.833	Marker45927	<lmxll>
16	51.833	Marker66446	<lmxll>
16	52.594	Marker38353	<lmxll>
16	53.878	Marker25807	<nnxnp>
16	54.13	Marker41017	<lmxll>
16	54.892	Marker25846	<efxeg>
16	55.368	Marker13760	<abxcd>
16	56.509	Marker21906	<lmxll>
16	61.205	Marker54633	<efxeg>
16	61.96	Marker24730	<nnxnp>
16	61.96	Marker46562	<nnxnp>
16	62.399	Marker36480	<lmxll>
16	63.588	Marker5899	<lmxll>
16	64.777	Marker29748	<efxeg>
16	65.654	Marker5189	<abxcd>
16	65.654	Marker7333	<efxeg>
16	66.089	Marker609	<efxeg>
16	66.089	Marker51869	<nnxnp>
16	66.089	Marker5556	<abxcd>
16	66.966	Marker39675	<nnxnp>
16	66.966	Marker24163	<efxeg>
16	66.966	Marker34039	<lmxll>
16	68.458	Marker54473	<nnxnp>
16	68.458	Marker33903	<nnxnp>
16	69.487	Marker66489	<lmxll>
16	69.949	Marker22902	<nnxnp>
16	70.101	Marker12330	<lmxll>
16	71.339	Marker34035	<lmxll>
16	71.441	Marker29648	<nnxnp>
16	71.441	Marker18819	<nnxnp>
16	73.213	Marker28546	<lmxll>
16	73.213	Marker55761	<lmxll>
16	74.451	Marker41706	<lmxll>
16	74.451	Marker5987	<abxcd>
16	74.451	Marker18879	<abxcd>
16	74.451	Marker4896	<efxeg>
16	76.238	Marker7225	<lmxll>
16	76.672	Marker59880	<hkxhk>
16	76.672	Marker65146	<nnxnp>
16	76.672	Marker43112	<nnxnp>
16	76.672	Marker18400	<lmxll>
16	76.672	Marker24937	<abxcd>
16	76.672	Marker26675	<lmxll>
16	77.542	Marker2298	<efxeg>
16	77.542	Marker31374	<abxcd>
16	77.542	Marker17225	<nnxnp>
16	77.542	Marker71625	<efxeg>
16	78.268	Marker42060	<lmxll>
16	79.731	Marker37309	<lmxll>
16	79.731	Marker4735	<nnxnp>
16	79.731	Marker5727	<abxcd>
16	79.731	Marker15016	<abxcd>
16	79.731	Marker4506	<lmxll>
16	80.846	Marker9950	<nnxnp>
16	81.96	Marker38418	<nnxnp>
16	84.208	Marker21031	<lmxll>
16	84.208	Marker21945	<lmxll>
16	84.208	Marker42844	<lmxll>
16	84.208	Marker33146	<lmxll>
16	84.208	Marker44301	<nnxnp>
16	84.208	Marker49934	<efxeg>
16	84.643	Marker3454	<abxcd>
16	84.643	Marker12922	<nnxnp>
16	85.078	Marker19852	<lmxll>
16	85.078	Marker12052	<lmxll>
16	85.078	Marker57144	<lmxll>
16	85.513	Marker18078	<efxeg>
16	85.513	Marker8656	<lmxll>
16	85.947	Marker27827	<efxeg>
16	87.702	Marker6907	<nnxnp>
16	90.97	Marker79086	<nnxnp>
16	93.02	Marker9164	<nnxnp>
16	93.89	Marker66091	<nnxnp>
16	95.645	Marker42029	<nnxnp>
16	95.645	Marker18450	<nnxnp>
17	0	Marker24825	<nnxnp>
17	0	Marker44203	<nnxnp>
17	0.87	Marker614	<nnxnp>
17	0.87	Marker52662	<nnxnp>
17	2.624	Marker8426	<nnxnp>
17	3.494	Marker65558	<nnxnp>
17	4.363	Marker10037	<nnxnp>
17	4.363	Marker3645	<nnxnp>
17	5.233	Marker19711	<nnxnp>
17	5.233	Marker65316	<nnxnp>
17	6.103	Marker14599	<nnxnp>
17	7.077	Marker20187	<nnxnp>
17	14.379	Marker25365	<nnxnp>
17	14.379	Marker44065	<nnxnp>
17	17.477	Marker40308	<nnxnp>
17	21.529	Marker16941	<nnxnp>
17	22.399	Marker35196	<nnxnp>
17	25.054	Marker41522	<nnxnp>
17	27.71	Marker2478	<nnxnp>
17	29.464	Marker8901	<nnxnp>
17	30.334	Marker29792	<nnxnp>
17	31.203	Marker15723	<nnxnp>
17	31.203	Marker39014	<nnxnp>
17	31.203	Marker46596	<nnxnp>
17	31.203	Marker71497	<nnxnp>
17	34.776	Marker72156	<nnxnp>
17	34.776	Marker27032	<nnxnp>
17	36.531	Marker25543	<lmxll>
17	36.531	Marker10509	<abxcd>
17	36.531	Marker12827	<efxeg>
17	36.531	Marker1035	<efxeg>
17	37.019	Marker53379	<nnxnp>
17	38.005	Marker59956	<nnxnp>
17	38.991	Marker16790	<nnxnp>
17	40.483	Marker25488	<lmxll>
17	40.483	Marker13158	<abxcd>
17	40.483	Marker26588	<efxeg>
17	40.483	Marker23894	<abxcd>
17	40.483	Marker54354	<nnxnp>
17	40.483	Marker9534	<nnxnp>
17	40.918	Marker86581	<lmxll>
17	40.918	Marker13355	<abxcd>
17	40.918	Marker58215	<nnxnp>
17	40.918	Marker45092	<nnxnp>
17	40.918	Marker41780	<nnxnp>
17	41.352	Marker8941	<efxeg>
17	42.23	Marker5364	<nnxnp>
17	43.557	Marker25800	<efxeg>
17	45.246	Marker56529	<lmxll>
17	46.314	Marker13967	<hkxhk>
17	48.851	Marker43039	<lmxll>
17	48.851	Marker10899	<nnxnp>
17	48.851	Marker11701	<hkxhk>
17	48.851	Marker18160	<lmxll>
17	49.286	Marker40085	<efxeg>
17	49.286	Marker13811	<abxcd>
17	49.286	Marker4441	<abxcd>
17	49.286	Marker32894	<lmxll>
17	49.72	Marker26061	<efxeg>
17	49.72	Marker14661	<abxcd>
17	49.72	Marker27628	<lmxll>
17	50.598	Marker15777	<nnxnp>
17	50.598	Marker22987	<nnxnp>
17	51.475	Marker2850	<hkxhk>
17	53.229	Marker38298	<efxeg>
17	53.229	Marker23045	<nnxnp>
17	53.229	Marker16281	<efxeg>
17	53.229	Marker2774	<lmxll>
17	53.664	Marker34052	<efxeg>
17	53.664	Marker21002	<abxcd>
17	53.664	Marker11248	<nnxnp>
17	53.664	Marker55220	<lmxll>
17	53.664	Marker10325	<nnxnp>
17	54.147	Marker39718	<lmxll>
17	55.121	Marker19015	<lmxll>
17	55.121	Marker28570	<lmxll>
17	56.095	Marker14930	<lmxll>
17	56.095	Marker40732	<lmxll>
17	57.07	Marker12600	<lmxll>
17	57.07	Marker40264	<lmxll>
17	57.552	Marker8826	<lmxll>
17	58.035	Marker51353	<nnxnp>
17	58.035	Marker19642	<efxeg>
17	58.47	Marker18823	<abxcd>
17	58.47	Marker13368	<nnxnp>
17	58.47	Marker23290	<nnxnp>
17	58.905	Marker10690	<hkxhk>
17	58.905	Marker15630	<lmxll>
17	59.629	Marker54109	<nnxnp>
17	59.992	Marker52713	<lmxll>
17	59.992	Marker88164	<lmxll>
17	60.354	Marker12757	<nnxnp>
17	61.079	Marker23914	<nnxnp>
17	61.079	Marker15869	<abxcd>
17	61.079	Marker2996	<nnxnp>
17	61.948	Marker14070	<nnxnp>
17	61.948	Marker4492	<efxeg>
17	61.948	Marker78604	<nnxnp>
17	62.383	Marker12961	<efxeg>
17	62.383	Marker12304	<efxeg>
17	62.383	Marker14109	<abxcd>
17	62.383	Marker47821	<efxeg>
17	62.383	Marker13064	<lmxll>
17	63.711	Marker36426	<efxeg>
17	63.711	Marker36665	<nnxnp>
17	64.24	Marker41712	<abxcd>
17	66.362	Marker12228	<abxcd>
17	66.362	Marker44895	<nnxnp>
17	68.149	Marker48044	<hkxhk>
17	68.583	Marker13226	<efxeg>
17	68.583	Marker12670	<efxeg>
17	69.018	Marker34900	<efxeg>
17	69.018	Marker24131	<lmxll>
17	70.346	Marker37275	<nnxnp>
17	70.346	Marker38112	<abxcd>
17	70.781	Marker20970	<efxeg>
17	71.654	Marker42737	<lmxll>
17	72.528	Marker23889	<hkxhk>
17	72.528	Marker22677	<lmxll>
17	73.405	Marker7910	<nnxnp>
17	73.405	Marker25551	<nnxnp>
17	73.84	Marker58927	<nnxnp>
17	73.84	Marker10424	<efxeg>
17	74.274	Marker20928	<efxeg>
17	74.274	Marker78607	<nnxnp>
17	74.274	Marker11649	<lmxll>
17	74.709	Marker26012	<efxeg>
17	74.709	Marker11269	<lmxll>
17	75.144	Marker24709	<hkxhk>
17	75.144	Marker26688	<hkxhk>
17	76.456	Marker35260	<lmxll>
17	76.456	Marker23427	<efxeg>
17	77.326	Marker39747	<lmxll>
17	77.326	Marker1114	<nnxnp>
17	77.326	Marker40797	<lmxll>
17	77.326	Marker11382	<lmxll>
17	78.195	Marker38604	<nnxnp>
17	79.065	Marker10339	<nnxnp>
17	80.137	Marker10129	<nnxnp>
17	83.497	Marker11988	<nnxnp>
17	88.957	Marker35853	<nnxnp>
17	88.957	Marker8619	<nnxnp>
17	92.53	Marker37748	<nnxnp>
17	94.285	Marker49062	<nnxnp>
17	95.154	Marker19441	<nnxnp>
17	95.154	Marker8747	<nnxnp>
17	96.909	Marker15800	<nnxnp>
17	96.909	Marker36440	<nnxnp>
17	96.909	Marker19779	<nnxnp>
17	96.909	Marker39798	<nnxnp>
17	98.663	Marker4268	<nnxnp>
17	98.663	Marker5215	<nnxnp>
17	98.663	Marker1963	<nnxnp>
17	99.533	Marker1678	<nnxnp>
17	102.188	Marker27098	<nnxnp>
17	103.943	Marker9175	<nnxnp>
17	103.943	Marker15620	<nnxnp>
17	103.943	Marker33087	<nnxnp>
17	105.697	Marker1056	<nnxnp>
17	109.086	Marker5077	<nnxnp>
17	110.131	Marker36587	<nnxnp>
17	111.885	Marker29585	<nnxnp>
17	112.755	Marker35783	<nnxnp>
17	113.625	Marker16582	<nnxnp>
18	0	Marker26517	<lmxll>
18	0	Marker1587	<abxcd>
18	0	Marker6288	<efxeg>
18	0	Marker14651	<nnxnp>
18	0	Marker75196	<lmxll>
18	0	Marker12955	<hkxhk>
18	2.606	Marker15089	<lmxll>
18	2.957	Marker18044	<abxcd>
18	4.212	Marker40330	<efxeg>
18	4.647	Marker16862	<abxcd>
18	5.975	Marker48933	<hkxhk>
18	5.975	Marker24579	<lmxll>
18	5.975	Marker29601	<abxcd>
18	6.409	Marker3712	<abxcd>
18	6.409	Marker12315	<efxeg>
18	6.409	Marker45333	<lmxll>
18	7.287	Marker8575	<abxcd>
18	7.287	Marker53395	<nnxnp>
18	7.287	Marker28893	<efxeg>
18	7.287	Marker18509	<abxcd>
18	7.287	Marker1447	<abxcd>
18	7.287	Marker17086	<lmxll>
18	8.164	Marker29709	<efxeg>
18	8.164	Marker25806	<abxcd>
18	8.164	Marker37013	<lmxll>
18	9.492	Marker17503	<efxeg>
18	11.746	Marker33069	<hkxhk>
18	12.632	Marker59544	<lmxll>
18	12.632	Marker71203	<lmxll>
18	18.053	Marker18167	<nnxnp>
18	18.053	Marker23753	<nnxnp>
18	18.053	Marker29964	<nnxnp>
18	19.774	Marker5836	<nnxnp>
18	20.627	Marker39717	<nnxnp>
18	20.627	Marker5887	<nnxnp>
18	22.348	Marker23450	<nnxnp>
18	22.348	Marker9569	<nnxnp>
18	22.348	Marker13266	<nnxnp>
18	22.348	Marker23140	<nnxnp>
18	22.348	Marker14572	<nnxnp>
18	22.348	Marker38652	<nnxnp>
18	22.348	Marker3296	<nnxnp>
18	23.201	Marker18780	<nnxnp>
18	23.201	Marker58739	<nnxnp>
18	23.201	Marker26859	<nnxnp>
18	24.054	Marker29104	<nnxnp>
18	24.054	Marker12346	<nnxnp>
18	24.907	Marker6464	<nnxnp>
18	25.76	Marker35136	<nnxnp>
18	26.613	Marker15548	<nnxnp>
18	26.613	Marker33362	<nnxnp>
18	27.466	Marker5715	<nnxnp>
18	27.466	Marker14841	<nnxnp>
18	27.466	Marker12476	<nnxnp>
18	27.466	Marker54730	<nnxnp>
18	27.466	Marker70757	<nnxnp>
18	28.319	Marker27128	<nnxnp>
18	28.319	Marker10108	<nnxnp>
18	30.04	Marker4142	<nnxnp>
18	30.04	Marker47877	<nnxnp>
18	30.04	Marker12662	<nnxnp>
18	30.04	Marker52238	<nnxnp>
18	30.04	Marker2964	<nnxnp>
18	30.04	Marker37264	<nnxnp>
18	31.761	Marker62312	<nnxnp>
18	31.761	Marker16508	<nnxnp>
18	31.761	Marker22674	<nnxnp>
18	31.761	Marker47390	<nnxnp>
18	32.614	Marker31643	<nnxnp>
18	33.467	Marker4446	<nnxnp>
18	33.467	Marker5838	<nnxnp>
18	33.467	Marker40268	<nnxnp>
18	33.467	Marker26219	<nnxnp>
18	33.467	Marker50035	<nnxnp>
18	33.467	Marker12803	<nnxnp>
18	33.467	Marker41259	<nnxnp>
18	33.467	Marker28154	<nnxnp>
18	33.467	Marker6603	<nnxnp>
18	33.467	Marker3079	<nnxnp>
18	33.467	Marker44826	<nnxnp>
18	35.188	Marker4071	<nnxnp>
18	35.188	Marker30215	<nnxnp>
18	36.041	Marker9189	<nnxnp>
18	36.894	Marker48944	<nnxnp>
18	36.894	Marker2521	<nnxnp>
18	37.747	Marker5938	<nnxnp>
18	37.747	Marker5642	<nnxnp>
18	37.747	Marker16960	<nnxnp>
18	38.6	Marker34459	<nnxnp>
18	38.6	Marker54663	<nnxnp>
18	38.6	Marker17610	<nnxnp>
18	38.6	Marker35440	<nnxnp>
18	39.453	Marker65940	<nnxnp>
18	39.453	Marker18163	<nnxnp>
18	40.306	Marker46474	<nnxnp>
18	41.159	Marker39480	<nnxnp>
18	42.012	Marker73022	<nnxnp>
18	47.367	Marker25662	<nnxnp>
18	49.088	Marker21141	<nnxnp>
18	50.809	Marker44932	<nnxnp>
18	50.809	Marker24591	<nnxnp>
18	51.662	Marker41932	<nnxnp>
18	52.515	Marker25290	<nnxnp>
18	52.515	Marker6172	<nnxnp>
18	52.515	Marker21714	<nnxnp>
18	53.368	Marker32074	<nnxnp>
18	55.089	Marker25148	<nnxnp>
18	56.81	Marker35345	<nnxnp>
18	57.629	Marker49721	<lmxll>
18	57.629	Marker16107	<lmxll>
18	57.663	Marker6350	<nnxnp>
18	57.663	Marker52761	<nnxnp>
18	58.516	Marker37192	<nnxnp>
18	58.516	Marker2269	<nnxnp>
18	58.516	Marker24359	<efxeg>
18	58.516	Marker17277	<lmxll>
18	58.516	Marker33281	<nnxnp>
18	58.516	Marker23387	<nnxnp>
18	59.122	Marker10954	<nnxnp>
18	59.122	Marker65510	<nnxnp>
18	60.971	Marker54638	<nnxnp>
18	61.576	Marker73781	<nnxnp>
18	62.47	Marker38438	<hkxhk>
18	63.315	Marker18143	<lmxll>
18	63.315	Marker22307	<abxcd>
18	63.315	Marker8820	<nnxnp>
18	63.75	Marker18551	<efxeg>
18	63.75	Marker33979	<abxcd>
18	63.75	Marker25911	<nnxnp>
18	64.185	Marker23203	<abxcd>
18	64.185	Marker70305	<efxeg>
18	64.185	Marker27789	<nnxnp>
18	65.062	Marker9154	<efxeg>
18	65.497	Marker18249	<nnxnp>
18	65.497	Marker31997	<abxcd>
18	65.497	Marker2672	<lmxll>
18	66.809	Marker37827	<efxeg>
18	66.809	Marker2178	<lmxll>
18	66.809	Marker10277	<nnxnp>
18	67.244	Marker4421	<abxcd>
18	67.244	Marker39251	<nnxnp>
18	68.121	Marker26494	<efxeg>
18	68.121	Marker29706	<nnxnp>
18	69.433	Marker20115	<abxcd>
18	69.433	Marker8308	<efxeg>
18	69.433	Marker30278	<abxcd>
18	70.311	Marker16450	<abxcd>
18	70.745	Marker20338	<abxcd>
18	70.745	Marker46694	<lmxll>
18	71.18	Marker39801	<efxeg>
18	71.18	Marker21091	<lmxll>
18	72.967	Marker25960	<efxeg>
18	72.967	Marker51782	<nnxnp>
18	72.967	Marker49224	<lmxll>
18	72.967	Marker41690	<lmxll>
18	72.967	Marker55572	<lmxll>
18	74.061	Marker27153	<nnxnp>
18	75.156	Marker25971	<abxcd>
18	75.156	Marker22217	<abxcd>
18	75.156	Marker34299	<efxeg>
18	75.591	Marker31191	<hkxhk>
18	76.026	Marker57044	<hkxhk>
18	76.026	Marker10773	<nnxnp>
18	76.46	Marker18381	<efxeg>
18	76.46	Marker60323	<lmxll>
18	77.334	Marker52617	<nnxnp>
18	78.207	Marker15112	<abxcd>
[truncated: 8,965 more rows]

## Sheet: Sheet2
			MarkerID	Type
			Marker10001	<nnxnp>
			Marker10006	<nnxnp>
			Marker10011	<nnxnp>
			Marker10018	<efxeg>
			Marker10019	<nnxnp>
			Marker10028	<nnxnp>
			Marker10033	<efxeg>
			Marker10034	<nnxnp>
			Marker10036	<lmxll>
			Marker10037	<nnxnp>
			Marker1004	<nnxnp>
			Marker10042	<nnxnp>
			Marker10046	<nnxnp>
			Marker10052	<nnxnp>
			Marker10066	<abxcd>
			Marker10070	<abxcd>
			Marker10072	<hkxhk>
			Marker100763	<lmxll>
			Marker10079	<lmxll>
			Marker100795	<nnxnp>
			Marker10082	<nnxnp>
			Marker10098	<nnxnp>
			Marker10104	<lmxll>
			Marker101053	<nnxnp>
			Marker10106	<efxeg>
			Marker10108	<nnxnp>
			Marker10113	<hkxhk>
			Marker10117	<lmxll>
			Marker10120	<lmxll>
			Marker10125	<efxeg>
			Marker10129	<nnxnp>
			Marker10133	<nnxnp>
			Marker1014	<efxeg>
			Marker10144	<efxeg>
			Marker10147	<abxcd>
			Marker10152	<nnxnp>
			Marker10154	<nnxnp>
			Marker10156	<nnxnp>
			Marker10160	<nnxnp>
			Marker10163	<lmxll>
			Marker10170	<efxeg>
			Marker10175	<lmxll>
			Marker10177	<nnxnp>
			Marker10193	<efxeg>
			Marker10195	<efxeg>
			Marker10199	<abxcd>
			Marker10202	<lmxll>
			Marker102046	<nnxnp>
			Marker10206	<abxcd>
			Marker10210	<lmxll>
			Marker10211	<lmxll>
			Marker10213	<nnxnp>
			Marker10215	<lmxll>
			Marker102155	<lmxll>
			Marker10218	<nnxnp>
			Marker10237	<efxeg>
			Marker10241	<lmxll>
			Marker10246	<abxcd>
			Marker10250	<lmxll>
			Marker102514	<lmxll>
			Marker102523	<nnxnp>
			Marker10258	<efxeg>
			Marker10263	<lmxll>
			Marker10265	<abxcd>
			Marker10268	<nnxnp>
			Marker10270	<nnxnp>
			Marker10277	<nnxnp>
			Marker10283	<lmxll>
			Marker10285	<abxcd>
			Marker10288	<nnxnp>
			Marker10294	<nnxnp>
			Marker10301	<nnxnp>
			Marker10302	<abxcd>
			Marker103103	<lmxll>
			Marker10311	<abxcd>
			Marker103165	<nnxnp>
			Marker10325	<nnxnp>
			Marker10339	<nnxnp>
			Marker10341	<nnxnp>
			Marker1035	<efxeg>
			Marker10352	<efxeg>
			Marker10355	<abxcd>
			Marker10361	<abxcd>
			Marker10374	<lmxll>
			Marker10376	<nnxnp>
			Marker10381	<efxeg>
			Marker10382	<lmxll>
			Marker10383	<nnxnp>
			Marker10386	<nnxnp>
			Marker103863	<hkxhk>
			Marker10389	<efxeg>
			Marker10402	<abxcd>
			Marker10409	<lmxll>
			Marker10412	<abxcd>
			Marker10413	<lmxll>
			Marker10416	<lmxll>
			Marker10418	<abxcd>
			Marker10422	<hkxhk>
			Marker10424	<efxeg>
			Marker10425	<lmxll>
			Marker1043	<hkxhk>
			Marker10439	<lmxll>
			Marker10443	<nnxnp>
			Marker10449	<efxeg>
			Marker10452	<hkxhk>
			Marker10459	<efxeg>
			Marker104671	<lmxll>
			Marker10471	<nnxnp>
			Marker104720	<lmxll>
			Marker104726	<lmxll>
			Marker104744	<nnxnp>
			Marker10478	<lmxll>
			Marker10481	<lmxll>
			Marker10482	<efxeg>
			Marker104824	<nnxnp>
			Marker10489	<nnxnp>
			Marker10494	<abxcd>
			Marker10500	<nnxnp>
			Marker10506	<efxeg>
			Marker10509	<abxcd>
			Marker10510	<abxcd>
			Marker10517	<nnxnp>
			Marker10528	<efxeg>
			Marker10533	<lmxll>
			Marker10536	<nnxnp>
			Marker10541	<nnxnp>
			Marker1055	<nnxnp>
			Marker10552	<efxeg>
			Marker10556	<lmxll>
			Marker1056	<nnxnp>
			Marker10561	<efxeg>
			Marker10562	<lmxll>
			Marker10564	<lmxll>
			Marker10565	<nnxnp>
			Marker10567	<efxeg>
			Marker10570	<nnxnp>
			Marker10576	<nnxnp>
			Marker10577	<efxeg>
			Marker10581	<lmxll>
			Marker10582	<nnxnp>
			Marker10583	<nnxnp>
			Marker10586	<lmxll>
			Marker10588	<abxcd>
			Marker10589	<efxeg>
			Marker10590	<efxeg>
			Marker10594	<lmxll>
			Marker10595	<hkxhk>
			Marker10600	<nnxnp>
			Marker10607	<nnxnp>
			Marker10618	<nnxnp>
			Marker10632	<lmxll>
			Marker10639	<hkxhk>
			Marker10641	<efxeg>
			Marker10644	<nnxnp>
			Marker10645	<hkxhk>
			Marker1065	<lmxll>
			Marker10654	<nnxnp>
			Marker10655	<nnxnp>
			Marker10662	<abxcd>
			Marker10663	<lmxll>
			Marker10664	<nnxnp>
			Marker10667	<nnxnp>
			Marker10672	<nnxnp>
			Marker10675	<nnxnp>
			Marker1069	<nnxnp>
			Marker10690	<hkxhk>
			Marker10696	<abxcd>
			Marker10697	<nnxnp>
			Marker10709	<lmxll>
			Marker1071	<nnxnp>
			Marker10710	<lmxll>
			Marker107112	<lmxll>
			Marker10714	<efxeg>
			Marker10723	<nnxnp>
			Marker1073	<nnxnp>
			Marker10730	<lmxll>
			Marker10732	<abxcd>
			Marker10733	<nnxnp>
			Marker10738	<abxcd>
			Marker10745	<nnxnp>
			Marker10749	<lmxll>
			Marker10750	<lmxll>
			Marker10751	<lmxll>
			Marker10753	<abxcd>
			Marker10760	<efxeg>
			Marker10761	<nnxnp>
			Marker10770	<nnxnp>
			Marker10771	<nnxnp>
			Marker10773	<nnxnp>
			Marker10776	<nnxnp>
			Marker10782	<efxeg>
			Marker10789	<nnxnp>
			Marker1079	<lmxll>
			Marker10790	<lmxll>
			Marker10795	<abxcd>
			Marker10796	<nnxnp>
			Marker10797	<abxcd>
			Marker10798	<nnxnp>
			Marker10801	<nnxnp>
			Marker10808	<nnxnp>
			Marker108122	<nnxnp>
			Marker10823	<nnxnp>
			Marker10837	<efxeg>
			Marker1084	<nnxnp>
			Marker10840	<nnxnp>
			Marker10844	<lmxll>
			Marker10849	<nnxnp>
			Marker10850	<nnxnp>
			Marker10851	<abxcd>
			Marker10852	<lmxll>
			Marker10855	<lmxll>
			Marker10860	<nnxnp>
			Marker10862	<hkxhk>
			Marker10863	<nnxnp>
			Marker10866	<lmxll>
			Marker10867	<efxeg>
			Marker10878	<abxcd>
			Marker10884	<efxeg>
			Marker10886	<efxeg>
			Marker10887	<nnxnp>
			Marker10897	<nnxnp>
			Marker10898	<abxcd>
			Marker10899	<nnxnp>
			Marker10910	<hkxhk>
			Marker10917	<efxeg>
			Marker10918	<nnxnp>
			Marker10922	<efxeg>
			Marker10923	<nnxnp>
			Marker10924	<nnxnp>
			Marker10928	<nnxnp>
			Marker10943	<lmxll>
			Marker10949	<lmxll>
			Marker10950	<nnxnp>
			Marker10954	<nnxnp>
			Marker10957	<efxeg>
			Marker10958	<lmxll>
			Marker10961	<nnxnp>
			Marker10963	<nnxnp>
			Marker10966	<efxeg>
			Marker10967	<nnxnp>
			Marker10974	<lmxll>
			Marker10976	<abxcd>
			Marker10977	<nnxnp>
			Marker10983	<lmxll>
			Marker10987	<hkxhk>
			Marker10988	<lmxll>
			Marker10989	<nnxnp>
			Marker1099	<nnxnp>
			Marker10992	<nnxnp>
			Marker11001	<nnxnp>
			Marker11004	<nnxnp>
			Marker11007	<nnxnp>
			Marker11008	<lmxll>
			Marker1101	<nnxnp>
			Marker11031	<nnxnp>
			Marker11033	<efxeg>
			Marker11036	<nnxnp>
			Marker11054	<lmxll>
			Marker11057	<nnxnp>
			Marker11059	<nnxnp>
			Marker1107	<nnxnp>
			Marker11072	<lmxll>
			Marker11074	<nnxnp>
			Marker1108	<abxcd>
			Marker11081	<nnxnp>
			Marker11082	<abxcd>
			Marker11084	<nnxnp>
			Marker11087	<nnxnp>
			Marker11091	<hkxhk>
			Marker11094	<nnxnp>
			Marker11099	<nnxnp>
			Marker1110	<lmxll>
			Marker11102	<nnxnp>
			Marker11104	<nnxnp>
			Marker11106	<efxeg>
			Marker11111	<lmxll>
			Marker11124	<nnxnp>
			Marker11128	<nnxnp>
			Marker1113	<nnxnp>
			Marker11130	<efxeg>
			Marker11131	<nnxnp>
			Marker11138	<abxcd>
			Marker1114	<nnxnp>
			Marker11141	<lmxll>
			Marker11147	<nnxnp>
			Marker11159	<nnxnp>
			Marker11164	<nnxnp>
			Marker11171	<lmxll>
			Marker11177	<efxeg>
			Marker11180	<lmxll>
			Marker11181	<lmxll>
			Marker11200	<efxeg>
			Marker11203	<lmxll>
			Marker11216	<efxeg>
			Marker11218	<nnxnp>
			Marker11221	<abxcd>
			Marker11222	<nnxnp>
			Marker1123	<efxeg>
			Marker11231	<lmxll>
			Marker11241	<abxcd>
			Marker11242	<lmxll>
			Marker11243	<nnxnp>
			Marker11245	<nnxnp>
			Marker11248	<nnxnp>
			Marker11249	<efxeg>
			Marker11252	<nnxnp>
			Marker11256	<nnxnp>
			Marker11258	<hkxhk>
			Marker1126	<nnxnp>
			Marker11262	<lmxll>
			Marker11264	<lmxll>
			Marker11269	<lmxll>
			Marker11272	<nnxnp>
			Marker11273	<lmxll>
			Marker11282	<abxcd>
			Marker11285	<lmxll>
			Marker11286	<hkxhk>
			Marker11288	<nnxnp>
			Marker11291	<lmxll>
			Marker11295	<nnxnp>
			Marker11298	<lmxll>
			Marker11299	<abxcd>
			Marker11301	<nnxnp>
			Marker11304	<lmxll>
			Marker11317	<nnxnp>
			Marker11325	<nnxnp>
			Marker11326	<abxcd>
			Marker11334	<lmxll>
			Marker11339	<lmxll>
			Marker11349	<efxeg>
			Marker11362	<nnxnp>
			Marker11364	<nnxnp>
			Marker11372	<nnxnp>
			Marker11373	<abxcd>
			Marker11376	<nnxnp>
			Marker11378	<nnxnp>
			Marker1138	<nnxnp>
			Marker11381	<efxeg>
			Marker11382	<lmxll>
			Marker11387	<lmxll>
			Marker11394	<abxcd>
			Marker11398	<nnxnp>
			Marker11403	<nnxnp>
			Marker11406	<abxcd>
			Marker11415	<efxeg>
			Marker11422	<lmxll>
			Marker11424	<efxeg>
			Marker11430	<nnxnp>
			Marker11444	<nnxnp>
			Marker1145	<lmxll>
			Marker11457	<nnxnp>
			Marker1146	<nnxnp>
			Marker11461	<lmxll>
			Marker11463	<lmxll>
			Marker11464	<abxcd>
			Marker11465	<efxeg>
			Marker11472	<nnxnp>
			Marker11474	<abxcd>
			Marker11475	<hkxhk>
			Marker11479	<efxeg>
			Marker11482	<lmxll>
			Marker11490	<lmxll>
			Marker11493	<nnxnp>
			Marker11496	<nnxnp>
			Marker11498	<lmxll>
			Marker11499	<nnxnp>
			Marker11501	<nnxnp>
			Marker11503	<nnxnp>
			Marker11504	<lmxll>
			Marker11505	<efxeg>
			Marker11508	<nnxnp>
			Marker11509	<hkxhk>
			Marker11521	<lmxll>
			Marker11532	<abxcd>
			Marker11534	<efxeg>
			Marker11535	<nnxnp>
			Marker11537	<abxcd>
			Marker11539	<lmxll>
			Marker11540	<lmxll>
			Marker11542	<abxcd>
			Marker11545	<lmxll>
			Marker11549	<nnxnp>
			Marker11551	<nnxnp>
			Marker11553	<nnxnp>
			Marker11556	<lmxll>
			Marker11557	<lmxll>
			Marker115576	<lmxll>
			Marker11561	<nnxnp>
			Marker11564	<efxeg>
			Marker11567	<abxcd>
			Marker11572	<nnxnp>
			Marker11577	<nnxnp>
			Marker11582	<nnxnp>
			Marker11585	<lmxll>
			Marker11586	<efxeg>
			Marker11589	<nnxnp>
			Marker11590	<efxeg>
			Marker11600	<hkxhk>
			Marker11606	<nnxnp>
			Marker11610	<lmxll>
			Marker11612	<nnxnp>
			Marker11620	<efxeg>
			Marker11623	<nnxnp>
			Marker11629	<hkxhk>
			Marker11630	<nnxnp>
			Marker11631	<efxeg>
			Marker11640	<nnxnp>
			Marker11644	<nnxnp>
			Marker11645	<efxeg>
			Marker11646	<nnxnp>
			Marker11648	<nnxnp>
			Marker11649	<lmxll>
			Marker11650	<nnxnp>
			Marker11652	<abxcd>
			Marker11653	<nnxnp>
			Marker1166	<lmxll>
			Marker11662	<efxeg>
			Marker11663	<nnxnp>
			Marker11664	<abxcd>
			Marker11665	<nnxnp>
			Marker11666	<efxeg>
			Marker11669	<nnxnp>
			Marker11670	<efxeg>
			Marker11673	<nnxnp>
			Marker11674	<lmxll>
			Marker11677	<efxeg>
			Marker11679	<efxeg>
			Marker11683	<lmxll>
			Marker11688	<lmxll>
			Marker11698	<nnxnp>
			Marker11701	<hkxhk>
			Marker11704	<nnxnp>
			Marker11706	<lmxll>
			Marker11712	<lmxll>
			Marker11718	<abxcd>
			Marker11720	<lmxll>
			Marker11723	<efxeg>
			Marker11726	<nnxnp>
			Marker11730	<nnxnp>
			Marker11734	<abxcd>
			Marker11739	<efxeg>
			Marker11745	<lmxll>
			Marker11746	<nnxnp>
			Marker11750	<nnxnp>
			Marker11752	<abxcd>
			Marker11758	<efxeg>
			Marker11761	<hkxhk>
			Marker11765	<efxeg>
			Marker11780	<nnxnp>
			Marker11783	<abxcd>
			Marker11788	<abxcd>
			Marker1179	<nnxnp>
			Marker11791	<nnxnp>
			Marker11795	<nnxnp>
			Marker11796	<lmxll>
			Marker1180	<lmxll>
			Marker11801	<nnxnp>
			Marker11814	<abxcd>
			Marker11819	<abxcd>
			Marker11821	<abxcd>
			Marker11827	<abxcd>
			Marker11829	<abxcd>
			Marker1183	<efxeg>
			Marker11835	<abxcd>
			Marker11837	<lmxll>
			Marker11838	<lmxll>
			Marker11843	<abxcd>
			Marker11848	<efxeg>
			Marker11849	<lmxll>
			Marker1185	<nnxnp>
			Marker11856	<nnxnp>
			Marker11858	<efxeg>
			Marker11861	<nnxnp>
			Marker11866	<lmxll>
			Marker11867	<nnxnp>
			Marker11873	<efxeg>
			Marker11881	<abxcd>
			Marker11889	<nnxnp>
			Marker11898	<lmxll>
			Marker11908	<lmxll>
			Marker11911	<nnxnp>
			Marker11912	<nnxnp>
			Marker11914	<lmxll>
			Marker11916	<nnxnp>
			Marker11917	<efxeg>
			Marker11921	<nnxnp>
			Marker11927	<nnxnp>
			Marker11930	<nnxnp>
			Marker11931	<nnxnp>
			Marker11932	<nnxnp>
			Marker11933	<abxcd>
			Marker11935	<lmxll>
			Marker11938	<lmxll>
			Marker11940	<lmxll>
			Marker11942	<efxeg>
			Marker11951	<abxcd>
			Marker11952	<hkxhk>
			Marker11955	<lmxll>
			Marker11958	<lmxll>
			Marker11961	<nnxnp>
			Marker11964	<abxcd>
			Marker11966	<nnxnp>
			Marker11973	<nnxnp>
			Marker11975	<lmxll>
			Marker11979	<nnxnp>
			Marker1198	<lmxll>
			Marker11982	<efxeg>
			Marker11988	<nnxnp>
			Marker11996	<lmxll>
			Marker11998	<nnxnp>
			Marker12000	<nnxnp>
			Marker12009	<nnxnp>
			Marker12021	<nnxnp>
			Marker12023	<efxeg>
			Marker12028	<lmxll>
			Marker12032	<abxcd>
			Marker12036	<nnxnp>
			Marker12043	<nnxnp>
			Marker12045	<nnxnp>
			Marker12050	<efxeg>
			Marker12051	<efxeg>
			Marker12052	<lmxll>
			Marker12054	<efxeg>
			Marker12056	<nnxnp>
			Marker12058	<nnxnp>
			Marker12059	<abxcd>
			Marker12060	<nnxnp>
			Marker12067	<hkxhk>
			Marker1207	<lmxll>
			Marker12070	<lmxll>
			Marker12072	<efxeg>
			Marker12075	<nnxnp>
			Marker12080	<nnxnp>
			Marker12093	<efxeg>
			Marker12094	<nnxnp>
			Marker1210	<nnxnp>
			Marker12100	<abxcd>
			Marker12104	<lmxll>
			Marker12107	<nnxnp>
			Marker12115	<nnxnp>
			Marker12116	<lmxll>
			Marker12118	<lmxll>
			Marker12119	<efxeg>
			Marker12123	<nnxnp>
			Marker12129	<abxcd>
			Marker12130	<nnxnp>
			Marker12132	<efxeg>
			Marker12133	<nnxnp>
			Marker12135	<nnxnp>
			Marker12138	<abxcd>
			Marker12144	<nnxnp>
			Marker12146	<hkxhk>
			Marker12147	<lmxll>
			Marker12149	<nnxnp>
			Marker12150	<nnxnp>
			Marker12160	<efxeg>
			Marker12162	<nnxnp>
			Marker12164	<nnxnp>
			Marker12169	<abxcd>
			Marker12171	<abxcd>
			Marker12172	<efxeg>
			Marker12174	<efxeg>
			Marker12181	<nnxnp>
			Marker12182	<nnxnp>
			Marker12183	<nnxnp>
			Marker1219	<nnxnp>
			Marker12190	<lmxll>
			Marker12208	<lmxll>
			Marker12215	<efxeg>
			Marker12217	<abxcd>
			Marker12220	<lmxll>
			Marker12222	<nnxnp>
			Marker12226	<lmxll>
			Marker12228	<abxcd>
			Marker12232	<nnxnp>
			Marker12233	<abxcd>
			Marker12237	<efxeg>
			Marker12238	<nnxnp>
			Marker12240	<nnxnp>
			Marker12251	<nnxnp>
			Marker12254	<nnxnp>
			Marker12259	<nnxnp>
			Marker12262	<nnxnp>
			Marker12272	<nnxnp>
			Marker12280	<nnxnp>
			Marker12290	<efxeg>
			Marker12295	<abxcd>
			Marker1230	<lmxll>
			Marker12304	<efxeg>
			Marker12310	<efxeg>
			Marker12315	<efxeg>
			Marker12318	<nnxnp>
			Marker12323	<abxcd>
			Marker12325	<hkxhk>
			Marker12330	<lmxll>
			Marker12338	<nnxnp>
			Marker12341	<lmxll>
			Marker12342	<nnxnp>
			Marker12344	<nnxnp>
			Marker12346	<nnxnp>
			Marker12353	<lmxll>
			Marker12355	<efxeg>
			Marker12357	<lmxll>
			Marker12364	<lmxll>
			Marker12366	<abxcd>
			Marker12368	<nnxnp>
			Marker12370	<nnxnp>
			Marker12371	<abxcd>
			Marker12373	<nnxnp>
			Marker12380	<nnxnp>
			Marker12383	<nnxnp>
			Marker12384	<nnxnp>
			Marker12387	<abxcd>
			Marker12394	<nnxnp>
			Marker12395	<efxeg>
			Marker12397	<lmxll>
			Marker12398	<hkxhk>
			Marker12400	<abxcd>
			Marker12409	<lmxll>
			Marker12411	<nnxnp>
			Marker12412	<lmxll>
			Marker12419	<nnxnp>
			Marker12423	<nnxnp>
			Marker12424	<nnxnp>
			Marker12442	<nnxnp>
			Marker12451	<efxeg>
			Marker12453	<lmxll>
			Marker12455	<nnxnp>
			Marker12458	<abxcd>
			Marker12459	<abxcd>
			Marker12461	<lmxll>
			Marker12462	<abxcd>
			Marker12467	<lmxll>
			Marker12474	<lmxll>
			Marker12476	<nnxnp>
			Marker12478	<lmxll>
			Marker12480	<nnxnp>
			Marker12487	<abxcd>
			Marker12496	<efxeg>
			Marker12498	<efxeg>
			Marker1250	<lmxll>
			Marker12509	<lmxll>
			Marker12516	<lmxll>
			Marker12520	<nnxnp>
			Marker12521	<nnxnp>
			Marker12522	<abxcd>
			Marker12527	<efxeg>
			Marker12530	<lmxll>
			Marker12531	<nnxnp>
			Marker12540	<efxeg>
			Marker12542	<nnxnp>
			Marker12543	<lmxll>
			Marker12546	<abxcd>
			Marker12547	<efxeg>
			Marker12557	<nnxnp>
			Marker12560	<efxeg>
			Marker12564	<nnxnp>
			Marker12570	<abxcd>
			Marker12571	<lmxll>
			Marker12578	<lmxll>
			Marker12585	<nnxnp>
			Marker12588	<efxeg>
			Marker12591	<nnxnp>
			Marker12600	<lmxll>
			Marker12605	<nnxnp>
			Marker12606	<nnxnp>
			Marker1261	<efxeg>
			Marker12610	<abxcd>
			Marker12611	<nnxnp>
			Marker12613	<efxeg>
			Marker12626	<efxeg>
			Marker12627	<nnxnp>
			Marker12628	<nnxnp>
			Marker12632	<nnxnp>
			Marker12633	<abxcd>
			Marker12634	<efxeg>
			Marker12636	<hkxhk>
			Marker12640	<nnxnp>
			Marker12644	<hkxhk>
			Marker12647	<nnxnp>
			Marker12648	<abxcd>
			Marker1265	<lmxll>
			Marker12652	<nnxnp>
			Marker12657	<nnxnp>
			Marker12659	<nnxnp>
			Marker12662	<nnxnp>
			Marker12670	<efxeg>
			Marker12676	<lmxll>
			Marker12680	<lmxll>
			Marker12685	<abxcd>
			Marker12690	<nnxnp>
			Marker12701	<abxcd>
			Marker12709	<lmxll>
			Marker1271	<lmxll>
			Marker12710	<lmxll>
			Marker12717	<lmxll>
			Marker12719	<nnxnp>
			Marker12726	<nnxnp>
			Marker12731	<abxcd>
			Marker12735	<efxeg>
			Marker12740	<lmxll>
			Marker12744	<abxcd>
			Marker12745	<nnxnp>
			Marker12747	<nnxnp>
			Marker12757	<nnxnp>
			Marker12758	<lmxll>
			Marker12763	<abxcd>
			Marker12764	<abxcd>
			Marker1277	<lmxll>
			Marker12770	<nnxnp>
			Marker12774	<nnxnp>
			Marker12776	<nnxnp>
			Marker12780	<nnxnp>
			Marker12783	<nnxnp>
			Marker12785	<nnxnp>
			Marker12786	<nnxnp>
			Marker12791	<lmxll>
			Marker12792	<lmxll>
			Marker12793	<lmxll>
			Marker12797	<abxcd>
			Marker12803	<nnxnp>
			Marker12805	<efxeg>
			Marker128056	<lmxll>
			Marker12808	<lmxll>
			Marker12810	<nnxnp>
			Marker12813	<abxcd>
			Marker12818	<abxcd>
			Marker12820	<nnxnp>
			Marker12825	<lmxll>
			Marker12827	<efxeg>
			Marker12833	<nnxnp>
			Marker12835	<nnxnp>
			Marker128433	<hkxhk>
			Marker12846	<nnxnp>
			Marker12847	<nnxnp>
			Marker12849	<nnxnp>
			Marker1285	<nnxnp>
			Marker12859	<hkxhk>
			Marker12861	<lmxll>
			Marker12862	<abxcd>
			Marker12863	<efxeg>
			Marker12864	<lmxll>
			Marker12883	<lmxll>
			Marker12889	<nnxnp>
			Marker12892	<nnxnp>
			Marker12893	<lmxll>
			Marker12894	<nnxnp>
			Marker12899	<hkxhk>
			Marker12907	<lmxll>
			Marker12909	<nnxnp>
			Marker12915	<nnxnp>
			Marker12916	<nnxnp>
			Marker12919	<hkxhk>
			Marker12922	<nnxnp>
			Marker12923	<nnxnp>
			Marker12932	<nnxnp>
			Marker12939	<nnxnp>
			Marker12940	<nnxnp>
			Marker1295	<nnxnp>
			Marker12955	<hkxhk>
			Marker12960	<abxcd>
			Marker12961	<efxeg>
			Marker12964	<lmxll>
			Marker12971	<nnxnp>
			Marker12977	<efxeg>
			Marker12983	<abxcd>
			Marker12986	<efxeg>
			Marker12989	<nnxnp>
			Marker12990	<abxcd>
			Marker12995	<nnxnp>
			Marker12996	<efxeg>
			Marker13004	<efxeg>
			Marker13017	<efxeg>
			Marker13020	<lmxll>
			Marker13024	<nnxnp>
			Marker13039	<efxeg>
			Marker1304	<efxeg>
			Marker13050	<lmxll>
			Marker13052	<lmxll>
			Marker13057	<lmxll>
			Marker13064	<lmxll>
			Marker13066	<abxcd>
			Marker13069	<lmxll>
			Marker13079	<nnxnp>
			Marker13084	<lmxll>
			Marker13087	<nnxnp>
			Marker13091	<lmxll>
			Marker13097	<nnxnp>
			Marker13099	<lmxll>
			Marker13103	<nnxnp>
			Marker13111	<nnxnp>
			Marker13118	<nnxnp>
			Marker13119	<lmxll>
			Marker13120	<nnxnp>
			Marker13121	<abxcd>
			Marker13124	<nnxnp>
			Marker13134	<nnxnp>
			Marker13139	<efxeg>
			Marker13142	<nnxnp>
			Marker13145	<lmxll>
			Marker13157	<nnxnp>
			Marker13158	<abxcd>
			Marker13170	<efxeg>
			Marker13178	<lmxll>
			Marker13182	<nnxnp>
			Marker13183	<hkxhk>
			Marker13191	<nnxnp>
			Marker13193	<efxeg>
			Marker13196	<efxeg>
			Marker1320	<abxcd>
			Marker13202	<lmxll>
			Marker13204	<lmxll>
			Marker13206	<nnxnp>
			Marker13209	<efxeg>
			Marker13217	<lmxll>
			Marker13223	<nnxnp>
			Marker13225	<nnxnp>
			Marker13226	<efxeg>
			Marker13232	<nnxnp>
			Marker13234	<nnxnp>
			Marker13239	<nnxnp>
			Marker13240	<nnxnp>
			Marker13245	<efxeg>
			Marker13251	<lmxll>
			Marker13252	<nnxnp>
			Marker13258	<lmxll>
			Marker13259	<hkxhk>
			Marker1326	<abxcd>
			Marker13261	<abxcd>
			Marker13266	<nnxnp>
			Marker13272	<lmxll>
			Marker13279	<lmxll>
			Marker13286	<abxcd>
			Marker13288	<nnxnp>
			Marker13291	<nnxnp>
			Marker13294	<abxcd>
			Marker13299	<lmxll>
			Marker13310	<nnxnp>
			Marker13316	<lmxll>
			Marker13317	<nnxnp>
			Marker13321	<nnxnp>
			Marker13325	<nnxnp>
			Marker1333	<abxcd>
			Marker13335	<nnxnp>
			Marker13338	<lmxll>
			Marker13340	<lmxll>
			Marker13343	<efxeg>
			Marker13348	<abxcd>
			Marker13351	<nnxnp>
			Marker13355	<abxcd>
			Marker13368	<nnxnp>
			Marker13370	<lmxll>
			Marker13373	<efxeg>
			Marker13393	<lmxll>
			Marker13395	<nnxnp>
			Marker13398	<lmxll>
			Marker13404	<nnxnp>
			Marker13409	<nnxnp>
			Marker13421	<nnxnp>
			Marker13423	<abxcd>
			Marker13425	<abxcd>
			Marker13427	<efxeg>
			Marker13428	<lmxll>
			Marker13432	<lmxll>
			Marker13436	<nnxnp>
			Marker13439	<lmxll>
			Marker13446	<lmxll>
			Marker13451	<efxeg>
			Marker13456	<nnxnp>
			Marker13457	<hkxhk>
			Marker13458	<lmxll>
			Marker13469	<lmxll>
			Marker13471	<abxcd>
			Marker13475	<lmxll>
			Marker13479	<lmxll>
			Marker13480	<abxcd>
			Marker13481	<nnxnp>
			Marker13483	<hkxhk>
			Marker13486	<lmxll>
			Marker13487	<lmxll>
			Marker1349	<nnxnp>
			Marker13496	<nnxnp>
			Marker13497	<nnxnp>
			Marker13500	<nnxnp>
			Marker13505	<nnxnp>
			Marker13508	<nnxnp>
			Marker13509	<nnxnp>
			Marker13512	<nnxnp>
			Marker13516	<lmxll>
			Marker13523	<nnxnp>
			Marker13524	<lmxll>
			Marker13534	<nnxnp>
			Marker13552	<nnxnp>
			Marker13554	<lmxll>
			Marker13557	<hkxhk>
			Marker13559	<lmxll>
			Marker13565	<nnxnp>
			Marker13568	<lmxll>
			Marker13569	<abxcd>
			Marker1357	<nnxnp>
			Marker13570	<nnxnp>
			Marker13574	<efxeg>
			Marker13575	<nnxnp>
			Marker13578	<nnxnp>
			Marker13582	<efxeg>
			Marker13585	<nnxnp>
			Marker13590	<efxeg>
			Marker13595	<lmxll>
			Marker1360	<nnxnp>
			Marker13603	<abxcd>
			Marker13607	<nnxnp>
			Marker13612	<lmxll>
			Marker13613	<nnxnp>
			Marker13615	<nnxnp>
			Marker13622	<nnxnp>
			Marker13625	<nnxnp>
			Marker13627	<hkxhk>
			Marker13629	<nnxnp>
			Marker1363	<lmxll>
			Marker13636	<abxcd>
			Marker13637	<nnxnp>
			Marker13651	<hkxhk>
			Marker13655	<efxeg>
			Marker13657	<nnxnp>
			Marker1366	<nnxnp>
			Marker13663	<hkxhk>
			Marker136670	<lmxll>
			Marker13668	<lmxll>
			Marker13671	<efxeg>
			Marker13672	<lmxll>
			Marker13674	<nnxnp>
			Marker13684	<abxcd>
			Marker13687	<nnxnp>
			Marker13688	<efxeg>
			Marker13689	<nnxnp>
			Marker13694	<nnxnp>
			Marker13702	<lmxll>
			Marker13703	<efxeg>
			Marker13706	<hkxhk>
			Marker13708	<lmxll>
			Marker13710	<nnxnp>
			Marker13711	<efxeg>
			Marker13714	<lmxll>
			Marker13722	<nnxnp>
			Marker13725	<nnxnp>
			Marker13729	<efxeg>
			Marker13732	<efxeg>
			Marker13736	<lmxll>
			Marker13737	<lmxll>
			Marker13738	<hkxhk>
			Marker13744	<hkxhk>
			Marker13750	<nnxnp>
			Marker13753	<abxcd>
			Marker13757	<efxeg>
			Marker13760	<abxcd>
			Marker13762	<lmxll>
			Marker13764	<lmxll>
			Marker13765	<lmxll>
			Marker1377	<nnxnp>
			Marker13771	<lmxll>
			Marker13776	<abxcd>
			Marker13782	<abxcd>
			Marker13784	<nnxnp>
			Marker13789	<efxeg>
			Marker13792	<efxeg>
			Marker13798	<abxcd>
			Marker13808	<nnxnp>
			Marker13809	<nnxnp>
			Marker13811	<abxcd>
			Marker13816	<nnxnp>
			Marker13819	<abxcd>
			Marker13821	<abxcd>
			Marker13830	<lmxll>
			Marker13834	<nnxnp>
			Marker13846	<nnxnp>
			Marker13867	<nnxnp>
			Marker13872	<lmxll>
			Marker13879	<efxeg>
			Marker13881	<abxcd>
			Marker13883	<abxcd>
			Marker13886	<lmxll>
			Marker13894	<nnxnp>
			Marker13895	<lmxll>
			Marker13901	<lmxll>
			Marker13904	<nnxnp>
			Marker13907	<lmxll>
			Marker13924	<efxeg>
			Marker13938	<lmxll>
			Marker13941	<nnxnp>
			Marker13942	<nnxnp>
			Marker13944	<lmxll>
			Marker13947	<nnxnp>
			Marker13953	<nnxnp>
			Marker13956	<lmxll>
			Marker13957	<lmxll>
			Marker13959	<abxcd>
			Marker13964	<nnxnp>
			Marker13967	<hkxhk>
			Marker13972	<abxcd>
			Marker13979	<efxeg>
			Marker13983	<lmxll>
			Marker13986	<nnxnp>
			Marker13987	<lmxll>
			Marker13989	<lmxll>
			Marker13991	<lmxll>
			Marker14018	<efxeg>
			Marker14021	<lmxll>
			Marker14025	<nnxnp>
			Marker14027	<efxeg>
			Marker14028	<efxeg>
			Marker14030	<abxcd>
			Marker14032	<abxcd>
			Marker14037	<lmxll>
			Marker1404	<abxcd>
			Marker14040	<efxeg>
			Marker14043	<efxeg>
			Marker14044	<lmxll>
			Marker14068	<efxeg>
			Marker14070	<nnxnp>
			Marker14076	<nnxnp>
			Marker14078	<nnxnp>
			Marker14080	<nnxnp>
			Marker14081	<lmxll>
			Marker14082	<lmxll>
			Marker14085	<lmxll>
			Marker14088	<abxcd>
			Marker14090	<abxcd>
			Marker14096	<nnxnp>
			Marker14103	<nnxnp>
			Marker14104	<lmxll>
			Marker14106	<nnxnp>
			Marker14109	<abxcd>
			Marker14121	<nnxnp>
			Marker14124	<nnxnp>
			Marker14132	<efxeg>
			Marker14134	<nnxnp>
			Marker14137	<nnxnp>
			Marker14140	<abxcd>
			Marker14141	<nnxnp>
			Marker14145	<efxeg>
			Marker14148	<hkxhk>
			Marker14149	<efxeg>
			Marker14152	<nnxnp>
			Marker14153	<nnxnp>
			Marker14157	<efxeg>
			Marker14173	<abxcd>
			Marker14174	<lmxll>
			Marker14180	<lmxll>
			Marker14182	<hkxhk>
			Marker14184	<nnxnp>
			Marker14186	<lmxll>
			Marker14191	<abxcd>
			Marker14195	<lmxll>
			Marker14204	<hkxhk>
			Marker14210	<nnxnp>
			Marker14218	<nnxnp>
			Marker14219	<nnxnp>
			Marker14224	<nnxnp>
			Marker14226	<nnxnp>
			Marker14228	<efxeg>
			Marker14238	<nnxnp>
			Marker1424	<nnxnp>
			Marker14242	<nnxnp>
			Marker14244	<nnxnp>
			Marker14251	<efxeg>
			Marker14253	<nnxnp>
			Marker14257	<nnxnp>
			Marker14259	<lmxll>
			Marker14263	<nnxnp>
			Marker14270	<nnxnp>
			Marker14272	<efxeg>
			Marker14276	<nnxnp>
			Marker14277	<nnxnp>
			Marker14279	<nnxnp>
			Marker14282	<nnxnp>
			Marker14283	<nnxnp>
			Marker14287	<nnxnp>
			Marker14291	<lmxll>
			Marker14294	<nnxnp>
			Marker14296	<nnxnp>
			Marker14299	<lmxll>
			Marker14304	<lmxll>
			Marker14308	<lmxll>
			Marker14309	<lmxll>
			Marker14313	<nnxnp>
			Marker14314	<nnxnp>
			Marker14321	<nnxnp>
			Marker14323	<lmxll>
			Marker14328	<lmxll>
			Marker14341	<nnxnp>
			Marker14344	<nnxnp>
			Marker14346	<abxcd>
			Marker14350	<efxeg>
			Marker14356	<lmxll>
			Marker14363	<abxcd>
			Marker14374	<lmxll>
			Marker14375	<lmxll>
			Marker14383	<nnxnp>
			Marker14387	<efxeg>
			Marker14388	<hkxhk>
			Marker1439	<efxeg>
			Marker14392	<lmxll>
			Marker14395	<abxcd>
			Marker14398	<abxcd>
			Marker14399	<lmxll>
			Marker14401	<efxeg>
			Marker14405	<efxeg>
			Marker1441	<nnxnp>
			Marker14410	<lmxll>
			Marker14413	<nnxnp>
			Marker14414	<efxeg>
			Marker14417	<lmxll>
			Marker14419	<abxcd>
			Marker14425	<efxeg>
			Marker14433	<nnxnp>
			Marker14437	<lmxll>
			Marker14438	<lmxll>
			Marker14444	<lmxll>
			Marker14448	<abxcd>
			Marker14449	<abxcd>
			Marker14450	<lmxll>
			Marker14460	<abxcd>
			Marker1447	<abxcd>
			Marker14473	<lmxll>
			Marker14474	<nnxnp>
			Marker14477	<nnxnp>
			Marker14484	<abxcd>
			Marker1449	<abxcd>
			Marker14490	<efxeg>
			Marker14491	<lmxll>
			Marker14495	<abxcd>
			Marker14500	<lmxll>
			Marker14501	<abxcd>
			Marker14504	<lmxll>
			Marker14509	<efxeg>
			Marker14511	<lmxll>
			Marker14514	<lmxll>
			Marker14515	<lmxll>
			Marker14516	<abxcd>
			Marker14523	<nnxnp>
			Marker14525	<lmxll>
			Marker14529	<abxcd>
			Marker14535	<nnxnp>
			Marker14543	<efxeg>
			Marker14545	<nnxnp>
			Marker14560	<lmxll>
			Marker14569	<nnxnp>
			Marker14570	<lmxll>
			Marker14572	<nnxnp>
			Marker14577	<lmxll>
			Marker1458	<lmxll>
			Marker14580	<nnxnp>
			Marker14582	<hkxhk>
			Marker14586	<lmxll>
			Marker14589	<nnxnp>
			Marker14592	<abxcd>
			Marker14596	<lmxll>
			Marker14599	<nnxnp>
			Marker14602	<nnxnp>
			Marker14605	<efxeg>
			Marker14613	<abxcd>
			Marker14615	<lmxll>
			Marker14616	<nnxnp>
			Marker14621	<nnxnp>
			Marker14622	<efxeg>
			Marker14624	<nnxnp>
			Marker14631	<efxeg>
			Marker14633	<lmxll>
			Marker1464	<lmxll>
			Marker14651	<nnxnp>
			Marker14652	<lmxll>
			Marker1466	<lmxll>
			Marker14661	<abxcd>
			Marker14662	<abxcd>
			Marker14668	<lmxll>
			Marker14671	<nnxnp>
			Marker14675	<hkxhk>
			Marker14677	<nnxnp>
			Marker1469	<nnxnp>
			Marker14694	<nnxnp>
			Marker14705	<lmxll>
			Marker14719	<lmxll>
			Marker14720	<hkxhk>
			Marker14725	<abxcd>
			Marker14726	<efxeg>
			Marker14732	<lmxll>
			Marker14734	<lmxll>
			Marker14751	<nnxnp>
			Marker14753	<lmxll>
			Marker14757	<efxeg>
			Marker14760	<nnxnp>
			Marker14763	<lmxll>
			Marker14764	<efxeg>
			Marker14766	<abxcd>
			Marker14776	<abxcd>
			Marker14779	<lmxll>
			Marker1479	<nnxnp>
			Marker14801	<nnxnp>
			Marker14803	<nnxnp>
			Marker14807	<nnxnp>
			Marker14808	<lmxll>
			Marker1481	<abxcd>
			Marker14816	<abxcd>
			Marker1482	<nnxnp>
			Marker14820	<lmxll>
			Marker14822	<nnxnp>
			Marker14827	<lmxll>
			Marker14836	<nnxnp>
			Marker14839	<abxcd>
			Marker14841	<nnxnp>
			Marker14844	<efxeg>
			Marker14847	<nnxnp>
			Marker14852	<efxeg>
			Marker14864	<efxeg>
			Marker1487	<lmxll>
			Marker14871	<lmxll>
			Marker14876	<nnxnp>
			Marker14878	<abxcd>
			Marker14881	<lmxll>
			Marker14882	<abxcd>
			Marker14887	<abxcd>
			Marker1489	<nnxnp>
			Marker14892	<abxcd>
			Marker14893	<abxcd>
			Marker14894	<lmxll>
			Marker14897	<nnxnp>
			Marker14899	<abxcd>
			Marker14905	<nnxnp>
			Marker14908	<abxcd>
			Marker1491	<lmxll>
			Marker14912	<efxeg>
			Marker14917	<nnxnp>
			Marker14929	<nnxnp>
			Marker14930	<lmxll>
			Marker14938	<abxcd>
			Marker14947	<efxeg>
			Marker14952	<efxeg>
			Marker14955	<abxcd>
			Marker14956	<nnxnp>
			Marker14957	<lmxll>
			Marker14962	<lmxll>
			Marker14968	<nnxnp>
			Marker1497	<nnxnp>
			Marker1498	<nnxnp>
			Marker14981	<lmxll>
			Marker14982	<abxcd>
			Marker14984	<efxeg>
			Marker14985	<nnxnp>
			Marker14996	<nnxnp>
			Marker14998	<lmxll>
			Marker15014	<lmxll>
			Marker15016	<abxcd>
			Marker15020	<lmxll>
			Marker15025	<efxeg>
			Marker15028	<efxeg>
			Marker1503	<nnxnp>
			Marker15033	<nnxnp>
			Marker15036	<abxcd>
			Marker15037	<nnxnp>
			Marker15038	<lmxll>
			Marker15039	<efxeg>
			Marker15051	<lmxll>
			Marker15054	<efxeg>
			Marker15055	<abxcd>
			Marker15061	<nnxnp>
			Marker15063	<nnxnp>
			Marker15066	<lmxll>
			Marker15067	<efxeg>
			Marker15072	<lmxll>
			Marker15074	<nnxnp>
			Marker15088	<abxcd>
			Marker15089	<lmxll>
			Marker15093	<nnxnp>
			Marker15094	<efxeg>
			Marker15096	<efxeg>
			Marker15098	<nnxnp>
			Marker15099	<nnxnp>
			Marker1510	<nnxnp>
			Marker15105	<nnxnp>
			Marker15110	<abxcd>
			Marker15112	<abxcd>
			Marker15121	<abxcd>
			Marker15123	<hkxhk>
			Marker15126	<lmxll>
			Marker1513	<abxcd>
			Marker15130	<lmxll>
			Marker15136	<lmxll>
			Marker15140	<hkxhk>
			Marker15159	<nnxnp>
			Marker15177	<efxeg>
			Marker15180	<abxcd>
			Marker15181	<lmxll>
			Marker15194	<lmxll>
			Marker15209	<abxcd>
			Marker15211	<lmxll>
			Marker1522	<abxcd>
			Marker15225	<lmxll>
			Marker15226	<hkxhk>
			Marker15227	<nnxnp>
			Marker15228	<nnxnp>
			Marker15234	<lmxll>
			Marker15238	<nnxnp>
			Marker15242	<abxcd>
			Marker15246	<efxeg>
			Marker15247	<nnxnp>
			Marker15254	<abxcd>
			Marker15257	<nnxnp>
			Marker15260	<lmxll>
			Marker15262	<abxcd>
			Marker15264	<abxcd>
			Marker15269	<abxcd>
			Marker1527	<hkxhk>
			Marker15270	<efxeg>
			Marker15271	<nnxnp>
			Marker1528	<hkxhk>
			Marker15285	<efxeg>
			Marker15297	<nnxnp>
			Marker15302	<lmxll>
			Marker15304	<abxcd>
			Marker15307	<nnxnp>
			Marker15308	<efxeg>
			Marker15310	<efxeg>
			Marker15319	<nnxnp>
			Marker1533	<abxcd>
			Marker15332	<lmxll>
			Marker15334	<nnxnp>
			Marker1534	<lmxll>
			Marker15341	<efxeg>
			Marker15343	<lmxll>
			Marker15351	<abxcd>
			Marker15354	<abxcd>
			Marker15363	<efxeg>
			Marker15369	<nnxnp>
			Marker15377	<nnxnp>
			Marker15381	<nnxnp>
			Marker15384	<nnxnp>
			Marker15385	<efxeg>
			Marker15389	<nnxnp>
			Marker1539	<lmxll>
			Marker15390	<lmxll>
			Marker15399	<nnxnp>
			Marker15416	<lmxll>
			Marker15421	<lmxll>
			Marker15422	<nnxnp>
			Marker15427	<abxcd>
			Marker15447	<lmxll>
			Marker15455	<nnxnp>
			Marker15461	<abxcd>
			Marker15467	<nnxnp>
			Marker15469	<lmxll>
			Marker15474	<nnxnp>
			Marker15477	<nnxnp>
			Marker15478	<nnxnp>
			Marker15481	<nnxnp>
			Marker15485	<nnxnp>
			Marker15486	<abxcd>
			Marker1549	<efxeg>
			Marker15490	<nnxnp>
			Marker15497	<nnxnp>
			Marker15498	<lmxll>
			Marker15505	<lmxll>
			Marker15507	<lmxll>
			Marker15511	<efxeg>
			Marker15515	<hkxhk>
			Marker15526	<abxcd>
			Marker15530	<nnxnp>
			Marker15545	<nnxnp>
			Marker15547	<nnxnp>
			Marker15548	<nnxnp>
			Marker15552	<lmxll>
			Marker15554	<efxeg>
			Marker15562	<lmxll>
			Marker15563	<nnxnp>
			Marker1557	<abxcd>
			Marker15570	<efxeg>
			Marker15581	<efxeg>
			Marker15583	<lmxll>
			Marker15588	<nnxnp>
			Marker1560	<lmxll>
			Marker15604	<lmxll>
			Marker15605	<abxcd>
			Marker15606	<nnxnp>
			Marker15609	<lmxll>
			Marker1561	<abxcd>
			Marker15620	<nnxnp>
			Marker15622	<efxeg>
			Marker15625	<nnxnp>
			Marker15626	<abxcd>
			Marker15629	<abxcd>
			Marker15630	<lmxll>
			Marker15637	<efxeg>
			Marker15639	<abxcd>
			Marker15640	<nnxnp>
			Marker15649	<lmxll>
			Marker15653	<nnxnp>
			Marker15657	<hkxhk>
			Marker15664	<nnxnp>
			Marker15666	<nnxnp>
			Marker15668	<nnxnp>
			Marker1567	<nnxnp>
			Marker15671	<nnxnp>
			Marker15673	<nnxnp>
			Marker15674	<abxcd>
			Marker15680	<abxcd>
			Marker15681	<abxcd>
			Marker15703	<lmxll>
			Marker15706	<lmxll>
			Marker15722	<efxeg>
			Marker15723	<nnxnp>
			Marker15725	<nnxnp>
			Marker15734	<lmxll>
			Marker15736	<nnxnp>
			Marker15738	<hkxhk>
			Marker15744	<lmxll>
			Marker15752	<abxcd>
			Marker15760	<abxcd>
			Marker15766	<efxeg>
			Marker15767	<lmxll>
			Marker15774	<hkxhk>
			Marker15777	<nnxnp>
			Marker15778	<lmxll>
			Marker15787	<abxcd>
			Marker1579	<hkxhk>
			Marker15790	<abxcd>
			Marker15795	<nnxnp>
			Marker15798	<abxcd>
			Marker15800	<nnxnp>
			Marker15801	<abxcd>
			Marker15802	<lmxll>
			Marker15811	<lmxll>
			Marker15815	<nnxnp>
			Marker15816	<abxcd>
			Marker15817	<lmxll>
			Marker15818	<abxcd>
			Marker15828	<nnxnp>
			Marker15830	<efxeg>
			Marker15844	<abxcd>
			Marker15847	<lmxll>
			Marker15856	<abxcd>
			Marker15862	<lmxll>
			Marker15865	<nnxnp>
			Marker15869	<abxcd>
			Marker1587	<abxcd>
			Marker15871	<abxcd>
			Marker15878	<nnxnp>
			Marker15880	<abxcd>
			Marker15882	<nnxnp>
			Marker15886	<nnxnp>
			Marker15888	<nnxnp>
			Marker15889	<nnxnp>
			Marker15903	<lmxll>
			Marker15904	<nnxnp>
			Marker15906	<lmxll>
			Marker15907	<lmxll>
			Marker15917	<hkxhk>
			Marker15920	<nnxnp>
			Marker15923	<lmxll>
			Marker15937	<nnxnp>
			Marker15944	<lmxll>
			Marker15950	<efxeg>
			Marker15957	<lmxll>
			Marker15961	<lmxll>
			Marker15965	<efxeg>
			Marker15973	<nnxnp>
			Marker15978	<nnxnp>
			Marker15980	<nnxnp>
			Marker15998	<abxcd>
			Marker15999	<nnxnp>
			Marker16002	<nnxnp>
			Marker16007	<nnxnp>
			Marker16011	<nnxnp>
			Marker16012	<lmxll>
			Marker16014	<nnxnp>
			Marker16016	<nnxnp>
			Marker16018	<nnxnp>
			Marker16035	<efxeg>
			Marker16038	<abxcd>
			Marker16039	<nnxnp>
			Marker16041	<lmxll>
			Marker16044	<abxcd>
			Marker16045	<abxcd>
			Marker16047	<nnxnp>
			Marker16048	<lmxll>
			Marker16050	<nnxnp>
			Marker16052	<lmxll>
			Marker16053	<lmxll>
			Marker16054	<lmxll>
			Marker16056	<efxeg>
			Marker16062	<efxeg>
			Marker16065	<abxcd>
			Marker16066	<nnxnp>
			Marker16068	<nnxnp>
			Marker16071	<nnxnp>
			Marker16072	<lmxll>
			Marker16086	<abxcd>
			Marker16093	<efxeg>
			Marker16100	<nnxnp>
			Marker16105	<nnxnp>
			Marker16107	<lmxll>
			Marker16108	<hkxhk>
			Marker16114	<nnxnp>
			Marker16135	<nnxnp>
			Marker16137	<lmxll>
			Marker1614	<nnxnp>
			Marker16143	<hkxhk>
			Marker16149	<hkxhk>
			Marker16151	<lmxll>
			Marker16153	<efxeg>
			Marker1616	<nnxnp>
			Marker16160	<nnxnp>
			Marker16161	<nnxnp>
			Marker16167	<abxcd>
			Marker16172	<nnxnp>
			Marker16177	<lmxll>
			Marker16185	<nnxnp>
			Marker16189	<lmxll>
			Marker16190	<lmxll>
			Marker16195	<nnxnp>
			Marker16198	<nnxnp>
			Marker16199	<lmxll>
			Marker16202	<abxcd>
			Marker16207	<efxeg>
			Marker16212	<abxcd>
			Marker16216	<lmxll>
			Marker16220	<efxeg>
			Marker16224	<nnxnp>
			Marker16225	<abxcd>
			Marker1623	<nnxnp>
			Marker16230	<nnxnp>
			Marker16231	<abxcd>
			Marker16234	<lmxll>
			Marker16236	<efxeg>
			Marker16237	<efxeg>
			Marker1625	<nnxnp>
			Marker16250	<nnxnp>
			Marker16265	<nnxnp>
			Marker16269	<nnxnp>
			Marker16277	<lmxll>
			Marker16281	<efxeg>
			Marker16282	<lmxll>
			Marker16289	<abxcd>
			Marker16297	<lmxll>
			Marker16299	<lmxll>
			Marker16308	<nnxnp>
			Marker16311	<efxeg>
			Marker16314	<nnxnp>
			Marker16322	<abxcd>
			Marker16328	<nnxnp>
			Marker16331	<lmxll>
			Marker16332	<lmxll>
			Marker16333	<lmxll>
			Marker16340	<lmxll>
			Marker16341	<nnxnp>
			Marker16346	<lmxll>
			Marker16354	<lmxll>
			Marker16356	<abxcd>
			Marker16363	<nnxnp>
			Marker16369	<nnxnp>
			Marker16371	<nnxnp>
			Marker16373	<lmxll>
			Marker16374	<nnxnp>
			Marker16376	<lmxll>
			Marker16377	<abxcd>
			Marker16379	<nnxnp>
			Marker16382	<abxcd>
			Marker16385	<nnxnp>
			Marker16390	<nnxnp>
			Marker16396	<nnxnp>
			Marker16399	<efxeg>
			Marker16401	<efxeg>
			Marker16407	<abxcd>
			Marker16409	<abxcd>
			Marker1641	<efxeg>
			Marker16413	<lmxll>
			Marker16417	<efxeg>
			Marker16421	<lmxll>
			Marker16434	<nnxnp>
			Marker16438	<abxcd>
			Marker16446	<nnxnp>
			Marker16448	<abxcd>
			Marker16450	<abxcd>
			Marker16460	<abxcd>
			Marker16463	<lmxll>
			Marker16468	<nnxnp>
			Marker16472	<nnxnp>
			Marker16473	<lmxll>
			Marker16474	<abxcd>
			Marker16476	<abxcd>
			Marker16478	<efxeg>
			Marker16480	<lmxll>
			Marker16487	<abxcd>
			Marker16488	<lmxll>
			Marker16495	<nnxnp>
			Marker16496	<abxcd>
			Marker16499	<lmxll>
			Marker1650	<efxeg>
			Marker16504	<abxcd>
			Marker16506	<nnxnp>
			Marker16507	<nnxnp>
			Marker16508	<nnxnp>
			Marker16511	<hkxhk>
			Marker16512	<nnxnp>
			Marker16513	<nnxnp>
			Marker16514	<nnxnp>
			Marker16520	<nnxnp>
			Marker16530	<abxcd>
			Marker16532	<efxeg>
			Marker16534	<efxeg>
			Marker16538	<nnxnp>
			Marker16539	<abxcd>
			Marker16550	<lmxll>
			Marker16553	<nnxnp>
			Marker16557	<efxeg>
			Marker16565	<abxcd>
			Marker16566	<lmxll>
			Marker16572	<lmxll>
			Marker16574	<nnxnp>
			Marker16579	<efxeg>
			Marker16582	<nnxnp>
			Marker16585	<nnxnp>
			Marker16588	<hkxhk>
			Marker16590	<lmxll>
			Marker16592	<hkxhk>
			Marker16595	<lmxll>
			Marker16598	<nnxnp>
			Marker16602	<nnxnp>
			Marker16611	<lmxll>
			Marker16617	<nnxnp>
			Marker16627	<abxcd>
			Marker16629	<lmxll>
			Marker16650	<efxeg>
			Marker16656	<abxcd>
			Marker16663	<lmxll>
			Marker16669	<efxeg>
			Marker1667	<nnxnp>
			Marker16670	<nnxnp>
			Marker16674	<nnxnp>
			Marker16677	<nnxnp>
			Marker16678	<nnxnp>
			Marker1668	<nnxnp>
			Marker16688	<abxcd>
			Marker16689	<nnxnp>
			Marker16699	<lmxll>
			Marker16701	<lmxll>
			Marker16707	<hkxhk>
			Marker16710	<nnxnp>
			Marker16712	<hkxhk>
			Marker16714	<lmxll>
			Marker16715	<nnxnp>
			Marker16729	<efxeg>
			Marker16733	<lmxll>
			Marker16737	<efxeg>
			Marker16746	<nnxnp>
			Marker16748	<nnxnp>
			Marker16753	<abxcd>
			Marker16756	<nnxnp>
			Marker16762	<lmxll>
			Marker16764	<nnxnp>
			Marker16774	<nnxnp>
			Marker16775	<nnxnp>
			Marker16776	<nnxnp>
			Marker16777	<lmxll>
			Marker1678	<nnxnp>
			Marker16784	<abxcd>
			Marker16790	<nnxnp>
			Marker16791	<nnxnp>
			Marker16794	<nnxnp>
			Marker16803	<lmxll>
			Marker16807	<nnxnp>
			Marker16809	<abxcd>
			Marker16811	<nnxnp>
			Marker16812	<nnxnp>
			Marker16819	<lmxll>
			Marker16820	<abxcd>
			Marker16822	<abxcd>
			Marker16825	<nnxnp>
			Marker16829	<nnxnp>
			Marker1683	<lmxll>
			Marker16844	<abxcd>
			Marker16850	<nnxnp>
			Marker16860	<nnxnp>
			Marker16861	<abxcd>
			Marker16862	<abxcd>
			Marker16868	<efxeg>
			Marker16871	<nnxnp>
			Marker16872	<abxcd>
			Marker16878	<nnxnp>
			Marker16879	<lmxll>
			Marker16883	<nnxnp>
			Marker16884	<abxcd>
			Marker16886	<nnxnp>
			Marker16890	<nnxnp>
			Marker16891	<efxeg>
			Marker16893	<nnxnp>
			Marker16894	<lmxll>
			Marker16900	<lmxll>
			Marker16902	<lmxll>
			Marker16905	<nnxnp>
			Marker16911	<nnxnp>
			Marker16916	<efxeg>
			Marker16923	<lmxll>
			Marker16932	<efxeg>
			Marker16938	<lmxll>
			Marker16939	<abxcd>
			Marker16941	<nnxnp>
			Marker16944	<nnxnp>
			Marker16954	<nnxnp>
			Marker16955	<lmxll>
			Marker16956	<lmxll>
			Marker16960	<nnxnp>
			Marker16966	<nnxnp>
			Marker16968	<lmxll>
			Marker1697	<lmxll>
			Marker16972	<lmxll>
			Marker1698	<efxeg>
			Marker16984	<nnxnp>
			Marker16985	<nnxnp>
			Marker16999	<efxeg>
			Marker17002	<abxcd>
			Marker17005	<nnxnp>
			Marker17008	<lmxll>
			Marker17015	<lmxll>
			Marker17016	<lmxll>
			Marker1702	<efxeg>
			Marker17023	<nnxnp>
			Marker17028	<efxeg>
			Marker17031	<lmxll>
			Marker17032	<nnxnp>
			Marker1704	<lmxll>
			Marker17041	<nnxnp>
			Marker17042	<nnxnp>
			Marker17043	<lmxll>
			Marker17044	<nnxnp>
			Marker17047	<hkxhk>
			Marker17055	<lmxll>
			Marker1706	<lmxll>
			Marker17067	<lmxll>
			Marker1707	<nnxnp>
			Marker17078	<efxeg>
			Marker17079	<nnxnp>
			Marker17080	<nnxnp>
			Marker17083	<hkxhk>
			Marker17085	<nnxnp>
			Marker17086	<lmxll>
			Marker17093	<lmxll>
			Marker17099	<nnxnp>
			Marker17101	<nnxnp>
			Marker17102	<nnxnp>
			Marker17112	<efxeg>
			Marker17115	<efxeg>
			Marker17117	<abxcd>
			Marker17123	<efxeg>
			Marker17127	<lmxll>
			Marker17132	<lmxll>
			Marker17134	<abxcd>
			Marker17140	<lmxll>
			Marker1715	<lmxll>
			Marker17158	<lmxll>
			Marker17159	<nnxnp>
			Marker17160	<lmxll>
			Marker17163	<efxeg>
			Marker17166	<hkxhk>
			Marker17170	<nnxnp>
			Marker1718	<lmxll>
			Marker17182	<nnxnp>
			Marker17184	<lmxll>
			Marker17193	<lmxll>
			Marker17196	<efxeg>
			Marker17198	<abxcd>
			Marker17201	<nnxnp>
			Marker17202	<nnxnp>
			Marker17216	<lmxll>
			Marker17217	<nnxnp>
			Marker1722	<efxeg>
			Marker17221	<hkxhk>
			Marker17224	<nnxnp>
			Marker17225	<nnxnp>
			Marker17227	<abxcd>
			Marker17231	<lmxll>
			Marker17239	<lmxll>
			Marker17243	<lmxll>
			Marker17244	<hkxhk>
			Marker17254	<nnxnp>
			Marker17258	<hkxhk>
			Marker1726	<efxeg>
			Marker17267	<lmxll>
			Marker17270	<lmxll>
			Marker17273	<abxcd>
			Marker17277	<lmxll>
			Marker17279	<efxeg>
			Marker17285	<lmxll>
			Marker17287	<efxeg>
			Marker17293	<nnxnp>
			Marker17296	<lmxll>
			Marker17299	<lmxll>
			Marker17301	<lmxll>
			Marker17308	<lmxll>
			Marker17315	<lmxll>
			Marker17319	<nnxnp>
			Marker17320	<lmxll>
			Marker17323	<lmxll>
			Marker17326	<lmxll>
			Marker17335	<hkxhk>
			Marker17336	<hkxhk>
			Marker17340	<efxeg>
			Marker17348	<abxcd>
			Marker17349	<lmxll>
			Marker1735	<lmxll>
			Marker17351	<nnxnp>
			Marker17352	<nnxnp>
			Marker17363	<abxcd>
			Marker17365	<lmxll>
			Marker17370	<abxcd>
			Marker17373	<abxcd>
			Marker17374	<lmxll>
			Marker17378	<nnxnp>
			Marker17387	<nnxnp>
			Marker17391	<lmxll>
			Marker17393	<abxcd>
			Marker17394	<lmxll>
			Marker17398	<efxeg>
			Marker17406	<abxcd>
			Marker17407	<efxeg>
			Marker17409	<nnxnp>
			Marker17412	<abxcd>
			Marker17417	<abxcd>
			Marker1742	<lmxll>
			Marker17422	<efxeg>
			Marker17423	<nnxnp>
			Marker17426	<nnxnp>
			Marker17427	<nnxnp>
			Marker17439	<nnxnp>
			Marker1744	<lmxll>
			Marker17442	<lmxll>
			Marker17443	<lmxll>
			Marker17445	<nnxnp>
			Marker17447	<nnxnp>
			Marker17449	<lmxll>
			Marker17456	<abxcd>
			Marker17457	<efxeg>
			Marker17463	<nnxnp>
			Marker17464	<lmxll>
			Marker17465	<efxeg>
			Marker17467	<abxcd>
			Marker17471	<lmxll>
			Marker17473	<nnxnp>
			Marker17475	<lmxll>
			Marker1748	<abxcd>
			Marker17484	<lmxll>
			Marker17485	<nnxnp>
			Marker17488	<lmxll>
			Marker17493	<abxcd>
			Marker17494	<lmxll>
			Marker17498	<nnxnp>
			Marker1750	<lmxll>
			Marker17503	<efxeg>
			Marker17504	<efxeg>
			Marker17507	<nnxnp>
			Marker17520	<efxeg>
			Marker17528	<efxeg>
			Marker17537	<lmxll>
			Marker17539	<nnxnp>
			Marker17541	<abxcd>
			Marker17549	<lmxll>
			Marker1755	<efxeg>
			Marker17556	<abxcd>
			Marker17561	<nnxnp>
			Marker17572	<nnxnp>
			Marker17574	<nnxnp>
			Marker17575	<abxcd>
			Marker17577	<nnxnp>
			Marker17578	<nnxnp>
			Marker17580	<hkxhk>
			Marker17582	<efxeg>
			Marker17586	<lmxll>
			Marker17587	<nnxnp>
			Marker17589	<lmxll>
			Marker17593	<nnxnp>
			Marker17596	<lmxll>
			Marker17597	<hkxhk>
			Marker17598	<nnxnp>
			Marker17601	<nnxnp>
			Marker17605	<efxeg>
			Marker17606	<nnxnp>
			Marker17609	<lmxll>
			Marker17610	<nnxnp>
			Marker17613	<lmxll>
			Marker17617	<efxeg>
			Marker17625	<nnxnp>
			Marker17628	<efxeg>
			Marker17630	<abxcd>
			Marker17636	<efxeg>
			Marker17641	<abxcd>
			Marker17648	<lmxll>
			Marker1765	<efxeg>
			Marker17650	<efxeg>
			Marker17651	<nnxnp>
			Marker17654	<lmxll>
			Marker17657	<abxcd>
			Marker17660	<nnxnp>
			Marker17662	<efxeg>
			Marker17664	<nnxnp>
			Marker17671	<efxeg>
			Marker17676	<nnxnp>
			Marker17679	<nnxnp>
			Marker17682	<efxeg>
			Marker17683	<lmxll>
			Marker17688	<efxeg>
			Marker17689	<lmxll>
			Marker17690	<nnxnp>
			Marker17692	<nnxnp>
			Marker17697	<abxcd>
			Marker17701	<nnxnp>
			Marker17707	<nnxnp>
			Marker17712	<efxeg>
			Marker17720	<nnxnp>
			Marker17721	<nnxnp>
			Marker17722	<nnxnp>
			Marker17727	<lmxll>
			Marker17730	<abxcd>
			Marker17731	<nnxnp>
			Marker17735	<nnxnp>
			Marker17736	<lmxll>
			Marker17737	<lmxll>
			Marker1774	<efxeg>
			Marker1775	<lmxll>
			Marker17752	<lmxll>
			Marker17760	<abxcd>
			Marker17761	<abxcd>
			Marker17768	<nnxnp>
			Marker1777	<abxcd>
			Marker17776	<nnxnp>
			Marker1778	<nnxnp>
			Marker17792	<lmxll>
			Marker17798	<nnxnp>
			Marker17799	<efxeg>
			Marker1780	<lmxll>
			Marker17803	<lmxll>
			Marker1781	<hkxhk>
			Marker17811	<nnxnp>
			Marker17816	<efxeg>
			Marker17820	<nnxnp>
			Marker17822	<nnxnp>
			Marker17824	<nnxnp>
			Marker17833	<nnxnp>
			Marker17834	<efxeg>
			Marker17836	<nnxnp>
			Marker17838	<lmxll>
			Marker17839	<abxcd>
			Marker1784	<nnxnp>
			Marker17846	<nnxnp>
			Marker17862	<nnxnp>
			Marker17866	<lmxll>
			Marker17868	<lmxll>
			Marker178687	<lmxll>
			Marker17876	<efxeg>
			Marker17879	<nnxnp>
			Marker17885	<nnxnp>
			Marker17889	<efxeg>
			Marker17892	<hkxhk>
			Marker17899	<hkxhk>
			Marker17914	<lmxll>
			Marker17915	<nnxnp>
			Marker17916	<nnxnp>
			Marker17918	<nnxnp>
			Marker17920	<nnxnp>
			Marker17922	<nnxnp>
			Marker17928	<lmxll>
			Marker17936	<nnxnp>
			Marker17939	<lmxll>
			Marker17945	<nnxnp>
			Marker17948	<nnxnp>
			Marker17949	<lmxll>
			Marker17951	<abxcd>
			Marker17953	<abxcd>
			Marker17959	<efxeg>
			Marker17960	<lmxll>
			Marker17964	<lmxll>
			Marker17965	<nnxnp>
			Marker17981	<lmxll>
			Marker17985	<lmxll>
			Marker17986	<abxcd>
			Marker17987	<efxeg>
			Marker17993	<nnxnp>
			Marker1800	<nnxnp>
			Marker18001	<lmxll>
			Marker18002	<abxcd>
			Marker18025	<nnxnp>
			Marker18027	<efxeg>
			Marker18034	<nnxnp>
			Marker18038	<nnxnp>
			Marker18044	<abxcd>
			Marker18046	<lmxll>
			Marker18051	<hkxhk>
			Marker18062	<abxcd>
			Marker18065	<lmxll>
			Marker1807	<efxeg>
			Marker18077	<nnxnp>
			Marker18078	<efxeg>
[truncated: 8,964 more rows]
