# Supplementary material for: Linkage mapping aided by de novo genome and transcriptome assembly in Portunus trituberculatus: applications in growth-related QTL and gene identification
Source: Sci Rep. 2017 Aug 11;7:7874. doi: 10.1038/s41598-017-08256-8 (PMC5554138; doi:10.1038/s41598-017-08256-8)
Supplement: Supplementary file 7 — Table S6 Sequences of the mapped markers [file 41598_2017_8256_MOESM7_ESM.xls]

## Sheet: outfile
Table S6 Sequences of the mapped markers.
The '[ ]' represents the type of the SNP and the number represents the location of the SNP
>Marker411
CTTTTTAATAAGGTAATGCTACTTTTATTCACTCTGTCAATTGGTCAGCTGCTCCACTGATTAATCACCTGTTCAGCAAAGCTTTCACTATTGACAAAGAXXXXXXXXXXACAGACTGGTGAAGAAAAAGCATGCATTGAATATTCACGCCAAAAAAA-TACCGTTACTCGTGCTGGGATAAGTAAGGTTTCAGACACAAATAGAAATAAT
CTTTTTAATAAGGTAATGCTACTTTTATTCACTCTGTCAATTGGTCAGCTGCTCCACTGATTAATCACCTGTTCAGCAAAGCTTTCACTATTGACAAAGAXXXXXXXXXX-CAGACTGGTGAAGAAAAAGCATGCATTGAATACTCACGCCAAAAAAATTACCGTTACTCGTGCTGGGATAAGTAAGGTTTCAGACACAAATAGAAATAAT
144[T/C]
>Marker609
TTAATTTTATCAGAGTAAAAAAACTAACTTTTTGAGCTTGTTACATACTTGATGTTGTCACTCGCTACATTATATACACTAGCTCAGGTGGCACTAGGCTXXXXXXXXXXTTCACTATGAAAAATATTTGCAGATAGTATCACTGGCAATGTCATATCCATCATCATCACTACAGTAGCTCAGTATTGTATTGCTGTCATTGCTAATGAT
TTAATTTTATCAGAGTAAAAAAACTAACTTTTTGAGCTTGTTACATACTTGATGTTGTCACTCGCTACATTATATACACTAGCTCAGGTGGCACTAGGCTXXXXXXXXXXTTCACTGTGAAAAATATTTGCAGATAGTATCACTGGCAATGTCATATCCATCATCATCACTACAGTAGCTCAGTATTGTATTGCTGTCATTGCTAATGAT
TTAATTTTATCAGAGTAAAAAAACTAACTTTTTGAGCTTGTTACATACTTGATGTTGTCACTCGCTACATGATATACACTAGCTCAGGTGGCACTAGGCTXXXXXXXXXXTTCACTATGAAAAATATTTGCAGATAGTATCACTGGCAATGTCATATCCATCATCATCACTACAGTAGCTCAGTATTGTATTGCTGTCATTGCTAATGAT
71[T/G] 117[A/G]
>Marker510
CCTTTTTTTCAGGCCCCACAGGAAGTTGCTGATTTGCAGGATGTTTCACTTTCAAAACCAACTTCATTAACGAATTCTTAGAGTCACTGCAATTTTTCTCXXXXXXXXXXCCACTTCTTCCAAACTATTCTTCCGGTCTCCACACTCATAGTCAGTTGAGGCCTCTTGATACAGGTCTGCATGAGCTTCGGTCTCGCTGTTTTGTGAAAC
CCTTTTTTTCAGGCCCCACAGGAAGTTGCTGATTTGCAGGATGTTTCACTTTCAAAACCAACTTCATTAACGAATTCTTAGAGTCACTGCAATTTTTCTCXXXXXXXXXXCCACTTCTTCCAGACTATTCTTCCGGTCTCCACACTCATAGTCAGTTGAGGCCTCTTGATACAGGTCAGCATGAGCTTCGGTCTCGCTGTTTTGTGAAAC
123[A/G] 178[T/A]
>Marker547
TTGATTTAAGGACATCGGTATGAGAATAAAGCTGGAAGGCCAGATTGAGGTGGTTTTGGCATTTCAAGAGGAAAGACTAGGAGTGTGTGGGGAGGAGAATXXXXXXXXXXAGGTTTTGTTGATTGAAAGAACACAATGTATTGGGTGTCAAGTGAGGAAGGCACAAAATACCTATAGCATTGATGACTCCTGACGAGAACAGTGGAAAGA
TTGATTTAAGGACATCGGTATGAAAATAAAGCTGGAAGGTCAGATTGAGGTGGTTTTGGCATTTCAAGAGGAAAGACTAGGAGTGTGTGGGGAGGAGAATXXXXXXXXXXAGGTTTTGTTGATTGAAAGAACACAATGTATTGGGTGTCAAGTGAGGAAGGCACAAAATACCTATAGCATTGATGACTCCTGACGAGAACAGTGGAAAGA
TTGATTTGAGGACATCGGTATGAAAATAAAGCTGGAAGGCCAGATTGAGGTGGTTTTGGCATTTCAAGAGGAAAGACTAGGAGTGTGTGGGGAGGAGAATXXXXXXXXXXAGGTTTTGTTGATTGAAAGAACACAATGTATTGGGTGTCAAGTGAGGAAGGCACAAAATACCGATAGCATTGATGACTCCTGACGAGAACAGTGGAAAGA
TTGATTTAAGAACATCGGTATGAGAATAAAGCTGGAAGGCCAGATTGAGGTGGTTTTGGCATTTCAAGAGGAAAGACTAGGAGTGTGTGGGGAGGAGAATXXXXXXXXXXAGGTTTTGTTGATTGAAAGAACACAATGTATTGGGTGTCAAGTGAGGAAGGCACAAAATACCTATAGCATTGATGACTCCTGACGAGAACAGTGGAAAGA
8[A/G]11[G/A] 24[G/A] 40[C/T] 173[T/G]
>Marker688
TTAATTTTGGGGAGTTGTCCAATATCATGATTGTATTCTTATTCCCTCTTCAGCACCTTGATTTCTTGTATATTGTTTTTTTCTTTAATTTCTTCAACACXXXXXXXXXXGTATTCATCTTTACCATCAATAAAAGTTTTTATATCCATCCCTATTCTTATATGCTAGTAACTGCATAATCTAGACATTACACCTCTCATCCAAAATGCT
CTAATTTTGGGGAGTTGTCCAATATCATGATTGTATTCTTATTCCCTCTTCAGCACCTTGATTTCTTGTATATTGTTTTTTTCTTTAATTTCTTCAACACXXXXXXXXXXGTATTCATCTTTACCATCAATAAAAGTTTTTATATCCATCCCTATTCTTATATGCTAGTAACTGCATAATCTAGACATTACACCTCTCATCCAAAATGCT
1[T/C]
>Marker970
TCAATTTTCAGGAATGCAATTCTACTACAAACTCACTAAGAAACGATTATCTAAACATCTTACATTTAAATATTAGATTGTTACACAAAAACTTTAATTCXXXXXXXXXXCACTAAGCATATTTACTCCATAGAAGGTTATACTCCATTTCACTAAATTAGAACTGAGATAGCATGGTGGGATTACTATCTACACCAAAAATATAATAAA
TCAATTTTCAGGAATGCAATTCTACTACAAACTCACTAAGAAACGATTATCTAAACATCTTACATTTAAATATTAGATTGTTACACAAAAACTTTAATTCXXXXXXXXXXCACTAAGCATATTTACTCCATAGAAGGTTATACTCCATTTCACTAAATTAGAACTGAGATAGCATGGTGGGATTACTATCTACACCAAAAATATGATAAA
TCAATTTTCAAGAATGCAATTCTACTACAAACTCACTAAGAAACGATTATCTAAACATCTTACATTTAAATATTAGATTGTTACACAAAAACTTTAATTCXXXXXXXXXXCACTAAGCATATTTACTCCATAGAAGGTTATACTCCATTTCACTAAATTAGAACTGAGATAGCATGGTGGGATTACTATCTACACCAAAAATATGATAAA
11[G/A] 205[A/G]
>Marker614
AATGTTCGCTTTCCTGTTCTAAGCTTATAAAATAACGCTGCCATTTATGAATACTGGAAGTTGAAACCAGATATTCGTCTCAAATATGTGCAAGAAATCCXXXXXXXXXXTATTGAAGATTCCTTCGACGAGGGTTTCATACAAATACCCAATTTAGCTCTTAAAAGATCAGTGTGGCACGTGACGGGACGGGAGACAGAGCAGAGAAAG
AATGTTCGCTTTCCTGTTCTAAGCTTACAAAATAACGCTGCCATTTATGAATACTGGAAGTTGAAACCAGATATTCGTCTCAAATATGTGCAAGAAATCCXXXXXXXXXXTATTGAAGATTCCTTCGACGAGGGTTTCATACAAATACCCAATTTAGCTCTTAAAAGATCAGTGTGGCACGTGACGGGACGGGAGACAGAGCAGAGAAAG
28[T/C]
>Marker867
GTATTTTTATAACTTTTTGTATAGATTGCCTCATTAAAATGTGTGCATTCTTTTACAGCAGCTAACTGAAATATATTTTTTTTTCTTTTCATATCTTAACXXXXXXXXXXATCCAATTGGATTTTCAGATGAACATCTTTTCTCCATTATCTGTTCTTATGGTTAAGATCTGAAAAGAGAAAAATGGAAGAGTTGTCTGCTGTAAAAGAG
GTATTTTTATAACTTTTTGTATAGATTGCCTCATTAAAATGTGTGCATTCTTTTACAGCAGCTAACTGAAATATATATTTTTTTCTTTTCATATCTTAACXXXXXXXXXXATCCAATTGGATTTTCAGATGAACATCTTTTCTCCATTATCTGTTCTTATGGTTAAGATCTGAAAAGAGAAAAATGGAAGAGTTGTCTGCTGTAAAAGAG
77[T/A]
>Marker757
TTAATGTGTATTACTGGAGTTACTAGTGAGACGAGTGAAAATGCTAAACAAAGGCTGGAAATATTGTAGGATTAAATGTAATGGATTGGATATTACTGGAXXXXXXXXXXGAAATAATAGATATTACTGGAGTTATTAGTGGGAGGAGTGGAAATGCTAAGAAAGGCTGGAAATATTGTCGGAGTGAGTGCATGGATTGGTAAAAATAAC
TTAATGTGTATTACTGGAGTTACTAGTGAGACGAGTGAAAAAGCTAAACAAAGGCTGGAAATATTGTAGGATTAAATGTAATGGATTGGATATTACTGGAXXXXXXXXXXGAAATAATAGATATTACTGGAGTTATTAGTGGGAGGAGTGGAAATGCTAAGAAAGGCAGGAAATATTGTAGGAGTGAGTGCATGGATTGGTAAAAATAAC
42[T/A] 168[T/A] 180[C/A]
>Marker725
CATCTTTTCCTTCCTTCCTTGTCTACCATCTTCCCCTTTCCCTGACCGTGCCCTCCTTGTTTTTCTTCCGTTCCCTGAGCATCCTCCTCTTGTCCCATCAXXXXXXXXXXCACTTCGCTTCGCTCCCTCACCTGCAAGTAAAGAGAAAGTTTTCAGTCAGTATCTAATATAGATTAAGTAGGGTAGTCTGTATATGGACACTTGATAAAA
CATCTTTTCCTTCCTTCCTTGTCTACCATCTTCCTCTTTCCCTGACCGTGCCCTACTTGTTTTTCTTCCGTTCCCTGAGCATCCTCCTCTTGTCCCATCAXXXXXXXXXXCACTTCGCTTCGCTCCCTCACCTGCAAGTAAAGGGAAAGTTTTCAGTCAGTATCTAATATAGATTTAGTAGGGTAGTCTGTATATGGACACTTGATAAAA
CATCTTTTCCTTCCTTCCTTGTCTACCATCTTCCCCTTTCCCTGACCGTGCCCTCCTTGTTTTTCTTCCGTTCCCTGAGCATCCTCCTCTTGTCCCATCAXXXXXXXXXXCACTTCGCTTCGCTCCCTCACCTGCAAGTAAAGGGAAAGTTTTCAGTCAGTATCTAATATAGATTTAGTAGGGTAGTCTGTATATGGACACTTGATAAAA
35[C/T] 55[C/A] 144[A/G] 176[A/T]
>Marker925
TGTTATTTTATCCCCTAGATCTACAAACACATCCCCACAAAACCTCGGTCACTTCCACTATAGTCATTTTTAAACGTAATGGCTACAAATAATTCAGGTG-XXXXXXXXXXTCAGTCACTTCCACTAGTCTTTTGAAACGCTGTAGTTGTTCCTTAAAGGCTTCGAAGATAACTCAGCTTCCCAAGTGTGTTTTTCTTATTGATCATGAAG
TGTTATTTTATCCCCTAGATCTACAAACACGTCCCCACAAAACCTCGGTCACTTCCACTATAGTCA-TTTTAAACGTAATGGCTACAAATAATTCAGGTGTXXXXXXXXXXTCAGTCACTTCCACTAGTCTTTTAAAACGCTGTAGTTGTTCCTTAAAGGCTTCGAAGATAACTCAGCTTCCCAAGAGTGTTTTTCTTATTGATCATGAAG
TGTTATTTTATCCCCTAGATCTACAAACACGTCCCCACAAAACCTCGGTCACTTCCACTATAGTCATTTTTAAACGTAATGGCTACAAATAATTCAGGTT-XXXXXXXXXXTCAGTCACTTCCACTAGTCTTTTGAAACGCTGTAGTTGTTCCTTAAAGGCTTCGAAGATAACTCAGCTTCCCAAGAGTGTTTTTCTTATTGATCATGAAG
TGTTATTTTATCCCCTAGATCTACAAACACATCCCCACAAAATCTCGGTCACTTCCACTGTAGTCA-TTTTAAACGTAATGGCTACAAATAATTCAGGTGTXXXXXXXXXXTCAGTCACTTCCACTAGTCTTTTGAAACGCTGTAGTTGTTCCTTAAAGGCTTCGAAGATAACTCAGCTTCCCAAGAGTGTTTTTCTTATTGATCATGAAG
31[A/G] 43[C/T] 60[A/G] 100[G/T] 135[G/A] 187[T/A]
>Marker892
TTTATTTGTCTTTGTTTTGAGTGGAGTGAAATTAATTGACGGATTATTAACGACTACTGACTAACTTTTTCGTATTTTGGTATTTGATGTGTAACTGGATXXXXXXXXXXGGATTAGTAATAACTTCCCTTCCCTCCACATCCTCCTCTCCCTATTCCTCTCCCATTACAAAACATATCACCTGAATGCAAACTTGTATGGTTTATGAAT
TTTATTTGTCTTTGTTTTGAGTGGAGTGAAATTAATTGACGGATTATTAACGACTACTGACTAACTTTTTCGTATTTTGGTATTTGATGTGTAACTGGATXXXXXXXXXXGGATTAGTAATAACTTCCCTTCCCTCCACATCCTCCTCTCCCTATTCCTCTCCCATTACAAAACATATCACCTGAATGCAAACTTGTATGGTTAATGAAT
204[T/A]
>Marker1069
CTTATCGATATTAATTTCAAAGACCGCATATTATTAATCAGGTCTGTATTGATGTTCTTTTTACTACTGATGTCACAAAATAACCGTTAAGCTATTTATTXXXXXXXXXXGGCGAAGTGTTTGGGAATACGGTTTACTGACACAGCACCGACATGACACACGTAACAGACCGTAATTGAGACACGGAGGAACACAAAGGAAGAGCGAAGA
CTTATCAATATTAATTTCAAAGACCGCATATTATTAATCAGGTCTGTATTGATGTTCTTTTTACTACTGATGTCACAAAATAACCGTTAAGCTATTTATTXXXXXXXXXXGGCGAAGTGTTTGGGAATACGGTTTACTGACACAGCACCGACATGACACACGTAACAGACCGTAGTTGAGACACGGAGGAACACAAAGGAAGAGCGAAGA
7[G/A] 175[A/G]
>Marker1990
TGTTTTTGAGTCCCGTATACCGAAACCTTTACTGTATAACACCTCCACTCCATTCAAAAGCGTATAGATGAAGCTACACGTGCTTTTTTATGGTGTTTTTXXXXXXXXXXAGAATCGTGACAACCCACGTAATCATCTCTGTGGTCTTTTGAAATAGCTGCGGTGAGAGAGTAAAGCGTTTCTGAATTATCTAAGTATGTTACGTTTTAT
TGTTTTTGAGTCCCGTATACCGAAACCTTTACTGTATAACACCTCCACTCCATTCAAAAGCGTATAGATGAAGCTACACGTGCTTTTTTATGGTGTTTTTXXXXXXXXXXAGAATCGTGACAACCCACGTAAACATCTCTGTGGTCTTTTGAAATAGCTGCGGTGAGAGAGTAAAGCGTTTCTGAATTATCTAAGTATGTTACGTTTTAT
TGTTTTTGAGTCCCGTATACCGAAACCTTTACTGTATAACACCTCCACTCCATTCAAAAGCGTATAGTTGAAGCTACACGTGCTTTTTTATGGTGTTTTTXXXXXXXXXXAGAATCGTGACAACCCACGTAATCATCTCTGTGGTCTTTTGAAATAGCTGTGGTGAGAGAGTAAAGCGTTTCTGAATTATCTAAGTATGTTACGTTTTAT
68[A/T] 133[T/A] 161[C/T]
>Marker785
TAACCTTGACCGACCACAAAGTCAGGCCAGTAATCCAGGTGTAGTATTGCAATCCAATATGATCCCCACCAATTGTTGCGGTCACCTATATCATCTTTTAXXXXXXXXXXTATGGCGATTAATGACTGTAATCCCGAGCCATTCATTAACTCTAGGTCAAGCTGCACACACATTCTATCTCCCTTCATCCAACTCACGCCCTCAAAAAAT
TAACCTTGACCGACCACAAAGTCAGGCCAGTAATCCAGGTGTAGTATTGCAATCCAATATGATCCCCACCAATTGTTGCGGTCACCTATATCATATTTTAXXXXXXXXXXTATGGCGATTAATGACTGTAATCCCGAGCCATTCATTAACTCTAGGTCAAGCTGCACACACATTCTATCTCCCTTCATCCAACTCACGCCCTCAAAAAAT
95[C/A]
>Marker872
TGTTATCTAGTAAGTGAATAAAGGCTACAGTATGGAGGCAGACATCCCAAATGGTCTCCAGCTGGCGGGATTGGTCAAGGATGTGTGATGTCACCAGGCTXXXXXXXXXXTAGGATAAAAATAGTCCTCTGTAGGATTAGGAGAGAGAACAGAGGAGTGAAAATGGACAATCGCGGGATAATGAAATAAGGAGAGTGAACAATGAATAAT
TGTTATCTAGTAAGTGAATAAAGGCTACAGTATGGAGGCAGACAACCCAAATGGTCTCCAGCTGGCGGGATTGGTCAAGGATGTGTGATGTCACCAGGCTXXXXXXXXXXTAGGATAAAAATAGTCCTCTGTTGGATTAGGAGAGAGAACAGAGGAGTGAAAATGGACAATCGCGGGATAATGAAATAAGGAGAGTGAACAATGAATAAT
45[T/A] 133[A/T]
>Marker711
GTTTATCCACCTCGTCCTTCAGGTGAGTGGCGGAGCTGGTGGCAAACTGGAGTGTGATGATCTGCAGGACCGTTAGGGTTATGTTCATGAGGAAGAGTCTXXXXXXXXXXGTTGGCAGGATGACAGAAATGAGGTGAGACTTCTTGGTCACAAACATCATCTCGTCAGTGTGCACGAACTGCTGCAGAGCCTCCTCGTTGGGGTAGAAGA
GTTTATCCACCTCGTCCTTCAGGTGAGTGGCGGAGCTGGTGGCAAACTGGAGTGTGATGATCTGCAGGACCGTTAGGGTTATGTTCATGAGGAAGAGTCTXXXXXXXXXXGTTGGCAGGATGACGGAAATGAGGTGAGACTTCTTGGTCACAAACATCATCTCGTCAGTGTGCACGAACTGCTGCAGAGCCTCCTCGTTGGGGTAGAAGA
125[A/G]
>Marker1113
GTTTAATTCTTGCGTTACAGTGTTGGAAGGAACAGTGCTGAAAGAAAGAAGAAAGCCTTGTGCAGCGAGGCTGCAGGAGGAGGGGAGGCATGCAGTTAGAXXXXXXXXXXACAGTCAGTCAGAGCAGGGGAGGCGATGACAAAAAATGCCTTTTTTATTCTACCCTATCTAATAGAACTGTGTGAGTAGATCCCCCAAATTCATAAGAAG
GTTTAATTCTTGCGTTACAGTGTTGGAAGGAACAGTGCTGAAAGAAAGAAGAAAGCCTTGTGTAGCGAGGCTGCAGGAGGAGGGGAGGCATGCAGTTAGAXXXXXXXXXXACAGTCAGTCAGAGCAGGGGAGGCGATGACAAAAAATGCCTTTTTTATTCTACCCTATCTAATAGAACTGTGTGAGTAGATCCCCCAAATTCATAAGAAG
GTTTAATTCTTGCGTTACAGTGTTGGAAGGAACAGTGCCGAAAGAAAGAAGAAAGCCTTGTGCAGCGAGGCTGCAGGAGGAGGGGAGGCATGCAGTTAGAXXXXXXXXXXACAGTCAGTCAGAGCAGGGGAGGCGATGACAAAAAATGCCTTTTTTATTCTACCCTATCTAATAGAACTGTGTGAGTAGATCCCCCAAATTCATAAGAAG
39[T/C] 63[C/T]
>Marker879
ATCATAATTGTCTAGTAATTAAGTTAACCATCAATTAACAATTACCGACCGACCCATTCATTATACATTCGTGCCTAACTAATAATCACATAAAATCATAXXXXXXXXXXACTACCTATCTGGCAACTTTGTATTACCAGGCAGATAACGACGCACACTATCAAACAAACTATCTCTCAGTTACGCCGCAACTTCCGCGAGACCATTAAT
ATCATAATTGCCTAGTAATTAAGTTAACCATCAATTAACAATTACCGACCGACCCATTCATTATACATTCGTGCCTAACTAATAATCACATAAAATCATAXXXXXXXXXXACTACCTATCTGGCAACTTTGTATTACCAGGCAGATAACGACGCACACTATCAAACAAACTATCTCTCAGTTACGCCGCAACTTCCGCGAGACCATTAAT
11[T/C]
>Marker1650
TTTCCTCTTTGCTGAAAGTTTGCCTACATTCAGCCTGTTCCTGAAAAGGGTTACCGTTCTAAACCCTCAAAATACCCCCCTATTGCTTTAATCTATTGCTXXXXXXXXXXTTGTCGAGTGGTTTAGAGTTACCTACATGTCACCATGATACCCAGGTTCTAGGTGGTTACACCCAAGATGAGCTTGGGTGGTGATATGGGCCCTAATATG
TTTCCTTTTTGCTGAAAGTTTGCCTACATTCAGCCTGTTCCTGAAAAGGGTTACCGTTCTAAACCCTCAAAATACCTCCCTATTGCTTTAATCTATTGCTXXXXXXXXXXTTGTCGAGTGGTTTAGAGTTACCTACATGTCACCATGATACCCAGGTTCTAGGTGGTTACACCCAAGATGAGCTTGGGTGGTGATATGGGCCCTAATATG
TTTCCTTTTTGCTGAAAGTTTGCCTACATTCAGCCTGTTCCTGAAAAGGGTTACCGTTCTAAACCCTCAAAATACCCCCCTATTGCTTTAATCTATTGCTXXXXXXXXXXTTGTCGAGTGGTTTAGAGTTACCTACATGTCACCATGATACCCAGGTTCTAGGTGGTTACACCCAAGATGAGCTTGGGTGGTGATATGGGCCCTAATATG
7[C/T] 77[C/T]
>Marker1146
TACAAATTGATATTATTAATAGTCATTTCTGGCAAATACATTAAAAGAAAAGTTAATCATAGCTAGCAAATGCATGAGTGAGATTCTCTCTCTCCATCAAXXXXXXXXXXTATTTAAATGTAATAGTTGGCAATGTAACCAAAGTGATCAAAATGCAGATGATACACTCATACTGACAAATATGTAGAAATAGCAGCAGGGCAAGAAAAG
TACAAATTGATATTATTAATAGTCATTTCTGGCAAATACATTAAAAGAAAAGTTAATCATAGCTAGCAAATGCATGAGTGAGATTCTCTCTGTCCATCAAXXXXXXXXXXTATTTAAATGTAATAGTTGGCAATGTAACCAAAGTGATCAAAATGCAGATGATACACTCATACTGACAAATATGTAGAAATAGCAGCAGGGCAAGAAAAG
92[C/G]
>Marker1014
TTGATACAGAAAAATAATTTTATCCATTATTTACCGTTTTACCTAACATATACTACCATTCTCTCATTCTCAGGTAAAAAAAAAAGTTCTACTTTGAATT-XXXXXXXXXX-TCTGCTCTCGTCTTGTTTCGTTTAATTATAGAAATATAAAAATATTTTATACTCTTCCACTTGATGTGAGGCATTTTACTGTCCTTTAGTAAAAAAAAAG
TTGATACAGAAAAATAATTTTATTCATTATTTACCGTTTTACCTAACATATACTACCATTCTCTCATTCTCAGGT-GAAAAAAAAGTTCTACTTTGAATTAXXXXXXXXXXATCTGCTCTCGTCTTGTTTCGTTTAATTATAGAAATATAAAAATATTTTATACTCTTCCACTTGATGTGAGGCATTTTACTGTCCTTTAGT-AAAAAAAAG
TTGATACAGAAAAATAATTTTATCCATTATTTACCGTTTTACCTAACATATACTACCATTCTCTCATTCTCAGGT-AAAAAAAAAGTTCTACTTTGAATTAXXXXXXXXXX-TCTGCTCTCGTCTTGTTTCGTTTAATTATAGAAATATAAAAATATTTTATACTCTTCCACTTGATGTGAGGCATTTTACTGTCCTTTAGTAAAAAAAAAG
24[C/T] 77[A/G]
>Marker937
ATCTCTGGTATGTTGTTGATGCCACTATATATGGCAGAATATTTCCACAAATCAAAACCAGTGAAGATTTAGGAATGTTAGTTAAAAGAATGGTGCACATXXXXXXXXXXAGTTTTTTGGTGCTTTAATGTAGTTGGACCTTACACTTATCAAGTATTAAGGGCCTCTCAGAAAATGTTATTTGATGCAAAGTTATTGGTTGCAAATATG
ATCTCTGGTATGTTGTTGATGCCACTATATATGGCAGAATATTTCCACAAATCAAAACCAGTGAAGATTTAGGAATGTTAGTTAAAAGAATGGTGCACATXXXXXXXXXXAGTTTTTTGGTGCTTTAATGTAGGTGGACCTTACACTTATCAAGTATTAAGGGCCTCTCAGAAAATGTTATTTGATGCAAAGTTATTGGTTGCAAATATG
134[T/G]
>Marker1219
TGTTGCAGTCGAGGACACCTGCATCTAACGTCACGATTAAACTCAAGATATTTACCCTAGAAACAATGCATCAAGATTAAGCATGTTGATCTGAGGCTGTXXXXXXXXXXCAGATATAGATATTCATGAGGAGAAAGTAATGATTCATGAGACAAGTAACTACATAACTAGGACAGGCATCGTGGGACTCACCGGAGGAAGAAGAGGAAG
TGTTGCAGTCGAGGACACCTGCATCTAACGTCACGATTAAACTCAAGATATTTACCCTAGAAACAATGCATCAAGATTAAGCATGTTGATCTGAGGCTGTXXXXXXXXXXCAGATATAGATATTCATGAGGAGAAAGTAATGATTCATGAGGCAAGTAACTACATAACTAGGACAGGCATCGTGGGACTCACCGGAGGAAGAAGAGGAAG
152[A/G]
>Marker1482
TTCATTGTAATATCCTTCACTGTAAAAACTCTACAAGCACCAACGAGGAAAGGAAGAGGAATTAAAAAGAATTACCAAGTGTCTATCAAGTTTACAAATGXXXXXXXXXXAGTTTAAAATTATACGAAAATAACCAGCTATTCTCTTTTTGCCTCCGTTCTAGCCAGCTTTTCCATCCTAGTTTATCTCTTACATTCCTGAGTGATAGAA
TTCATTGTAATATCCTTCACTGTAAAAACTCTACAAGCACCAACGAGGAAAGGAAGAGGGATTAAAAAGAATTACCAAGTGTCTATCAAGTTTACAAATGXXXXXXXXXXAGTTTAAAATTATACGAAAATAACCAGCTATTCTCTTTTTGTCTCCGTTCTAGCCAGCTTTTCCATCCTAGTTTATCTCTTACATTCCTGAGTGATAGAA
TTCATTGTAATATCCTTCACTGTAAAAACTCTACAAGCACCAACGAGGAAAGGAAGAGGGATTAAAAAGAATTACCAAGTGTCTATCAAGTTTACAAATGXXXXXXXXXXAGTTTAAAATTATACGAAAATAACCAGCTATTCTCTTTTTGCCTCCGTTCTAGCCAGCTTTTCCATCCTAGTTTATCTCTTACATTCCTGAGTGATAGAA
60[A/G] 152[C/T]
>Marker1101
CTTCATGGTGTCAGTAGTAACACCAGAAACGCAGGCAGCACCACCACCCATGACGTAAGCAACTACCTAACTACTGCTTCACCGGACTCCTAGTTGTTTCXXXXXXXXXXTACATTGAGCTCACTTTTTGCTTGCGCTTGCCGTGGGAGTTAAGCTTTCTTCATTCTCTCCGAGGCTAAGAATAAATCTTCATTAATGTAGATTAGTGTA
CTTCATGGTGTCAGTAGTAACACCAGAAACGCAGGCAGCACCACCACCCATGACGTAAGCAACTACCTAACTACTGCTTCACCGGACTCCTAGTTGTTTCXXXXXXXXXXTACATTGAGCTCACTTTTTGCTTGCGCTTGCCGTGGGAGTTAAGCTTTCTTCATTCTCTCCGAGGCAAAGAATAAATCTTCATTAATGTAGATTAGTGTA
177[T/A]
>Marker1549
TTAATAATATTGCACGATATTCTGCAGCTTCAGCTCCATTTCACATGCATGAGAGGCGGCTAACTAAGGTAATCTCCATATTATACTACACCTATTACAAXXXXXXXXXXATATTGAACGTAAGAATTAACCAGCCCCCAGTCTTACCTAACCTAACCAAAACGTAAGAATAATCTCCAATATAGTCAAAATATTCAACAATTAATCATA
TTAATAATATTGCACGATATTCTGCAGCTTCAGCTCCATTTCACATGCATGAGAGGCGGCTAACTAAGGTAATCTCCATATTATACTACACCTATTACAAXXXXXXXXXXATATTGAACGTAAGAATTAACCAGCCCCCAGTTTTACCTAACCTAACCAAAACGTAAGAATAATCTCCAAAATAGTCAAAATATTCACCAATTAATCATA
TTAATAATATTGCACGATATTCTGCAGCTTCAGCTCCATTTCACATGCATGAGAGGCGGCTAACTAAGGTAATCTCCATATTATACTACACCTATTACAAXXXXXXXXXXATATTGAACGTAAGAATTAACCAGCCCCCAGTCTTACCTAACCTAACCAAAACGTAAGAATAATCTCCAAAATAGTCAAAATATTCAACAATTAATCATA
143[C/T] 181[T/A] 198[A/C]
>Marker1179
TTATTCTAAT-GTCTCTACTGATGTATCCCGCGTTTCTTGTTTGGAATACGTGAGTTAGAACACAAACACACTGACAAAACTCGGTAGAAAATAAAATAGAXXXXXXXXXXTGAAAATGGAAGATGAAGGCGTGTAGAAAAGTTAGAGTAAGGAAAGAAGCCACAGATGAAAGACAAGACTTGAGAGGTAACAAGGACTATACGAAGAAGA
TTATTCTAATGGTCTCTACTGATGTATCCCGCGTTTCTTGTTTGGAATACGTGAGTTAGAACACAAACACACTGACAAAACTCGGTAGAAAATAAAATAG-XXXXXXXXXXTGAAAATGGAAGATGAAGGCGTGTAGAAAAGTTAGAGTAAGGAAAGAAGCCACAGATGAAAGACAAGACTTGAGAGGTAACAAGGACTATACGAAGAAGA
>Marker1055
TATGTTATTAGAATATTTTGGATATCCTAAATACATTATACTAACATCAACATTAAAAAACATCAACAGCTTTAAGTAGAATCACTAATAATCGTGAAAAXXXXXXXXXXACACCTTCCATTACAAACTGTTCACACATCGCTTATAACCACGCAGACATTCTTGAACGCCGACAAAAACCTTCAGTAGAGTCATCCAAACTTTAACTAT
TATGTTATTAGAATATTTTGGATATCCTAAATACATTATACTAACATCAACATTAAAAAACATCAACAGCTTTAAGTAGAATCACTAATAATCGTGAAAAXXXXXXXXXXACACCTTCCATCACAAACTGTTCACACATCGCTTATAACCACGCAGACATTCTTGAACGCCGACAAAAACCTTCAGTAGAGTCATCCAAACTTTAACTAT
122[T/C]
>Marker599
AACATAAAAGCAAAAGGAAAAAAAGAAGGAATGAAAGAGAGAGAGAGATAGGAGAATAGGAAAGATAACTATAGAAAAAAATAATAAAGAACATGACAAAXXXXXXXXXX-CAATTAAGAAATTATGTAGAGAAAAGAAAGGCAAATAAAAAAATATATAAAGCAAAGAAAAAACCGAAGCGTTGAGGGAAGAATAGAGCGATAAAATAAC
AACATAAAAGCAAAAGGAAAAAAAGAAGGAATGAAAGAGAGAGAGAGATAGGAGGATAGGAAAGATAACTATAGAAAAAAATAATAAAGAACTTGACAAAXXXXXXXXXX-CAATTAAGAAATTATATAGAGAAAAGAAAGGCAAATAAAAAAAAATATAAAGCAAAGAAAAAACCGAAGCGTTGAGGGAAGAATAGAGCGATAAAATAAC
AACATAAAAGCAAAAGGAAAAAAAGAAGGAATGAAAGAGAGAGAGAGATAGGAGGATAGGAAAGATAACTATAGAAAAAAATAATAAAGAACTTGACAAAXXXXXXXXXXACAATTAAGAAATTATGTAGAGAAAAGAAAGGCAAATAAAAAAA-ATATAAAGCAAAGAAAAAACCGAAGCGTTGAGGGAAGAATAGAGCGATAAAATAAC
AACATAAAAGCAAAAGGAAAAAAAGAAAGAATGAAAGAGAGAGAGAGATAGGAGGATAGGAAAGATAACTATAGAAAAAAATAATAAAGAACATGACAAAXXXXXXXXXX-CAATTAAGAAATTATGTAGAGAAAAGAAAGGCAAATAAAAAAAAATATAAAGCAAAGAAAAAACCGAAGCGTTGAGGGAAGAATAGAGCGATAAAATAAC
28[G/A] 55[A/G] 93[A/T] 127[G/A]
>Marker1897
AATACCGTATCTCACATTTGTGAACTTTCCTTGGGTATCAGCAAGCAGAAGTGTTGCAACATTTTTCTATGATAATCCATCAAAGGCGATTCCATTTTCAXXXXXXXXXXTATTTACATACATTTACAATGAACTTTTGAATAGTAACATAAATAGCCTGTTTTCTTTTACTTTTCAGTTGGCACTAAACAGACCTTTTGGAAAATCAAT
AATACCGTATCTCACATTTGTGAACTTTCCTTGGGTATCAGCAAGCAGAAGTGTTGCAACATTTTTCTATGATAATCCATCAAAGGCGACTCCATTTTCAXXXXXXXXXXTATTTACATACATTTACAATGAACTTTTGAATAGTAACATAAATAGCCTGTTTTCTTTTACTTTTCAGTTGGCACTAAACAGACCTTTTGGAAAATCAAT
90[T/C]
>Marker913
CATTTAAAAAGGAAGGTTTCATATCATTTATCCCTTCTTGGGTTACTCTCTCAGACCTCTTCGGGAACTGGCACCTTTGTAGAGATTTTTTTTTTAAATC-XXXXXXXXXXCTATCATAACCACTCAGGTCTCACTATCTTCCACTATCATCTTTACCTACACCATACTTATACCATGTGGGCTTTTCACGGGAATTTATGGGCTAAAGAG
CATTT-AAAAGGAAGGTTTCATATCATTTATCCCTTCTTGGGTTACTCTCTCAGACCTGTTCGGGAACTGGCACCTTTGTGGAGATTTTTTTTTTAAATCGXXXXXXXXXXCTATCATAACCACTCAGGTCTCACTGTCTTCCACTATCATCTTTACCTACACCATACCTATACCATGTGGGCTTTTCACGGGAATTTATGGGCTAAAGAG
CATTTAAAAAGGAAGGTTTCATATCATTTATCCCTTCTTAGGTTACTCTCTCAGACCTCTTCGGGAACTGGCACCTTTGTGGAGATTTTTTTTTTAAATC-XXXXXXXXXXCTATCATAACCACTCAGGTCTCACTATCTTCCACTATCATCTTTACCTACACCATACTTATACCATGTGGGCTTTTCACGGGAATTTATGGGCTAAAGAG
CATTTAAAAAGGAAGGTTTCATATCATTTATCCCTTCTTAGGTTACTCTCTCAGACCTCTTCGGGAACTGGCACCTTTGTAGAGATTTTTTTTTTAAATC-XXXXXXXXXXCTATCATAACCACTCAAGTCTCACTATCTTCCACTATCATCTTTACCTACACCATACTTATACCATGTGGGCTTTTCACGGGAATTTATGGGCTAAAGAG
40[G/A] 59[C/G] 81[A/G] 128[G/A] 137[A/G] 169[T/C]
>Marker2193
TATCTTTTCTCGTTATTTGTTTACATAAAGCTTGGGAGATGGGAAACATTATTTTTAACCCGATTTTCAGACTTGTTATGGAAGTAATGTGTTCGTTACGXXXXXXXXXXGATAGAGTGTATTTTTATTGCGTAATATGGAGCCTCCGAGAGCAGACATGGTATGTGCACGTGTTGTCAGAGCTCGAAGAGGTGAAGTTTCATAAATAAA
TATCTTTTCTCGTTATTTGTTTACATAAAGCTTGGGAGATGGGAAACACTATTTTTAACCTGATTTTCAGACTTGTTATGGAAGTAATGTGTTCGTTACGXXXXXXXXXXGATAGAGTGTATTTTTATTGCGTAATATGGAGCCTCCGGGAGCAGACATGGTATGTGCACGTGTTGTCAGAGCTGGAAGAAGTGAAGTTTCATAAATAAA
TATCTTTTCTCGTTATTTGTTTACATAAAGCTTGGGAGATGGGAAACACTATTTTTAACCTGATTTTCAGACTTGTTATGGAAGTAATGTGTTCGTTACGXXXXXXXXXXGATAGAGTGTATTTTTATTGCGTAATATGGAGCCTCCGGGAGCAGACATGGTATGTGCACGTGTTGTCAGAGCTGGAAGAGGTGAAGTTTCATAAATAAA
TATCTTTTCTCGTTATTTGTTTACATAAAGCTTGGGAGATGGGAAACACTATTTTTAACCTGATTTTCAGACTTGTTATGGAAGTAATGTGTTCGTTACGXXXXXXXXXXGATAGAGTGTATTTTTATTGCGTAATATGGAGCCTCCGGGAGCAGACATGGTATGTGCACGTGTTGTCAGAGCTCGAAGAGGTGAAGTTTCATAAATAAA
49[T/C] 61[C/T] 149[A/G] 185[C/G]191[G/A]
>Marker1775
ATTTTTGAGGAAAACTTACGTTGTTTAGAATTCACCAAGTCTCGTAACGACGGGTATCCTATCTTGGCGTGACATACATCATTCGGGGTAGATTTCCTTAXXXXXXXXXXCGCAACCATTAAGCAATGACGACATTAACGACGCCTTGCATATCCTTCGTTTGACTATAAAAGGGACATATTATTCTGTTTAACAAATGAAATAAATTTG
ATTTTTGAGGAAAACTTAAGTTGTTTAGAATTCACCAAGTCTCGTAACGACGGGTATCCTATCTTGGCGTGACATACATCATTCGGGGTAGATTTCCTTAXXXXXXXXXXCGCAACCATTAAGCAATGACGACATTAACGACGCCTTGCATATCCTTCGTTTGACTATAAAAGGGACATATTATTCTGTTTAACAAATGAAATAAATTTG
19[C/A]
>Marker1110
CTTATTCAAGTGTTAAGGATCATAGCGCAATATTCCTACGTGTTCTAATGCAAAGTTCAATAACACGTCATGCGGTGAAGGTCAGTTATAAGAAAATATAXXXXXXXXXXACCAATCAATAAATGTATGTAGGAATTGCAAGAACTAGAAATTGTCATGCTAGAAAAC--AAGACTTGAAAATTATTAAGCTACAAAACTTACATAGAAACG
CTTATTCAAGTGTTAAGGATCATAGCGCAATATTCCTACGTGTTCTTATGTAAAGTTCAATAACACGTCATGCGGTGAAGGTCAGTTATAAGAAGAAATAXXXXXXXXXX--CAATCAATAAATGTATGTAGGAATTGCAAGAAATAGAAATTGTCATGCTAGAAAACAAAAGACTTGAAAATTATTAAGCTACAAAACTTACATAGAAACG
47[A/T]51[C/T] 95[A/G]97[T/A] 145[C/A]
>Marker869
TGTATCTGCGTGGGAGAGAAAGAAAGATAGTCGAGGAAGAGCAGGAAAGAAGGGAGGGAGAAAAATGGGAAAAAGGGGAAGAGCTGCAAGAGGAGGATGAXXXXXXXXXXAAACATAATTGTAGAATAAAAAGGATATCAGATGAGGAGAGATGAAATGAATTTACAGGAAGACTGAAAGACAGAGATTTAGAGACTGTCAGTGAAACAA
TGTATCTGCGTGGGAGAGAAAGAAAGATAGTCGAGGAAGAGCAGGAAAGAAGGGAGGGAGAAAAATGGGAAAAAGGGGAAGAGCTGCAAGAGGAGGATGAXXXXXXXXXXAAACATAATTGTAGAATAGAAAGGAGATCAGATGAGGAGAGATGAAATGAATTTACAGGAAGACTGAAAGACAGAGATTTAGAGACTGTCAGTGAAACAA
TGTATCTGCGTGGGAGAGAAAGAAAGATAGTCGAGGAAGAGCAGGAAAGAAGGGAGGGAGAAAAATGGGAAAAAGGGGAAGAGCTGCAAGAGGAGGAGGAXXXXXXXXXXAAACATAATTGTAGAATAAAAAGGAGATCAGATGAGGAGAGATGAAATGAATTTACAGGAAGACTGAAAGACAGAGATTTAGAGACTGTCAGTGAAACAA
TGTATCTGCGTGGGAGAGAAAGAAAGATAGTCGAGGAAGAGCAGGAAAGAAGGGAGGGAGAAAAATGGGAAAAAGGGGAAGGGCTGCAAGAGGAGGAGGAXXXXXXXXXXAAACATAATTGTAGAATAAAAAGGAGATCAGATGAGGAGAGATGAAATGTATTTACAGGAAGACTGAAAGACAGAGATTTAGAGACTGTCAGTGAAACAA
82[A/G] 98[T/G] 129[A/G]136[T/G] 160[A/T]
>Marker987
TATTTATTGAAATACTTGTATTCTTGTTATGTATACTGTTTAATGTTATATTTTTGATACTTTAACCTTAAGTCTTTGCCCAGGGGGTGGGGTGGTAAGGXXXXXXXXXXCTTATAGCCTCTGGCTTCGTCGATGTTAACATCCGGGGTTGTGTAGTGGAGAAAATGCGCCCATAGTTCCGGGTTACGAAACCTTACGAGGTCCCGAGAG
TATTTATTGAAATACTTGTATTCTTGTTATGTATACTGTTTAATGTTATATTTTTGATACTTTAACCTTAAGTCTTTGCCCAGGGGGTGGGGTGGCAAGGXXXXXXXXXXCTTATAGCCTCTGGCTTCGTCGATGTTAACATCCGGGGTTGTGTAGTGGAGAAAATGCGCCCATAGTTCCGGGTTACGAAACCTTACCAGGTCCCGAGAG
TATTTATTGAAATACTTGTATTCTTGTTATGTATACTGTTTAATGTTATATTTTTGATACTTTAACCTTAAGTCTTTGCCCAGGGGGTGGGGTGGCAAGGXXXXXXXXXXCTTATAGCCTCTGGCTTCGTCGATGTTAACATCCGGGGTTGTGTAGTGGAGAAAATGCGCCCATAGTTCCGGGTTACGAAACCTTACGAGGTCCCGAGAG
96[T/C] 198[G/C]
>Marker1004
CTTATCCGGTGGACTTATATGTTGGCCAGATGATAATAAGCTTGAGTGGTGGCGCTCATAATGTAATGAGGTCTTCATCCTCCACTCTCCATTACCGCCTXXXXXXXXXXGTTGTTGTGATGCTTTACTCGCGTGTTCCTGTGCTCTTTGAAATGAGCAAACAATTAAGCGTCTGTGAGGACTGAGACTGACTGTTGGAGCGGCAGAGGA
CTTATCCGGTGGACTTATATGTTGGCCAGATGATAATAAGCTTGAGTGGTGGCGCTCATAATGTAATGAGGTCTTCATCCTCCACTCTCCATTACCGCCTXXXXXXXXXXGTTGTTGTGATGCTTTACTCGCGTGTTCCTGTGCTCTTTGAAATGAGCAAACAATTCAGCGTCTGTGAGGACTGAGACTGACTGTTGGAGCGGCAGAGGA
167[A/C]
>Marker1363
TGTATTTTTTTCTTGCCCATATTGAACAGCAATGTGAACTAAGATGGGGCACAAGTATGACAGCACAAAACAGATAAAGCAAGACAACAGCTGATTGGGTXXXXXXXXXXAGGCTGAAGCAAAATGTTTTATTGAATTGGTTGGCCATGCCCAGGGCGTGTATATAATTTCAAACTATTTTTAAGGAGGTTGCATGCAAAAATGATGATT
TGTATTTTTTTCTTGCCCATATTGAACAGCAATGTGAACTAAGATGGGGCACAAGTGTGACAGCACAAAACAGATAAAGCAAGACAACAGCTGATTGGGTXXXXXXXXXXAGGCTGAAGCAAAATGTTTTATTGAATTGGTTGGCCATGCCCAGGGCGTGTATATAATTTCAAACTATTTTTAAGGAGGTTGCATGCAAAAATGATGATT
57[A/G]
>Marker960
ATGTTTGTAATGGTGGCTTGGGGAGGCTGGAACTCCTCATGTCACCCTCATGGCTTGCAATGGAAGCCGCGGCTGGCAGGGAGACGCAGCTGTTTGCTGAXXXXXXXXXXCCACCATAGCTGGCAGCGGACAGTTGTTCATTACACACTCAAAGCAAAAGTAACACGGTGTTTCGTCACTCAACACCACAAAAGGCTAAATGAAAACAAC
ATGTTTGTAATGGTGGCTTGGGGAGGCTGGAACTCCTCATGTCACCCTCATGGCTTGCAATGGAAGCCGCGGCTGGCAGGGAGATGCAGCTGTTTGCTGAXXXXXXXXXXTCACCATAGCTGACAGCGGACAGTTGTTCATTACACACTCAAAGCAAAAGTAACACGGTGTTTCGTCACTCAACACCACAAAAGGCTAAATGAAAACAAC
85[C/T] 111[C/T] 123[G/A]
>Marker1035
CTCTTCATCTTTCTACCTGTTTACCTATCTATCTAATTAGCTATGTATTTGTTCATCTATCTATCTATCTATCTATCTATCTATCTATCCATCTATCTA--T-XXXXXXXXXXCTCCAGACCTCCCAAATAAGAGCCAGCAAATACCATATAATATTTCCACCGGTGTCCTTCCCCTATAAGTTTGCCAAGGCGGGGGAACATTAGTGACAAG
CTC---ATCTTTCTACCTGTTTACCTATCTATCTAATTAGCTATGTATTTGTTCATCTATCTATGTATCTATCTATCTATCTATCTATCTATCTATCTATCTAXXXXXXXXXXCTCCAGACCTCCCAAATAAGAGCCAGCAAATACCATATAATATTTCCACCGGTGTCCTTCCCCTATAAGTTTGCCAAGGCGGGGGAACATTAGTGACAAG
CTCTTCATCTCTCTACCTGTTTACCTATCTATCCAATTAGCTATGTATTTGTTCATCTATCTACCTATCTATCTATCTATCTATCTATCTATCCATCTA--T-XXXXXXXXXXCTCCAGACCTCCCAAATAAGAGCCAGCAAATACCATATAATATTTCCACCGGTGTCCTTCCCCTATAAGTTTGCCAAGGCGGGGGAACATTAGTGACAAG
11[T/C] 34[T/C] 64[T/C]65[C/G] 90[C/T]94[T/C]
>Marker1479
TATTCTTTATTTTCTCCTCGATAGTTACTAAAACACAAACCTGAAAGAAGCTTTGCAACGTGGAATCCTCCTACCTGACTTTCCTTTATGCAACGCCTAAXXXXXXXXXXAATGACACGTCCAAACAAGCTGGTCATAATGTCACTGGAAAAAACATCTTCACATATAGAATTACGCTAATGAAACATAAAGGGGCGAATTACCGAGAAG
TATTCTTTATTTTCTCCTCGATAGTTACTAAAACACAAACCTGAAAGAAGCTTTGCAACGTGGAATCCTCCTACCTGACTTTCCTTTATGCAACGCCTAAXXXXXXXXXXAATGACACGTCCAAACAAGCTGGTCATAATGTCACTGGAAAAAACATCTTCACATATAGAATTACGCTAATGAAACATAAAGGGGCGAATTACCGAAAAG
207[G/A]
>Marker819
CTCTTAGGGCGTCTGTGGTGGGCCTGTAGTAAAGGCAGCAGTGAGGGTAACCAGAGTGTGGAGTGCGTCATTCCTGCCTCACGACACACACTCCTCTTCCXXXXXXXXXXTACTTACTCCCTTCCTGGCTCCCTCCCCCACTCCCTTCCCTCACTCCCTTCCCTTCCCATGCCTCACGCCTTCCTCCCTCAGCACATCACCACCATTTAA
CTCTTAGGGCGTCTGTGGTGGGCCTGTAGTAAAGGCAGCAGTGAGGGTAACCAGAGTGTGGAGTGCGTCATTCCTGCCTCACGACACACACTCCTCTTCCXXXXXXXXXXTACTTACTCCCTTCCTGGCTCCCTCCCCCACTCCCTTCCCTCACTCCCTTCCCTTCCCATGCCTCACGCCTTCCTCCCTCAGCACATTACCACCATTTAA
198[C/T]
>Marker1079
TCTTTAGTAGCAATTCTTCTTCTTCTCTCTTTTATATTTTTCGTCTTCCTTTTCCTCCTCATTTTTCTTTTTCTTTCTTTACTTACTGCTTCCCTTCCCTXXXXXXXXXXTCCTCCTCCCCCGCACAGCTTGAGTTTGGGTCGTGCAGGAATCCGCTCATCGTGTGATCTTGTCATTTGTTTTTAGTGTTGCTGGTAACGCCGGAAAATA
TCTTTAGTAGCAATTCTTCTTCTTCTCTCTTTTATATTTTTCGTCTTCCTTTTCCTCCTCATTTTTCTTTTTCTTTCTTTACTTATTGCTTCCCTTCCCTXXXXXXXXXXTCCTCCTCCCCCGCACAGCTTGAGTTTGGGTCGTGCAGGAATCCGCTCATCGTGTGATCTTGTCATTTGTTTTTAGTGTTGCTGGTAACGCCGGAAAATA
TCTTTAGTAGCAATTCTTCTTCTTCTCTCTTTTATATTTTTCGTCTTCCTTTTCCTCCTCATATTTCTTTTTCTTTCTTTACTTATTGCTTCCCTTCCCTXXXXXXXXXXTCCTCCTCCCCCGCACAGCTTGAGTTTGGGTCGTGCAGGAATCCGCTCATCGTGTGATCTTGTCATTTGTTTTTAGTGTTGCTGGTAACGCCGGAAAATA
63[T/A] 86[C/T]
>Marker1071
CCTCTACAAGTATGGCAACAACACAGAGTTCAAGAGAGAAGTTGTGAGTTTGAGGAGCTTATTGTCAGCGGCAATAGATGCTGCTGAACGAGGGGGTAGAXXXXXXXXXXTACTGATTAGCAGAGTTATACCATTAATGTTGTGGGCTATATAGTGATGCAATGAGAAATGTTCAGTGATTGATAGATCGAAAGTATCTATATAAAACAC
CCTCTACAAGTATGGCAACAACACAGAGTTCAAGAGAGAAGTTGTGAGTTTGAGGAGCTTATTGTCAGCGGCAATAGATGCTGCTGAACGAGGGGGTAGAXXXXXXXXXXTACTGATTAGCAGAGTTATACCATTAATGTTGTGGGCTATATAGTGATGCAATGAGAAATGTTCAGTGATTGATAGATCGAAAGTATCTGTATAAAACAC
200[A/G]
>Marker1366
TTTCCAGGGAATAAATTTTTAGTTATGTAGCAATGGCTTTAGTCTTTTATAAGCTACACTTCATGCAGAACAAAGATGTATACCGAAAACATGCTTCCTTXXXXXXXXXXAGAATGGGTCTTTTCTTCAAGTGGTCCTTGGATGCAGCCAGCAAGCCTGCACCTGCATCCACAACTCGCCGGCTGCTGCTGCTCACACTCGACAGAAAGG
TTTCCAGGGAATAAATTTTTAGTTATGTAGCAATGGCTTTAGTCTTTTATAAGCTACACTTCATGCAGAACAAAGATGTATACCGAAAACATGCTTCCTTXXXXXXXXXXAGAATGGGTCTTTTCTTCAAGTGGTCCTTGGATGCAGCCAGCAAGCCTGCACCTGCATCTACAACTCGCCGGCTGCTGCTGCTCACACTCGACAGAAAGG
TTTCCAGGGAATAAATTTTTAGTTATGTAGCAATGGCTTTAGTCTTTTATAAGCTACACTTCATGCAGAACAAAGATGTATACCGAAAACATGCTTCCTTXXXXXXXXXXAGAATGGGTCTTTTCTTCAAGTGATCCTTGGATGCAGCCAGCAAGCCTGCACCTGCATCCACAACTCGCCGGCTGCTGCTGCTCACACTTGACAGAAAGG
134[G/A] 170[C/T] 200[C/T]
>Marker1250
GTTATTTTCAGGCTAATTGTTAGTCTTGCGATTTGTTTTATATATATATTTTTTTATGTATTAGAGGCAAGATGGTCAAAGCAACATAAAACGAAAAATAXXXXXXXXXXAAAATCTCCCTCTTAAATGAAGTCAAGTCATGGGAAGTTGCATATACAGAAGCAGGTAAGGAGTTCCAGAGTTTAGTAGGGAAAGGTATGAATGATTGAG
GTTGTTTTCAGGCTAATTGTTAGTCTTGCGATTTGTTTTATATATATTTTTTTTTATGTATTAGAGGCAAGATGGTCAAAGCAACATAAAACGAAAAATAXXXXXXXXXXAAAATCTCCCTCTTAAATGAAGTCAAGTCATGGGAAGTTGCATATACAGAAGCAGGTAAGGAGTTCCAGAGTTTAGTAGGGAAAGGTATGAATGATTGAG
4[A/G] 48[A/T]
>Marker1145
TTTAATTAGAGCCAGCCAGTTATC---------------TGAGTGACTAAAAGGTAATATTGTTAGTCGCTGTATTTCTCAATTTGGCACCCTGCTTCTTGTGACCTGACCGATAXXXXXXXXXXAAATGAATGAATAAGAAAAAATAATAATGACGG-AAAAAAAAAGTAGAGACATTCGTAAGAGCTTTACTAAGAGAAATAGTATCAACCCCAACACATAAAA
TTTAATTAGAGCCAGCCAGTTATCTGAGTATGTCTCCTATGAGTGACTAAAAGGCAATATTGTTAGTCGCTGTATTTCTCAATTTGGCACCTTGCTTCTT---------------XXXXXXXXXX-AATGAATGAATAAGAAAAAATAATAATGACGGAAAAAAAAAAGTAGAGACATTCGTAAGAGCTTTACTAAGAGAAATAGTATCAACCCCAACACATAAAA
55[T/C] 92[C/T]
>Marker3507
ATATTTTGTATTGGATAGGAAATTCTTAGTGAACCAATTAGATTTTGCCATCTAGTGAGTAGGAATTCGAATTTCTGAGCACTTGGGAGTATCGTATAGAXXXXXXXXXXTACTGATCAGGGCTTCAAAATAAAGTATAGGGCATATTGTAACTCAGACCTTAGGATAGCGGAATCTTTATTTATTGTAAAAGAGAAGCCAGAGTTAAAT
ATATTTTGTATTGGATAGGAAATTCTTAGTGAACCAATTAGATTTTGCCATCTAGTGAGTAGGAATTCGAATTTCTGAGCACTTGGGAGTATCGTATAGAXXXXXXXXXXTACTGATCAGGACTTCAAAATAAAGTATAGGGCATATTGTAACTCAGACCTTAGGATAGCGGAATCTTTATTTATTGTAAAAGAGAAGCCAGAGTTAAAT
122[G/A]
>Marker1510
TCTTTGCTGGTGCTTAGCATTTTGTCCAAGCACCTCAACACTTCATTTTGCATTACCTTGTGAACCTCAAGTTTCTATGTATTAGTCTTTGTGGCAGATAXXXXXXXXXXACCGTTCGTTAAGCAAAACTTTGTTAAGCGAATCAATTATGACAAGTTTAACCCCTGACTTGAACTACCATTGAGAGTAAACAAAGCGAGAGTGCATCAT
TCTTTGCTGGTGCTTAGCATTTTGTCCAAGCACCTCAACACTTCATTTTGCATTACCTTGTGAACCTCAAGTTTCTATGTATTAGTCTTTGTGGCAGATAXXXXXXXXXXACCCTTCGTTAAGCAAAACTTTGTTAAGCGAATCAATTATGACAAGTTTAACCCCTGACTTGAACTACCATTGAGAGTAAACAAAGCGAGAGTGCATCAT
114[G/C]
>Marker1424
TTCGCTTGAATTCCTGAAGGAAATGGTTTACCATTCTGTTGTCAAAGTCTTCTCCACCCAAGTGTGTGTCTCCTGCAGTTGACTTCACCTCAAAGATGCCXXXXXXXXXXTAGGCGATGGCAGCAGCGGTGGGTTCATTAATGATACGCAGCACATTGACACCAGAGATGGTGCCTGCGTCTTTGGTGGCCTGACGCTGGGAGTCATTAA
TTCGCTTGAATTCCTGAAGGAAATGGTTTACCATTCTGTTGTCAAAGTCTTCTCCACCCAAGTGTGTGTCTCCTGCAGTTGATTTCACCTCAAAGATGCCXXXXXXXXXXTAGGCGATGGCAGCAGCGGTGGGTTCATTAATGATACGCAGCACATTGACACCAGAGATGGTGCCTGCGTCTTTGGTGGCCTGACGCTGGGAGTCATTAA
83[C/T]
>Marker1295
TTGTGTTAGGACAGTGGACATCGAGTTTTATAATAGCCTGCAGTTCCAAGAAAGAGAGCTGAGACTCATATCTAGACCCACATGATATTTGGTGGTAGTCXXXXXXXXXXTAATGTGTGCTTTCCTTCCTGAAGAACATTTCTCTATTTTGGCTACAGATAAAGCTGGATGAACTTGGCTTCACTGACTTTGTGAGCAGCCTGCAGAAGG
TTGTGTTAGGACAGTGGACATCGAGTTTTATAATAGCCTGCAGTTCCAAGAAAGAGAGCTGAGACTCATATCTAGACCCACATGATATTTGGTGGTAGTCXXXXXXXXXXTACTGTGTGCTTTCCTTCCTGAAGAACATTTCTTTATTTTGGCTACAGATAAAGCTGGATGAACTTGGCTTCACTGACTTTGTGAGCAGCCTGCAGAAGG
113[A/C] 144[C/T]
>Marker4711
TAAACGTCTTGAACAAAAATTTAATGTCCAAGTTTTTTTCTTTCTATATATTGTAAATTTCCTTGTCAAATAACATAGTTCGTCAATTGTTTATCTTTGGXXXXXXXXXXACATTGGACCAAATCCAACAAAACTGACTACTGTAACCGCAGCTTAAATAGGAGTGCTGAAGATTCTAGAAGTGCTAGTGTAGACCTGAAGCTTAAAAGT
TAAACGTCTTGAACAAAAATTTAATGTCCAAGTTTTTTTCTTTCTATATATTGTAAATTTCCTTGTCAAATAACATAGTTCGTCAATTGTTTATCTTTGGXXXXXXXXXXACATTGGACCAAATCCAACAAAACTGACTACTGTAACCGCAGCTTAAATAGGAGTGCTGAAGATTCTAGAAATGCTAGTGTAGACCTGAAGCTTAAAAGT
182[G/A]
>Marker1138
TATGATTTGGGAATGAAGCGTTGCTTGGGTAATGTGTTGGAAAATCGATTGTAGTAGGTGTGACAGGTGCAGGGTTGCCAGGAAGAGCCTGCTTTGGTGAXXXXXXXXXXGATGCTTTGGAATTTGGTATGTTTGGAGTGAATCAAGTAAAGGCTTGTGATAACTTTGCTCTTTTCTCTTTCCAGACACAATGGGAGATAAGGAAGAACA
TATGATTTGGGAATGAAGCGTTGCATGGGTAATGTGTTGGAAAATCGATTGTAGTAGGTGTGACAGGTGCAGGGTTGCCAGGAAGAGCCTGCTTTGGTGAXXXXXXXXXXGATGCTTTGGAATTTGGTATGTTTGGAGTGAATCAAGTAAAGGCTTGTGATAACTTTGCTCTTTTCTCTTTCCAGACACAATGGGAGATAAGGAAGAACA
25[T/A]
>Marker1539
CTTCCTCTCTTCTCCTCATGCCACCTATTAGTAATTATTGCTCTCTGCCTAGTCAAATTATAATGCGATTTGCTGCCCATCGCCACTGACTTATATCACTXXXXXXXXXXCAGCGCTTCGCGATTTCATTTTTAACGTTACAGTATTAATCTAATCATGTTATGTGAGTAGCATTGCCTCTTTCTGTTTCACATTGTTGTTGCGATCGAA
CTTCCTCTCTTCTCCTCATGCCACCTATTAGTAATTATTGCTCTCTGCCTAGTCAAATTATAATGCAATTTGCTGCCCATCGCCACTGACTTATATCACTXXXXXXXXXXCAGCGCTTCGCGATTTCATTTTTAACGTTACAGTATTAATCTAATCATGTTATGTGAGTAGCATTGCCTCTTTCTGTTTCACATTGTTGTTGCGATCGAA
67[G/A]
>Marker1073
AATCTTCAAGTGTCGCCGAATATGTCAGACGTAAACAAGTAGTATACTCTGTGACGTCTGTCACCTCAGTAAGTTCTGGTCACTTTCTATTTGTCTGTTCXXXXXXXXXXCACTCATGCACCAGTCACAGGCCTACACGTCTTGATCCTCCGCACCGCAACATCCATTGTGCGAAGAGCAAAAAAAATAATATCAGACTGTAGCACAACA
AATCTTCAAGTGTCGCCGAATATGTCAGACGTAAACAAGTAGTATACTCTGTGACGTCTGTCACCTCAGTAAGTTCTGGTCACTTTCTATTTGTCTGTTCXXXXXXXXXXCAGTCATGCACCAGTCACAGGCCTACACGTCTTGATCCTCCGCACCGCAACATCCATTGTGCGAAGAGCAAAAAAAATAATATCAGACTGTAGCACAACA
113[C/G]
>Marker1755
TTAATGTGGCCTGAGAGAAGGAAGTATGAAAGAAATTAACAAAGCAAATGAGACATAATGTATGGGAGCAAGAAAAAAGTTCCCACTGTATGATTAATACXXXXXXXXXX-CCTGCCACGTAACTGAAAAAAAATGTCAAAAGAAAAAAGTAAATACAATATTACTGATTCATTGCAAATAAGGTTCGCAGACATCATAACTATCTAAGAG
TTAATGTGGCCTGAGAGAAGGAAGTATGAAAGAAATTAACAAAGCAAATGAGACATAATGTATGGGAGCAAGAAAAAAGTTCCCACTGAATGATTAATACXXXXXXXXXX-CCTGCCACGTAACTGAAAAAAAATGTCAAAAGAAAAAAGTAAATACAATATTACTGATTCATTGCAAATAAGGTTCGCAGACATCATAACTATCTAAGAG
TTAATGTGGCCTGAGAGAAGGAAGTATGAAAGAAATTAACAAAGCAAATGAGACATAATGTATGGGAGCAAGAAAAAAGTTCCCACTGTATGATTAATACXXXXXXXXXXACCTGCCACGTAACTG-AAAAAAATGTCAAAAGAAAAAAGTAAATACAATATTACTGATTCATTGCAAATAAGGTTCGCAGACATCATAACTATCTAAGAG
89[T/A]
>Marker1441
#NAME?
TTATGTTAATTGCAAATGTGATATTTCTAGTGTAATGATGAAGTAATTTACAATGACATCAATGACAATGGCAATGGAAAATAAGAAATAGCATCAGATT-XXXXXXXXXXCCATGATTAAAAACACAACAAAATAAATCAGTTATTCACTAGATGCCGCAAATCACAACTATCCCACACACATTTCCTTATTAGTAGTGTCAAATAAACA
>Marker2137
CACATTTTTATGTTGTGTAGGCAAGTTCCTATTCTAGATGTATATTTTGCTTTTCAGGTCATATTACCTCCTTATCTTATTCTTTTCTGTATTTTTTTTCXXXXXXXXXXACTCATTGCTCACATCCATATGGCCATTCCCAGCCATTCATCCACTACCTCACCCTAGTATATTCACTTCTCACTTCGCTACACCTGTTACCTAATCTTT
CACATTTTTATGTTGTGTAGGCAAGTTCCTATTCTAGATGTATATTTTGCTTTTCAGGTCATATTACCTCCTTATCTTATTCTTTTCTGTATTTTGTTTCXXXXXXXXXXACTCATTGCTCACATCCATATGGCCATTCCCAGCCATTCATCCACTACCTCACCCTAGTATATTCACTTCTCACTTCGCTACACCTGTTACCTAATCTTT
96[T/G]
>Marker2852
ATTTAATAAATATGACAGTTTTGCTGCCTTGAATATGAATGGGGACCTCATGAAAAAGACTGCAGCAAATAATATGGAAAGTGTGCATACTGACACAAAAXXXXXXXXXXTTTTGTCAAACTTTTATTTACAATATGGTGGAAACAATATTTCCCTTACTTATATTCAGGATATGTTCCCAAACATAACAAGATTATCACAGAAATCATT
ATTTAATAAATATGACAGTTTTGCTGCCTTGAATATGAATGGGGACCTCATGAAAAAGACTGCAGCAAATAATAAGGAAAGTGTGCATACTGACACAAAAXXXXXXXXXXTTTTGTCAAACTTTTATTTACAATATGGTGGAAACAATATTTCCCTTACTTATATTCAGGATATGTTCCCAAACATAACAAGATTATCACAGAAATCATT
75[T/A]
>Marker3180
TAAATATGACAAATTTTCTAAGAGAATTGTTCTGATAGGACTCCAAAAACGTAGTTGCCCTCCACCTCACAAAAAATAGATAACTAGATGTAAGCCACCTXXXXXXXXXXATCACAGAAGAAATGAGACAATATATCATTAACATTCTCTAAATCAAACAGTTAATTTCAGATTTATTTAAAAATATGTTATTTTAATCCTCTGATTATT
TAAATATGACAAATTTTCTAAGAGAATTGTTCTGATAGGATTCCAAAAACGTAGTTGCCCTCCACCTCACAAAAAATAGATAACTAGATGTAAGCCACCTXXXXXXXXXXATCACAGAAGAGATGAGACAATATATCATTAACATTCTCTAAATCAAACAGTTAATTTCAGATTTATTTAAAAATATGTTATTTTAATCCTCTGATTATT
TAAATATGACAAATTTTCTAAGAGAATTGTTCTGATAGGACTCCAAAAAAGTAGTTGCCCTCCACCTCACAAAAAATAGATAACTAGATGTAAGCCACCTXXXXXXXXXXATCACAGAAGAGATGAGACAATATATCATTAACATTCTCTAAATCAAACAGTTAATTTCAGATTTATTTAAAAATATGTTATTTTAATCCTCTGATTATT
TAAATATGACAAATTTTCTAAGAGAATTGTTCTGATAGGACTCCAAAAACGTAGTTGCCCTTCACCTCACAAAAAATAGATAACTAGATGTAAGCCACCTXXXXXXXXXXATCACAGAAGAGATGAGACAATATATCATTAACATTCTCTAAATCAAACAGTTAATTTCAGATTTATTTAAAAATATGTTATTTTAATCCTCTGATTATT
41[C/T] 50[C/A] 62[C/T] 122[A/G]
>Marker1084
TTTCTTTTTTCTTATTCTTTCTTTCGTTCTTTGGTTCTTTCTCTCTTACTATCCTA-TTTTCTTCTTTTTCTTCTTGTTTTTGTTCTTCTTGTTCTTATTTXXXXXXXXXXTTCTGCTTCATGTGCCTATGTGTGTTGATAGGGCTATATTTCGTGTTGTTGTGGTGGCGTTCAAGGGACCTGTTCCTTACTCAGTGCTCTGTGACGCGTT
TTTCTTTTTTCTTATTCTTTCTTTCGTTCTTTGGTTCTTTCTCTCTTACTATCTTATTTTTCTTCTTTTTCTTCTTGTTTTTGTTCTTCTTGTTCTTA-TTXXXXXXXXXXTTCTGCTTCATGTGCCTATGTGTGTTGATAGGGCTATATTTCGTGTTGTTGTGGTGGCGTTCAAGGGACCTGTTCCTTACTCAGTGCTCTGTGACGCGTT
54[C/T]
>Marker1774
TTGTTTCTTGCTTTCCTCAAGGGTATTACGGCCGAGTGAGGTATGGTAAGCCTGTCCACAAACTCAACAAAACCCTCGTCTCGTAATAACCTCTGCATCAXXXXXXXXXXACATGTCCACAATACTCAACAAAACCCTTCTCTCTCAACAATTTTTGCATTACTCTTACCAAGGCACTGAAGAATAAACAATACCTTAATCACTTATGAA
TTGTTTCTTGCTTTCCTCAAGGGTATTATGGCCGAGTGAGGTATGGTAAGCCTGTCCACAAACTCAACAAAACCCTCGTCTCGTAATAACCTCTGCATCAXXXXXXXXXXACATGTCCACAATACTCAACAAAACCCTTCTCTCTCAACAATTTTTGCATTACTCTTATTAAGGCACTGAAGAATAAACAATACCTTAATCACTTATGAA
TTGTTTCTTGCTTTCCTCAAGGGTATTACGGCCGAGTGAGGTATGGTAAGCCTGTCCACAAACTCAACAAAACCCTCGTCTCGTAATAACCTCTGCATCAXXXXXXXXXXACATGTCCACAATACTCAACAAAACCCTTCTCTCTCAACAATTTTTGCATTACTCTTATTAAGGCACTGAAGAATAAACAATACCTTAATCACTTATGAA
29[C/T] 169[C/T]170[C/T]
>Marker3003
TTGGTTGTTTTAATAGGCTTAGATAAATGTCATTTGTGTTTGTTTTGTGTGTGTGTTGACTTAGCTGTGATAAATTTTGTGCCTATACCATTTGCTGTCTXXXXXXXXXXTGATAATAATATAGATGATAATAGTAACCATAATGATAATAAAGATTTGAAAATAATGATGATATTTATGATGATAATAATAATGAAATAGAATAATAAT
TTGGTTGTTTTAATAGGCTTAGATAAATGTCATTTGTGTTTGTTTTGTGTGTGTGTTGACTTAGCTGTGATAAATTTTGTGCCTATACCATTTGCTGTCTXXXXXXXXXXTGATAATAATATAGATGACAATAGTAACCATAATGATAATAAAGATTTGAAAATAATGATGATATTTATGATGATAATAATAATGAAATAGAATAATAAT
TTGGTTGTTTTAATAGGCTTAGATAAATGTCATTTGTGTTTGTTTTGTGTGTGTGTTGACTTAGCTGTGATAAATTTTGTGCCTATACCATTTGCTGTCTXXXXXXXXXXTGATAATAATATAGATGATAATAGTAACTATAATGATAATAAAGATTTGAAAATAATGATGATATTTATGATGATAATAATAATGAAATAGAATAATAAT
129[T/C] 139[C/T]
>Marker2168
TTAATCCCTTCTCTTTTATTTAAGACACTTCCCAGACGTTTTTCGACCCTGAAAAATCGATTATAACCAATATTTTTATTTACTTTAAATAGTTTTATTTXXXXXXXXXXATTTCCTTGACTTCAATCACTCTTCCTTCTACAAACCTTCCCTAACTCTTCTCGATCCTGCAAAATACATGGACGTCTAAATTTCCGTGAATAATATGAA
TTAATCCCTTCTCTTTTATTTAAGACACTTCCCAGACGTTTTTCGACCCTGAACAATCGATTATAACCAATATTTTTATTTACTTTAAATAGTTTTATTTXXXXXXXXXXATTTCCTTGACTTCAATCACTCTTCCTTTTACAAACCTTCCCTAACTCTTCTCGATCCTGCAAAATACATGGACGTCTAAATTTCCGTGAATAATATGAA
54[A/C] 139[C/T]
>Marker1277
TTCATATTGAGGCTTTATTGAAATTTGTATGGTAAATCATACAGATTTAAAGGAGGAAACACTTTCAGACTGGCAATACCCGTTGATGAGACCCTACTGTXXXXXXXXXXGCTTGCTGCGGCGCGACGGGTGTGGCGTGGCCGAGGTGTTTTTCGCGTCTTGCTCCCCATTATATTTGCCATTTAATTACGCGTTTTACGTTGAATAAAA
TTCATATTGAGGCTTTATTGAAATTTGTATGGTAAATCATACAGATTTAAAGGAGGAAACACTTTCAGACTGGCAATACCCGTTGATGAGACCCTACTGTXXXXXXXXXXGCTTGCTGCGGCGCGACGGGTGTGGCGTGGCCGAGGTGTTTTTCGCGTCTTGCTCCCCATTATATTTGCCATTTAATTACGCGTTTTACGTTGAATAAGA
209[A/G]
>Marker2019
CATTTCTATTGTGTTCTGTGTTCTCCCTCAGTCTTAAGCCTTCTGAATTTGCTGACTGTCTCCTTACCAAACCCTACCGTTGATGGGTGAGAGGCCTGAGXXXXXXXXXXTAAAGTGTATGATTCTATGATTTTGACATACATCTGTGCATAGAATGAAAGAAAGAGGTTAACATTTGTAAAACCTTCCAGAAAAGAGGAAGAAGAATAC
CATTTCTATTGTGTTCTGTGTTCTCCCTCAGTCTTAAGCCTTCTGAATTTGCTGACTGTCTCCTTACCAAACCCTACCGTTGATGGGTGAGAGGCCTGAGXXXXXXXXXXTAAAGTGTATGATTCTATGATTTTGACATACATCTGTGCATAGAATGAAAGAAAGAGGTTAACATTTGTAAAACCTTCCAGAGAAGAGAAAGAAGAATAC
193[A/G]199[G/A]
>Marker1984
CGTATTTCGAAGTTGTCATCGGGTTTTCTGGTCTTCTTACGTTCTTGTGTTAAAAATAAATTCTTCATCAAGAGGGTAGCGAATAAAAAGAAAAGTCTAAXXXXXXXXXX-TTATCAAATTCTTCGTGGCAACAATAATGAATGAATTAATGGCAGAGTCTCACTCAATAATCACTCTTCGGTTTTAACACATTCACCAACAAAGATCACT
CGTATTTCGAAGTTGTCATCGGGTTTTCTGGTCTTCTTACGTTCTTGTGTTAAAAATAAATTCTTCATCAAGAGGGTAGCGAATAAAAAGAAAAGTCTAAXXXXXXXXXXATTATCAAATTCTTCGTGGCAACAATAATGAATGAATTAATGGCAGAGTCTCACTCATTAATCACTCTTCGG-GTTAACACATTCACCAACAGAGATCACT
168[A/T] 184[T/G] 203[A/G]
>Marker2706
AGTTTCTGTAACATTTTTCTAGTGTAATTTTTCTCCCTGTTCCTATATTTCAGTCATCACTTTATCGAGTATATATTTTCTGAGCCTCTTTCCGCTACA-T-XXXXXXXXXXAAGTTAGCACAAGAACAGACACTGGGACACTTACTCCTTGCACTATTCGTCTTTCCTGCTTGATAATATTACTGCTGGTGGATGTTTTGTTGCTGATAAT
AGTTTCTGTAACATTTTTCTAGTGTAATTTTTCT-CC-GTTCCTATATTTCAGTCATCACTTTATCGAGTATATATTTTCTGAGCCTCTTTCCGCTACATTAXXXXXXXXXXAAGTTAGCACAAGAACAGACACTGGGACACTTACTCCTTGCACTATTCGTCTTTCCTGCTTGATAATATTACTGTTGGTGGAAGTTTTGTTGCTGATAAT
AGTTTCTGTAACATTTTTCTAGTGTAATTTTTCTCCCTGTTCCTATATTTCAGTCATCACTTTATCGAGTATATATTTTCTGAGCCTCTTTCCGCTACA-T-XXXXXXXXXXAAGTTAGCACAAGAACAGACACTGGGACACTTACTCCTTGCACTATTCGTCTTTCCTGCTTGATAATATTACTGCTGGTGGAAGTTTTGTTGCTGATAAT
187[C/T]195[T/A]
>Marker4441
GGTTTTTTAATACGTAATTAGATAAAGCAAACTCTGACATCTTCATGTAATTAAGTGAACAAAACACACACTTCCTGATAAGGTAATGGGGTAAGATAAA-XXXXXXXXXXGACACCAGTATATAATTAAGACAGCAAAAACACACCTGTCTGATAAAAATAATGTGATAAAATAAGCAAATTTTTCCCCTGTAATTAATTAAAGAATCAC
GG-TTTTTAATACGTAATTAGATAAAGCAAACTCTGACATCTTCATGTAATTAAGTGAACAAAACACACACTTCCTGATAAGGTAATGGGGTAAGATAAACXXXXXXXXXXGACACCAGTATATAATTAAGACAGCAAAAACACACCTGTCTGATAAAAATAATGTGATAAAATAAGCAAATTTTTCCCCTGTAATTAATTAAAGAATCAC
GG-TTTTTAATACGTAATTAGATAAAGCAAACTCTGACATCTTCATGTAATTAAGTGAACAAAACGCACACTTCCTGATAAGGTAATGGGGTAAGATAAACXXXXXXXXXXGACACCAGTATATAATTAAGACAGCAAAAACACACCTGTCTGATAAAAATAATGTGATAAAATAAGCAAATTTTTCCCCTGTAATTAATTAAAGAATCAC
GG-TTTTTAATACGTAATAAGATAAAGCAAACTCTGACATCTTCATGTAATTAAGTGAACAAAACACACACTTCCTGATAAGGTAATGGGGTAAGATAAACXXXXXXXXXXGACACCAGTATATAATTAAGACAGCAAAAACACGTCTGTCTGATAAAAATAATGTGATAAAATAAGCAAATTTTTCCCCTGTAATTAATTAAAGAATCAC
19[T/A] 66[A/G] 145[A/G]146[C/T]
>Marker1198
ATAAGTAAACCACACCCATCCAGCAAAGCCTTCCACACTCACCTCCTGCTGCGGAACGAAGAGCACCACAGTGTTGAGTGGCAAGTGTGAGCGCATCCGCXXXXXXXXXXAAATAATTTCCCCAACACGTTCACTCAAATTTCATGATATTTAGAGAATATAATATATTTACACCAACAAACAAGCTACTAAGACTCCAAAGCCATAAGA
ATAAGTAAACCACACCCATCCAGCAAAGCCTTCCACACTCACCTCCTGCTGCGGAACGAAGAGCACCACAGTGTTGAGTGGCAAGTGTGAGCGCATCCGCXXXXXXXXXXAAATAATTTCCCCAACACGTTCACTCAAATTTCATGATGTTTAGAGAATATAATATATTTACACCAACAAACAAGCTACTAAGACTCCAAAGCCATAAGA
149[A/G]
>Marker2096
CTTATCCCAAATGCATGTCAGTCTCACAGACTTCATTTTGTTGCAACAATTTGTAAATAATAAAATTTTTATCATGATAAACATTTGATATCCTTCCATAXXXXXXXXXXAATGTGTGGTGAGTTGATCACCGCTGTCTACTCTATACAATAAATAGCCATATATTGAAGGATACAAAGTAGAGATGAAGACAAGAACGGTCATGTTCAA
CTTATCCCAAATGCATGTCAGTCTCACAGACTTCATTTTGTTGCAACAATTTGTAAATAATAAAATTTTTATCATGATGAACATTTGATATCCTTCCATAXXXXXXXXXXAATGTGTGGTGAGTTGATCACCGCTGTCTACTCTATACAATAAATAGCCATATATTGAAGGATACAAAGTAGAGATGAAGACAAGAACGGTCATGTTCAA
79[A/G]
>Marker1107
TTAACCACACCATAATACATAAAACCAGTCCCAAACCAACGCAATCCACACCACAGTAACACCATTGAACATAGCCCATCGTCTCACAACACCACATCACXXXXXXXXXXCTTTTGAAAGGTTCTAGTTTAATTAAGAGTGGTTTTCAAGGGAATTCGTATGTTTCTAGTAACATATTAACAAGTTTTATATATTGCTAACGCGAGAAAA
TTAACCACACCATAATACATAAAACCAGTCCCAAACTAACGCAATCCACACCACAGTAACACCATTGAACATAGCCCATCGTCTCACAACACCACATCACXXXXXXXXXXCTTTTGAAAGGTTCTAGTTTAATTAAGAGTCGTTTTCAAGGGAATTTGTATGTTTCTAGTAACATATTAACAAGTTTTATATATTGCTAACGCGAGAAAA
37[C/T] 141[G/C] 157[C/T]
>Marker2013
CTTCTCATGTTTTGTGGTTTTCACTCACACAGTTTTATTAGATAGGATGGAATCAAAAGCTTTTCGTCACATCAACTCCCCTCCTCTGACTGAATGTTTTXXXXXXXXXXATGGCTTCTCTCCTCCTGCGGCCTTGCTACACAAGACTTTCTTTATCCTCTCACCCCTATTCTGTCCTACTCTCTTATGCAAGAGTTAACCAATATATAT
CTTCTCATGTTTTGTGGTTTTCACTCACACAGTTTTATTAGATAGGATGGAATCAAAAGCTTTTCGTCACATCAACTCCCCTCCTCTGACTGAATGTTTTXXXXXXXXXXATGGCTTCTCTCCTCCTGCGGCCTTGCTACACAAGACTTTCTTCATCCTCTCACCCCTATTCTGTCCTACTCTCTTATGCAAGAGTTAACCAATATATAT
154[T/C]
>Marker3523
CAAATTGTAGTGGTAGAGAATGGACTGACTCAATGATCAGATTGTTAGTTCCAAAGAAGAGAGAGCTTTAAACTAGATAAATTTGTGAATGGGGATGATAXXXXXXXXXXGTATGACGAGAAAACAAGGTAGGCCAAAAGTGACCGAGATTAAAATCCAAATCGTAACTGTTAACAAAATGAGCCACAAGCTGAACCAATAAGCATAATA
CAAATTGTAGTGGTAGAGAATGGACTGACTCAATGATCAGATTGTTAGTTCCAAAGAAGAGAGAGCTTTAAACTAGATAAATTTGTGAATGGGGATGATAXXXXXXXXXXCTATGACGAGAAAACAAGGTAGGCCAAAAGTGACCGAGATTAAAATCCAAATCGTAACTGTTAACAAAATGAGCCACAAGCTGAACCAATAAGCATAATA
CAAATTGTAGTGGTAGAGAATGGACTGACTCAATGATCAGATTGTTAGTTCCAAAGAAGAAAGAGCTTTAAACTAGATAAATTTGTGAATGGGGATGATAXXXXXXXXXXCTATGACGAGAAAACAAGGTAGGCCAAAAGTGACCGAGATTAAAATCCAAATAGTAACTGTTAACAAAATGAGCCACAAGCTGAACCAATAAGCATAATA
61[G/A] 111[G/C] 163[C/A]
>Marker1561
AATGGTAACAATGAATAACAGTAATATTGATCATGATAACAATAGCAACAGCAGAAATAGATATGGTGGTGGTGATGCTGTCGTGCTGTAATTACTGTTAXXXXXXXXXXATTATCCGTAGTGAACATTATTTCACACCTTCAGAGTTTGCAGCTGAGCCTTCTAAGATCTGAAGGGACACCTGAAACGAGATCTTGAACTACCAAGAGA
AATGGTAACAATGAATAACAGTAATAATGATCATGATAACAATAGCAACAACATAAATAGATATGGTGGTGGTGATGCTGTTGTGCTGTAATTACTGTTAXXXXXXXXXXATTATCCGTAGAGAACATTATTTCACACCTTCAGAGTTTGCAGCTGAGCCTTCTAAGATCTGAAGGGACACCTGAAACGAGATCTTGAACTACCAAGATA
AATGGTAACAATGAATAACAGTAATAATGATCATGATAACAATAGCAACAGCATAAATAGATATGGTGGTGGTGATGCTGTCGTGCTGTAATTACTGTTAXXXXXXXXXXATTATCCGTAGTGAACATTATTTCACACCTTCAGAGTTTGCAGCTGAGCCTTCTAAGATCTGAAGGGACACCTGAAACGAGATCTTGAACTACCAAGAGA
AATGGTAACAATGAATAACAGTAATAATGATCATGATAACAATAGCAACAGCAGAAATAGATATGGTGGTGGTGATGCTGTTGTGCTGTAATTACTGTTAXXXXXXXXXXATTATCCGTAGAGAACATTATTTCACACCTTCAGAGTTTGCAGCTGAGCCTTCTAAGATCTGAAGGGACACCTGAAACGAGATCTTGAACTACCAAGATA
27[T/A] 51[G/A]54[G/T] 82[C/T] 122[T/A] 209[G/T]
>Marker1185
AATATATTTGAAAATGCATCGCTACCACTTTAACTTGGAGTGACAGAGAAACCCCAGCTCACCTCCGAGTCTCCTATGTCCTCCACTTCCATGTCATAGGXXXXXXXXXXGATATTCACTCTTAACGAGCTTTGAAATAAACGCTTCAATAAAAAGAACGGTGCCACAAGGAGGAAACAAATGAGAGGACACATAAATAAGATCAATAAG
AATATATTTGAAAATGCATCGCTACCACTTTAACTTGGAGTGACAGAGAAACCCCAGCTCACCTCCGAGTCTCCTATGTCCTCCACTTCCATGTCATAGGXXXXXXXXXXGATATTCACTCTTAACGAGCTTTGAAATAAACGCTTCAATAAAATGAACGGTGCCACAAGGAGGAAACAAATGAGAGGACACATAAATAAGATCAATAAG
155[A/T]
>Marker1718
CTCAATCATTCATACCTGTCTCTGGTAAACTCTGGAACGCCTTGCCTGCTTCTGTATTTTCATCTTCCTACGACTTGACTTCTGTTAAGAAGGAGGTTTCXXXXXXXXXXTTTTGATTTTTTGTTGCCCTGGGCCAGCTTCCCCTGTTGCATTAAAAAAGGGAAAAAACTGAAATCCTATACCCATTCTTATCGGTATTGGTAATAAAAA
CTCAATCATTCATACCTGTCTCTGGTAAACTCTGGAACGCCTTGCCTGCTTCTGTATTTTCATCTTCCTACGACTTGACTTCTGTTAAGAAGGAGGTTTCXXXXXXXXXXTTTTGATTTTTTGTTGCCCTGGGCCAGCTTTCCCTGTTGCATTAAAAAAGGGAAAAAACTGAAATCCTATACCCATTCTTATCGGTATTGGTAATAAAAA
141[C/T]
>Marker1349
CCTCTCTAGAAACCATTCAAGTCACATGGCAGAGAGTCACAGAGCTTTACCCACGAAGAGAAAGAAAGAGTGAAAATACAGCTTGCGGGTTACTCCTCC--TXXXXXXXXXXGTATATACGAGTAGGTAATTAGTAAATACCTTCCCTGTGCAGTAACTATCGCCTAATGTAATTTGTAGTTTTCGAAGAACACCGCTATGTTTAAGGTTAT
CCTCTCTAGAAACCATTCAAGTCACATGGC--AGAGTCACAGAGCTTTACCCACGAAGAGAAAGAAAGAGTGAAAATACAGCTTGCGGGTTACTCCTCCTATXXXXXXXXXXGTATATACGAGTAGGTAATTAGTAAATACCTTCCCTGTGCAGTAACTATCGCCTAATGTAATTTGTAGTTTTCGAAGAACACCGCTATGTTTAAGGTTAT
>Marker1993
CGTTTCTTCAATAGTTCTGTAGGAAGGGAAAGACAAAACCATCCTCTTACTATCGATCTTCTGTTTGTCGAAGCATTTTTTTCTTCATTTTCTGATCTTTXXXXXXXXXXGCAAAGTTCGACCACTGCACCTTCACTAATTACATGTTGTTGTGATGAGATTCAGTAAGTTACTAGTTTGCGTGTCAGCGATCCATCCATCTGTCTTCAA
CGTTTCTTCAATAGTTCTGTAGGACGGGAGAGACAAAACCATCCTCTTACTATCGATCTTCTGTTTGTCGAAGCATTTTTTTCTTCATTCTCTGATCTTTXXXXXXXXXXGCAAAGTTCGACCACTGCACCTTCACTAATTACATGTTGTTGTGATGAGATTCAGTAAGTTACTAGTTTGCGTGTCAGCGATCCATCCATCTGTCTTCAA
25[A/C]30[A/G] 90[T/C]
>Marker6234
GTTTTTAATTAGTCGCAGCTTACTAATGCAAATATTGTGATCGTGTATGTATTAATTAAAAATACTCGACAGCGTAAATTTGTTAGGTTCGATTAACATAXXXXXXXXXXATCGAAAATGCAACTCAACTGGGGTAATAAGTATGTGATGCTATACTACATTTACCTTAGCAATTTATACATACAAAGTTGATGGCATACAAGCATCTAT
GTTTTTAATTAGTCGCAGCTTACTAATGCAAATATTGTGATCGTGTATGTATTAATTAAAAATACTCGACAGCGTAAATTTGTTAGGTTCGATTAACATAXXXXXXXXXXATCGAAAATGCAACTCAACTGGAGTATTAAGTATGTGATGCTATACTACATTTACCTTAGCAATTTATACATACAAAGTTGATGGCATACAAGCATCTAT
GTTTTTAATTAGTCGCAGCTTACTAATGCAAATATTGTGATCGTGTATGTATTAATTAAAAATACTCGACAGCGTAAATTTGTTAGGTTCGATTAACATAXXXXXXXXXXATCGAAAATGCAACTCAACTGGAGTAATAAGTATGTGATGCTATACTACATTTACCTTACCAATTTATACATACAAAGTTGATGGCATACAAGCATCTAT
133[G/A]137[A/T] 170[G/C]
>Marker1702
CTCAATCATTCCTACCTTTCACTGGTAAACTCTGCAACTCCCTGCCTGCTTCTGTATTTCCATCTTCCTACGACTTGACTTCTTTTAAGAGAGAGGTGTTXXXXXXXXXXATAAAAAAAAAGAAGGTAGCAAGAGACCCAACGCTACGGCGATGAGAGAGAACTTGAAGACAGTCAGTTAGATAAGTTCTTAAGACGTAGAAGCGATATG
CTCAATCATTCCTACCTTTCACTGGTAAACTCTGCAACTCCCTGTCTGCTTCTGTATTTCCATCTTCCTACGACTTGACTTCTTTTAAGAGAGAGGTGTTXXXXXXXXXXTAAAAAAAAAAGAAGGTAGCAAGAGACCCAACGCTACGGCGATGAGAGAGAACTTGAAGACAGTCAGTTAGATAAGTTCATAAGACGTAGAAGCGATATG
CTCAATCATTCCTACCTTTCACTGGTAAACTCTGCAACTCCCTGTCTGCTTCTGTATTTCCATCTTCCTACGACTTGACTTCTTTTAAGAGAGAGGTGTTXXXXXXXXXXATAAAAAAAAAGAAGGTAGCAAGAGACCCAACGCTACGGCGATGAGAGAGAACTTGAAGACAGTCAGTTAGATAAGTTCATAAGACGTAGAAGCGATATG
45[C/T] 111[A/T]112[T/A] 190[T/A]
>Marker1065
TTTGTTACTGAACCGTAAAAGGAAAGAAAAATCCTCGTGTGAAGACATTTTTGACAGCCTACCGCACGCCCATCCTGCCGCACTGGAAGAGCCGTTCGTGXXXXXXXXXXATTACATCTTTGTTTGTTGGTGACAACTAGAATGCGAAGCAGCTTTGTGGCGACAGTGTTAGCGTAGATGTTTAGTTGTGTTACTGTCCAGTGTTACAAA
TTTATTACTGAACCGTAAAAGGAAAGAAAAATCCTCGTGTGAAGACATTTTTGACAGCCTACCGCACGCCCATCCTGCCGCACTGGAAGAGCCGTTCGTGXXXXXXXXXXATTACATCTTTGTTTGTTGGTGACAACTAGAATGCGAAGCAGCTTTGTGGCGACAGTGTTAGCGTAGATGGTTAGTTGTGTTACTGTCCAGTGTTACAAA
TTTGTTACTGAACCGTAAAAGGAAAGAAAAATCCTCGTGTGAAGACATTTTTGACAGCCTACCGCACGCCCATCCTGCCGCACTGGAAGAGCCGTTCGTGXXXXXXXXXXATTACATCTTTGTTTGTTGGTGACAACTAGAATGCGAAGCAGCTTTGTGGCGACAGTGTTAGCGTAGATGGTTAGTTGTGTTACTGTCCAGTGTTACAAA
4[G/A] 181[T/G]
>Marker2068
TCTTTAGCCCATAAATTCCCGTTAAAACCCCACATGGTATAAATGAAAAATAAATAAAAATAAAAAAGTGAACTGAGGCTTACATATCTGTAGTCAAAATXXXXXXXXXXACATCTGTCAGCGTGTTTCTGTTACCTAACATCTAAGAACATCAGCAGGGTTTAGCACAGCAGTCCCCACCAACGCCCTTATCAAACACGTGACCAAAAG
TCTTTAGCCCATAAATTCCCGTTAAAACCCCACATGGTATAAATAAAAAATAAATAAAAATAAAAAAGTGAACTGAGGCTTACATATCTGTAGTCAAAATXXXXXXXXXXACATCTGTCAGCGTGTTTCTGTTACCTAACATCTAAGAACATCAGCAGGGTTTAGCACAGCAGTCCCCACCAACGCCCTTATCAAACACGTGACCAAAAG
45[G/A]
>Marker2893
AGAATTTGCCGTTGGTTAGCCATATAGTTCTGGTCACAATAATCTATCACAAAGAAAATTTAGGTCTATTATAATTTGTATCAAGGGGAATGGCTGAAAGXXXXXXXXXXTAGAGGAGTAGGTTAAGAAAGGATCCAGCTGATAAAGGTCTTAGTGCTTAAGGGGTTTAACTAGGGTGACGTAAGCAAAATTCTCAGGATCAATAATGAG
AGAATTTGCCGTTGGTTAGCCATATAGTTCTGGTCACAATAATCTATCACAAAGAAAATTTAGGTCTATTATAATCTGTATCAAGGGGAATGGCTGAAAGXXXXXXXXXXTAGAGGAGTAGGTTAAGAAAGGATCCAGCTGATAAAGGTCTTAGTGCTTAAGGGGTTTAACTAGGGTGACGTAAGCAAAATTCTCAGGATCAATAATGAG
76[T/C]
>Marker2138
TCTAGTCTTACAATGGTAGTCGTGATGAATAAATACGTGAATAATGGAGGTAAACAGTGTAATGATTGGATAATTAGTGAATTTTCTTATTTTTATATCTXXXXXXXXXXAAGAACCATTTTAAAGGACAGAGCGAT-GGGAAAAAGGGAAAACACAGAATTAACGAAGAAAATGCAAGGAAAGAAGGAGAAAAAGAGGACAGGAAATTAA
TCTAGTCTTACAATGGTAGTCGTGATGAATAAATACGTGAATAATGGAGGTAAACAGTGTAATGATTGGATAATTAGTGAATTTTCTTATTTTTATATCTXXXXXXXXXX-AGAACCATTTTAAAGGACAGAGCGATGGGGAAAAAGGGAAAACACAGAATTAACGAAGAAAATGCAAGGAAAGAAGGAGAAAAAGAGGACAGGAAATTAA
TCTAGTCTTACAATGGTAGTCGTGATGAATAAATACGTGAATAATGGAGGTAAACAGTGTAATGATTGGATAATTAGTGAATTTTCTTAATTTTATATCTXXXXXXXXXXGGGAACCATTTTAAAGGACAGAGCGAT-GGGAAAAAGGGAAAACACAGAATTAACGAAGAAAATGCAAGAAAAGAAGGAGAAAAAGAGGACAGGAAATTAA
90[T/A] 112[A/G] 180[G/A]
>Marker1056
TTGAATCATTGGTGTTTTTAGAATACTGCATATCTACATTTCTTTTTCCCATTGTATTTTGACTGCGTGGCTTCAGCGTTGACTCAAGGGCCTGGGTAGAXXXXXXXXXXAAGCAAGTAATCTCAAGCTTCCTTTTGTTCATTTTGACTGGTTTTAGTGTTGACTCAAGGGCCTGGGTGGAGAGTCAGGCCAGGGCGTGTGTGAATGAAG
TTGAATCATTGGTGTTTTTAGAATACTGCATATCTACATTTCTTTTTCCCATTGTATTTTGACTGCGTGGCTTCAGCGTTGACTCAAGGGCCTGGGTGGAXXXXXXXXXXAAGCAAGTAATCTCAAGCTTCCTTTTGTTCATTTTGACTGGTTTTAGTGTTGACTCAAGGGCCTGGGTGGAGAGTCAGGCCAGGGCGTGTGTGAATGAAG
98[A/G]
>Marker1697
ATCAAAAGATCTGTAACATCTTCACTGCCTTGAAGCAAGATTCCTATCATGTCGATATTGACAGGCTCCACACAACTACATTCATAGCTTATTTCTAATAXXXXXXXXXXATAGATATTATCCTTGGGACAGGATAGAGTAAGAAAGACAAAAATGACTATGGAAAGTAGCTGACACCAACCTTAACTCTGATGACAACAGCCCATCATT
ATCAAAAGATCTGTAACATCTTCACTGCCTTGAAGCAAGATTCCTATCATGTCGATATTGACAGGCTCCACACAACTACATTCATAGCTTATTTCTAATAXXXXXXXXXXATAGATATTATCCTTGGGACAGGACAGAGTAAGAAAGACAAAAATGACTATGGAAAGTAGCTGACACCAACCTTAACTCTGATGACAACAGCCCATCATT
135[T/C]
>Marker2724
TCTACTTTGATGTCCAAAACGCAGCAAGCAGAGCTTCGCTGACACCCTGATTAGAGATGCATCGACATATCAAAAGTAGTTTTGCGAAACTGAGGGTTAAXXXXXXXXXXGGTATAAAGATCAGAAAGTAAACAGCACAATGCTCTGTAACGCTATTTGACTTCACAGCCTCGTCCTAAGCACAGACACGCGGCGCTGTGGTGACAGGAG
TCTACTTTGATGTCCAAAACGCAGCAAGCAGAGCTTCGCTGACACCCTGATTAGAGATGCATCGACATACCAAAAGTAGTTTTGCGAAACTGAGGGTTAAXXXXXXXXXXGGTATAAAGATCAGAAAGTAAACAGCACAATGCTCTGTAACGCTATTTGACTTCACAGCCTCGTCCTAAGCACAGACACGCGGCGCTGTGGTGACAGGAG
70[T/C]
>Marker1491
GCCATTTCAAACCGTTTCTCCGATAATGTAATGATGACCACCCAGCTTAAAATTTGTGGTTGCTGTGCTGTTTACTCTCATGGAAGGTTGCATGTCCTTCXXXXXXXXXXGAAACTACTAATAACTGTGATATCTGTGCTATTTATTCACTTCTATTGATCTATTGATGATTGGGTGTCTTCCTAAACATGTGGGTAATTTCAGGAAAGG
GCCATTTCAAACCGTTTCTCCGATAATGTAATGATGACCACCCAGCTTAAAATTTGTGGTTGCTGTGCTGTTTACTCTCATGGAAGGTTGCATGTCCTTCXXXXXXXXXXGAAACTACTAATAACTGTGATATCTGTGCTATTTATTCACTTCTATTGATCTATTGATGATTGGGTGTCTTCCTAAACATGTGGGTCATTTCAGGAAAGG
197[A/C]
>Marker2295
CCTTCATTCATTCCACACCTTCATAGTTTCTCATAGACATCCACCTCGCCTTTGTCCACCAACACTGGTTACATAGTCACGAACACCTCAACAATCCGGCXXXXXXXXXXCTGTTGTCTCCTGGTGACAGTTAATACGTATCCTGCCTCATCAACGTGGCAGGAATACACTTATATCCCGGTTTATTGTTCCTTTGGCTTTTAAAAGTAA
CCTTCATTCATTCCACACCTTCATAGTTTCTCATAGACATCCACCTCGCCTTTGTCCACCAACACTGGTTACATAGTCACGAACACCTCAACAATCCGGCXXXXXXXXXXCTGTTGTCTCCTGGTGACAGTTAATACGTATCCAGCCTCATCAACGTGGCAGGAATACACTTATATCCCGGTTTATTGTTCCTTTGGCTTTTAAAAGTAA
144[T/A]
>Marker2064
CAATTAATAATGCACTTCGTTTATATTTACCTATCGAAACTGAGACACTATACATGAAGGGTTGGCCAAAATTA-GGGAGTAAATGTCTTGATACCTCACCXXXXXXXXXXTGGCAGAGGACATTATCAACACCTGCAAAAATCTTTAATCTATAATGTAGCTGATATTTACCTTTCGAACCACAGACACTATCGGGGCCTCGCAAAATCA
CAATAAATAATGCACTTCGTTTATATTTACCTATCGAAACTGAGACACTATACATGAAGGGTTGGCCAAAATTA-GGGAGTAAATGTCTTGATACCTCACCXXXXXXXXXXTGGCAGAGGACATTATCAACACCTGCAAAAGTCTTCAATCTATAATGTAGCTGATATTTACCTTTCGAACCACAGACACTATCGGGGCCTCGCAAAATCA
CAATTAATAATGCACTTCGTTTATATTTACCTATCGAAACTGAGACACTATACATGAAGGGTTGGCCAAAAATAGGGGAGTAAATGTCTTGATACCTCA-CXXXXXXXXXXTGGCAGAGGACATTATCAACACCTGCAAAAGTCTTCAATCTATAATGTAGCTGATATTTACCTTTCGAACCACAGACACTATCGGGGCCTCGCAAAATCA
CAATTAATAATGCACTTCGTTTATATTTACCTATCGAGACTGAGACACTATACATGAAGGGTTGGCCAAAATTA-GGGAGTAAATGTCTTGATACCTCACCXXXXXXXXXXTGGCAGAGGACATTATCAACACCTGCAAAAGTCTTCAATCTATAATGTAGCTGATATTTACCTTTCGAACCACAGACACTATCGGGGCCTCGCAAAATCA
5[T/A] 38[A/G] 72[T/A] 142[A/G]147[T/C]
>Marker2505
ATTGCGAGTGTCTTTTACATAAAGATTCTTGCTTCAGATAATGAGAACGAACACTTATTGAAGGTCGAATTTAATTGGCACTCTCCTGTGCGTCAGTATCXXXXXXXXXXATTTCTAATAAATTTTATTAATTATTACACGACTATCCATTCTGAGAGAGAAAAAACACACCGACACTCACCTGCACGCTATAATATAAACTGAAACACT
ATTGCGAGTGTCTTTTACATAAAGATTCTTGCTTCAGATAATGAGAACGAACACTTATTGAAGGTCGAATTTAATTGGCACTCTCCTGTGCGTCAGTATCXXXXXXXXXXATTTCTAATAAATTTTATTAATTATTACACGACTATCCATTTTGAGAGAAAAAAAACACACCGACACTCACCTGCACGCTATAATATAAACTGAAACACT
152[C/T]160[G/A]
>Marker2060
TTTGTGTTGCAGTGCTAAGGTCATGGAAAGGTTACAAGTTTGGTTCTGGTTCTGAGTATTTAGGGAGTGTTTTCACAATTGGTGCTGGGAGTGTTTTGTAXXXXXXXXXX--AAAAAAACTGTGCCAATAAACAGGTTAATACTCTCATGTCATGCTAGCTACACTGCACTACACTTCCATGAGTGTTGAGATGACAATTACAGTTGAATGT
TTTGTGTTGCAGTGCTAAGGTCATGGAAAGGTTACAAGTTTGGTTCTGGTTCTGAGTATTTAGGGAGTGTTTTCACAATTGGTGCTGGGAGTGTTTTGTAXXXXXXXXXXTTAAAAAAACTGTGCCAATAAACAGGTTAATA--CTCATGTCATGCTAGCTACACTGCACTACACTTCCATGAGTGTTGAGATGACAATTACAGTTGAATGT
>Marker4110
TAGAATTGCAATAATGACCAAAGTTGTCCTTTGCCTCTCCTTCACCAAGTGAAATATTTTCTTTAGTTTTTCAATGAATAGCTATTTAACTTGATGCATTXXXXXXXXXXGTTTCAGTGTATATATAGGCTTCTTCATGAAACTATCAGATAATGCCTTATGCTGCATATCCAACTTAATGAATCTCATCATAAAGGGTCAGTGAAGAAC
TAGAATTGCAATAATGACCAAAGTTGTCCTTTGCCTCTCCTTCACCAAGTAAAATATTTTCTTTAGTTTTTCAATGAATAGCTATTTAACTTGATGCATTXXXXXXXXXXGTTTCAGTGTATATATAGGCTTCTTCATGAAACTATCAGATAATGCCTTATGCTGCATATCCAACTTAATGAATCTCATCATAAAGGGTCAGTGAAGAAC
51[G/A]
>Marker2445
CATATTAGGGCCCATATCACCGCCCAAGCTCATTTTGAGTGTAACCACCTAGAACCTGGGTATCATTGTTATATGTAGGTAACTTTAAACCACTCGACTAXXXXXXXXXXTCCACTATGCTCCTCGAGTCATGTGAACAGCTGTAAACAAGCTTGTATCGTAACCAAATTCTGGGTTAGCTCTGTCGTATGCGTCTCTCTCGCCAAAAAC
CATATTAGGGCCCATATCACCGCCCAAGCTCATTTTGAGTGTAACCACCTAGAACCTGGGTATCATTGTTATATGTAGGTAACTTTAAACCACTCGACAAXXXXXXXXXXTCCACTATGCTCCTCGAGTCATGTGAACAGCTGTAAACAAGCTTGTATCGTAACCAAATTCTGGGTTAGCTCTGTCGTATGCGTCTCTCTCGCCAAAAAC
CATATTAGGGCCCATATCACCGCCCAAGCTCATTTTGAGTGTAACCACCTAGAACCTGGGTATCATTGTTATATGTAGGTAACTTTAAACCACTCGACAAXXXXXXXXXXTCCACTATGCTCCTCGAGTCATGTGAACAGCTGTAAACAAGCTTGTATCGTAACCAAATTCTGGGTTAGCTCTGTCATATGCGTCTCTCTCGCCAAAAAC
99[T/A] 187[G/A]
>Marker2965
TCATTATTGTAGATTTGCAGGAAAAAGTGACTCCTACAGTTATATTGTCATATCTCTTACAAACATTACTTAAGATCATAGGCAAGAAGAATATTGATATXXXXXXXXXXAAAACATCTTACAAAGGCAGGGTTGCTGTCACCTGCTGCTGACACAAGGATTTTTATGCAATTTGCACAGGAGTAAAGCCATGCTTGGTCCAGTGGCAAT
TCATTATTGTAGATTTGCAGGAAAAAGTGACTCCTACAGTTATATTGTCATATCTCTTACAAACATTATTTAAGATCATAGGCAAGAAGAATATTGATATXXXXXXXXXXAAAACATCTTACAAAGGCAGGGTTGCTGTCACCTGCTGCTGACACAAGGATTTTTATGCAATTTGCACAGGAGTAAAGCCATGCTTGGTCCAGTGGCAAT
69[C/T]
>Marker2291
AAAGAATCTAGCCTATAAATAATTTATAATCAATGGAAGGCATTTCACAATAGTAATCAATAGTGTTAAGTCATATATGTGTAGTAACAGATCACTTAAA-XXXXXXXXXXAGACCTATGAACTCAAAGGTGTGAGTTTGAACCTGGCACGTAACAGGATAAGCTGCTTTTTTTCTTAATTCTGGGAAGAACATAAAGTGCTGAGGGAAGA
AAAGAATCTAGCCTATAAATAATTTATAATCCATGGAAGGCATTTCACAATAGTAATCAATAGTGTT-AGTCATATATGTGTAGTAACAGATCACTTAAAGXXXXXXXXXXAGACCTATGAACTCAATGGTGTAAGTTTGAACCTGGCACATAACAGGATAAGCTGCTTTTTTTCTTAATTCTGGGAAGAACATAAAGTGCTGAGGGAAGA
32[A/C] 128[A/T]134[G/A] 151[G/A]
>Marker1875
TTTACCTCCAAATTATTCACATGCTTTTCGTTTCTTGCACTGCTTTTTTTGAGTTCGTGGTCATAAGTAAGTGAAGGAAGCATTGCATGACGTTAAATTTXXXXXXXXXXTTAATATTTCTCATGATCTCTGTGTCGATTGAGTCGCAGGATGTGTCCAGCGAGGCAGTGGGTGAGTGAGACATGCAGGCAACCCCGGATATCCAACCTT
TTTACCTCCAAATTATTCACATGCTTTTCGTTTCTTGCACTGCTTTTTTTGAGTTCGTGGTCATAAGTAAGTGAAGGAAGCATTGCATGACGTTAAATTTXXXXXXXXXXTTAATATTTCTCATGATCTCTGTGTCGGTTGAGTCGCAGGATGTGTCCAGCGAGGCAGTGGGTGAGTGAGACATGCAGGCAACCCCGGATATCCAACCTT
138[A/G]
>Marker2307
AATAGTAAAGCTATATTTGGCCCTGGTGAGACCGCATTTAAAGAATACAAGGAATGAGGAATATTCCTTACGAAGACATAAATCATTATATAGTGCAGTGXXXXXXXXXXTAAAATATCAGAAAACTTTGAAAGAAGATTAGAAAGATTTATATATTGGGATGATATGTGGAAATAGGTAGATACGTTACATAAAAGGACTGTTAAATGT
AATAGTAAAGCTATATTTGGCCCTGGTAAGACCGCATTTAAAGAATACAAGGAATGAGGAATATTCCTTACGAAGACATAAATCATTATATAGTGCAGTGXXXXXXXXXXTAAAATATCAGAAAACTTTGAAAGAAGATTAGAAAGATTTATATATTGGGATGATATGTGGAAATAGGTAGATACGTTACATAAAAGGACTGTTAAATGT
28[G/A]
>Marker2200
TTTTTTGTTTTCCTTGATCAGTCACCCATGAAAAGAATGTAAAAAATAATACGTAAAAGAATAAGAAAAATAAAAACAGTGGGTGAACAAGAATAAGGATXXXXXXXXXXGAAACAGGAACAGGAGAAGCACGAAAACAATGCATCGAGAACAAGGAAGAATTGGAAGCACCAGGACCGATCACCACAACGCAACATTAGTCACCAAACG
TTTTTTGTTTTCCTTGATCAGTCACCCATGAAAAGAATGTAAAAAATAATACGTAAAAGAATAAGAAAAATAAAAACAGTGGGTGAACAAGAATAAGGATXXXXXXXXXXGAAACAGGAACAGGAGAAGCACGAAAACAATGCATCGAGAACGAGGAAGAATTGGAAGCACCAGGACCGATCACCACAACGCAACATTAGTCACCAAACG
153[A/G]
>Marker5034
TATTTACATATCAATTTCATTTTGATAAACAGAGGACCACATTTAACATATGGTAATGAATTAATTACATTTTTTCCTGTTTTTTATTTAATTTTCAATTXXXXXXXXXXTTGTGATTATTATGTTTCAGTGCAACAATGAGAAGAATCAATTCATATATATTTGTTTTATTATTATAGGCTCAAGTTTGTTTACATATATTTAATTTAG
TATTTACATATCGATTTCATTTTGATAAACAGAGGACCACATTTAACATATGGTAATGAATTAATTACATTTTTTCCTGTTTTTTATTTAATTTTCAATTXXXXXXXXXXTTGTGATTATTATGTTTCAGTGCAACAATGAGAAGAATCAATTCATATATATTTGTTTTATTATTATAGGCTCAAGTTTGTTTACATATATTTAATTTAG
13[A/G]
>Marker1818
TAGATTCATGTGCAGAAGTATATCCGTTTTCTTCATTAAGCAGAATTTAACATTTCATTGGACATCCAAGTTTTACTTTTAGTGGAGCCTCAAAATCAACXXXXXXXXXXTTTAATTTGTGTCCGCTAATGAAAACATGACAAAACCCAGTATTTGGCTTCATGTTTTTACTTGTTTCACATTAATTAATTGGATTGATTTGTATAATAA
TAGATTCATGTGCAGAAGTATATCCGTTTTCTTCATTAAGCAGAATTTAACATTTCATTGGACATCCAAGTTTTACTTTTAGTGGAGCCTCAAAATCAACXXXXXXXXXXTTTAATTTGTGTCCGCCAATGAAAACATGACAAAACCCAGTATTTGGCTTCATGTTTTTACTTGTTTCACATTAATTAATTGGATTGATTTGTATAATAA
127[T/C]
>Marker1778
ACATAATTTTCTCTGTCTCTTTATCCCATCTATTACTTATACATTGGTGTTGTATAAGTTTGTGCTACTGTTTACTTACGCCTCATCCTTCTCTCTGCATXXXXXXXXXX-CTTGTCTTGGGTAAGTTGGTGTATTAACAATGGTGTATTATCAATGCTGAAATATGGTGATGAATGATGATTAATGGGGTGATATTAATAACAAAAAAAA
ACATAATTTTCTCTGTCTCTTTATCCCATCTATTACTTATACATTGGTGTTGTATAAGTTTGTGCTACTGTTTACTTACGCCTCATCCTTCTCTCTGCATXXXXXXXXXXTCTTGTCTTGGGTAAGTTGGTGTATTAACAATGGTGTATTATCAATGCTGAAATATGGTGATGAATGATGATTAATGGGGTGATATTAATAAC-AAAAAAA
>Marker5430
CTTTTCTTCTTAAGAGGCCGAGAGATACCTATAAACCAGGAATTCTACATAATTTGTATATATACCCTGCCATAGACCAATGAATACGCTAACTTTATTTXXXXXXXXXXAGTGAGTCTTATCCATAACCTCTTTTCTTTATGTCTATGCAGATAATTCATAGCAAATACATCAGCGTTAACAATAAACAACCAAAACAGAAAAAGCCAT
CTTTTCTTCTTAAGAGGCCGAGAGATACCTATAAACCAGGAATTCTACATAATTTGTATATATACCCTGCCATAGACCAATGAACACGCTAACTTTATTTXXXXXXXXXXAGTGAGTCTTATCCATAACCTCTTTTCTTTATGTCTATGCAGATAATTCATAGCAAATACATCAGCGTTAACAATAAACAACCAAAGCAGAAAAAGCCAT
CTTTTCTTCTTAAGAGGCCGAGAGATACCTATAAACCAGGAATTCTACATAATTTGTATATATACCCTGCCATAGACCAATGAATACGCTAACTTTATTTXXXXXXXXXXAGTGAGTCTTATCCATAACCTCTTTTCTTTATGTCTATGCAGATAATTCATAGCAAATACATCAGCGTTAACAATAAACAACCAAAGCAGAAAAAGCCAT
85[T/C] 197[A/G]
>Marker4492
TATCCTTGATGAACGGACTACATATTGTGGTTGCGTTGTTTGGATATTGTAATCACGTGTGCGACGTTGAATTGATATGTAGTCACATGAAGGGAAAGAGXXXXXXXXXXTGGATGGATAAGTCACATTAATTGGATATTTTAAATTACATAACATGTAGATGACGAAAGGAAGTTGTAATTACTGCATATGAGATTCATTGATAAACAA
TATCTTTGATGAACAGACTACATATTGTGGTTGCGTTGTTTGGATATTGTAATCACGTGTGCGACGTTGAATTGATATGTAGTCACATGAAGGGAAAGAGXXXXXXXXXXTGGATGGATAAGTCACATTAATTGGATATTTTAAATTACATAACATGTAGATGACGAAAGGAAGTTGTAATTACTGCATATGAGATTCATTGATAAACAA
TATCTTTGATGAACAGACTACATATTGTGGTTGCGTTGTTTGGATATTGTAATCACGTGTGCGACGTTGAATTGATATGTAGTCACATGAAGGGAAAGAGXXXXXXXXXXTGGATGGATAAGTCACATTAATTGGATATTTTAAATTACATAACATGTAGATGACGAAAGGAAGTAGTAATTACTGCATATGAGATTCATTGATAAACAA
5[C/T] 15[G/A] 176[T/A]
>Marker1983
AAAATTTCTAGGATATCCGCATCGTTCTGAGCCTGATACTGTCCTCTCTGTCCACGAACGCTCTACTGACATTTCAAAACCAGGGACAATTATCATCTCCXXXXXXXXXXTTCTTCCCTCAAACACTGCATTGACACCTTACACCACTGACAGACAAACCATGCACGAACAGTCTTTATCTAATCCTTTCACTGCGACACGAAAATGAAC
AAAATTTCTAGGATATCCGCATCGTTCTGAGCCTGATACTGTCCTCTCTGTCCACGAACGCTCTACTGACATTTCAAAACCAGGGACAATTATCATCTCCXXXXXXXXXXTTCTTCCCTCAAACACTGCATTGACACCTTACACCACTGACAGACAAACCACGCACGAACAGTCTTTATCTAATCCTTTCACTGCGACACGAAAATGAAC
AAAATTTCTAGGATATCCGCATCGTTCTGAGCCTGATACTGTCCTCTCTGTCCACGAACGCTCTACTGACATTTCAAAACCAGGGACAATTATCATCTCCXXXXXXXXXXTTCTTCCCTCAAACACTGCATTGACACCTTACACCACTGACAGACAAACCACGCACGAACAGTCTTTATCTAATCCTTTCACTGCGACATGAAAATGAAC
162[T/C] 200[C/T]
>Marker1641
TTCCCTTGCCTTAAAGTGTTCTGTCCACATACTGCTACACTCAGAACTCTCTTCACCAACGACAGAATGATCTTTGTCCCTCATCGCATCAAGTGACTGTXXXXXXXXXXACTATACATATTCTCTTGGTAGAGGGAATCCGTAGCTTATCTTCCTTCACTTCAAAGCCACACACACCACCAATCTCCTGCACATACTCCAGGTAATCAC
TTCCCTTGCCTTAAAGTGTTCTGTCCACATACTGCTACACTCAGAACTCTCTTCACCAACGACAGAATGATCTTTGTCTCTCATTGCATCAAGTGACTGTXXXXXXXXXXACTATACATATTCTCTTGGTAGAGGGAATCCGTAGCTTATCTTCCTTCACTTCAAAGCCACACACACCACCAATCTCCTGCACATACTCCAGGTAATCAC
TTCCCTTGCCTTAAAGTGTTCTGTCCACATACTGCTACACTCAGAACTCTCTTCACCAACGACAGAATGATCTTTGTCCCTCATTGCATCAAGTGACTGTXXXXXXXXXXACTATACATATTCTCTTGGTAGAGGGAATCCGTAGCTTATCTTCCTTCACTTCAAAGCCACACACACCACCAATCTCCTGCACATACTCCAGGTAATCAC
79[C/T]85[C/T]
>Marker2612
TTCTATGACGCTCCACCTTTCTCTTGATTTTATCACATCCATTATAATTACAATAGCGCTATATGGACATTGATGTCTAGCACACAAATCTTTCACCTAAXXXXXXXXXXCAGCACAAAGATAAAGTGTTTAGTGTGTATGGCATTGGTGCTGACCTGTTGACCACTTCCATGGAGTGGAGGGACATCTCCATGTTGACCAGCACACTAA
TTCTATGACACTCCACCTTTCTCTTGATTTTATCACATCCATTATAATTACAATAGCGCTATATGGACATTGATGTCTAGCACACAAATCTTTCACCTAAXXXXXXXXXXCAGCACAAAGATAAAGTGTTTAGTGTGTATGGCATTGGTGCTGACCTGTTGACCACTTCCATGGAGTGGAGGGACATCTCCATGTTGACCAGCACACTAA
10[G/A]
>Marker1781
CCATTGCACAAATTGCTGGTGATGGTGGCTTTCGAAATTATCCCCCTTACTTCCATGTATTACCAAATGAATTGAAGTTTATTTACGTCTATAGTATATA-XXXXXXXXXXATCCTGTAGGCATTAATATTTGTGGTGGGAAGGCGAGAGAGATGGTGAGGGTGTATGAGATCTTCAACAGAGACAGTGACGTAAGGAAGTGCATAATAAG
CCATTGCACAAATTGCTGGTGATGGTGGCTTTCGAAATTAT-CCCCTTACTTCCATGTATTACCAAATGAATTGAAGTTTATTTACGTCTATAGTATATACXXXXXXXXXXATCCTGTAGGCATTAATATTTGTGGTGGGAAGGCGAGAGAGATGGTGAGGGTGTATGAGATCTTCAACAGAGACAGTGACGTAAGGAAGTGCATAATAAG
>Marker2014
AAAACAATATAATTTGAATAGTTATACAACTCTATGCTAGAGATATGTTTGGAATATGACACAAATTCATATGATTAAAAATATTGCCAACATACTTTTTXXXXXXXXXXTGCCTGTTGGGATAAAATATGTCATATGCTAATTTCATGAATTAATACTGTCTTTGTTAATGCAATTTTACAACTACTGTATAAATATAACAAGAATATT
AAAACAATATAATTTGAATAGTTATACAACTCTATGCTAGAGATATGTTTGGAATATGACACAAATTCATATGATTAAAAATATTGCCAACATACTTTTTXXXXXXXXXXTGCCTGTTGGGATAAAATATGTTATATGCTAATTTCATGAATTAATACTGTCTTTGTTAATGCAATTTTACAACTACTGTATAAATATAACAAGAATATT
133[C/T]
>Marker1466
CTTATTCCCTCGTAGCACTTCTATCCTCATCACACACACCACGACTAACTGATACAGAAGACTTTAAATTCGATCAACAGTTTCTCTCGTTTTGGCACTTXXXXXXXXXXGCCCTGGACCCCTGGACTCACGCCGCCTGGAAGAACACTCTGAAGCAACTTTCACGCCTCGGTTTCAGTTTCTTCAGCTTCGCATTTGTCGTCTTGTTAT
CTTATTCCCTCGTAGCACTTCTATCCTCATCACACACACCACGACTAACTGATACAGAAGACTTTAAATTCGATCAACAGTTTCTCTCGTTTTGGCACTTXXXXXXXXXXGCCCTGGACCCCTGGACTCACGCCGCCTGGAAGAACACTCTGAAGCAACTTTCACGCCTCGGTTTCAGTTTCTTCAGCTTCGTATTTGTCGTCTTGTTAT
193[C/T]
>Marker2746
ATTTATGAGCTTTTAAAAGGCGAGTGGCGTAATAAATAACTGTGCCTATGTCTTACTACTAAAGAATGATATTAACTATCTTCTTGCTTTCCACACACACXXXXXXXXXXCCAGTCAACTGAACTATCAATTATTCGATCAAAGAAATAACTACCTGACGAATTGGCAGTATTATTTACTTGGCTAAATATTTGATTACGTTTACATATT
ATTTATGAGCTTTTAAAAGGCGAGTGGCGTAATAAATAACTGTGCCTATGTCTTACTACTAAAGAATGATATTAACTATCTTCTTGCTTTCCACACACACXXXXXXXXXXCCAGTCAACTGAACTATCAATTATTCGATCAAAGAAACAACTACCTGACGAATTGGCAGTCTTATTTACTTGGCTAAATATTTGATTATGTTTACATATT
ATTTATGAGCTTTTAAAAGGCGAGTGGCTTAATAAATAACTGTGCCTATGTCTTACTACTAAAGAATGATATTAACTATCTTCTTGCTCTCCACACACACXXXXXXXXXXCCAGTCAACTGAACTATCAATTATTCGATCAAAGAAATAACTACCTGACGAATTGGCAGTCTTATTTACTTGGCTAAATATTTGATTATGTTTACATATT
29[G/T] 89[T/C] 148[T/C] 171[A/C] 199[C/T]
>Marker4299
CTTAATCATTAATACCTTTCTATGGTAAACTCTGGAACTCCCTGCCTGTCTGTATTTCCAGTCTCCTATGACTTTACTTCATTTAAGAGGGAGATTTCAAXXXXXXXXXXTGCTACCCTTGTCCAGTCTCTCCCTTTGTGTCTCACAACTCAAGGGGGCAGTCACAGCCTGCCTTCTAAAGACAACTCTCCATCATCTCACAAAATTACA
CTTAATCATTAATACCTTTCTATGGTAAACTCAGGAACTCCCTGCCTGTCTGTATTTCCAGTCTCCTATGACTTTACTTCATTTAAGAGGGAGATTTCAAXXXXXXXXXXTGCTACCCTTGGCCAGTCTCTCCCTTTGTGTCTCACAACTCAAGGGGGCAGTCACAGCCTGCCTTCTAAAGACAACTCTCCATCATCTCACAAAATTACA
CTTAATCATTAATACCTTTCTATGGTAAACTCTGGAACTCCCTGCCTGTCTGTATTTCCAGTCTCCTATGACTTTACTTCATTTAAGAGGGAGATTTCAAXXXXXXXXXXTGCTACCCTTGGCCAGTCTCTCCCTTTGTGTCTCACAACTCAAGGGGGCAGTCACAGCCTGCCTTCTAAAGACAACTCTCCATCATCTCACAAAATTACA
CTTAATCATTAATACATTTCTATGGTAAACTCTGGAACTCCCTGCCTGTCTGTATTTCCAGTCTCCTATGACTTTACTTCATTTAAGAGGGAGATTTCAAXXXXXXXXXXTGCTACCCTTGGCCAGTCTCTCCCTTTGTGTCTCACAACTCAAGGGGGCAGTCACAGCCTGCCTTCTAAAGACAACTCTCCATCATCTCACAAAATTACA
16[C/A] 33[T/A] 122[T/G]
>Marker842
CATCTCTGTAGCCTTTGAAAATAGTGGACAAATCACACTTATTTTCAAAAGACTCTAATTTCAGTCACACGGGTTTTTAACGTATAGCATTCCAGTCAAAXXXXXXXXXX------CCATATAGTCAGTAGTAGTAGCAGTAGAAGTAGTAGTAGTAGTAGTAGTAGTAGTAGTAGTAGTAGTAGTAGTAGTAGTAGTAGTAGTAGCAGTAATAAT
CATCTCTGTAGCCTTTGAAAATAGTGGACAAATCACACTTATTTTCAAAAGACTCTAATTTCAGTCACACGGGTTTTTAACGTATAGCATTCCAGTCAAAXXXXXXXXXXGCA---CCATATAGTCAGTAGTAGTAGCAGTAGAAGTAGTAGTAGTAGTAGTAGTAGTAGTAGTAGTAGTAGTAGTA--A-TAGTAGTAGTAGTAGCAGTAATAAT
CATCTCTGTAGCCTTTGAAAATAGTGGACAAATCACACTTATTTTCAAAAGACTCTAATTTCAGTCACACGGGTTTTTAACGTATAGCATTCCAGTCAAAXXXXXXXXXXAGGGCACCATATAGTCAGTAGTAGTAGCAGTAGAA------GTAGTAGTAGTAGTAGTAGTAGTAGTAGTAGTAGTAGTAGTAGTAGTAGTAGTAGCAGTAATAAT
>Marker1326
ACTCTCAATCCTTCACACCTTTCTCTGGCACACTCTGGAACTCCCTGCCTGCTTCTGTGTTTCCACCTTCCTGTGACTTGATTTCATTTAAGAGGGCGG--T-XXXXXXXXXXTTATTGTCTTTAGCCTCTTGTTCTTAATCTCACAACAGGGACTGCCTCTTGTATGAGTGTGTGTGTGTTGCAGGTGACGGGGTATGTGGTGGACAGCGAG
#NAME?
#NAME?
#NAME?
53[T/C] 97[C/A] 121[C/T] 138[T/C] 148[A/T]
>Marker2337
AAAGCATGACAAAATAACACACAAATCCATGAATGTGTTATCCATGTGAGTGTAGTCTTGAAGTAATACTGAGATGGGCTCACCTTCACCTTGAACCCGTXXXXXXXXXXTCCCTACACTTCGTCTTTCAGCTATATTTTCACATCATTTCCTCGTGTAGCTGTTAAGATCCTCGTGTCCCATGTCAGGTGAGAGTGGCGGCTTATAATA
AAAGCATGACAAAATAACACACAAATCCATGAATGTGTTATCCATGTGAGTGTAGTCTTGAAGTAATACTGAGATGGGCTCACCTTCACCTTGAATCCGTXXXXXXXXXXTCCCTACACTTCGTCTTTCAGCTATATTTTCACATCATTTCCTCGTGTAGCTGTTAAGATCCTCGTGTCCCATGTCAGGTGAGAGTGGCGGCTTATAATA
96[C/T]
>Marker2654
TTTGTTGCAGGACTGTTGGATGTTTTCCTTTCATGTAGAAGAACTCGATCATCTCTTTTCCTTTCTTTTTGTTTTGTTTTGTTACATGTGAAATGAGATGXXXXXXXXXXATACTCTAGTATATGTTCACCTGTGATAGGCCTCGCAAATTATTCTGGCAGTCTGCTAGAGTAGTAGTAGTCTACATTTCTCCTTTCTCATTTCTTAAAG
TTTGTTGCAGGACTGTTGGATGTTTTCCTTTCATGTAGAAGAACTCGATCATCTCTTTTCCTTTCTTTTTGTTTTGTTTTGTTACATGTGAAATGAGATGXXXXXXXXXXATACTCTAGTATATGTTCACCTGTGATAGGCCTCGCAAATTATTCTGGCAGTCTGCTAGAGAACTACTAGTCTACATTTCTCCTTTCTCATTTCTTAAAG
172[T/A]174[G/C]177[G/C]
>Marker2281
CTATATTCAGTTGAATGATGCCACATCAAAAGGAAACCCTAAAATAAGATTAGATAAATTCACTAAGGTAATGATAAGTAAATATAGGTAGGTGTATCTTXXXXXXXXXXTCATCCAAAGTTGCATAATCAAAACAATCAGAACACAATAGGGATACAGTATAGTATGATTAAAAGAAAACAAAACTGTGAATCTATAGCACTTCATAAT
CTATATTCAGTTGAATGATGCCACATCAAAAGGAAACCCTAAAATAAGATTAGATAAATTCACTAAGGTAATGATAAGTAAATATAGGTAGGTGTATCTTXXXXXXXXXXTCATCCAAAGTTGCATAATCAAAACTATCAGAACACAATAGGGATACAGTATAGTATGATTAAAAGAAAACAAAACTGTGAATCTATAGCACTTCATAAT
136[A/T]
>Marker2892
CGTGTTTTTAAGGG--TTTTTACGGTTCTGGTGACAGATTTTTGGTTTATTAAAAGGAGAAACTGGCTTGAAACCTGGCTCAATTGATGTCTCTGTGGCCTTXXXXXXXXXXTGTAGACACATTAGCTTACAATTATCTTACTAAACACATGAATGGCCCTTTTCTTAACATTTGCCGTCTTCCCACAGCCTCCTGACGCAAGCTTGCCAAG
CGTGTTTTTAAGGGTGTTTTTACGGTTCTGGTGACAGATTTTTGGTTTATTAAAAGGAGAAACTGGCTTGAAACCTGGCTCAATTGATGTCTCTGTGGCC--XXXXXXXXXXTGTAGACACATTAGCTTACAATTATCTTACTAAACACATGAATGGCCCTTTTCTTAACATTTGCCGTCTTCCCACAGCCTCCTGACGCAAGCTTGCCAAG
>Marker3242
ATTCTGGGCTGGCTGGTTATGCACGGCGCCTCCTTGACACATAAATTAAAAGGTTACTAACACCATGCTTCAACACTTATGTAAATTCAATCACATAATTXXXXXXXXXXTTCTTCACCTGCACTATTCATTATGAATTCAGAGGTGTAATGATGCTTTTTGGAAAGTGACTGAGAAATGTCATTGTTAACTTCATAGTAACATCAGAAG
ATTCTGGGCTGGCTGGTTATGCACGGCGCCTCCTTGACACATAAATTAAAAGGTTACTAACACCATGCTTCAACACTTATGTAAATTCAATCACATAATTXXXXXXXXXXTCCTTCACCTGCACTATTCATTATGAATTCAGAGGTGTAATGATGCTTTTTGGAAAGTGACTGAGAAATGTCATTGTTAACTTCATAGTAACATCAGAAG
112[T/C]
>Marker2836
ATAACATTGTGTTAGAAAATTATCTGGCAGAGGATGAAGGATGAAAAGAATGACTAGGAAGGATGGGAAAGAGGAGAGATGACATATTTTCCCGCCTCTGXXXXXXXXXXACTTCACATTGATGACGTTAATGGAAATACAGAAATATGTAAGTTTTTGTATTTACTAGTGAGATTAAAGGAGATATAAGACTAGATGAGATGAGATGAA
ATAACATTGTGTTAGAAAATTATCTGGCAGAGGATGAAGGATGAAAAGAATGACTAGGAAGGATGGGAAAGAGGAGAGATGACATATTTTCCCGCCTCTGXXXXXXXXXXACTTCACATTGATGACGTTAATGGAAATAGAGAAATATGTAAGTTTTTGTATTTACTAGTGAGATTAAAGGAGATATAAGACTAGATGAGATGAGATGAA
ATAACATTGTGTTAGAAAATTATCTGGCAGAGGATGAAGGATGAAAAGAATGACTAGGAAGGATGGGAAAGAGGAGAGATGACATATTTTCCCGCCTCTAXXXXXXXXXXACTTCACATTGATGACGTTAATGGAAATACAGAAATATGTAAGTTTTTGTATTTACTAGTGAGATTAAAGGAGATATAAGACTAGATGAGATGAGATGAA
100[G/A] 140[C/G]
>Marker1668
TTCTTTATAGAAACATTTGCTTCACAAATTTCACATAGATGTTAAAAGTGAAGAGCTTCATGATTGAGTCAAGCAACAAGACTCTGACAGAAGGCAGCGAXXXXXXXXXXATGCAGTCGGTGAAGGAGACGGTGCGTGCCGCAGAGGCTGCCTCCATCAAGATCCGCACGGATGCTGGCATCAGGCTGCGTTGGGTGCGCAAGCAACCGT
TTCTTTATAGAAACATTTGCTTCACAAATTTCACATAGATGTTAAAAGTGAAGAGCTTCATGATTGAGTCAAGCAACAAGACTCTGACAGAAGTCAGCGAXXXXXXXXXXATGCAGTCGGTGAAGGAGACGGTGCGTGCCGCAGAGGCTGCCTCCATCAAGATCCGCACGGATGCTGGCATCAGGCTGCGTTGGGTGCGCAAGCAACCGT
94[G/T]
>Marker3096
TAATTCAAACTAGGCAAGTGTGGACTTTTATTGCCTTTCATTCATTTAATTATCATTTTCTGAAATATCAAAAGTTACTTGCTCTATTTCTCTTTTGTAGXXXXXXXXXXATCATGTGTATCTGTAGTATTTGGGCGTTTGTCTTTATAACAGAACTTAGTAAAACAATCTAAAAAAACCTGAGTATGATGAAATTCATGATACAGTTTA
TAATTCAAACTAGGCAAGTGTGGACTTTTATTGCCTTTCATTCATTTAATTATCATTTTCTGAAATATCAAAAGTTACTTGCTCTATTTCTCTTTTGTAGXXXXXXXXXXATCATGTGTATCTGTAGTATTTGGGCGTTTGTCTTTATAACAGAACTTAGTAAAACAACCTAAAAAAACCTGAGTATGATGAAATTCATGATACAGTTTA
169[T/C]
>Marker1836
CTTCCTTTCCAAACATTCCCCCCTAACTAATTTTCCTATGATTTATTTTCCCTCAACACAAAATCATCCTCTCTCAATCTACTGTGAACATTTCTCTCATXXXXXXXXXXTCGGTGCTGGTTTAGTTTGTGTTTCATTGTATTGGTGGATTGCTGTCACAAATGCACAAGAAAATCTATCTGAGGGAAGGTTTGCATGTGGAAATATAAC
CTTCCTTTCCAAACATTCCCCCCTAACTAATTTTCCTATGATTTATTTTCCCTCAACACAAAATCATCCTCTCTCAATCTACTGTGAACATTTCTCTCATXXXXXXXXXXTCGGTGCTGGTTTAGTTTGTGTTTCATTGTATTGGTGGATTGCTGTCACATATGCACAAGAAAATCTATCTGAGGGAAGGTTTGCATGTGGAAATATAAC
161[A/T]
>Marker1567
AAATATATGGAGTCTTAACCCTTAACATACGGTGATTGTTTCGGGACGATTGTAGTGTCATGTGCAGAGAGGCAGGGATCGTTCCGGGAATCATGA-TTTT-XXXXXXXXXXTCACCTCCTCAAACCTTGAGACATATGTTCCCTCACAATAGGTCATCTTTTCCCATTTCTAGGCAACATCTGGCAACTCCCATGACCCAGAGGGAGAAAC
AAATATATGGAGTCTTAACCCTTAACATACGGTGATTGTTTCGGGACGATTGTAGTGTCATGTGC--AGAGGCAGGGATCGTTCCGGGAATCATGATTTTTCXXXXXXXXXXTCACCTCCTCAAACCTTGAGACATATGTTCCCTCACAATAGGTCATCTTTTCCCATTTCTAGGCAACATCTGGCAACTCCCATGACCCAGAGGGAGAAAC
AAATATATAGAGTCTTAACCCTTAACATACGGTGATTGTTTCGGGACGATTGTAGTGTCATGTGCAGAGAGGCAGGGATCGTTCCGGGAATCATGA-TTTT-XXXXXXXXXXTCACCTCCTCAAACCTTGAGACATATGTTCCCTCACAATAGGTCATCTTTTCCCATTTCTAGGCAACATCTGGCAACTCCCATGACCCAGAGGGAGAAAC
9[G/A]
>Marker2115
TTACCTGGTCTGCCATGACCAATGCTCCTGACAAGAACTGCAAGCCTAACTGGGACTCACTCTTAGATAATGAAGGACAAGCCACCCCTACTGATGAGCCXXXXXXXXXXTTTTTTAATAACATAATATGAAGCTAATTGTGAGCACCCCAGTCCTTTCTGTTGGTATTTCTGGCATTAATACCCATTTCCTCAGCCACACAGAAAATAT
TTACCTGGTCTGCCATGACCAATGCTCCTGACAAGAACTGCAAGCCTAACTGGGACTCACTCTTAGATAATGAAGGACAAGCCACCCCTACTGATGAGCCXXXXXXXXXXTTTTTGAATAACATAATATGAAGCTAATTGTGAGCACCCCAGTCCTTTCTGTTGGTATTTCTGGCATTAATACCCATTTCCTCAGCCACACAGAAAATAT
116[T/G]
>Marker2324
TTTATTCTTATGATCATATAATACATGTTCTAAAAAAATCACCTGTAATTGTTTTAGCTCCCTATCAACATCATAACCCCATATATCACAAGCACGTGTCXXXXXXXXXXTAAATTGCTCTGGTATCACTTTTTTAAGTTCTATTTGGCCAATTCTAAATCCTCCATCACTTATTGTTTTTATAATTTCTTCCCTAAACACAAAATCTTA
TTTATTCTTATGATCATATAATACATGTTCTAAAAAAATCACCTGTAATTGTTTTAGCTCCCTATCAACATCATAACCCCATATATCACAAGCACGTGTCXXXXXXXXXXTAAATTGCTCTGGTATCTCTTTTTTAAGTTCTATTTGGCCAATTCTAAATCCTCCATCACTTATTGTTTTTATAATTTCTTCCCTAAACACAAAATCTTA
128[A/T]
>Marker5244
CTTTTGATCCCTGAGGAGACAATGCACGACCTAGCAAACTATTTTCAACATTATTGATGAAATACGTGTCACTGAACAATCTAGGAGGGACATTAGACGTXXXXXXXXXXAATCAGGAACTTTCCAAGGAGGAGACCAAGCTTCAGTCTTCTCCTGATATGGATTAAGACCTGGAGCAAGTATATCCCAAACTCCCGGCTTAGTAGTTCT
CTTTTGATCCCTGAGGAGACAATGCACGACCTAGCAAACTATTTTCAACATTATTGATGGAATACGTGTCACTGAACAATCTAGGAGGGACATTAGACGTXXXXXXXXXXAATCAGGAACTTTCCAAGGAGGAGACCAAGCTTCAGTCTTCTCCTGATATGGATTAAGACCTGGAGCAAGTATATCCCAAACTCCCGGCTTAGTAGTTCT
60[A/G]
>Marker1744
TAAACTTTTAGATATAGGAACAGAGGAATTACTTGTGGAAGCAACACTAGTATGAACCACACCATCTACAGACCACTCCTCAAAACCAGTCAGCTCACCAXXXXXXXXXX-GTTAATGGAAATTTTATGTGATATCACACGTAATATCAGTGTATTATTGGTTTGTGTTGGTGTTGTATATAAATTGTAAAATTATATTAAAGGGTAATTA
TAAACTTTTAGATATAGGAACAGAGGAATTACTTGTGGAAGCAACACTAGTATGAACCACACCATCTACAGACCACTCCTCAAAACCAGTCAGCTCACCAXXXXXXXXXXAGTTAATGGAAATTTTATGTGATATCACACGTAATATCAGTGTATTATTGGTTTGTGTT-GTATTGTATATAAATTGTAAAATTATATTAAAGGGTAATTA
173[G/A]
>Marker1829
CTATTTTTATCTCCTCAACATGCTTTCCTTCTTTTCTGCTCCTCCTTCCCTTCCTCATCCCCGACAAATCATATCGTGTTTTTCTTCTCTTTTTCCCTTCXXXXXXXXXXTTCCATTTCTTCCTCCTGCTATGATTCAACACATTTTTCTTTCTTTCCTACTGCCTCTTACTGGCTAACCTTCTTTCCTTCATCCCCCCAAAATATTCTT
CTATTTTTATCTCCTCAACATGCTTTCCTTCTTTTCTGCTCCTCCTTCCCTTCCTCATCCTCGACAAATCATATCGTGTTTTTCTTCTCTTTTTCCCTTCXXXXXXXXXXTTCCATTTCTTCCTCCTGCTATGATTCAACACATTTTTCTTTCTTTCCTACTGCCTCTTACTGGCTAACCTTCTCTCCTTCATCCCCCCAAAATATTCTT
CTATTTTTATCTCCTCAACATGCTTTCCTTCTTTTCTGCTCCTCCTTCCCTTCCTCATCCCCGACAAATCATATCGTGTTTTTCTTCTCTTTTTCCCTTCXXXXXXXXXXTTCCATTTCTTCCTCCTGCTATGATTCAACACATTTTTCTTTCTTTCCTACTGCCTCTTACTGGCTAACCTTCTCTCCTTCATCCCCCCAAAATATTCTT
61[C/T] 185[T/C]
>Marker1625
ATCTTTTCTACGAGACGCTTCGTTCGTGGTCATCGCCCACCTTCATTTCTCTAGTTTCTTCCTTTACTGCTTTCCTCTCTCCTTTCTCTCCTCTCCTCCCXXXXXXXXXXAGTGGCAAGAGCAAGTTTCTCTTAAAGGTGGGAGGTCCTCAAACACTCCTTCGAGTAAATATGAACGCGGCTCTTGGTTTAATGCTGCTCAAGCCGGAAA
ATCTTTTCTACGAGACGCTTCGTTCGTGGTCATCGCCCACCTTCATTTCTCTAGTTTCTTCCTTTACTGCTTTCCTCTCTCCTTTCTCTCCTCTCCTCCCXXXXXXXXXXAGTGGCAGGAGCAAGTTTCTCTTAAAGGTGGGAGGTCCTCAAACACTCCTTCGTGTAAATATGAACGCGGCTCTTGGTTTAATGCTGCTCAAGCCGGAAA
118[A/G] 164[A/T]
>Marker1043
TTTAAATCTAGCGTGCGTCTTCATTTCTTTTTATCATCTTTC--TTTTTTTCTATACTTTCTTTCTATCCGCAGTTCAATAACCAACAAGAACCTTCAGACCXXXXXXXXXXGTGGCATGCTGGGAATTGGTTGTTGGCATGTCTTGTGAGGCGAGTGTCAGCAGATCAGAGGACGCAAGACTGAGGGAAAGCGCAAAACTCGGTGAAAGTG
TTTAAATCTAGCGTGCGTCTTCATTTCTTTTTATCATCTTTCTTTTTTTTTCTATACTTTCTTTCTATCCACAGTTCAATAACCAACAAGAACCTTCAGA--XXXXXXXXXXGTGGCATGCTGGGAATTGATTGTTGGCAGGTCTTGTGAGGCGAGTGTCAGCAGATCAGAGGACGCAAGACTGAGGGAAAGCGCAAAACTCGGTGAAAGTG
71[G/A] 131[G/A] 141[T/G]
>Marker4387
TCCTTCAAGAGTTCAACGATGCCTCCTCTTTCTGCTTTCTTATTCAACTACTTGGACTCATTTCTGCCCCAGGTGTGAGACAGACTATTGAATCCGTCGTXXXXXXXXXXATGTTCGATTTTATTTTGTTTGACAGCACAGTGACGCTCCGATACGCGCCTCAGTATATATGAGCTAATGCTTAATATTATATTTGTAGATATGAAAGTT
TTCTTCAAGAGTTCAACGATGCCTCCTCTTTCTGCTTTCTTATTCAACTACTTGGACTCATTTCTGCCCCAGGTGTGAGACAGACTATTGAATCCGTCGTXXXXXXXXXXATGTTCGATTTTATTTTGTTTGACAGCACAGTGACGCTCCGATACGCGCCTCAGTATATATGAGCTAATGCTTAATATTATATTTGTAGATATGAAAGTT
TTCTTCAAGAGTTCAACGATGCCTCCTCTTTCTGCTTTCTTATTCAACTACTTGGACTCATTTCTGCCCCAGGTGTGAGACAGACTATTGAATCCGTCGTXXXXXXXXXXATGTTCGATTTTATTTTGTTTGACAGCACAGTGACGCTCCGATACGCGTCTCAGTATATATGAGCTAATGCTTAATATTATATTTGTAGATATGAAAGTT
TTCTTCAAGAGTTCAACGATGCCTCCTCTTTCTGCTTTCTTATTCAACTACTTGGACTCATTTCTGCCCCAGGTGTGAGACAGACTATTGAATCCGTCGTXXXXXXXXXXATGTTCGATTTTATTTTGTTTGACAGCACAGTGACGCTCCGATACGTGTCTCAGTATATATGAGCTAATGCTTAATATTATATTTGTAGATATGAAAGTT
2[C/T] 157[C/T]159[C/T]
>Marker1988
GTTTCCTCCGTCCGGGTCATGGGGGTTGCGAGATGTCGCCTCAAAATGGGAAAAGATGACCTATTGTGTGGGAACATATGTCTCAAGGCTCGAGGAGGCAXXXXXXXXXXATTAAGAAGGCTGGTGAGACTGTATCTTCCTTGCAAGCTAAAAGAACCACCTGAACTCGTGACTCTCCAATGGATAAAATGGAAAGCCTTGTGGAAATGT
GTTTCCTCCGTCCGGGTCATGGGGGTTGCGAGATGTCGCCTCAAAATGGGAAAAGATGACCTATTGTGTGGGAACATATATCTCAAGGCTCGAGGAGGCAXXXXXXXXXXATTAAGAAGGCTGGTGAGACTGTATCTTCCTTGCAAGCTAAAAGAACCACCTGAACTCGTGACTCTCCAATGGATAAAATGGAAAGCCTTGTGGAAATGT
GTTTCCTCCGTCCGGGTCATGGGGGTTGCGAGATGTCGCCTCAAAATGGGAAAAGATGACCTATTGTGTGGGAACATATATCTCAAGGCTCGAGGAGGCAXXXXXXXXXXATTAAGAAGGCTGGTGAGACTGTATCTTCCTTGCAAGCTAAAAGAACCACCTGAACTTGTGACTCTCCAATGGATAAAATGGAAAGCCTTGTGGAAATGT
80[G/A] 168[C/T]
>Marker2752
TTAATTACATCACCAATACCTCGCTACGTAGTGCATAACATACAGACTAATGGGAGATTAGATATTCATG-AAGGGGGAAGCGGAACATTAGCAGGCATCA-XXXXXXXXXX---TTTTTTTATGTAAGAGGGCAG-AAAAAAGGCAATATTAGAAAAAAAGGCCCACTGGTATTGTAGTCTCTTTAAAAGTGTAGAGATGGCTATATAAAACATA
TTAATTACATCACCAAT--CTCGCTACGTAATGCATAACATACAGACTAATGGGAGATTAGATATTCATGAAAGGGGGAAGCGGAACATTAGCAGGCATCACXXXXXXXXXX----TTTTTTATGTAAGAGGGCAGAAAAAAAGGCAATATTAGAAAAAAAGGCCCACTGGTATTGTAGTCTCCTTAAAAGTGTAGAGATGGCTATATAAAACATA
TTAATTACATCACCAATACCTCGCTACGTAGTGCATAACATACAGACTAATGGGAGATTAGATATTCATG-AAGGGGGAAGCGGAACATTAGCAGGCATCA-XXXXXXXXXXTCATTTTTTTATGTAAGAGGACAG-AAAAAAGGCAATATTAGAAAAAAAGGCCCACTGGTATTGTAG--TC-TTAAAAGTGTAGAGATGGCTATATAAAACATA
TTAATTACATCACCAAT--CTCGCTACGTAGTGCATAACATACAGACTAATGGGAGATTAGATATTCATGAAAGGGGGAAGCGGAACATTAGCAGGCATCACXXXXXXXXXXA--TTTTTTTATGTAAGAGGGCAG-AAAAAAGGCAATATTAG-AAAAAAGGCCCACTGGTATTGTAGTCTCCTTAAAAGTGTAGAGATGACTATATAAAACATA
31[G/A] 133[G/A] 202[G/A]
>Marker2180
TTTTA-TTTTTTTTCATTTTATTTGTTTACGTTTCTGATTCACAATCCAGCTCGTCGTAGGATGCCTTAAGAGGTAGCTCAGACTCTGTAAAGTGTGTTGGXXXXXXXXXXTTGTTTTACATAATCAGTTTTTCATTCGTTCACTTCTGGTTCTAGGTAACTGTTGGATGCCTGAGAAGAGAGTTTATATTATCTAATATTTTTTGAAAGA
TTCTA-TTTTTTTTCATTTTATTTGTTTACGTTTCTGATTCACAATCCAGCTCGTCGTAGGATGCCTTAAGAGGTAGCTCAGACTCTGTAAAGTGTGTTGGXXXXXXXXXXTTGTTTTACATAATCAGTTTTTCATTCGTTCACTTCTGGTTCTAGGTAACTGTTGGATGCCTGAGAAGAGAGTTTATATTATCTAATATTTTTTGAAAGA
TTCTATTTTTTTTTCATTTTATTTGTTTACGTTTCTGATTCACAATCCAGCTCGTCGTAGGATGCCTTAAGAGGTAGCTCAGACTCTGTAAAGTGTGTT-GXXXXXXXXXXTTGTTTTACATAATCAGTTTTTCATTCGTTCACTTCTGGTTCTAGGTAACTGTTGGATGCCTGAGAAGAGAGTTTATATTATCTAATATTTTTTGAAAGA
TTCTA-TTTTTTTTCATTTTATTTGTTTACGTTTCTGATTCACAATCCAGCTCGTCGTAGGATGCCTTAAAAGGTAGCTCAGACTCTGTAAAGTGTGTTGGXXXXXXXXXXTTGTTTTACATAATCAGTTTTTCATTCGTTCACTTCTGGTTCTAGGTAACTGTTGGATGCCTGAGAAGAGAGTTTATATTATCTAATATTTTTTGAAAGA
3[T/C] 71[G/A]
>Marker1230
TTACATGCATATTACTACTTCAAAGTTCCCACGTCCTCCTCCTCCACACCTATTTGTGTGCTACATGAATGCTTGTCGATGTTTTTCACACGCACATGCAXXXXXXXXXXAAGTGAGTCTCGTAATGTCAGTATTCTGCACGACAGATGTAGTGGTGTAGCAGTAGATGTGAGGAGGATGTTCCCATAATGCCACCATCACCGCCACTAA
TTACATGCATATTACTACTTCAAAGTTCCCACGTCCTCCTCCTCCACACCTATTTGTGTGCTACATGAATGCTTGTCGATGTTCTTCACACGCACATGCAXXXXXXXXXXAAGTGAGTCTCGTAATGTCAGTATTCTGCACGACAGATGTAGTGGTGTAGCAGTAGATGTGAGGAGGATGTTCCCATAATGCCACCATCACCGCCACTAA
TTACATGCATATTACTACTTCAAAGTTCCCACGTCCTCCTCCTCCACACCTATTTGTGTGCTACATGAATGCTTGTCGATGTTTTTCACACGCACATGCAXXXXXXXXXXAAGTGAGTCTCGTAATGTCAGTATTCTGCACGACAGATGTAGTGGTGTAGCAGTAGACGTGAGGAGGATGTTCCCATAATGCCACCATCACCGCCACTAA
84[T/C] 168[T/C]
>Marker3911
TGTATTCTTGTTGTGTATACTGTCCAGTGTTTGATTTTTGATACTTTAACCTTAAGTCTTTGCCCAGAGGGGATGGCAAGGCCCATCCTCCTCCTTTGTTXXXXXXXXXXAAGGAGGAGGATGGACCCTAGCTGCCACCCACCCCTGGACAAAGACATAAGGCTAGAATATCAAAAAATATAAAAACAAAGTATACATCACAGGAATACA
TGTATTCTTGTTGTGTATACTGTCCAGTGTTTGATTTTTGATACTTTAACCTTAAGTCTTTGCCCAGAGGGGGTGGCAAGGCCCATCCTCCTCCTTTGTTXXXXXXXXXXAAGGAGGAGGATGGACCCTAGCTGCCACCCACCCCTGGACAAAGACATAAGGCTAGAATATCAAAAAATATAAAAACAAAGTATACATCACAGGAATACA
TGTATTCTTGTTTTGTATACTGTCCAGTGTTAGATTTTTGATACTTTAACCTTAAGTCTTTGCCCAGAGGGGGTGGCAAGGCCCATCCTCCTCCTTTGTTXXXXXXXXXXAAGGAGGAGGATGGACCCTAGCTGCCACCCACCCCTGGACAAAGACATAAGGCTAGAATATCAAAAAATATAAAAACAAAGTATACATCACAGGAATACA
13[G/T] 32[T/A] 73[A/G]
>Marker1271
TAATTAGCAGGTAGTGTGTGCAGGTTTGGG--ACAGGTGAAATGGTCTACCTTCACTCAGGTGTGCACTCTTGTTTGGATACGAGACAGGTGTGTGAGGTGTXXXXXXXXXXGTGTGGGAACGCTCAGCAGGTGTGTGGCAGGTGTGAAAATTAATAATATTTTCAGGTGTGGCTGTCTAATCACCTGAAAATACGTAGATATGTAAAAAGA
TAATTAGCAGGTAGTGTGTGCAGGTTTGGGACACAGGTGAAATGGTCTACCTTCACTCAGGTGTGCACTCTTGTTTGGATACGAGACAGGTGTGTGAGG--TXXXXXXXXXXGTGTGGGAACGCTCAGCAGGTGTGTGGCAGGTGTGAAAATTAATAATATCTTCAGGTGTGGCTGTCTAATCACCTGAAAATACGTAGATATGTAAAAAGA
TAATTAGCAGGTAGTGTGTGCAGGTTTGGGACACAGGTGAAATGGTCTACCTTCATTCAGGTGTGCACTCTTGTTTGGATACGAGACAGGTGTGTGAGG--TXXXXXXXXXXGTGTGGGAACGCTCAGCAGGTGTGTGGCAGGTGTGAAAATTAATAATATCTTCAGGTGTGGCTGTCTAATCACCTGAAAATACGTAGATATGTAAAAAGA
56[C/T] 162[T/C]
>Marker1748
CTTTATCAAATCCTCGGCAAGCGACCTTAATGAAGGCAAACTGATGCCACAGTGCTGCCAGGATTACGCAACACAGCGACTCAATTAAGGCGAGAATGCAXXXXXXXXXXTAGAAAGGAGAGCGAGCTACGAAAAAGAGACAAAAAAAGAAGATAGAGAGTGGGAAAAGACAATTACAGATGAAAATAAATATCGGTGGGCAAAACAAAG
CTTTATCAAATCCTCGGCAAGCGACCTTAATGAAGGCAAACTGATGCCACAGTGCTGCCAGGATTACGCAACACAGCGACTCAATTAAGGAGAGAATGCAXXXXXXXXXXTAGAAAGGAGAGTGAGCTACGAAAAAGAGACAAAAAAAGAAGAAAGAGAGTGGGAAAAGACAATTACAGATGAAAATAAATATCGGTGGGCAAAACAAAG
CTTTATCAAATCCTCGGCAAGCGACCTTAATGAAGGCAAACTGATGCCACAGTGCTGCCAGGATTACGCAACACAGCTACTCAATTAAGGCGAGAATGCAXXXXXXXXXXTAGAAAGAAGAGCGAGCTACGAAAAAGAGACAAAAAAAGAAGAAAGAGAGTGGGAAAAGACAATTCCAGATGAAAATAAATATCGGTGGGCAAAATGAAG
CTTTATCAAATCCTCGGCAAGCGACCTTAATGAAGGCAAACTGATGCCACAGTGCTGCCAGGATTACGCAACACAGCTACTCAATTAAGGCGAGAATGCAXXXXXXXXXXTAGAAAGAAGAGCGAGCTACGAAAAAGAGACAAAAAAAGAAGAAAGAGAGTGGGAAAAGACAATTACAGATGAAAATAAATATCGGTGGGCAAAACAAAG
78[G/T] 91[C/A] 118[G/A]123[C/T] 154[T/A] 176[A/C] 206[C/T]207[A/G]
>Marker1939
AACAACACATGTAAGAACGACGACAACATTTAGCTGTTGTTCTGTCGCGGGATGTTTACCTGATACCCTGGGCTTGATAATCAAATGTATCCATTTTGATXXXXXXXXXX-CCTACATATGTTTGTTCATTGTTTTTTTTCATTTCA---AT--CTGCTCCCAGATTGTAGGATGTTTATGCAATAAGGTGTGCAATATCTGTATTCATTTATTTA
AACAACACATGTAAGAACGACGACAACATTTAGCTGTTGTTCTGTCGCGGGATGTTTACCTGATACCCTGGGCTTGATAATTAAATGTGTCCATTTTGATXXXXXXXXXXTCCTACATATGTTTGTTCATTG-TTTTTTTCATTTCA---AT--CTGCTCCCAGATTGTAGGATGTTTATGCAATAAGGTGTGCAATATCTGTATTCATTTATTTA
AACAACACATGTAAGAACGACGACAACATTTAGCTGTTGTTCTGTCGCGGGATGTTTACCTGATACCCTGGGCTTGATGATTAAATGTATCCATTTTGATXXXXXXXXXX------ATATGTTTGTTCATTGTTTTTTTTCTTTTTATGTTTCACTGCTCCCAGATTGTAGGATGTTTATGCAATAAGGTGTGCAATATATGTATTCATTTATTTA
AACAACACATGTAAGAACGACGACAACATTTAGCTGTTGTTCTGTCGCGGGATGTTTACCTGATACCCTGGGCTTGATAATCAAATGTATCCATTTTGATXXXXXXXXXXTCCTACATATGTTTGTTCATTG-TTTTTTTCATTTCA---AT--CTGCTCCCAGATTGTAGGATGTTTATGCAATAAGGTGTGCAATATCTGTATTCATTTATTTA
79[A/G]82[C/T]89[A/G] 142[A/T]146[C/T]151[A/T] 200[C/A]
>Marker3145
TTTATCTCGAGCGTCGTAGGAGCCAACATGTCCTGTATTGTTTATTTTTCCTTAGTGGTAATACCTGTATCCATCATTCCAAGAGATGGTTATTAACATAXXXXXXXXXXGACTTCATAAATTCTCGACCTAGTTGCTAATATGCTATTTCAGTTCTTATTTTAACGAACACAAATATTTTTAACGCTGGAGAGAGCATAAGCTAACCTT
TTTATCTCGAGCATCGTAGGAGCCAACATGTCCTGTATTGTTTATTTTTCCTTAGTGGTAATACCTGTATCCATCATTCCAAGAGATGGTTATTAACATAXXXXXXXXXXGACTTCATAAATTCTCGACCTAGTTGCTAATATGCTATTTCAGTTCTTATTTTAACGAACACAAATATTTTTAACGCTGGAGAGAGCATAAGCTAACCTT
13[G/A]
>Marker1304
TC-TTTTTTGTCTTTATCTCTCCCTCTTCCCCTTTTCACACTCTTTTCTGTTCTGCCTCTTCCTGCTGTTCCTTCTCATCACTTTTCTTTTTACCTTCCTCXXXXXXXXXXCCTTCCCCCTTCTCCCTTCACACTCTTTTCTTTCTCTTCTCTTCTCCTCCTCCTGCTCCTTTTCATCCATCTTCTTTTATCTCTTCCCCTCCTCCTCTTT
TCTTTTTTTGTCTTTATCTCTCCCTCTTCCCCTTTTCACACTCTTTTCTGTTCTGCCTCTTCCTGCTGTTCCTTCTCATCACTTTTCTTTTTACCTTCCT-XXXXXXXXXXCCTCCCCCCTTCTCCCTTCACACTCTTTTCTTTCTCTTCTCTTCTCCTCCTCCTGCTCCTTTTCATCCATCTTCTTTTATCTCTTCCCCTCCTCCTCTTT
TC-TTTTTTGTCTTTATCTCTCCCTCTTCCCCTTTTCACACTCTTTTCTGTTCTGCCTCTTCCTGCTGTTCCTTCTCATCACTTTTCTTTTTACCTTCCTCXXXXXXXXXXCCTCCCCCCTTCTCCCTTCACACTCTTTTCTTTCTCTTCTCTTCTCCTCCTCCTGCTCCTTTTCATCCATCTTCTTTTATCTCTTCCCCTCCTCCTCTTT
115[T/C]
>Marker2089
CTTTGCAAGTATGTGGAGATTCCATTCATACTGCTCTCTTGGATGGGATGGAATCAAAAGCTTTTTGTCTTATCAAATCCTTTCCTCTGACAGACTGTCTXXXXXXXXXXGCTAATTGCATGCCTTCCCTCCTCCCGTGGCCTTACTGCACAAGACTTTCTTCTTTCTCTCACCCCAATTCTGTCCACCTCTCTAATACAAGAATTAACT
CTTTGCAAGTATGTGGAGATTCCATTCATACTACTCTCTTGGATGGGATGGAATCAAAAGCTTTTTGTCTTATCAAATCCTTTCCTCTGACAGACTGTCTXXXXXXXXXXGCTAATTGCATGCCTTCCCTCCTCCCGTGGCCTTACTGCACAAGACTTTCTTCTTTCTCTCACCCCAATTCTGTTCACCTCTCTAATACAAGAATTAACT
33[G/A] 185[C/T]
>Marker3056
TCTTAGCATGGAGGAGCAGACTTATTTACCTTGTCTGTTCCAAAACGGCAACATGAGATGATACACGTAACACATACATACCTCACTTACGGCCTTATGTXXXXXXXXXXAGAAGGCAGTGAAAATTAGACATTATTTTACTTGCCCTGCATTTTCAATCTTATCAACAAGTCAGAACTATTATTGGCAGATAAAAATATTAACAAGAAA
TCTTAGCATAGAGGAGCAGACTTATTTACCTTGTCTGTTCCAAAACGGCAACATGAGATGATACACGTAACACATACATACCTCACTTACGGCCTTATGTXXXXXXXXXXAGAAGGCAGTGAAAATTAGACATTATTTTACTTGCCCTGCATTTTCAATCTTATCAACAAGTCAGAACTATTATTGGCAGATAAAAATATTAACAAGAAA
10[G/A]
>Marker3599
TCTGTTCTCTCTACTGCAGCTGCGTAGCAAGACAGAAGCCCTAATGTTTAATGTTAGTCCGTCAGTTGAAGCCACACGCCTAGTTGCTGATTCTAAAGTAXXXXXXXXXXAGTCAAGTCCTTATTTTCGTTCTTTTTATGCTGGACAACGCTGATTCCTCCAGGTTTTTCTTTCTTTAATATGTGTGTGTTGGTCGTCCCCTTCAAGGTT
TCTGTTCTCTCTACTGCAGCTGCGTGGCAAGACAGAAGCCCTAATGTTTAATGTTAGTCCGTCAGTTGAAGCCACACGCCTAGTTGCTGATTCTAAAGTAXXXXXXXXXXAGTCAAGTCCTTATTTTCGTTCTTTTTATGCTGGACAACGCTGATTCCTCTAGGTTTTTCTTTCTTTAATATGTGTGTGTTGGTCGTCCCCTTCAAGGTT
TCTGTTCTCTCTACTGCAGCTGTGTGGCAAGACAGAAGCCCTAATGTTTAATGTTAGTCCGTCAGTTGAAGCCACACGCCTAGTTGCTGATTCTAAAGTAXXXXXXXXXXAGTCAAGTCCTTATTTTCGTTCTTTTTATGCTGGACAACGCTGATTCCTCTAGGTTTTTCTTTCTTTAATATGTGTGTGTTGGTCGTCCCCTTCAAGGTT
TCTGTTCTCTCTACTGCAGCTGCGTGGCAAGACAGAAGCCCTAATGTTTAATGTTAGTCCGTCAGTTGAAGCCACACGCCCAATTGCTGATTCTAAAGTAXXXXXXXXXXAGTCAAGTCCTTATTTTCGTTCTTTTTATGCTGGACAACGCTGATTCCTCTAGGTTTTTCTTTCTTTAATATGTGTGTGTTGGTCGTCCCCTTCAAGGTT
23[C/T]26[A/G] 81[T/C]83[G/A] 161[C/T]
>Marker2129
TATATGAAAAAGCAGACTACAGTAAACTAGATTATTATCCATAAAGTGGGTTGGATATCTTAATTACTAAGATGTAGAGGTGATATGGGATAACTTAAAAXXXXXXXXXXATTTGACGATGAATAAGAAATTGTGATCTAAGATTAAGAAAAAACAGAGACTAGATGAGACTGAAGAGAATGAATGAGGCAGGAGAAAACAATACAAGAG
TATATGAAAAAGCAGACTACAGTAAACTAGATTATTATCCATAAAGTGGGTTGGATATCTTAATTACCAAGATGTAGAGGTGATATGGGATAACTTAAAAXXXXXXXXXXATTTGACGATGAATAAGAAATTGTGATCTAAGATTAAGAAAAAACAGAGACTAGATGAGACTGAAGAGAATGAATGAGGCAGGAGAAAACAATACAAGAG
68[T/C]
>Marker2674
CTCAATCATTCGTAACGTTCTCTGGTAATCTCTGGAACTCCCTCTCTGGTTCTGAATTTCCAGATTCCTATGACTTGACTTCATTTAAGGGGGTGGTGTCXXXXXXXXXXCCCTCTTTCAT-AAAAAAGTATTACAAATCGCTAATGAGCACGAAGCAGCAATATAATTTGTATAAAGACAGGCTGAATATCAAACTAGTCTTTAGGAAAT
CTCAATCATTCGTAACGTTCTCTGGTAATCTCTGGAACTCCCTCTCTGGTTCTGAATTTCCAGATTCCTATGACTTGACTTCATTTAAGGGGGTGGTGTCXXXXXXXXXXCCCTCTTTCAT-AAAAAAGTATTACAAATCGCTAATGAGCACGAAACAGCAATATAATCTTTATAAAGACAGGCTGAATATCAAACTAGTCTTTAGGAAAT
CTCAATCATTCGTAACGTTCTCTGGTAATCTCTGGAACTCCCTCTCTGGTTCTGAATTTCCAGATTCCTATGACTTGACTTCATTTAAGGGGGTGGTGTCXXXXXXXXXX-CCTCTTTCATAAAAAAAGTATTACAAATCGCTAATGAGCACGAAGCAGCAATATAATTTTTATAAAGACAGGCTGAATATCAAACTAGTCTTTAGGAAAT
156[G/A] 169[T/C]171[G/T]
>Marker6010
TTATTTTGAATTTTCTATATTCTTGTGTTTGCTCTTAATCTAAAGAGCTTGACTGCTCTCATGATGAGATCACTATGTAGGGATACTAAAGAATGATACCXXXXXXXXXX----GAGGCGCCACGACTCAGAGAGACTCCTGCTACATGCGTTGAGAATATGAATGAACTAATTTCCTAAGAACTTCCCTTCCTGCATATTTCGGAACAAAGCA
TTATTTTGAATTTTCTATGTTCTTGTGTTTGCTCTTAATCTAAAGAGCTTGACTGCTCTCATGATGAGATCACTATGTAGGGATATTAAAGAATGATACCXXXXXXXXXX----GAGGCGCCACGACTCAGAGAGACTCCTGCTACATGCGTTCAGAATATGAATGAACTAATTTCCTAAGAACTTCCCTTCCTGCATATTTCGGAACAAAGCA
TTATTTTGAATTTTCTATGTTCTTGTGTTTGCTCTTAATCTAAAGAGCTTGACTGCTCTCATGATGAGATCACTATGTAGGGATACTAAAGAATGATACCXXXXXXXXXXCTGCGAGGCGCCACGACTC----AGACTCCTGCTACATGCGTTCAGAATATGAATGAACTAATTTCCTAAGAACTTCCCTTCCTGCATATTTCGGAACAAAGCA
TTATTTTGAATTTTCTATGTTCTTGTGTTTGCTCTTAATCTAAAGAGCTTGACTGCTCTCATGATGAGATCACTATGTAGGGATACTAAAGAATGATACCXXXXXXXXXX----GAGGCGCCACGACTCAGAGAGACTCCTGCTACATGCGTTGAGAATATGAATGAACTAATTTCCTAAGAACTTCCCTTCCTGCATATTTCGGAACAAAGCA
19[A/G] 86[C/T] 154[G/C]
>Marker8003
TTGATATAAAGCTCTAATGTATTTCACTACTCGTCTTGAATTCTAATACCAGCTTGTTTGAATATTTACCTTAATTTTAGAGCTTCTGAACCTTCAACATXXXXXXXXXXTGAATACCGCTGTGAGGCTTCCAATCCACTGGGAAGCTGCACCACAAGGACAGCTGTTGTGAAGGTGATAGATAGGATTTGAGTTATTTTGAATGATGGA
TTGATATAAAGCTCTAATGTATTTCACTACTCGTCTTGAATTCTAATACCAGCCTGTTTGAATATTTACCTTGATTTTAGAGCTTCTGAACCTTCAACATXXXXXXXXXXTGAATACCGCTGTGAGGCTTCCAATCCACTGGGAAGCTGCACCACAAGGACAGCTGTTGTGAAGGTGATAGATAGGATTTGAGTTATTTTGAATGATGGA
TTGATATAAAGCTCTAATGTATTTCACTACTCGTCTTGAATTCTAATACCAGCCTGTTTGAATATTTACCTTAATTTTAGAGCTTCTGAACCTTCAACATXXXXXXXXXXTGAATACCGCTGTGAGGCTTCCAATCCACTGGGAAGCTGCACCACAAGGACAGCTGTTGTGAAGGTGATAGATAGGATTTGAGTTATTTTGAATGATGGA
54[T/C] 73[A/G]
>Marker1722
TTGATGGACGATGAGCCGCTGGAAGTTGGGCAAAGTGTTGAAAGCGTGAGGCTGCAGGAAGGATAAAGTTGAACCTCAGAGCCTACCTAGCAAAGCAGGCXXXXXXXXXXAGGATTAACAAAGAGAAAAGGGAATAG-AAAAGTGTATAGTGCGGAGAGGAGAGTTGG-AAAGAGAAAAATAGGTGGAGAAACGATTTGAGTAGAAAAGAAG
TTGATGGACGATGAGCCGCTGGAAGTTGGGCAAAGTGTTGAAAGCGTGAGGCTGCAGGAAGGATAAAGTTGAACCTCAGAGCCTACCTAGCAAAGCAGGCXXXXXXXXXX--GATCAACAAAGAGAAAAGGGAATAGAAAAAGTGTATAGTGCGGAGAGGAGAGTTGGAAAAGAGAAAAATAGGTGGAGAAACGATTTGAGTAGAAAAGAAG
TTGATGGACGATGAGCCGCTGGAAGTTGGGCAAAGTGTTGAAAGCGTGAGGCTGCAGGAAGGATAAAGTTGAACCTCAGAGCCTACCTAGCAAAGCAGGCXXXXXXXXXX-GGATTAACAAAGAGAAAAGGGAATAGAAAAAGTGTATAGTGCGGAGAGGAAAGTTGG-AAAGAGAAAAATAGGTGGAGAAACGATTTGAGTAGAAAAGAAG
116[T/C] 162[G/A]
>Marker3739
TACATTCTGATTACTAATTTTATTCAATTCATCTGCAACTGTATCTGGAAAGCAATCATTGCCTCTCTTTTCTTCCCTTTTTAGTGAAACAAATCACCAAXXXXXXXXXXCGTGTCAGCTGGTCAGTTTGTCTCCTATAAAGAACACTGTCTAGCTGTGGTTGAGGATACGTAGCTTGACATGTTCTTCACTTCCACTAATAATCATGCA
TACATTCTGATTACTAATTTTATTCAATTCATCTGCAACTGTATCTGGAAAGCAATCATTGCCTCTCTTTTCTTCCCTTTTTAGTGAAACAAATCACCAAXXXXXXXXXXCGTGTCAGCTGGTCAGTATGTCTCCTATAAAGAACACTGTCTAGCTGTGGTTGAGGATACGTAGCTTGACATGTTCTTCACTTCCACTAATAATCATGCA
128[T/A]
>Marker6487
AATTTATAGCAAGGTTATATCTTATGTTTAAGGGCACATCACAAGTCATGGATATTTAACACATGATAAAAAGAGAAATAAGTTAAAATATTATGTTTTCXXXXXXXXXXTATAGAGAGGAACAACTCTGTTATTATAGTGTTTGATTTAAGAGGTCAAGACTGCAAAATATGAGACTAAGCATGACATGATTCTTAAATTTGGAAGAAG
AATTTATAGCAAGGTTATATCTTATGTTTAAGGGCACATCACAAGTCATGGATATTTAACACATGATAAAAAGAGAAATAAGTCAAAATATTATGTTTTCXXXXXXXXXXTATTGAGAGGAACAACTCTGTTATTATAGTGTTTGATTTAAGAGGTCAAGACTGCAAAATATGAGACTAAGCATGACATGATTCTTAAATTTGGAAGAAG
AATTTATAGCAAGGTTATATCTTATGTTTAAGGGCACATCACAAGTCATGGATATTTAACACATGATAAAAAGAGAAATAAGTCAAAATATTATGTTTTCXXXXXXXXXXTATAGAGAGGAACAACTCTGTTATTATAGTGTTTGATTTAAGAGGTCAAGACTGCAAAATATGAGACTAAGCATGACATGATTCTTAAATTTGGAAGAAG
84[T/C] 114[A/T]
>Marker3504
CCCGTTATTTCCCATGGGAGCCGCACCCAATCCACATTGTTAGAGGAGCAGGACTATAGGCAGAGTTGTAGACTTAAGTCATTGTGGAGCATCTATCGGC-XXXXXXXXXXTGGCTCTAGAGGCACTGCACGAGGAGGCAAAGCCCCTGGGACTTCAGATATCTTGGCCCATGACCAAGGTTCAGGTATTTGGAGGCTTACTGAATTAAAC
CCCGTTATTTCCCATGGGAGCCGCACCCAATCCACATTGTTAGAGGAGCAGGACTATAGGCAGAGTTGTAGACTTAAGTCATTGTGGAGCATCTATCGGC-XXXXXXXXXXTGGCTCTAGAGGCACTGCACGAGGAGGCAAAGCCCCTGGGACTTTAGATATCTTGGCCCATGACCAAGGTTCAGGTATTTGGAGGCTTACTGAATTAAAC
CCCGTTATTTCCCATGGGAGCCGCACCCAATCCACATTGTTAGAGGAGCAGGACTATAGGCAGAGTTGTAGACTT-AGTCATTGTGGAGCATCTATCGGCAXXXXXXXXXXTGGCTCTAGAGGCACTGCACGAGGAGGCAAAGCCCCTGGGACTTCAGATATCTTGGCCCATGACCAAGGTTCAGGTATTTGGAGGCTTACTGAATTAAAC
CCTGTTATTTCCCATGGGAGCCGCACCCAATCCACATTGTTAGAGGAGCAGGACTATAGGCAGAGTTGTAGACTTAAGTCATTGTGGAGCATCTATCGGC-XXXXXXXXXXTGGCTCTAGAGGCACTGCACGAGGAGGCAAAGCCCCTGGGACTTCAGATATCTTGGCCCATGACCAAGGTTCAGGTATTTGGAGGCTTACTGAATTAGAC
3[C/T] 156[C/T] 209[A/G]
>Marker3097
TTATCAAAAGCTTTTATTAAGATCTAGGTGGACACTGTCTGCCCATCCAACCCTCTCCTGATTAATATCTGTTGCTCTACTATAGAAACTCAATATGTTCXXXXXXXXXXTCTGTCCTTGACTAATTTTTCAGCTATTTTTGCAACCATGCTTGTTAAGAATACTGGTTTGTAGTTCAATGGTTCCTCTTTGTTACCTCCCTTGAAAACT
TTATCAAAAGCTTTTATTAAGATCTAGGTGGATACTGTCTGCCCATCCAACCCTCTCCTGATTAATATCTGTTGCTCTACTGTAGAAACTCAATAAGTTCXXXXXXXXXXTCTGTCCTTGACTAATTTTTCAGCTATTTTTGCAACCACGCTTGTTAGGAATACTGGTTTGTAGTTCAATGGTTCCTCTTTGTTACCTCCCTTGAAAACT
33[C/T] 82[A/G] 96[T/A] 149[T/C] 158[A/G]
>Marker6631
TGTATTCCTCACTGTTTGAGTGTTTGTAACATTGTGCTCATTGCTTGTCATTTCTGAAGTGCTGCAAATGAAGAGGCACTATTTAGGCACTATAATCACTXXXXXXXXXXTTTAACTATAAATCTTCTTATAGCTGTTGAACCACATGGAATTTGGATAAGTTTCTGGTATATCCTTTTACAAATCTATAATTCAAAACTTCATAATTCA
TGTATTCCTCACTGTTTGAGTGTTTGTAACATTGTGCTCATTGCTTGGCATTTCTGAAGTGCTGCAAATGAAGAGGCACTATTTAGGCACTATAATCACTXXXXXXXXXXTTTAACTATAAATCTTCTTATAGCTGTTGAACCACATGGAATTTGGATAAGTTTCTGGTATATCCTTTTACAAATCTATAATTCAAAACTTCATAATTCG
48[T/G] 210[A/G]
>Marker4639
ATTAACCTTGAACCTTATCAGTCTCATGTGCTTAATTCTGATATTTGTTCACTTGCTTGTGTTTTGTTTCATCATTGCCACTAAAGTTGGGAACACATTTXXXXXXXXXXACTGTGATTTATTTCACACTTTTTGCAGAATTTGGTAGTCAAGGCTTATTACTGTATTTCAGAATCATCTCTGTTAGTCCTGTTCTTCATGCAACATACA
ATTAACCTTGAACCTTATCAGTCTCATGTGCTTAATTCTGATATTTGTTCACTTGCTTGTGTTTTGTTTCATCATTGCCACTAAAGTTGGGAACACATTTXXXXXXXXXXACTGTGATTTATTTCACACTTTCTGCAGAATTTGGTAGTCAAGGCTTATTACTGTATTTCAGAATCATCTCTGTTAGTCCTGTTCTTCATGCAACATACA
133[T/C]
>Marker2347
AATAATAATCCAATATTCATGCCTCTCTCGCTGCCACTCACACAATAATGTATAACCTGTTTGCATTTACACGCCATATGGAAAAGTAGTGATATGTAAGXXXXXXXXXXGGAAATGTTTTAATAATTAGAGTTTGTGAAAGTTAGATTGCAGTGAATCAACGTGTAGGTTAGTCTTGCATTAAATTTGGATTGTAAGGTTTGTTGTGAG
AATAATAATCCAATATTCATGCCTCTCTCGCTGCCACTCACACAATAATGTATAACCTGTTTGCATTTACACGCCATATGGAAAAGTAGTGATATGTAAGXXXXXXXXXXGGGAATGTTTTAATAATTAGAGTTTGTGAAAGTTAGATTGCAGTGAATCAACGTGTAGGTTAGTCTTGCATTAAATTTGGATTGTAAGGTTTGTTGTGAG
113[A/G]
>Marker3320
TGTATTCCCAGTTTTATCTTCGTTACAGCAATATTCAGCTACGGATTTTTTTTCCATATCTTACATTCGTATCATTCATTAAACATACAATATATAAATTXXXXXXXXXXACCATAAAATATTTATGAGTATCTATTATATGATTCGTTTGGCCATTCCATTGGATCTCTATGTAATACAGAATGTATTAACATGTATCAACAACATGAC
TGTATTCCCAGTTTTATCTTCGTTACAGCAATATTCAGCTATGGATTTTTTTTCCATATCTTACATTCGTATCATTCATTAAACATACAATATATAAATTXXXXXXXXXXACCATAAAATATTTATGAGTATCTATTATATGATTCGTTTGGCCATTCCATTGGATCTCTATGTAATACAGAATGTATTAACATGTATCAACAACATGAC
42[C/T]
>Marker2900
CTTAAACATTAAGGCACAGGATTCTCTTATACAAAGGTTCTTAAGTGGCTGGTGAACAAAAAAAATATTTCGAACAAATATAATCATGAAGAATAGCCAAXXXXXXXXXXGATTACATGTTCTCTGAATTTGTAAGGAGATTGTCAGAGGATGAAAGCTCTTAAAGTTATGAAAAAAAGACTTTGAAGACAATGGAAGTGAGTGCACAAT
CTTAAACATTAAGGCACAGGATTCTCTTATACAAAGGTTCTTAAGTGGCTGGTGAACAAAAAAAATATTTCGAACAAATATAATCATGAAGAATAGCCAAXXXXXXXXXXGATTACATGTTCTCTGAATTTGTAAGGAGATTGTCAGAGGATGAAAGCTCTTAAAGTTATGAAAAAAAGACGTTGAAGACAATGGATGTGAGTGCACAAT
CTTAAACATTAAGGCACAGGATTCTCTTATACAAAGGTTCTTAAGTGGCTGGTGAACAAAAAAAATATTTCGAACAAATATAATCATGAAGAATAGCCAAXXXXXXXXXXGATTACATGTTCTCTGAATTTGTAAGGAGATTGTCAGAGGATGAAAGCTCTTAAAGTTATGAAAAAAAGACGTTGAAGACAATGGAAGTGAGTGCACAAT
182[T/G] 197[A/T]
>Marker2668
TTTCTTTTCTTGTGTAAGTGGGTTTCGATATGATTATATGCATTTTGTAATGCGTTCATGTTCATTACGGCGGAACTATTCGCGTATGAAAATGCATGCTXXXXXXXXXXGTAATGACACGCGGAAACAAGACACATATATGTAACATCACAATACTGAATAACATTATCTATTGCTCACCTACTCGTATATGAAAATACATACAAGTGA
TTTCTTTTCTTGTGTAAGTGGGTTTCGATATGATTATATGCATTTTGTAATGCGTTCATGTTCATTACGGCGGAACTGTTCGCGTATGAAAATGCATGCTXXXXXXXXXXGTAATGACACGCGGAAACAAGACACATATATGTAACATCACAATACTGAATAACATTATCTATTGCTCACCTACTCGTATATGAAAATACATACAAGTGA
78[A/G]
>Marker7847
ACTGTTTTTATATACGTGCGTCGAGCTCGTGACAAAGAAAACATCACAAATAAGAAAGTATTGTTTTATCTGGCAATTGTTTCTCTCTAATTTGTTTAATXXXXXXXXXXAAAATACAATTATCTAGGTGTCACTCACATTAAAATGAATTAAAAACTAGAGAATATATTCTGTATTTCTTGTCTATTAAGCACAAAGTTCACAAAAATA
ACTGTTTTTATATACGTGCGTCGAGCTCATGACAAAGAAAACATCACAAATAAGAAAGTATTGTTTTATCTGGCAATTGTTTCTCTCTAATTTGTTTAATXXXXXXXXXXAAAATACAATTATCTAGGTGTCACTCACATTAAAATGAATTAAAAACTAGAGAATATATTCTGTATTTCTTGTCTAGTAAGCACAAAGTTCACAAAAATA
ACTGTTTTTATATACGTGCGTCGAGCTCGTGACAAAGAAAACATCACAAATAAGAAAGTATTGTTTTATCTGGCAATTGTTTCTCTCTAATTTGTTTAATXXXXXXXXXXAAAATACAATTATCTAGGTGTCACTCACATTAAAATGAATTAAAAACTAGAGAATATATTCTGTATTTCTTGTCTAGTAAGCACAAAGTTCACAAAAATA
29[G/A] 187[T/G]
>Marker2660
AAAGAATTAAGTTTGAAAATATCGAATTTCTCGTATATCATTTTGTTTAGTTTCAGTTCAATTTAATACAGTTTCCTGCGACGATAGTTATAATAATTTGXXXXXXXXXXTAGCTGCGGAAGATGGTGAGTTAATGCAATGAAATAGAAGTGAACTAAGGGGTTAAAATAAGGGG-AAAAAATAAAGTAAGTGAAGAATATGAGTAAAAGG
AAAGAATTAAGTTTGAAAATATTGAATTTCTCGTATATCATTCTGTTTAGTTTCAGTTCAATTTAATACAGTTTCCTGCGACGATAGTTATAATAATTTGXXXXXXXXXX-AGCTGCGGAAGATGGTGAGTTAATGCAATGAAATAGAAGTGAACTAAGGGGTTAAAATAAGGGGAAAAAAATAAAGTAAGTGAAGAATATGAGTAAAAGG
AAAGAATTAAGTTTGAAAATATTGAATTTCTCGTATATCATTTTGTTTAGTTTCAGTTCAATTTAATACAGTTTCCTGCGACGATAGTTATAATAATTTGXXXXXXXXXX-AGCTGCGGAAGATGGTGAGTTAATGCAATGAAATAGAAGTGAACTAAGGGGTTAAAATAAGGGGAAAAAAATAAAGTAAGTGAAGAATATGAGTAAAATG
AAAGAATTAAGTTTGAAAATATTGAATTTCTCGTATATCATTTTGTTTAGTTTCAGTTCAATTTAATACAGTTTCCTGCGACGATAGTTATAATAATTTGXXXXXXXXXX-AGCTGCGGAAGATGGTGAGTTAATGCAATGAAATAGAAGTGAACTAAGGGGTTAAAATAAGGGGAAAAAAATAAAGTAAGTGAAGAATATGAGTAAAAGG
23[C/T] 43[T/C] 210[G/T]
>Marker5144
AATATTCCTACTTCATCTACTACTGCTACTGCTGCTAGTATTACATAGATGTTATTTTGGAAGTGTCTTTATATTTTAGTTTTATTTTGTTTCTTGTTGAXXXXXXXXXXCAGTCCTTCACTTTTGGCTCAGTGCGTGTTGCCTACTCTAGCTTTTTATCACGATGTAATAATTGTAAGATGCAACGCTTAATTCTAACTTCTCAAACAC
AATATTCCTACTTCATCTACTACTGCTACTGCTGCTAGTATTACATAGATGTTATTTTGGAAGTGTCTTTATATTTTAGTTTTATTTTGTTTCTTGTTGAXXXXXXXXXXCAGTCCTTCACTTTTGGCTCAGTGCGTGTTGCCTACTCTAGCTTTTTATCACGATGTAATAATTGTAAGATGCAACGCCTAATTCTAACTTCTCAAACAC
189[T/C]
>Marker3458
GTGTTAAGGCAATGGTGACCATGCGGAGGTGAGAACTTACACAATGTGTCACTCAACTCCTCTCTTAATTTTATATAAGGCCAAAGAGAATAAAAGACCAXXXXXXXXXXAGGGATAAATGTCCATAAACCTCCCTCATAAATGAGTTTAAGTCATGGGTAGATGGAAATATTGAAGCAGGCAGGGAAGTTCTACGACAGGGTTAATCAA
GTGTTAAGGCAATGGTGACCATGCGGAGGTGAGAACTTACACAATGTGTCACTCAACTCCTCTCTTAATTTTATATAAGGCCAAAGAGAATAAAAGACCAXXXXXXXXXXAGGGATAAATGTCCAAAAACCTCCCTCATAAATGAGTTTAAGTCATGGGTAGATGGAAATATTGAAGCAGGCAGGGAAGTTCTACGACTGGGTTAATCAA
GTGTTAAGGCAATGGTGACCATGCGGAGGTGAGAACTTACACAATGTGTCACTCAACTCCTCTCTTAATTTTATATAAGGCCAAAGAGAATAAAAGACCAXXXXXXXXXXAGGGATAAATGTCCAAAAACCTCCCTCATAAATGAGTTCAAGTCATGGGTAGATGGAAATATTGAAGCAGGCAGGGAAGTTCTACGACAGGGTTAATCAA
126[T/A] 149[T/C] 199[A/T]
>Marker3195
ATCATCATAAGCTCACTCCTTTCTTATATGGCAAATTTACCTCTTTATAAACATTGGTGATAAACAAAAAGACAAGATAAATAAAAACATGTCTTTGAGAXXXXXXXXXXAAGGGCAAGGAGCTCTGCTATATTTCTCCTCTCATGTTTACCACATGCACTGTGCATTCTTCCTCTAACTAAGAAACTGGCCATAATGAGCAGCAGTGAA
ATCATCATAAGCTCACTCCTTTCTTATATGGCAAATTTACCTCTTTATAAACATTGGTGATAAACAAAAAGACAAGATAAGTAAAAACATGTCTTTGAGAXXXXXXXXXXAAGGGCAAGGAGCTCTGCTATATTTCTCCTCTCATGTTTACCACATGCACTGTGCATTCTTCCTCTAACTAAGAAACTGGCCATAATGAGCAGCAGTGAA
81[A/G]
>Marker4596
GTTGTATGACTTATAAACTGTCTTGATAAGTATTTAGAAAGTAATCCCTGGTATGTATATTTCAATAAAGAAGTGCAACAACTATTATGTAGCAAAGACCXXXXXXXXXXACACATTACACCTTACATAGCACTACACATTACACCATCATACACATTACACCTTACATAGGACATACACATTACACCATCACTATAGTCTCCTAGTTAA
GTTGTATGACTTATAAACTGTCTTGATAAGTATTTAGAAAGTAATCCCTGGTATGTATATTTCAATAAAGAAGTGCAACAACTATTATGTAGCAAAGACCXXXXXXXXXXACACATTACACCTTACATAGCACTACACATTACACCATCATACACATTACACCTTACATAGGACATACACATTACACCATCACTACAGTCTCCTAGTTAA
196[T/C]
>Marker3944
ACTATTTCTTCATAGTTATTCAGATATCAACGGTAGGTTTGATAATGTAATGAAATTCCAGTAACTCTGAATTATTAATTTTGTGTGTAACTAGAAAGAAXXXXXXXXXXTAGGGATGTAAATGAGAATAGTCTTATTTTTATCGCGAAACTAATGTTTTAATGGTTAAAAACTATT-AAAAACAAGATAGCGCAAATATTCAGAAGTCTT
ACTATTTCTTCATAGTTATTCAGATATCAACGGTAGGTTTGATAATGTAATGAAATTCCAGTAACTCTGAATTATTAATTTTGTGTGTAACTAGAAAGAAXXXXXXXXXX-AGGGATGTAAATGAGAATAGTCTTATTTTTATCGCGAAACTAATGTTTTAATGGTTAAAAACTATTAAAAAACAAGATAGCGCAAATATTCAGAAGTCTT
>Marker2529
CCATTGGCCTGGCAACCTTCTGGGCACTTATCAACACTCTACTTGTTAATGACTTTGGCCCAAAGTCAGTAGCCACTTCCTGGGGCTTCTTCAGGATGACXXXXXXXXXXGACTTTATCCTGCCTTTCATGTGAACCACTGAGAGTTATTCTCACATGAGCTAACTGCAAAGGACCACAAAGACAAAGCAACTGATAGCATCTCATTTAG
CCATTGGCCTGGCAACCTTCTGGGCACTTATCAACACTCTACTTGTTAATGACTTTGGCCCAAAGTCAGTAGCCACTTCCTGGGGCTTCTTCAGGATGACXXXXXXXXXXGACTTTATCCTGCCTTTCATGTGAACCACTGAGAGTTATTCTCACATGAGCTAACTGCAATGGACCATAAAGACAAAGCAACTGATAGCATCTCATTTAG
CCATTGGCCTGGCAACCTTCTGGGCACTTATCAACACTCTACTTGTTAATGACTTTGGCCCAAAGTCAGTAGCCACTTCCTGGGGCTTCTTCAGGATGACXXXXXXXXXXGACTTTATCCTGCCTTTCATGTGAACCACTGAGAGTTATTCTCACATGAGCTAACTGCAATGGACCACAAAGACAAAGCAACTGATAGCATCTCATTTAG
171[A/T]178[C/T]
>Marker4455
GTAATCTTCGGGAATGACGGTATTAGAGGAACGACGTGTTATTTTCGTCATAGTATTGTAGTGGTGAATTCAGGGAAAAGGAACAAAAGAGAAAACTGACXXXXXXXXXXATCTTTCTCTACGGACTGAGGACTGTAGATGGACAGCTGAGCAAGTTATAAACACTAAAGAGCTACGTCACTGCTAAACATTTGTCTCCCGTCAGTTCAA
GTAATCTTCGGGAATGACGGTATTAGAGGAACGACGTGTTATTTTCGTCATAGTATTGTAGTGGTGAATTCAAGGAAAAGGAACAAAAGAGAAAACTGACXXXXXXXXXXATCTTTCTCTACGGACTGAGGACTGTAGATGGACAGCTGAGCAAGTTATAAACACTAAAGAGCTACGTCACTGCTAAACATTTGTCTCCCGTCAGTTCAA
73[G/A]
>Marker4509
TATTTATATCTTTACTATTACTACAAATATAAATACAGGATACGTTGCACTACCTATCTATGCAATAGTATCAATGTCATTCTGAAAGCAAATTTTCTTTXXXXXXXXXXCTGTCCTTACTTCAGTCCTCTTTCATGACAGCAAGAGTTGAGTGGGGTAGTTGCTTACTACATTTAAAAGCCTTTGGTTGACCTGATACAGGGATTTAAG
TATTTATATCTTTACTATTACTACAAATATAAATACAGGATACGTTGCACTACCTATCTATGCAATAGTATCAATGTCATTCTGAAAGCAAATTTTCTTTXXXXXXXXXXCTGTCCTTACTTCAGTCCTCTTTCATGACAGCAAGAGTTGAGTGGGGTAGTTGCTTACTACATTTAAAAGCCTTTGGTTGACCTGATACAGGGATTTAAA
210[G/A]
>Marker6907
TGCTTTGTTGCAGTATTTAAAGCCAGGTGGCATCGTCGTCATATTTTTATTTCCATGAACATTTATTAAGGGTCAGTATCCCACAATGTTTATATGTTGGXXXXXXXXXXACAAGCTGGGAACTAAATTGTGTTCCTATTGTCATACACAACTAATTTATTATAATAGTGGTATCAAACGTTACTCCTAAAAGATTAAGGAAGGTATTAG
TGCTTTGTTGCAGTATTTAAAGCCAGGTGGCATCGTCGTCATATTTTTATTTCCATGAACATTTATTAAGGGTCAGTATCCCACAATGTTTATATGTTGGXXXXXXXXXXACAAGCTAGGAACTAAATTGTGTTCCTATTGTCATACACAACTAATTTATTATAATAGTGGTATCAAACGTTACTCCTAAAAGATTAAGGAAGGTATTAG
118[G/A]
>Marker16066
AAGGTTAAGAAAAAGGCTTAGTAAATATCATGAAAATCACACATTAATGTTCTGGATTCCCTTTTCTTTCAGAAATGAAACACAAATTCCTTTATGTATAXXXXXXXXXXAAAGCTAAAATGAGCATGACTAAAAAAACATTAATTCCTCAAAATACAAACTGCAAACAGATGGCACAGAATTTTGATCAATAAACCCTTTAAAATATCT
AAGGTTAAGAAAAAGGCTTAGTAAATATCATGAAAATCACACATTAATGTTCTGGATTCCCTTTTCTTTCAGAAACGAAACACAAAATCCTTTATGTATAXXXXXXXXXXAAAGCTAAAATGAGCATGACTAAAAAAACATTAATTCCTCAAAATACAAACTGCAAACAGATGGCACAGAATTTTGATCAATAAACCCTTTAAAATATCT
AAGGTTAAGAAAAAGGCTTAGTAAATATCATGAAAATCACACATTAATGTTCTGGATTCCCTTTTCTTTCAGAAATGAAACACAAAATCCTTTATGTATAXXXXXXXXXXAAAGCTAAAATGAGCATGACTAAAAAAACATTAATTCCTCAAAATACAAACTGCAAACAGATGGCACAGAATTTTGATCAATAAACCCTTTAAAATATCT
76[T/C] 87[T/A]
>Marker1503
TTACCTTGGAAAACCGCTCGTTACAAGAACAAGAACATATTATCTACTATTAAGCGGCGTGATTTTGCTACAGTGGATCAAATGTGGCAGGTAGAACGGAXXXXXXXXXXGAGAGAGAGATTATCACACTGGTCACGTTGCCTCCCTAATCAACGCTCTGGATGCTGGCTACTCATTCCTTGCACTCTTGGAAAATCTTTTAAAAATGTT
TTACCTTGGAAAACCGCTCGTTACAAGAACAAGAACATATTACCTATTATTAAGCGGCGTGATTTTGCTACAGTGGATCAAATGTGGCAGGTAGAACGGAXXXXXXXXXXGAGAGAGAGATTATCACACTGGTCACGTTGCCTCCCTAATCAACGCTCTGGATGCTGGCTACTCATTCCTTGCACTCTTGGAAAATCTTTTAAAAATGTT
43[T/C]47[C/T]
>Marker6623
TAAACTATAGTTATGACTGTAAACCACTTATTGTCTTAAAGGGGGGCATGGTAAGGTGATGTTGGCCATAAGAAGAAAACAATTTAGTGAAGAAGGAATG-XXXXXXXXXXAATTGATTTGACCTGCAACATACTACCTCACATCTGTGTTGAGGTGACATTTAATGAGGCATGATCATCTACCACACATTTATACTACGTTAACAGCTCT
TAAACTATAGTTATGACTGTAAACCACTTATTGTCTTAAA-GGGGGCATGGTAAGGTGATGTTGGCCATAAGAAGAAAACAATTTAGTGAAGAAGGAATGCXXXXXXXXXXAATTGATTTGACCTGCAACATACTACCTCACATCTGTGTTGAGGTGACATTTAATGAGGCATGATCATCTACCACACATTTATACTACGTTAACAGCTCT
TAAACTATAGTTATGACTGTAAACCACTTATTGTCTTAAAGGAGGGCATGGTAAGGTGATGTTGGCCATAAGAAGAAAACAATTTAGTGAAGAAGGAATG-XXXXXXXXXXAATTGATTTGACCTGCAACATACTACCTCACATCTGTGTTGAGGTGACATTTAATGAGGCATGATCATCTACCACACATTTATACTACGTTAACAGCTCT
43[G/A]
>Marker1126
TAAACAAGTAGCATATGTAGGCAAACGGTGACTGCCCTGGGGAGGAGCAGAACACTGGCAAATAAACTAAAGATTATCAGAGTCTAGAATTATATCATTGXXXXXXXXXXCTTCTAGTAACAATACCAACCAATACCAACATGGTGCCCGACAGGGGGCCGGGCGCAGCCACTCGACACATGAGCTTCTCGGCGACAGCCGGTGAAGAAG
TAAACAAGTAGCATATGTAGGCAAACGGTGACTGCCCTGGGGAGAAGCAGAACACTGGCAAATAAACTAAAGATTATCAGAGTCTAGAATTATATCATTGXXXXXXXXXXCTTCTAGTAACAATACCAACCAATACCAACATGGTGCCCGACAGGGGGCCGGGCGCAGCCACTCGACACATGAGCTTCTCGGCGACAGCCGGTGAAGAAG
45[G/A]
>Marker1099
A-TTTTTTTTTTCTATGTAACGGCAATAAATACTTTCTCAAATAAAAAAGTAAAAAACCGAGTGCCAGTCTGCATAGAGAAGTGAAAAAGATTATCGAAAAXXXXXXXXXXGCAGACAGGGAGTTCCAGAATTACCAGAGAAAGGGATGAATGACTGAGACCACTGGTTAACTCTTGCATCAGAGAGGAGGACGGATTAGAGGTGACAAAC
ATTTTTTTTTTTCTATGTAACGGCAATAAATACTTTCTCAAATAAAAAAGTAAAAAACCGAGTGCCAGTCTGCATAGAGAAGTGAAAAAGATTATCG-AAAXXXXXXXXXXGCAGACAGGGAGTTCCAGAATTACCAGAGAAAGGGATGAATGACTGAGACCACTGGTTAACTCTTGCATCAGAGAGGAGGACGGATTAGAGGTGACAAAC
>Marker1261
TTCAAAGGCCACAAAAGATGATTAGCTCGGTTCTGAA--GTGTTTCTGTTAAATATGTAGTAAGAATCTTCATCTGTCACTAAAGTTATAAAAACACTAGTAXXXXXXXXXX-ATCCTGGTAATTGTATAGAAAAAAAAAATCTTCATCTGTCACTAGAACCGCAAGAAAAATAAAATAAAATGTATAAATAAACAAAACAGCAGTAAAAAGC
TTCAAAGGCCACAAAAGATGATTAGCTCGGTTCTGAAGAGTGTTTCTGTTAAATATGTAGTAAGAATCTTCATCTGTCACTAAAGTTATAAAAACACT-G-GXXXXXXXXXX-ATCCTGGTAATTGTATAGAAAAAAAAAATCTTCATCTGTCACTAGAACCGCAAGAAAAATAAAATAAAATGTATAAATAAACAAAACAGCAGTAAAAAGC
TTCAAAGGCCACAAAAGATGATTAGCTCGGTTCTGAAGAGTGTTTCTGTTAAATATGTAGTAAGAATCTTCATCTGTCACTAAAGTTATAAAAACACTAG--XXXXXXXXXXTATCCTGGTAATTGTATAG-AAAAAAAAATCTTCATCTGTCACTAGAACCGCAAGAAAAATAAAATAAAATGTATAAATAAACAAAACAGCAGTAAAAAGC
>Marker1528
TTCCATGGAGGCAGTTGCCACCCTGAAGGAAAAGCTGCTGACCAGCCCCAATGCAGCATCGCAGGTGCTTGGCCTGCTGGCAACCACAGCCACTCCCCTCXXXXXXXXXXCGCTGGGTGGGCCAGGTTTGCCGCATCTTCTTGGACTGCCTGGAGCACTGCCTCTGGAGGCTGGACAATCTGGACGAGAAGCTGCAGCAGGAGGAGGAAG
TTCCATGGAGGCAGTTGCCACCCTGAAGGAAAAGCTGCTGACCAGCCCCAATGCAGCATCGCAGGTGCTTGGCCTGCTTGCAACCACAGCCACTCCCCTCXXXXXXXXXXCGCTGGGTGGGCCAGGTTTGCCGCATCTTCTTGGACTGCCTGGAGCACTGCCTCTGGAGGCTGGACAATCTGGACGAGAAGCTGCAGCAGGAGGAGGAAG
79[G/T]
>Marker3269
TATTGTGTTATTAAGTTGTAGGGAAGGGTCTGTTGTGACTGGTCACACAAACGATCTTAACCCCTAAATGGCTCCATACGTGCTCAGGCAGCTGGACAGGXXXXXXXXXXCAGTGAGACACCTCAAAGTGATCATCATCTTTTCCATGGGCAAGGATGAGTTAAACCTACTTATGACAGCAGCTATTGCAGTGACCCAGTTATTAAAAGA
TATTGTGTTATTAAGTTGTAGGGAAGGGTCTGTTGTGACTGGTCACACAAACGATCTTAACCCCTAAATGGCTCCATACGTGCTCAGGCGGCTGGACAGGXXXXXXXXXXCAGTGAGACACCTCAAAGTGATCATCATCTTTTCCATGGGCAAGGATGAGTTAAACCTACTTATGACAGCAGCTATTGCAGTGACCCAGTTATTAAAAGA
90[A/G]
>Marker1458
ATGCTGAATCCTGTGGTGCTATGATCCATGGCACATATCCACCACAGCAGCCAGCATGCTACCCAACACACCACCACTACCTCCACCACACCCCACTGGCXXXXXXXXXXAATCACATCTCACTTATCAGCTCACTTGCTGTTATCTAATTCACACGTCACCACATTGCAATCTAATCTTTCAACACTTTTGCTGTCTTGCACAAACGTA
ATGCTGAATCCTGTGGTGCTATGATCAATGGCACATATCCACCACAGCAGCCAGCATGCTACCCAACACACCACCACTACCTCCACCACACCCCACTGGCXXXXXXXXXXAATCACATCTCACTTATCAGCTCACTTGCTGTTATCTAATTCACACGTCACCACATTGCAATCTAATCTTTCAACACTTTTGCTGTCTTGCACAAACGTA
27[C/A]
>Marker6522
TTGATTGATTGATCTTCATCCCATATTCTTTACAATATTTCTGAAGTAGTTTTATCGTCTTATTCATATTTCCTCAAGACGTGGAAAAAAACACCGTGTCXXXXXXXXXXTTACAAATATGATAAATCATAAACACGATGTGGGGTGACCCCTGCAATATACCTAAAGTAATGGTTATCACTGCAGTCCCAGTTATACTTTGTGTTAATT
TTGATTGATTGATCTTCATCCCATATTCTTTACAATATTTCTGAAGTAGTTTTATTGTCTTATTCATATTTCCTCAAGACGTGGAAAAAAACACCGTGTCXXXXXXXXXXTTACAAATATGATAAATCATAAACACGATGTGGGGTGACCCCTGCAATACACCTAAAGTAATGGTTATCACTGCAGTCCCAGTTATACTTTGTGTTAATT
TTGATTGATTGATCTTCATCCCATATTCTTTACAATATTTCTGAAGTAGTTTTATCGTCTTATTCATATTTCCTCAAGACGTGGAAAAAAACACCGTGTCXXXXXXXXXXTTACAAATATGATAAATCATAAACACGATGTGGGGTGACCCCTGCAATACACCTAAAGTAATGGTTATCACTGCAGTCCCAGTTATACTTTGTGTTAATT
56[C/T] 160[T/C]
>Marker3681
TCAATCTGTATTTCAAAGTTTTGGCTTCTCAGATAAAATTTTACAAATCAAACCAACACTATTATTTACAAACACTCGAACTAGTTACAAACATATGTAAXXXXXXXXXXACAGTTTGGGTTAAGAGTGCCATGGACCAACAGCAGTTGAAAGCAGTGTGGCTACAAATCTTTACATATGGCCAAGAGATCAACTTGTCTGGTAATCAAA
TCAATCTGTATTTCAAAGTTTTGGCTTCTCAGATAAAATTTGACAAATCAAACCAACACTATTATTTACAAACACTCGAACTAGTTACAAACATATGTAAXXXXXXXXXXACAGTTTGGGTTAAGAGTGCCATGGACCAACAGCAGTTGAAAGCAGTGTGGCTACAAATCTTTACATATGGCCAAGAGATCAACTTGTCTGGTAATCAAA
42[T/G]
>Marker2190
TATTTTCTTTTATATTTGTTAATTTTTCCAAGCAATTTCCTCTTTTATGGTTGATTCACACGATCTGAGATGTCTTTCCTTTGCTTTTGGGATGGGCCCAXXXXXXXXXXATTGTGTATTAATCTAACCATTCATTTCTTCTATTTATTTATTTATTCAACTATTTCATTTTATTCTTTGCCCTTTCTGTGTCTCTCTGAAAATAATAAA
TATTTTCTTTTATATTTGTTAATTTTTCCAAGCAATTTCCTCCTTTATGGTTGATTCACACGATCTGAGATGTCTTTCCTTTGCTTTTGGGATGGGCCCAXXXXXXXXXXATTGTGTATTAATCAAACCATTCATTTCTTCTATTTATTTATTTATTCAACTATTTCATTTTATTCTTTGCCCTTTCTGTGTCTCTCTGAAAATAATAAA
TATTTTCTTTTATATTTGTTAATTTTTCCAAGCAATTTCCTCCTTTATGGTTGATTCACACGATCTGAGATGTCTTTCCTTTGCTTTTGGGATGGGCCCGXXXXXXXXXXATTGTGTATTAATCTAACCATTCATTTCTTCTATTTATTTATTTATTCAACTATTTCATTTTATTCTTTGCCCTTTCTGTGTCTCTCTGAAAATAATAAA
TATTTTTTTTTATATTTGTTAATTTTTCCAAGCAATTTCCTCCTTTATGGTTGATTCACACGATCTGAGATGTCTTTCCTTTGCTTTTGGGATGGGCCCAXXXXXXXXXXATTGTGTATTAATCTAACCATTCATTTCTTCTATTCATTTATTTATTCAACTATTTCATTTTATTCTTTGCCCTTTCTGTGTCTCTCTGAAAATAATAAA
7[C/T] 43[T/C] 100[A/G] 125[T/A] 146[T/C]
>Marker2988
GCATTCTTGTCTTGCCACTTGGCACTGCTAAAAATGGGCTGGGAATATGGCAACACCACTTGTATATATGTATGTATATTAGGGCATGTATTGGTAGGCAXXXXXXXXXXTAGGTGGCAAGACAGAACAGTAACTAACACTACTACCACTACTGCCACTTCAATCTGTTTGATCTGTAGCCACAGGTATGTCTGTGATGGCAGTATCTAT
GCATTCTTGTCTTGCCACTTGGCACTGCTAAAAATGGGCTGGGAATATGGCAACACCACTTGTATATATGTATGTATATTAGGGCATGTATTGGTAGGCAXXXXXXXXXXTGGGTGGCAAGACAGAACAGTAACTAACACTACTACCACTACTGCCACTTCAATCTGTTTGATCTGTAGCCACAGGTATGTCTGTGATGGCAGTATCTAT
112[A/G]
>Marker5104
TTTATCAAGGATGCGCTTCTCTTTGATTTTCAACCACTTTAACTTTTTAATAATGGTGGTTACATGATCGCATTTCCTAGAGCACGCAACAGCTACTTTAXXXXXXXXXXTTTCGATACAATAATTAATGAAACTAAAAACTAACGACTGGACAACAATAATTCGGGTTTACTTATCAAAATTATGGCTTATTCTATTACTGAACATTAA
TTTATCAAGGATGCGCTTCTCTTTGATTTTCAACCACTTTAACTTTCTAATAATGGTGGTTACATGATCGCATTTCCTAGAGCACGCAACAGCTACTTTAXXXXXXXXXXTTTCGATACAATAATTAATGAAACTAAAAACTAACGACTGGACAACAATAATTCGGGTTTACTTATCAAAATTATGGCTTATTCTATTACTGAACATTAA
TTTATCAAGGATGCGCTTCTCTTTGATTTTCAACCACTTTAACTTTTTAATAATGGTGGTTACATGATCGCATTTCCTAGAGCACGCAACAGCTACTTTAXXXXXXXXXXTTTCGATACAATAATTATTGAAACTAAAAACTAACGACTGGACAACAATAATTCGGGTTTACTTATCAAAATTATGGCTTATTCTATTACTGAACATTAA
47[T/C] 128[A/T]
>Marker7680
ATTTTCAGGAATATGTGACATCTCGTCTTGTCTTAGGTTGTCATTCACAGAATACTTCAGTCATTTCTATTAGGAGTGGTGGTTCATTATTAATATAATTXXXXXXXXXXATGTAAGTTACATGGAAGTGGCCTAAGAACTTAGATAATCACTACTTGCTTGTAATATACAGAGATAAGAGAAATTGCTAATATGATTAAAATGTGTGAA
ATTTTCAGGAATATGTGACATCTCGTCTTGTCTTAGGTTGTCATTCACAGAATACTTCAGTCATTTCTATTAGGAGTGGTGGTTCATTATTAATATAATTXXXXXXXXXXATGTAAGTTACATGGAAGTGGCCTAAGAACTTAGATAATCACTACTTGCTTGTAATATACAGAGATAAGAGAAATTGCTAATATGATTAAGATGTGTGAA
ATTTTCAGGAATATGTGACATCTCGTCTTGTCTTAGGTTGTCAGTCACAGAATACTTCAGTCATTTCTATTAGGAGTGGTGGTTCATTATTAATATAATTXXXXXXXXXXATGTAAGTTACATGGAAGTGGCCTAAGAACTTAGATAATCACTACTTGCTTGTAATATACAGAGATAAGAGAAATTGCTAATATGATTAAAATGTGTGAA
44[T/G] 201[A/G]
>Marker1707
TCTGCATTTCAGGTGATGAAGCGTTTGAGGACTCGTGAAGCATTCCTTTGGCCTGCTAACCTGCCAATATTGCCACACATGCTGAAGCTGTATGATTTCAXXXXXXXXXXCTTTATCGTCCTCTCCATATCGAGGTGTGGGGCCTCATTCTGCCTACTGTTATTGTGGTGTTTATTGTCCTCATGGTGGTAAGTGGTAACTCTCATCAAT
TCTGCATTTCAGGTGATGAAGCGTTTGAGGACTCGTGAAGCATTCCTTTGGCCTGCTAACCTGCCAATATTGCCACACATGCTGAAGGTGTATGATTTCAXXXXXXXXXXCTTTATCGTCCTCTCCATATCGAGGTGTGGGGCCTCATTCTGCCTACTGTTATTGTGGTGTTTATTGTCCTCATGGTGGTAAGTGGTAACTCTCATCAAT
88[C/G]
>Marker4893
TGTTTTATATAATGTGCATCTTCTCAACATTATTCTAGAACTTCTTGAAGTATGTGTGGAAAAGCCTTGATTTACTAAAATGATAATCATATTTCACAGCXXXXXXXXXXAGACAGAACTTT---ATCATACTGTAACTTTATGTGCATCTTTTTTCATATGTATCTCTGAAAGAGCCTCCACATTTCCTTGGAAAGATATGTGCTTAATACT
TGTTTTATATAATGTGCATCTTCTCAACATTATTCTAGAACTTCTTGAAGTATGTGTGGAAAAGCCTTGATTTACTAAAATGATAATCATATTTCACAGCXXXXXXXXXX---CAGAACTTTGTTATCATACTGTAACTTTATGTGCATCTTTTTTCATATGTATCTCTGAAAGAGCCTCCACATTTCCTTGGAAAGATATGTGCTTAATACT
>Marker3887
ATCACGTGCGTCATCAGAGGAAGCACTCACTACCAGTTCACAGAGTCAGTTCGTTTGTTTATTCAAGGAGTATTTTCGAAGGCGTGTTGAGTTCTAATAGXXXXXXXXXXTTATCAGTTTTAGCTACATATCTCGTCAACTATAAACAAGTAAACCAGATACAGCGTGTTTTACAATTACAGATTAATTTTCAGGTATTCGATTATTTAA
ATCACGTGCGTCATCAGAGGAAGCACTCACTACCAGTTCACAGAGTCAGTTCGTTTGTTTATTCAAGGAGTATTTTCGAAGGCGTGTTGAGTTCTAATAGXXXXXXXXXXTTATCAGTTTTAGCTACATATCTCGTCAACTATAAACAAGTAAACCAGATACAGCATGTTTTACAATTACAGATTAATTTTCAGGTATTCGATTATTTAA
166[G/A]
>Marker3149
ACATTCGTCTTACATTTACCATCTTTTCTAACACTTTACAAATACAAGATATAGGACGGTAGTTCGTAGCCTGGAGATGATCTTTCCCAGGCTTCGGAAAXXXXXXXXXXGTCAGACATGTGGCGCAAGAAGGCATAAGGAATATTATTTGAGCCAGCAGAAGAGTTATGACACTGAGACAAAGCAGTCCGCAAACCGGAGGCAGAGAAG
ACATTCGTCTTACATTTACCATCTTTTCTAACACTTTACAAATACAAGATATAGGACGGTAGTTCGTAGCCTGGAGATGATCTTTCCCAGGCTTCGGAAAXXXXXXXXXXGTCAAACATGTGGCGCAAGAAGGCATAAGGAATATTATTTGAGCCAGCAGAAGAGTTATGACACTGAGACAAAGCAGTCCGCAAACCGGAGGCAGAGAAG
ACATTCGTCTTGCATTTACCATCTTTTCTAACACTTTACAAATACAAGATATAGGACGGTAGTTCGTAGCCTGGAGATGATCTTTCCCAGGCTTCGGAAAXXXXXXXXXXGTCAGACATGTGGCGCAAGAAGGCATAAGGAATATTATTTGAGCCAGCAGAAGAGTTATGACACTGAGACAAAGCAGTCCGCAAACCGGAGGCAGAGAAG
12[A/G] 115[G/A]
>Marker2311
CTTACAGTCATAGAATAGCAATCTGGGACTGATAAAGAAAATCAAAGCTAAACAAGAAGGCGGACGTAAAGAGATTAGGCAGAACATTTCACTGAGACAAXXXXXXXXXXAGAGATTAATGATGATGATGATGATTGG---TGATGATGATGATGATAATGGTGATGAAGATGATGACAGTGGCTCAAAAAGGAGAAACAAGTGACGGAAATG
CTTACGGTCATAGAATAGCAATCTGGGACTGATAAAGAAAATCAAAGCTAAACAAGAAGGCGGACGTAAAGAGATTAGGCAGAACATTTCACTGAGACAAXXXXXXXXXXAGAGATTAATGATGATGATGATGATTGG---TGATGATGATGATGATAATGGTGATGAAGATGATGACAGTGGCTCAAAAAGGAGAAACAAGTGACGGAAATG
CTTACGGTCATAGAATAGCAATCTGGGACTGATAAAGAAAATCAAAGCTAAACAGGAAGGCGGACGTAAAGAGATTAGGCAGAACATTTCACTGAGACAAXXXXXXXXXX---GATTAATGATGATGATGATGATTGGTGATGATGATGATGATGATAATGGTGATGAAGATGATGACAGTGGCTCAAAAAGGAGAAACAAGTGACGGAAATG
CTTACGGTCATAGAATAGCAATCTGGGACTGATAAAGAAAATCAAAGCTAAACAAGAAGGCGGACGTAAAGAGATTAGGCAGAACATTTCACTGAAACAAXXXXXXXXXXAGAGATTAATGATGATGATGATGATTGG---TGATGATGATGATGATAATGGTGATGAAGATGATGACAGTGGCTCAAAAAGGAGAAACAAGTGACGGAAATG
6[A/G] 55[A/G] 96[G/A]
>Marker9809
GTGAATTGTGATTGGTCCTTTACAGTTACTATTTCTTTATTAATTAGCTTTTTGATGTTTTATTTCCAAGTAGTCAGCGAGGAAATGTCAGAAATATTAGXXXXXXXXXXGTTTCTACTGTTTTATTTCCAAGTAGTCGGCGAGGAAATGTTACGAGGAGCTGTTTGAAATTTTAGTCTATGGTCATTTTATTAAGGTCAGAGTAAATTA
GTGAATTGTGATTGGTCCTTTACAATTACTATTTCTTTATTAATTAGCTTTTTGATGTTTTATTTCCAAGTAGTCAGCGAGGAAATGTCTGAAATATTAGXXXXXXXXXXGTTTCTACTGTTTTATTTCCAAGTAGTCGGCGAGGAAATGTTACGAGGAGCTGTTTGAAATTTTAGTCTATGGTCATTTTATTAAGGTCAGAGTAAATTA
GTGAATTGTGATTGGTCCTTTACAGTTACTATTTCTTTATTAATTAGCTTTTTGATATTTTATTTCCAAGTAGTCAGCGAGGAAATGTCAGAAATATTAGXXXXXXXXXXGTTTCTACTGTTTTATTTCCAAGTAGTCGGCGAGGAAATGTTACGAGGAGCTGTTTGAAATATTAGTCTATGGTCATTTTATTAAGGTCAGAGTAAATTA
GTGAATTGTGATTGGTCCTTTACAGTTACTATTTCTTTATTATTTAGCTTTTTGATGTTTTATTTCCAAGTAGTCAGCGAAGAAATGTGAGAAATATTAGXXXXXXXXXXGTTTCTACTGTTTTATTTCCAAGTAGTCGGCGAGGAAATGTTACGAGGAGCTGTTTGAAATATTAGTCTATGGTCATTTTATTAAGGTCAGAGTAAATTA
25[G/A] 43[A/T] 57[G/A] 81[G/A] 89[C/G]90[A/T] 172[T/A]
>Marker1285
ACTGTTTAACTCTTGTATAAGAGGGATGGACAGAATAGGGATTAGAAGAGGAAAATAGCCTTGTGCAGCAAGGTTCCAGGAGGAGGGGAGGCATGCAGTTXXXXXXXXXXACAGTCAGTCAGAGGAGGGGGAGTTAATGAAATGAAAAGTTTTTCATTCTACCCTAGCCAATAAAGCTGTATGAGTAGAACACCCCCCAAACATGCGAAG
ACTGTTTAACTCCTGTATAAGAGGGATGGACAGAATAGGGATTAGAAGAGGAAAATAGCCTTGTGCAGCAAGGTTCCAGGAGGAGGGGAGGCATGCAGTTXXXXXXXXXXACAGTCAGTCAGAGGAGGGGGAGTTAATGAAATGAAAAGTTTTTCATTCTACCCTAGCCAATAAAGCTGTATGAGTAGAACACCCCCCAAACATGCGAAG
13[T/C]
>Marker2500
GTAAATTGAAAAGCACGATTCCACCAGCAAAGAACATCGACCATGTGACCATTAATTGAATTATTAACGATGCCTTATCAAAATAAATCAGAAGTGTTGTXXXXXXXXXXAGAGTCTCTTGTTTGCATGCCGCATCTTCCAGACTTGAACAGATATTTTCATGTCTCGGAATGATGATGGTGATAGTAATGTTTGTTCAACTAAAAGAGC
GTAAATTGAAAAGCACGATTCCACCAGCAAAGAACATCGACCATGTGACCATTAATTGAATTATTAACGATGCCTTATCAAAATAAATCAGAAGTGTTGTXXXXXXXXXXAGAGTCTCTGGTTTGCATGCCGCATCTTCCAGACTTGAACAGATATTTTCATGTCTCGGAATGATGATGGTGATAGTAATGTTTGTTCAACTAAAAGAGC
120[T/G]
>Marker1953
TTTATTCATCTTTATCATACTTGACTTTTCTTTTTCTTTTCTTTTTTCAAACATTTGCGTTCAAGATTCCGAGTTCTGGTTTCGATTTTCTTTCCATTTAXXXXXXXXXXTTTGGGTTCAGTGTAAGATGGATTATGTGCGGAGGAAGAAGAATAAAAATAGGAGGAGAAGGAGGCGGAGGAAGAAGAAGAGGAGGAGGGACAGAGGAGG
TTTATTCATCTTTATCATACTTAACTTTTCTTTTTCTTTTCTTTTTTTAAATATTTGCGTTCAAGATTCCGAGTTCTGGTTTCGAATTTCTTTCCATTTAXXXXXXXXXXTTTGGGTTCAGTGTAAGATGGATTATGTGCGGAGGAAGAAGAATAAAAATAGGAGGAGAAGGAGGCGGAGGAAGAAGAAGAGGAGGAGGGACAGAGGAGG
TTTATTCATCTTTATCATACTTGACTTTTCTTTTTCTTTTCTTTTTTTAAATATTTGCGTTCAAGATTCCGAGTTCTGGTTTCGATTTTCTTTCCATTTAXXXXXXXXXXTTTGGGTTCAGTGTAAGATGGATTATGTGCGGAGGAAGAAGAATAAAAATAGGAGGAGAAGGAGGCGGAGGAAGAAGAAGAGGAGGAGGGACAGAGGAGG
23[G/A] 48[C/T]52[C/T] 86[T/A]
>Marker4523
ATTGTCCCAGTGGAGATCACGTGCCGTCTTTTGGAACGTGCAATGAAGGTGAGTGCAAAAAATTGGTTATGTGCTACTTTTACTCCCATTATCTAGAGATXXXXXXXXXXTGATACTTTACTGATTAGGCATGATTAACTTAAAAATGAAAAGCTAATAATGATAGTAATTACAGATTACAGCTAAAGTTGAAATTCACTCTACTAATGT
ATTGTCCCAGTGGAGATCACGTGCCGTCTCTTGGAACGTGCAATGAAGGTGAGTGCAAAAAATTGGTTATGTGCTACTTTTACTCCCATTATCTAGAGATXXXXXXXXXXTGATACTTTACTGATTAGGCATGATTAACTTAAAAATGAAAAGCTAATAATGATAGTAATTACAGATTACAGCTAAAGTTGAAATTCACTCTACTAATGT
30[T/C]
>Marker2498
TTTCTTCCCTCATGAGCCCCGTTACTTATTGCCCAGCACCCTTTGTCCCTTTCCCGTTTAACAAACTATAAAGCTTATTTAACCCACATTCGTTCAGTCAXXXXXXXXXXAATAGGCACATACAGGCTAGACACCTTACCAACCGTCAATAATGTCACCCCACGGCTCTCACCGCTGTCCCGCACTACATTGACTGCATCGCGCATCTTT
TTTCTTCCCTCATGAGCCCCGTTACTTATTGCCCAGCACCCTTTGTCCCTTTCCCGTTTAACAAACTATAAAGCTTATTTAACCCACATTCGTTCAGTCAXXXXXXXXXXAATAGGCACATACAGGCTAGACACCTTACCAACCGGCAACAACGTCACCCCACGGCTCTCACCGCTGTCCCGCACTACATTGACTGCATCGCGCATCTTT
146[T/G]150[T/C]153[T/C]
>Marker1869
AAGGTTACATGCACTAAATGAATAAAAAGTTAGCAGTTCATTTAAACCAAAGCTCAATGAAGTCCAAAAAAGGTTTAACACAAGCAGAAAAAGAAAACGAXXXXXXXXXXAGACTTCCATGACCCAGCCAGTATCATAGGAAGACCCTCACACTGAGCTTCAATGTATCCTGGACGCTGGACAATACAACACCAAAGTAACAATAATAAT
AAGGTTACATGCACTAAATTAATAAAAAGTTAGCAGTTCATTTAAACCAAAGCTCAATGAAGTCCAAAAAAGGTTTAACACAAGCAGAAAAAGAAAACGAXXXXXXXXXXAGACTTCCATGACCCAGCCAGTATCATAGGAAGACCCTCACACTGAGCTTCAATGTATCCTGGACACTGGACAATACAACACCAAAGTAACAATAATAAT
AAGGTTACATGCACTAAATGAATAAAAAGTTAGCAGTTCATTTAAACCAAAGCTCAATGAAGTCCAAAAAAGGTTTAACACAAGCAGAAAAAGAAAACGAXXXXXXXXXXAGACTTCCATGACCCAGCCAGTATCATAGGAAGACCCTCACACTGAGCTTCAATGTATCCTGGACACTGGACAATACAACACCAAAGTAACAATAATAAT
20[G/T] 176[G/A]
>Marker2982
TTCTCTGTATTATTTAGCACCATGGCCTGTTATCACAAGGGTTTTGTAATATAGGGAAAGGTTGCTGGATATTACCAATGCATTATCAGTCCCGCCTTTAXXXXXXXXXXACAGGTAAAGAGAAGAATTAGCGAGCTTTTGTCATTAATTCGTGGATGTAGGAGTGATTAACCTCGAAAGCAATAAGGTTAAGACAGTCGGCAGGATGAG
TTCTCTGTATTATTTAGCACCATGGCCTGTTATCACAAGAGTTTTGTAATATAGGGAAAGGTTGCTGGATATTACCAAGGCATTATCAGTCCCGCCTTTAXXXXXXXXXXACAGGTAAAGAGAAGAATTAGCGAGCTTTTGTCATTAATTCGTGGATGTAGGAGTGATTAACCTCGAAAGCAATAAGGTTAAGACAGTCGGCAGGATGAG
TTCTCTGTATTATTTAGCACCATGGCCTGTTATCACAAGGGTTTTGTAATATAGGGAAAGGTTGCTGGATATTACCAAGGCATTATCAGTCCCGCCTTTAXXXXXXXXXXACAGGTAAAGAGAAGAATTAGCGAGCTTTTGTCATTAATTCGTGGATGTAGGAGTGATTAACCTCGAAAGCAATAAGGTTAAGACAGTCGGCAGGATGAG
40[G/A] 79[T/G]
>Marker1560
GTCATCCACTCAACGTAGCGCATTGCAAACAGACACCTTGCCCTCGCATTCCTCCAAAGCCCCAGCAACATTATCACCAATCAGACCATAACAAGCACCAXXXXXXXXXXATTAAACTTTTCCAACTTTCCCGGAGCGTAAAAAATATTATTATTTCCACAACTTGTTACTTAGACGAGATAACTTTACCACTGAACACATGAAATATTT
GTCATCCACTCAACGTAGCGCATTGCAAACAGACACCTTGCCCTCGCATTCCTCCAAAACCCCAGCAACATTATCACCAATCAGACCATAACAAGCACCAXXXXXXXXXXATTAAACTTTTCCAACTTTCCCGGAGCGTAAAAAATATTATTATTTCCACAACTTGTTACTTAGACGAGATAACTTTACCACTGAACACATGAAATATTT
59[G/A]
>Marker4649
CTGATATATACATAGATAGATATAACATAAGATTTTATTCTATTTTATTACTTAAATATTTGTTCACCAGAAAGGGCATCAGAAGGAAGCAGTGCAGCAAXXXXXXXXXXGAGCCTCACAGATAGTCATTAGCCAGCAGGTGAGGGAGACTGTTGAATGTATACTCCCCAAATTAACGAAGCACAATCTATTTACCTTTATTGAAATGGA
CTGATATATACATAGATAGATATAACATAAGATTTTATTCTATTTTATTACTTAAGTATTTGTTCACCAGAAAGGGCATCAGAAGGAAGCAGTGCAGCAAXXXXXXXXXXGAGCCTCACAGATAGTCATTAGCCAGCAGGTGAGGGAGACTGTTGAATGTATACTCCCCAAATTAACGAAGCACAATCTATTTACCTTTATTGAAATGGA
56[A/G]
>Marker2275
CTTCCCCTGCGCTTCATCGTCCTGCATGCTTGCCGATAAATTGTTATATTCCCGTTCACTAACAGGTCTCATTCCTCTGCTTTACACCTTCCAGGCCCCTXXXXXXXXXXAAACTATTGCTACACTCCCATTCACTAACAGACCGCACTTATGTCCTTTACACGCTGCAGTTTCCTTCCTTGTCCCTGTGAAGTATTGCTGTGTCTCATG
CTTCCCCTGCGCTTCATCGTCCTGCATGCTTGCCGATAAATTGTTATATTCCCGTTCACTAACAGGTCTCACTCCTCTGCTTTACACCTTCCAGGCCCCTXXXXXXXXXXAAACTATTGCTACACTCCCATTCACTAACAGACCGCACTTATGTCCTTTACACGCTGCAGTTTCCTTCCTTGTCCCTGTGAAGTATTGCTGTGTCTCATG
CTTCCCCTGCGCTTCATCGTCCTGCATGCTTGCCGATAAATTGTTATATTCTCGTTCACTAACAGGTCTCACTCATCTGCTTTACACCTTCCAGGCCCCTXXXXXXXXXXAAACTATTGCTACACTCCCATTCACTAACAGACCGCACTTATGTCCTTTACACGCTGCAGTTTCCTTCCTTGTCCCTGTGAAGTATTGCTGTGTCTCATG
52[C/T] 72[T/C]75[C/A]
>Marker3653
TGTTTTCTGGATATAGAGAAAATGACAGGCTGAATAGAAGAATGAATGTCAAGTAAGCAGTCTTAGAAGAGATTGGATTGAGTGCAAAGCTAGTTGGCATXXXXXXXXXXTAAGCAAAGTTGTATATTGTCACCAACCCCCTCTAGTTTACATAGAGGAATGGCTGCCAGAATGAGATGAATGAATGCAGGAGTAAGGGTGGGGAATATG
TGTTTTCTGGATATAGAGAAAATGACAGGCTGAATAGAAGAATGAATGTCAAGTAAGCAGTCTTAGAAGAGATTGGATTGAGTGCAAAGCTAGTTGGCATXXXXXXXXXXTAAGCAAAGTTGTATATTGTCACCAACCCCCTCTAGTTTACATAGAGGAATGGCTGCCAGAATGAGATGAATGAATGCAGGAATAAGGGTGGGGAATATG
TGTTTTCTGGATATAGAGAAAATGACAGGCTGAATAGAAGAATGAATGTCAAGTAAGCAGTCTTAGAAGAGATTGGATTGAGTGCAAAGCTAGTTGGCATXXXXXXXXXXTAAGCAAAGTTGTATATTGTCACCAACCCCCTCTAGTTTACATAGAGGAATGGCTGCCAGAATGAGGTGAATGAATGCAGGAGTAAGGGTGGGGAATATG
177[A/G] 193[G/A]
>Marker2299
TTAACTATGGTTTGTTTTCTCGGGACAATCTTATCTCTTTTCAAGCCTATTATATAAACATGACTTTGTCTTTCCTTTCTGCCTTAGAAAGCAAGGATACXXXXXXXXXXCCACACGATATTTATGTATTCATATGTTCATTTTGATGTTTATATATTTATCAGATATATTTATTTAGATTTGCGGCAGGAGATAACTAGTGTATGCAAG
TTAACTATGGTTTGTTTTCTCGGGACAATCTTATCTCTTTTCAAGCCTATTATATAAACATGACTTTGTCTTTCCTTTCTGCCTTAGAAAGCAAGGATACXXXXXXXXXXCCACACGATATTTATGCATTCATATGTTCATTTTGATGTTTATATATTTATCAGATATATTTATTTAGATTTGCGGCAGGAGATAACTAGTGTATGCAAG
127[T/C]
>Marker3795
TCTTCCACATGTATATCTTCTTGAGCCATTATCAATACTCCTCCTCCTCTTGCTTTTCTCCTTCTCTCTCCTTCAAACATTATATTCCTGTGCTCTTTAAXXXXXXXXXXTTTCCAGCATTCTTGATATAAATCTGTCTATACTTGTATATGTAACCCTTAGTGTCTTTTATCCTCTTCCCAGACATACCATCTCTTCAACCTCATGTCT
TCTTCCACATGTATATCTTTTTGAGCCATTATCAATACTCCTCCTCCTCTTGCTTTTCTCCTTCTCTCTCCTTCAAACATTATATTCCTGTGCTCTTTAAXXXXXXXXXXTTTCCAGCATTCTTGATATAAATCTGTCTATGCTTGTATATGTAACCCTTAGTGTCTTTTATCCTCTTCCCAGACATACCATCTCTTCAACCTCATGTCT
TCTTCCACATGTATATCTTTTTGAGCCATTATCAATACTCCTCCTCCTCTTGCTTTTCTCCTTCTCTCTCCTTCAAACATTATATTCCTGTGCTCTTTAAXXXXXXXXXXTTTCCAGCATTCTTGATATAAATCTATCTATGCTTGTATATGTAACCCTTAGTGTCTTTTATCCTCTTCCCAGACATACCATCTCTTCAACCTCATGTCT
20[C/T] 136[G/A]142[A/G]
>Marker2441
CTTTCCTGACTACTTCCCTCCCTTCCATACCTATCTTTATAACTGCTGGCAATCATTTTGGGATGATCTCAGAAAACAAATTGCAAAGTCAAATTAAATCXXXXXXXXXXACAACACACATTCCTATCTCATGATAAGATCTCCACCAATCTTATGCTCAACCTGTCAATGTTCCCCTCTCAGTCTCACATATCGTCTTCACCTGTCCAA
CTTTCCTGACTACTTCCCTCCCTTCCATACCTATCTTTATAACTGCTGGCAATCATTTTGGGATGATCTCAGAAAACAAATTGCAAAGTTAAATTAAATCXXXXXXXXXXACAACACACATTCCTATCTCATGATAAGATCTCCACCAATCTTATGCTCAACCTGTCAATGTTCCCCTCTCAGTCTCACATATCGTCTTCACCTGTCCAA
90[C/T]
>Marker1487
GTAACTGGTTGTAATGGAAGCACAAACAGGTGGTTACAATGGCACTAACTATTCTCCACAGCTTCCTCATTAATATATTCAGGTTTGATGAGAAGATCCTXXXXXXXXXXCTCTGTGAGGACC--AGAGAGAGAGAGAGTAAGACAAGGTGAAAAGTCAACCCTTGTATCAATATATTAGGGTGGCAATCTCAGACAGGATGGTCCAAACAA
GTAACTGGTTGTAATGGAAGCACAAACAGGTGGTTACAATGGCACTAACTATTCTCCACAGCTTCCTCATTAATATATTCAGGTTTGATGAGAAGATCCTXXXXXXXXXX--CTGTGAGGACCAGAGAGAGAGAGAGAGTAAGACAAGGTGAAAAGTCAACCCTTGTATCAATATATTAGGGTGGCAATCTCAGACAGGATGGTCCAAACAA
>Marker7691
TTTTGTGGGAAACCTCTCTCTCATGTATAGCACGAGAACAGGCTATGTTAAACCAACCTTTAGAAAATTTTGTTTAAGAAAGAGCGTGAGGAATTTGCGTXXXXXXXXXXTAATTATTCCAGGGAAAATCACCATAATACCTGGCAGAGTGAAAATTTGCTACCACAGGCATCTGCGCTTTGGAGGATCCTTAGAAGGGATTGGGGAAAT
TTTTGTGGGAAACCTCTCTCTCATGTATAGCACGAGAACAGGCTATGTTAAACCAACCTTTAGAAGATTTTGGTTAAGAAAAAGCGTGAGGAATTTGCGTXXXXXXXXXXTAATTATTCCAGGGAAAATCACCATAATACCTGGCAGAGTGAAAATTTGCTACCACAGGCATCTGCGCTTTGGAGGATCCTTAGAAGGGATTGGGGAAAT
TTTTGTGGGAAACCTCTCTCTCATGTATAGCACGAGAACAGGCTATGTTAAACCAACCTTTAGAAAATTTTGGTTAAGAAAGAGCGTGAGGAATTTGCGTXXXXXXXXXXTAATTATTCCAGGGAAAATCACCATAATACCTGGCAGAGTGAAAATTTGCTACCACAGGCATCTGCGCTTTGGAGGATCCTTAGAAGGGATTGGGGAAAT
66[A/G]73[T/G] 82[G/A]
>Marker1513
TCATCTCATACTGAACGAACCTAACGATTTGGCTTCATAAGAAATTCTCCTATTTTGTATTTATAATGTTACATGTATTAATTACATGAAGCATAAACAAXXXXXXXXXX-TTATAATTTTTTTTTTTTTTACGAGTGATGTATATTATTAGAGGTGTAGTCTTTTTAATGCAAATGAAAACTGCTATATTAAAAAGTCAAGTGCAGAAAG
TCATCTCATACTGAACGAACCTAACGATTTGGCTTCATAAGAAATTCTCCTATTTTGTATTTATAATGTTACATGTATTAATTACATGAAGCATAAACAAXXXXXXXXXX-TTTTTATAATTTTTTTTTTTACGAGTGATGTATATTATTAGAGGTGTAGTCTTTTTAATGCAAATGAAAACTGCTATATTAAAAAGTCAAGTGCAGAAAG
TCATCTCATACTGAACGAACCTAACGATTTGGCTTCATAAGAAATTCTCCTATTTTGTATTTATAATGTTACATGTATTAATTACATGAAGCATAAACAAXXXXXXXXXXGTTTTTA-TAATTTTTTTTTTACGAGTGATGTATATTATTAGAGGTGTAGTCTTTTTAATGCAAATGAAAACTGCTATATTAAAAAGTCAAGTGCAGAAAG
TCATCTCATACTGAACGAACCTAACGATTTGGCTTCATAAGAAATTCTCCTATTTTGTATTTATAATGTTACATGTATTAATTACATGAAGCATAAACAAXXXXXXXXXXTTTATAA-TTTTTTTTTTTTTACGAGTGATGTATATTATTAGAGGTGTAGTCTTTTTAATGCAAATGAAAACTGCTATATTAAAAAGTCAAGTGCAGAAAG
114[A/T]116[A/T]119[T/A]120[T/A]121[T/A]
>Marker2952
TACAGTAAAACAGTCACTGATGTTATCATACCATGGACCTGCTGTGCTCGCTTCCATCACGGTCTTGCCTGCAAGAGAGAGAGATTGTTATTTGTGATTCXXXXXXXXXXATTATAAGAGAGTAATTATTCATAATTAAAGGGTGTTTCACAACCTTGCTGACGGTGTAGCAGCATAAGTAATCAACATTAGAATGATTCAATTTAAAAC
TACAGTAAAACAGTCACTGATGTTATCATACCATGGACCTGCTGTTCTCGCTTCCATCACGGTCTTGCCTGCAAGAGAGAGATATTGTTATTTGTGATTCXXXXXXXXXXATTATAAGAGAGTAATTATTCATAATTAAAGGGTGTTTCACAACCTTGCTGACGGTGTAGCAGCATAAGTAATCAACATTAGAATGATTCAATTTAAAAC
TACAGTAAAACAGTCACTGATGTTATCATACCATGGACCTGCTGTTCTCGCTTCCATCACGGTCTTGCCTGCAAGAGAGAGAGATTGTTATTTGTGATTCXXXXXXXXXXATTATAAGAGAGTAATTATTCATAATTAAAGGGTGTTTCACAACCTTGCTGACGGTGTAGCAGCATAAGTAATCAACATTAGAATGATTCAATTTAAAAC
46[G/T] 83[G/T]
>Marker828
AAAATCCAA-----CTCTCCTGTTCCCTTAGAAACATCAGAGATAAGCTCATAATAACGCGTGTGTTCCCCAACGAACACCATCGAGGACACCTAAAGACACCAAXXXXXXXXXXGAAATGGAGGAACAATTTAGGAAGTTAGCTATAAGAAAGAAGAAAGAAAAAGATAATGAAAGCGACGACGGTTCTCCTGTAAAATGTTAAGAAGGAAAGG
AAAATCCAACTCTCCTCTCCTGTTCCCTTAGAAACATCAGAGATAAGCTCATAATAACGCGTGTGTTCCCCAACGAACACCATCGAGGACACCTAAAG--A-C--XXXXXXXXXXGAAATGGAGGAACAATTTAGGAAGTTAGCTATAAGAAAGAAGAAAGAAAAAGATAATGAAAGCGACGACGGTTCTCCTGTAAAATGTTAAGAAGGAAAGG
>Marker4080
TCTATTTAGTGTGTGACAACCAGTAACAACTTCACTAAAGCGATTTTCCATTATTAAGCATTAACCAGTTTGAATATGAATTTGCAATGGCAGTGGAAAGXXXXXXXXXXGATTTTATCTACATTATGAACTGTTTATGGAGATCAGAAGGTTAATGGCCACAGTTTTTACTATTGTAATCTGAAGCAGAATGATGTGGAAAAGCGTCAT
TCTATTTAGTGTGTGACAACCAGAAACAACTTCACTAAAGCGATTTTCCATTATTAAGCATTAACCAGTTTGAATATGAATTTGCAATGGCAGTGGAAAGXXXXXXXXXXGATTTTATCTACATTATGAACTGTTTATGGAGATCAGAAGGTTAATGGCCACAGTTTTTACTATTGTAATCTGAAGCAGAATGATGTGGAAAAGCGTCAT
TCTATTTAGTGTGTGACAACCAGTAACAACTTCACTAAAGCGATTTTCCATTATTAAGCATTAACCAGTTTGAATATGAATTTGCAATGGCAGTGGAAAGXXXXXXXXXXGATTTTATCTACATTATGAACTGTTTATGGAGGTCAGAAGGTTAATGGCCACAGTTTTTACTATTGTAATCTGAAGCAGAATGATGTGGAAACGCGTCAT
24[T/A] 143[A/G] 203[A/C]
>Marker4594
TGTTAGCTCTTGCGTTAGAGAGTTGGACACAATAGGGATGAGAGGAAGAAGAAAGCCTTAAACAGCGAGGAGGAGGAGGAAGCATGCAGTTATCAAGATCXXXXXXXXXXGAAGACAATCAGTCAGAGAAGGGGAGTTGATGAGACGAAAAATATTTTATTCCGCCCTGTCTAATAAAACTGTTTGAGTGGAACCCTCAAACATGCGAAG
TGTTAGCTCTTGCGTTAGGGAGTTGGACACAATAGGGATGAGAGGAAGAAGAAAGCCTTAAGCAGCGAGGAGGAGGAGGAAACATGCAGTTATCAAGATCXXXXXXXXXXGAAGACAATCAGTCAGAGAAGGGGAGTTGATGAGACGAAAAATATTTTATTCCGCCCTGTCTAATAAAACTGTTTGAGTGGAACCCTCAAACATGCGAAG
TGTTAGCTCTTGCGTTAGAGAGTTGGACACAATAGGGATGAGAGGAAGAAGAAAGCCTTAAGCAGCGAGGAGGAGGAGGAAACATGCAGTTATCAAGATCXXXXXXXXXXGAAGACAATCAGTCAGAGAAGGGGAGTTGATGAGACGAAAAATATTTTATTCCGCCCTGTCTAATAAAACTGTTTGAGTGGAACCCTCAAACATGCGAAG
19[A/G] 62[A/G] 82[G/A]
>Marker6353
AATACATCCACACACATGGAAAACTAAATTCCTCAAAATGTCTTATGGATCTTGATTTTATCAGTTTCATTCCACGTCCTCATGGAACATATCACTCAGGXXXXXXXXXXTTCTTCCAGTAATTTAAATTTCTACACTTTTCCTCATGTCATTCCTGTCAGATTAGGGATGATCTTTGTGCCAGCGCATTTTATTTAAAAAATCATCTTA
AATACATCCACACACATGGAAAACTAAATTCCTCAAAATGTCTTATGGATCTTGATTTTATCAGTTTCATTCCACGTCCTCATGGAACATATCACTCAGGXXXXXXXXXXTTCTTCCAGTAATTTAAATTTCTACACTTTTCCTCATGTCATTCCTGTCAGATTAGGGATGATCTTTGTGCCAGCACATTTTATTTAAAAAATCATCTTA
186[G/A]
>Marker4306
GCATTTTCTATCAATAATTCTTTTATATTGAATGTTTTCGCTCCCTCTAAAGTTTTAGGCTGCTATTACCACTATAAGGCTACTAATAATAATGCTAATAXXXXXXXXXXGTGGTAAACGTTTTCTCTCGCAGGAACGTTTTTAAAGGTAAGTGCGATTACTGAAATTTGACGCCCTAAAGGGTCTCACCACGCCCTTCAGCCCAGAGAT
GCATTTTCTATCAATAATTCTTTTATATTGAATGTTTTCGCTCCCTCTAAAGTTTTAGGCTGCTATTACCACTATAAGGCTACTAATACGAGTAATAATGXXXXXXXXXXGTGGTAAACGTTTTCTCTCGCAGGAACGTTTTTAAAGGTAAGTGCGATTACTGAAATTTGACGCCCTAAAGGGTCTCACCACGCCCTTCAGCCCAGAGAT
GCATTTTCTATCAATAATTCTTTTTTATTGAATGTTTTCGCTCCCTCTAAAGTTTTAGGCTGCTATTACCACTATAAGGCTACTAATACGAGTAATAATGXXXXXXXXXXGTGGTAAACGTTTTCTCTCGCAGGAACGTTTTTAAAGGTAAGTGCGATTACTGAAATTTGACGCCCTAAAGGGTCTCACCACGCCCTTCAGCCCAGAGAT
25[A/T] 89[A/C]90[T/G]92[A/G]94[G/A]95[C/A]100[A/G]
>Marker4874
CCTGCTCCTCTGTCTATCTTCTGTTCCTTGCCGTTTCCTGGAGCTCACTTGAGTAATCTAATTAAAAATGTAGCTTACTCTCTTCACCTGCTAACTGAGAXXXXXXXXXXTACCTGTGAACTGAAAGGCAGGTGAGAATTCTACTACTGCTAATAATATGGTCTTCCTTATACCTTTGTCTCGCTTATTAGTATTTTCATTACAAAATAG
CCTGCTCCTCTGTCTATCTTCTGTTCCTTGGCGTTTCCTGGAGCTCACTTGAGTAATCTAATTAAAAATGTAGCTTACTCTCTTCACCTGCTAACTGAGAXXXXXXXXXXTACCTGTGAACTGAAAGGCAGGTGAGAATTCTACTACTGCTAATAATATGGTCTTCCTTATACCTTTGTCTCGCTTATTAGTATTTTCATTACAAAATAG
31[C/G]
>Marker1998
AACACCAACAACAATAACAGAAGAGCGACAAGGATAGAGACATGACACAGTATATCAGAACAAAGACACAGACAGACACATTACTGGCAGTCACACCAA-G-XXXXXXXXXXTTTCTCCTGTTAAGAATGTAGAAGTCATATTAATCAGTCACTGGAACCATGAAAACACTCCCCCAAAAGATATATATGACTTCAACTAGAGTCATTTAAA
AACACCAACAACAATAACAGAAGAGCGACAAGGATAGAGACATGACACAGTATATCAGAACAAAG--ACAGACAGACACATTACTGGCAGTCACACCAAGGCXXXXXXXXXXTTTCTCCTGTTAAGAATGTAGAAGTCATATTAATCAGTCACTGGAACCATGAAAACACTCCCCCAAAAGATATATATGACTTCAACTAGAGTCATTTAAA
AACACCAACAACAATAACAGAAGAGCGACAAGGATAGAGACATGACACAGTATATCAGAACAAAGACACAAACAGACACATTACTGGCAGTCACACCAA-G-XXXXXXXXXXTTTCTCCTGTTAAGAATGTAGAAGTCATATTAATCAGTCACTGGAACCATGAAAACACTCCCCCAAAAGATATATATGACTTCAACTAGAGTCATTTAAA
71[G/A]
>Marker6745
AATTTTTAAGGGAGGTAACAAAGAAGAACCATTGAAATACAGACCAGTTTTCCTAACGAGCCTGGTTGCAAAAGTAGCTGAAAAAATAGTCAGACTGTTTXXXXXXXXXXCAAACTTATTGAACATATACAGTAAAACAATAGATATAATTCAGGAGAGGGACGGATGGGCAGACTGTGTCTACATGGATATAAAATATGCTTTTAATAA
AATTTTTAAGGGAGGTAACAAAGAAGAACCATTGAAATACAGACCAGTTTTCCTAACGAGCCTGGTTGCAAAAGTAGCTGAAAAAATAGTCAGACTGTTTXXXXXXXXXXCAAACTTATTGAACATATACAGTAAAGCAATAGATATAATTCAGGAGAGGGACGGATGGGCAGACTGTGTCTACATGGATATAAAATATGCTTTTAATAA
137[A/G]
>Marker4308
AGCAATGAGAGGCGGAATGTATTAGCCATTAGGACCAACAGAGGACAGTTTCCCTCAGATCAGCAGCTTATCTTTCTAGTCTGTCTACTCTAAAGTGGCTXXXXXXXXXXTTGTGATTAGTGTGTGGATCAACAGAAAATTATTATTCACATGAAATCGATAATATCATCAATTATCTACAATATGTTTTGAACCCATGAGACATTTAAG
AGCAATGAGAGGCGGAATGTATTAGCCATTAGGACCAACAGAGGACAGTTTCCCTCAGATCAGCAGCTTATCTTACTAGTCTGTCTACTCTAAAGTGGCTXXXXXXXXXXTTGTGATTAGTGTGTGGATCAACAGAAAATTGTTATTCACATGAAATCGATAATATCATCAATTATCTACAATATGTTTTGAACCCATGAGACATTTAAG
AGCAATGAGAGGCGGAATGTATTAGCCATTAGGACCAACAGAGGACAGTTTCCCTCAGATCAGCAGCTTATCTTACTAGTCTGTCTACTCTAAAGTGGCTXXXXXXXXXXTTGTGATTAGTGTGTGGATCAACAGAAAATTATTATTCACATGAAATCGATAATATCATCAATTATCTACAATATGTTTTGAACCCATGAGACATTTAAG
AGCAATGAGAGGCGGAATGTATTAGCCATTAGGACCAACAGAGGACAGTTTCCCTCAGATCAGCAGCTTATCTTACTAGTCTGTCTACTCTAAAGTGGCTXXXXXXXXXXTTGTGATTAGTGTGTGGATCAACAGAAAATTATTATTCACATGAAATCGATAATATCATCAATTATCTACAATATGTTTTGAACCCATGAGACATTTTAG
75[T/A] 142[A/G] 208[A/T]
>Marker1108
CTCGCCAGCCCTCCCCTGCTGACCTGCTTGAATATAAAGGATCTGTTGTAATGGAAGATCAATGCAGTGTCCCTCCTGAACCAACCACATGTTCCCAGCTXXXXXXXXXXAAACAGACGCATATGAGATGAGAGGCTTGATGCTGC----ATATTCTTCCTGACTGTTCCTGTAGGAATCAAAATATCATTGTTGTCTTCAAGAAATAAACAAT
CTCGCCAGCCCTCCCCTGCTGACCTGCTTGAATAAAAAGGATCTATTGTAATGGAAGATCAATGCAGTGTCCCTCCTGAACCAACCACATGTTCCCAGCTXXXXXXXXXX----AGACGCATATGAGATGAGAGGCTTGATGCTGCATAGATATTCTTCCTGACTGTTCCTGTAGGAATCTAAATATCATTGTTGTCTTCAGGAAATAAACAAT
CTCGCCAGCCCTCCCCTGCTGACCTGCTTGAATATAAAGGATCTGTTGTAATGGAAGATCAATGCAGTGTCCCTCCTGAACCAACCACATGTTCCCAGCTXXXXXXXXXX----AGACGCATATGAGATGAGAGGCTTGATGCTGCATAGATATTCTTCCTGACTGTTCCTGTAGGAATCTAAATATCATTGTTGTCTTCAGGAAATAAACAAT
CTCGCCAGCCCTCCCCTGCTGACCTGCTTGAATATAAAGGATCTGTTGTAATGGAAGATCAATGCAGTGTCCCTCCTGAGCCAACCACATGTCCCCAGCTXXXXXXXXXXAAACAGACGCATATGAGATGAGAGGCTTGATGCTGC----ATATTCTTCCTGACTGTTCCTGTAGGAATCTAAATATCATTGTTGTCTTCAAGAAATAAACAAT
35[T/A] 45[G/A] 80[A/G] 93[T/C] 181[A/T] 202[A/G]
>Marker5442
GTTCCACTTATCTTGTCGATATTGTTTTTATTCTGAGCTCAGAAGACTTCGAAAGAGATTTCTTGTCAGATTACTGGGTTATGGAGGCCATACGACTGCAXXXXXXXXXXTCCAGTTTTCTCTTTAATTATGTGCAATTTATTAAATTACTTTTGAAGTGTATATTAATGTTTCCGTGCCATTTTCTTAATTTGATCAGTCCTAAATTCG
CTTCCACTTATCTTGTCGATATTGTTTTTATTCTGAGCTCAGAAGACTTCGAAAGAGATTTCTTGTCAGATTACTGGGTTATGGAGGCCATACGACTGCAXXXXXXXXXXTCCAGTTTTCTCTTTAATTATGTGCAATTCATTAAATTACTTTTGAAGTGTATATTAATGTTTCCGTGCCATTTTCTTAATTTGATCAGTCCTAAATTCG
GTTCCACTTATCTTGTCGATATTGTTTTTATTCTGAGCTCAGAAGACTTCGAAAGAGATTTCTTGTCAGATTACTGGGTTATGGAGGCTATACGACTACAXXXXXXXXXXTCCAGTTTTCTCTTTAATTATGTGCAATTCATTAAATTACTTTTGAAGTGTATATTAATGTTTCCGTGCCATTTTCTTAATTTGATCAGTCCTAAATTCG
1[G/C] 89[C/T] 98[G/A] 140[T/C]
>Marker5127
CTTGATCTAAAAAGTGCATACTACCAGGTTCCACTTCAGGAAAA---------------TGCTTTTGAAGCTGATTGGCAACTGTTCCAGTTTACTAGAATCCCATTTGGGCTAAXXXXXXXXXXATCATATGTGGGAAAAACCAGGAAGACCATGACCGCCACCTCCAGCGCTTCAAGGAGGCAGCAGCGAAATATAATCTCACTTTGAACAATAGTAAATGTA
CTTGATCTAAAAAGTGCATACTACCAGGTTCCACTTCAGGAAAATGGGAAGTGTTATACTGCTTTTGAAGCTGATCGGCAACTGTTCCAGTTTACTAG---------------AAXXXXXXXXXXATCATATGTGGGAAAAACCAGGAAGACCATGACCGCCACCTCCAGCGCTTCAAGGAGGCAGCAGCGAAATATAATCTCACTTTGAACACTAGTAAATGTA
CTTGATCTAAAAAGTGCATACTACCAGGTTCCACTTCAGGAAAATGGGAAGTGTTATACTGCTTTTGAAGCTGATTGGCAACTGTTCCAGTTTACTAG---------------AAXXXXXXXXXXATCATATGTGGGAAAAACCAGGAAGACCATGACCGCCACCTCCAGCGCTTCAAGGAGGCAGCAGCGAAATATAATCTCACTTTGAACACTAGTAAATGTA
76[T/C] 214[A/C]
>Marker3889
CGTTTTCTGTTGTCATAAGTTCCACCTTTATCTTAGTCCCCCCTCTCGACACTAAGACTTTCCGTAACTATCCTTCCTCTCTTCTTCTTCCATCTCTTTTXXXXXXXXXXTCAAACACAGGCAAATAGCGCTCATCTATAGGTTTTTGTAGCGTCTATGATCGTAAGACAAGCATTATTTAGTGTCTTCATCTTATTTGACTAAACTTCA
CGTTTTCTGTTGTCATAAGTTCCACCTTTATCTTAGTCCCCCCTCTCGACACTAAGACTTTCCGTAACTATCCTTCCTCTCTTCTTCTTCCATCTCTTTTXXXXXXXXXXTCAAACACAGGCAAATAGCGCTCATCTATAGGTTTTTGTAGCGTCTATGATCGTAAGACAAGCATTATTTAGTGTCTTCATCTTATTTAACTAAACTTCA
CGTTTTCTGTTGTCATAAGTTCCACCTTTATCTTAGTCCCCCCTCTCGACACTAAGACTTTCCGTAACTATCCTTCCTCTCTTCGTCTTCCATCTCTTTTXXXXXXXXXXTCAAACACAGGCAAATAGCGCTCATCTATAGGTTTTTGTAGCGTCTATGATCGTAAGACAAGCATTATTTAGTGTCTTCATCTTATTTGACTAAACTTCA
85[T/G] 199[G/A]
>Marker2178
TGTTGTAGCTTGGTGCATTTGTTCCCCGTTGCTTTTCAGTAGAGGTTACAATCATATCGGATAACTTACAACAGAGGAACAAGATAAAACCTAACTTAACXXXXXXXXXXCACATCTCTACACCTCCACCACACCTGCGCCGCACCACACACAAAGCAGCACTAGAACACAACGGCGGAGCATAAAACCAATGAGTGTGGATGTCCTTTA
TGTTGTAGCTTGGTGCATTTGTTCCCCGTTGCTTTTCAGTAGAGGTTACAATCATATCAGTGAACTTACAACAGAGGAACAAGATAAAACCTAACTTAACXXXXXXXXXXCACATCTCTACACCTCCACCACACCTGCGCCGCACCACACACAAAGCAGCACTAGAACACAACGGCGGAGCATAAAACCAATGAGTGTGGATGTCCTTTA
59[G/A]61[A/T]62[T/G]
>Marker5374
GCTGTTGTTGTTGTTTTCCTTGCTATTATTGTTATTGTTTTTAATGTTTTTATTGTTGTTGTCGTTATTGTTATTGTTGTTGTTTTTGTTGTTGTTAA---TGXXXXXXXXXXTAGTAATGATAATAAAAGTAACAACACACGCAGCAGTGGCAGCAACAGTAGTAATACCAGTAATGGCAATATCAACACTAATATCAGGAGGCAACGAAGA
GCTGTTGTTGTTGTTTTCGTTGCTATTATTGTTATTGTTTTTAATGTTTTTA---TTGTTGTCGTTATTGTTGTTGTTGTTGTTTTTGTTGTTGTTAATGATGXXXXXXXXXXTAGTAATGATAATAAAAGTAACAACACACGCAGCAGTGGCAGCAACAGTAGTAATACCGGTAATGGCAATATCAACACTAATATCAGGAGGCAACGAAGA
GCTGTTGTTGTTGTTTTCCTTGTTATTATTGTTATTGTTTTTAATGTTTTTATTGTTGTTGTCGTTATTGTTATTGTTGTTGTTTTTGTTGTTGTTAA---TGXXXXXXXXXXTAGTAATGATAATAAAAGTAACAACACACGCAGTAGTGGCAGCAACAGTAGTAATACCAGTAATGGCAATATCAACACTAATATCAGGAGGCAACGAAGA
19[C/G]23[C/T] 73[A/G] 147[C/T] 172[A/G]
>Marker2078
TTCTTCAGCATTCCCAATGTAACCACGGAGCCGACGATACTGGGTCTCTCCTCATTCTCAGACACCCACTTGCCCCAGTCATCCTTCGCCGACTTCTTCCXXXXXXXXXXGTGATCACTTCCCGCGATGGCAGCTCGTCAGCATCAGAGAGCACGAACAGGTCATCTTCCCGCAGTCCCTTGAGGAGCGGCAGGCCGCGGATGCCAAGAT
TTCTTCAGCATTCCCAATGTAACCACGGAGCCGACGATACTGGGTCTCTCCTCATTCTCAGACACCCACTTGCCCCAGTCATCCTTCGCCGACTTCTTCCXXXXXXXXXXATGATCACTTCCCGCGATGGCAGCTCGTCAGCATCAGAGAGCACGAACAGGTCATCTTCCCGCAGTCCCTTGAGGAGCGGCAGGCCGCGGATGCCAAGAT
TTCTTCAGCATTCCCAATGTAACCACGGAGCCGACGATACTGGGTCTCTCCTCATTCTCAGACACCCACTTGCCCCAGTCATCCTTCGCCGACTTCTTCCXXXXXXXXXXGTGATCACTTCCCGCGATGGCAGCTCGTCAGCATCAGAGAGCACGAACAGGTCATCTTCCCGCAGTCCCTTGAGGAGCGGCAGGCCGTGGATGCCAAGAT
111[G/A] 198[C/T]
>Marker1856
CTCAATCATTCATACCTTTCTCTGGTAAATTCTGGAACTCCCTACCTGCTTCTGTTTTTTCATCTTTCTACGACCTGACTTCTTTTAAGAGGAAGGTTTCXXXXXXXXXXTGGGCCTTTTTTGTTATCTTTTCTGTTGCCCTTGGCCAGCTTCCCGTCTTCCAT---AAAAAAAATAAATAAATAAAAAGAGACAGTAAAAACGCAAAAATGG
CTCAATCATTCATACCTTTCTCTGGTAAATTCTGGAACTCCCTACCTGCTTCTGTTTTTTCATCTTTCTACGACCTGACTTCTTTTAAGAGGGAGGTTTCXXXXXXXXXXTGGGCCTTTTTTGTTATCTTTTCTGTTGCCCTTGGCCAGCTTCCCGTCTTCCAT---AAAAAAAATAAATAAATAAAAAGAGACAGTAAAAACGCAAAAATGG
CTCAATCATTCATACCTTTCTCTGGTAAATTCTGGAACTCCCTACCTGCTTCTGTTTTTTCATCTTTCTACGACTTGACTTCTTTTAAGAGGGAGGTTTCXXXXXXXXXX---GCCTTTTTTGTTATCTTTTCTGTTGCCCTTGGCCAGCTTCCCGTCTTCCATAAAAAAAAAAATAAATAAATAAAAAGAGACAGTAAAAACGCAAAAATGG
CTCAATCATTCATACCTTTCTCTGGTAAATTCTGGAACTCCCTACCTGCTTCTGTTTTTTCATCTTTCTACGACTTGACTTCTTTTAAGAGGGAGGTTTCXXXXXXXXXX--GGCCTTTTTTGTTATCTTTTCTGTTGCCCTTGGCCAGCTTCCCGTCTTCCATAA-AAAAAAAATAAATAAATAAAAAGAGACAGTAAAAACGCAAAAATGG
75[C/T] 93[A/G]
>Marker2417
TCAAATTTCTAAAAGATTCACCAACACAAAAATAAAACAAATCTCATCAGGTGAAAATCCAATATATTTCCAGGAAGAGAGCAAAGAAAAAGCAACATTAXXXXXXXXXXAGGGAAGGATCTGTGCTTGATAGAGATATACACTTTTTGGGGAAGTAAATCTCGCTCCCCTAGATGACAGGAACCACCACAACAGCCGCTACTGAAACAC
TCAATTTTCTAAAAGATTCACCAACACAAAAATAAAACAAATCTCATCAGGTGAAAATCCAATATATTTCCAGGAAGAGAGCAAAGAAAAAGCAACATTAXXXXXXXXXXAGAGAAGGATCTGTGCTTGATAGAGATATACACTTTTTGGGGAAGTAAATCTCGCTCCCCTAGATGACAGGAACCACCACAACAGCCGCTACTGAAACAC
5[A/T] 113[G/A]
>Marker5169
TAGATGGCTGATTTAATAATAACCTTTGCAGTATATCTTTGTATATTGAGTTAGTGTCAGTTACTAAATTAACATTCTGTTCAATGTCAGTTTACTGGGGXXXXXXXXXXACTAAAAGGTCTCCCAATTTTAGCTCCCTAATTTTAAACATTTTAATTCACTAAAAATGCTAGATAGCCTCCACTCATCTCTTGAATATGTAAAAACTAT
TAGATGGCTGATTTAATAATAACCTTTGCAGTATATCTTTGTATATTGAGTTAGTGTCAGTTACTAAATTAACATTCTGTTCAATGTCAGTTTACTGGGAXXXXXXXXXXACTAAAAGGTCTCCCAATTTTAGCTCCCTAATTTTAAACATTTTAATTCACTAAAAATGCTAGATAGCCTCCACTCATCTCTTGAATATGTAAAAACTAT
100[G/A]
>Marker2259
TTAAAGCTGATCTCCTCCCGGGCGAGACCAGGTCAGCGGGACACAGGTAAAGGGGACCACTGCATTCTGTCCATCACTGCTGTTGACTGTGCTTTACCTGXXXXXXXXXXTTCTCATGGTTCTTTTGGCTTTAGGGAACTGGGACTCTTGGTGGAGTTTTTCTTTCACTCTTTTTGTTGCTCTTCGCTAATGTTACTCTTGTATAAAAAG
TTAAAGCTGATCTCCTCCCGGGCGAGACCAGGTCAGCGGGACACAGGTAAAGGGGACCACTGCATTCTGTCCATCACTGCTGTTGACTGTGCTTTACCTGXXXXXXXXXXTTCTCATGGTTCTTTTGGCTTTAGGGAACTGGGACTCTTGGTGGAGTTTTTCTTTCACTCTTTTTGTTGCTCTTCGCCAATGTTACTCTTGTATAAAAAG
TTAAAGCTGATCTCCTCCCGGGCGAGACCAGGTCAGCGGGACACAGGTAAAGGGGACCACTGCATTCTGTCCATCACTGCTGTTGACTGTGCTTTACCTGXXXXXXXXXXTTCTCATGGTTCTTTTGGCTTTAGGGAACTGGGACTCTTGGTGGAGTTTTTCTTTCACTCTTTTTGTTGCTCTTCGCCAGTGCTACTCTTGTATAAAAAG
188[T/C]190[A/G]193[T/C]
>Marker2135
TGTTTGGAGGTTCGTGTAAGGCCTGGCTTGTGAGATCTCTGTGGCTCTAATTACACTGTTTTTAGAGGCCACAAGAGAATTAGTTAGAATATATATCATGXXXXXXXXXXCACAGAGAGAAGTTATGTTCTCTAGGATGAGGTTTTCTTTCCCTGTATTTTCCTAGAGAATTATAAAACAAAACAACTTCCATCTTATACTTTTAATTAG
TGTTTGGAGGTTCGTGTAAGGCCTGGCTTGTGAGATCTCTGTGGCTCTAATTACACTGTTTTTAGAGGCCACAAGAGAATTAGTTAGAATATATATCATGXXXXXXXXXXCACAGAGAGAAGTTATGTTCTCTAGGATGAGGTTTTCTTTCCCTATATTTTCCTAGAGAATTATAAAACAAAACAACTTCCATCTTATACTTTTAATTAG
155[G/A]
>Marker4440
AGTATTCACGTCTTCATGTCGGTGAATTACTATGCCAACAAGAGCAAAGACACAGGCCATGAAATGCAAACACGTCACTAAGTCTTCATTCACAACTACA--XXXXXXXXXXAAAACTGTTCACAGCCAGGGAATGAACATAGAAAAAGAAAACACTTCACTGCAAAGTAGAAATTAAGTTCATGAGATTAATAACCTGATCACAAAAATTT
AGTATTCACGTCTTCATGTCGGTGAATTACTATGCCAACAAGAGCAAAG--ACAGGCCATGAAATGCAAACACGTCACTAAGTCTTCATTCACAACTACACCXXXXXXXXXXAAAACTGTTCACAGCCAGGGAATGAACATAGAAAAAGAAAACACTTCACTGCAAAGTAGAAATTAAGTTCATGAGATTAATAACCTGATCACAAAAATTT
AGTATTCACGTCTTCATGTCGGTGAATTACTATGCCAACAAGAGCAAAGACACAGACCATGAAATGCAAACACGTCACTAAGTCTTCATTCACAACTACA--XXXXXXXXXXAAAACTGTTCACAGCCAGGGAATGAACATAGAAAAAGAAAACACTTCACTGCAAAGTAGAAATTAAGTTCATGAGATTAATAACCTGATCACAAAAATTT
56[G/A]
>Marker2514
AGCATAGGTAGCCCTCTCCCCCTCGAAAGGGCAGAGCAGGGGCCTAAGCCCCCTCTAGCCTAGCTCGCCAGATCACAGGGGCACGCAAGCCCCCCCACCAXXXXXXXXXXTGCGACAGAGCTGGCAGAAATTCTTTCTTGCCATCCGTGGCAGGAGGGCATAATGAGATAACTGGAAGTTGCCAATAACCAACTCGCGGGAGACGGAAAG
AGCATGGGTAGCCCTCTCCCCCTCGAAAGGGCAGAGCAGGGGCCTAAGCCCCCTCTAGCCTAGCTCGCCAGATCACAGGGGCACGCAAGCCCCCCCACCAXXXXXXXXXXTGCGACAGAGCTGGCAGAAATTCTTTCTTGCCATCCGTGGCAGGAGGGCATAATGAGATAACTGGAAGTTGCCAATAACCAACTCGCGGGAGACGGAAAG
6[A/G]
>Marker1265
TCATTTATTGTTTTTTTTCAGTCTTTTTGGTAAAAAAGTGTTTTTTTTTTGGGAGGATCTGGGAACCTACCCCTATTTTCCCATAGGGCCTATTATTCG-CXXXXXXXXXXCCCATTATAACATGTAATAGCAGGGAATGCATTCCAGCACGTCAAAAGTCACTCATACAGAAATTAAAATACATGAAAATAGTCATTAAAAAAAATGTAA
TCATTTATTGTTTTTTTTCAGTCTTTTTGGTAAAAAAGTG-TTTTTTTTTGGGAGGATCTGGGAACCTACCCCTATTTTCCCATAGGGCCTATTATTCGCCXXXXXXXXXXCCCATTATAACATGTAATAGCAGGGAATGCATTCCAGCACGTCAAAAGTCACTCATACAGAAATTAAAATACATGAAAATAGTCATTAAAAAAAATGTAA
>Marker2205
ATTACTGTTCCAGGAAGTGAAGTCTCAAAAGTCTGCATTCTAAAACGTTTCAGTGTCGTGTCGTATCTCAACTAGCCACTTTCAACAGGTTTTCGTGGAAXXXXXXXXXXTTGTTTTATTTAGGCAGCCACGTGTAGCGGTCACTTCTGAGACAAGCTGGGGGTGGTTGCAAGAATACTTTGATCAACGTTTATACTCTAACAAGACAAT
ATTACTGTTCCAGGAAGTGAAGTCTCAAAAGTCTGCATTCTAAAACGTTTCAGTGTCGTGTCGTATCTCAACTAGCCACTTTCAACAGGTTTTCGTGGAAXXXXXXXXXXTTGTTTTGTTTAGGCAGCCACGTGTAGCGGTCACTTCTGAGACAAGCTGGGGGTGGTTGCAAGAATACTTTGATCAACGTTTATACTCTAACAAGACAAT
118[A/G]
>Marker4451
TTCGCTAAATATGATAGAAAATCGCTAAACTTGAGGGCTTGGCACTTTTCCAGACACTCGCTAAATAAGGGTTTCGCTAAGCTGGATTTAGCTAAATTCGXXXXXXXXXXACATTTTGTTAAGCGAAACTTCGTTAAGCGAACCGATTATAACAAGTTTAACCCCTGATTTGACCTTCCTTTGAGAGGAAGCAAAGCGAGAGTGCATCAT
TTCGCTAAATATGATAGAAAATCGCTAAACTTGAGGGCTTGGCACTTTTCCAGACACTCGCTAAATAAGGGTTTCGCTAAGCTGGATTTCGCTAAATTCGXXXXXXXXXXACATTTTGTTAAGCGAAACTTCGTTAAGCGAACCGATTATAACAAGTTTAACCCCTGATTTGAACTTCCTTTGAGAGGAAGCAAAGCGAGAGTGCATCAT
TTCGCTAAATATGATAGAAAATCGCTAAACTTGAGGGCTTGGCACTTTTTCAGACACTCGCTAAATAAGGGTTTCGCTAAGCTGGATTTCGCTAAATTTGXXXXXXXXXXACATTTTGTTAAGCGAAACTTCGTTAAGCGAACCGATTATAACAAGTTTAACCCCTGATTTGAACTTCCTTTGAGAGGAAGCAAAGCGAGAGTGCATCAT
50[C/T] 90[A/C] 99[C/T] 174[C/A]
>Marker4861
ATGATGCGTTTTTATATTCGTTCTTGTTACTATTTCGAGATTTTATACAGTTTCAGAAACTCATGTAGCCATTAATTTTCCGACCTCGATAAACCCTTTCXXXXXXXXXXAAAAGACCGCACAAACTGAGGGAAGGGATTAAAGACACCATTTAGCACAAAGTAGCACCACTGAAATGTCTTCCCTGAGATTCTTATTTTCGTGAAGTAA
ATGATGCGTTTTTATATTCGTTCTTGTTACTATTTTGAGATTTTATACAGTTTCAGAAACTCATGTGGCCATTAATTTTCCGACCTCGATAAACCCTTTCXXXXXXXXXXAAAAGACCGCACAAACTGAGGGAAGAGATTAAAGACACCATTTAGCACAAAGTAGCACCACTGAAATGTCTTCCCTGAGATTCTTATTTTCGTGAAGTAA
ATGATGCGTTTTTATATTCGTTCTTGTTACTATTTTGAGATTTTATACAGTTTCAGAAACTCATGTGGCCATTAATTTTCCGACCTCGATAAACCCTTTCXXXXXXXXXXAAAAGACCGCACAAACTGAGGGAAGGGATTAAAGACACCATTTAGCACAAAGTAGCACCACTGAAATGTCTTCCCTGAGATTCTTATTTTCGTGAAGTAA
36[C/T] 67[A/G] 136[G/A]
>Marker7243
TTCAATATCAATTCAATTTCTTTCATGTTCATAATGTTCTTTTTCTTTTTATTCTTTTATGTATGAACGAAAAACTGGCCAAGGTCGATAAAATAATTCTXXXXXXXXXXGAGGCCTCCCTCTTAAATGAACTCAAGTCATAGGAAGTTGGAAATACAGACACAAGCAGGGAGTTCTAGAGTTTACCACAGAAAGGTATGAATGACTGAG
TTCAATATCAATTCAATTTCTTTCATGTTCATAATGTTCTTTTTCTTTTTATTCTTTTATGTATGAACGAAAAACTGGCCAAGGTCGATAAAATAATTCTXXXXXXXXXXGAGGCCTCCCTCTTAAATGAACTCAAGTCATAGGAAGTTGGAAATACAGACACAGGCAGGGAGTTCTAGAGTTTACCACAGAAAGGTATGAATGACTGAG
TTCAATATCAATTCAATTTCTTTCATGTTCATAATGTTCTTTTTCTTTTTATTCTTTTATGTATGAACGAAAAACTGGCCAAGGTCAATAAAATAGTTCTXXXXXXXXXXGAGGCCTCCCTCTTAAATGAACTCAAGTCATAGGAAGTTGGAAATACAGACACAGGCAGGGAGTTCTAGAGTTTACCACAGAAAGGTATGAATAACTGAG
87[G/A] 96[A/G] 165[A/G] 204[G/A]
>Marker1826
TATTCTCAACGGAACCTGCAGCTTGAATGGAAACACGAAGTAACGACCAGGTTATTTCCAGTCGAGCAGGGACTTATGCTGCCATAACTATTACTTTGTAXXXXXXXXXXCTGAACGAAGCGAGGATGAGGTGAGATGAAGGAATGAGTGAGGCGCTGTTTTAGAAAGAAATCATGAGTCTTGGTGAATGAGGAGTGACCGGAGGAAGAG
TATTCTCAACGGAACCTGCAGCTTGAATGGAAACACGAAGTAACGACCAGGTTATTTCCAGTCGAGCAGGGACTTATGCAGCCATAACTATTACTTTGTAXXXXXXXXXXCTGAACGAAACGAGGATGAGGTGAGATGAAGGAACGAGTGAGGCGCTGTTTTAGAAGGAAATCGTGAGTCTTGGTGAGTGAGGAGTGACCGGAGGAAGAG
TATTCTCAACGGAACCTGCAGCTTGAATGGAAACACGAAGTAACGACCAGGTTATTTCCAGTCGAGCAGGGACTTATGCAGCCATAACTATTACTTTGTAXXXXXXXXXXCTGAACGAAACGAGGATGAGGTGAGATGAAGGAATGAATGAGGCGCTGTTTTAGAAAGAAATCGTGAGTCTTGGTGAATGAGGAGTGACCGGAGGAAGAG
80[T/A] 120[G/A] 145[T/C]148[G/A] 167[A/G]174[A/G] 188[A/G]
>Marker6038
CTTGAGAACCCAGATTAATTCATTATATGGCTTTTAGTGAGAGATTAATACTATTTCTCCATTATTGATAGGTGAAACGCTCTTGAGAACCCAGGTTGATXXXXXXXXXXATTTCTCTCATCCTCTACTCTGTTCACTATCATTACCTTGCTTTTCTCACTTCTTCACCGCTACATTCACTCAAGACCTCTACATAATTTCGCATGAGAA
CTTGAGAACCCAGATTAATTAATTATATGGCTTTTAGTGAGAGATTAATACTATTTCTCCATTATTGATAGGTGAAACGCTCTTGAGAACCCAGGTTGATXXXXXXXXXXATTTCTCTCATCCTCTACTCTGTTCACTATCATTACCTTGCTTTTCTCACTTCTTCATCGCTACATTCACTCAGGACCTCTACATAATTTCGCATGAGAA
CTTGAGAACCCAGATTAATTCATTATATGGCTTTTAGTGAGAGATTAATACTATTTCTCCATTATTGATAGGTGAAACGCTCTTGAGAACCCAGGTTGATXXXXXXXXXXATTTCTCTCATCCTCTACTCTGTTCACTATCATTACCTTGCTTTTCTCACTTCTTCATCGCTACATTCACTCAGGACCTCTACATAATTTCGCATGAGAA
21[C/A] 168[C/T] 184[A/G]
>Marker2269
TTTATTCCCTCTTTCTCCATGATCCAGTTACTGCATTAAACATTCAGTCATTCCCTCCACATAGCAAAAGGTTGGTTCAGGTGTGAAAAGTGGCACGCGAXXXXXXXXXXCATTATGGAAGCCACGCTGGGGCTGCCATGGAGGGACAAGTCACCTGTCTCCTTTACACACAAACACCTGCACATCAATTCTTCAGGTGGCCTTATTACA
TTTATTCCCTCTATCTCCATGATCCAGTTACTGCATTAAACATTCAGTCATTCCCTCCACATAGCAAAAGGTTGGTTCAGGTGTGAAAAGTGGCACGCGAXXXXXXXXXXCATTATGGAAGCCACGCTGGGGCTGCCATGGAGGGACAAGTCACCTGTCTCCTTTACACACAAACACCTGCACATCAATTCTTCAGGTGGCCTTATTACA
13[T/A]
>Marker2701
TGAAATCTATACAATCCCCATTTTGTTGGAGGAATATGCTACTTGTCTATTCCACGTCAAGCCAGCAAAACTCACTTATCTATTATGCTCTGTTTGCCTTXXXXXXXXXXCTTTGTGTCTTCCACGTTGGCGCCGCGCAGGTTTGGCCAAGCCCCAGAATGTGATGGCCTCGTGTCCCCCGACTGATCAACACCTGCTGCAGCAGATGAA
TGAAATCTATACAATCCCCATTTTGTTGGAGGAATATGCTACTTGTCTATTCCACGTCAAGCCAGCAAAACTCACTTATCTATTATGCTCTGTTTGCCTTXXXXXXXXXXCTTTGTGTCTTCCACGTTGGCGCCGCGCAGGTTTGGCCAAGCCCCAGAATGTGATGGCCTCGTGTCCCCCGACTGATCAACACATGCTGCAGCAGATGAA
194[C/A]
>Marker4047
AAGATCTAAGGCTTTATAACCATTTTCTCATTTACGTATCTCGTATCTGTTTCCCTGCAGTGGTTAGGTTGGCAGTGGTGCATTGCTGTTCATTCCTGTTXXXXXXXXXX---GGATAATGTTGAATCTACTTTTGTGTTCCTAAGTTGCCATGTTTTCTGTTGCTTCTTTACCGTAGTGGTGATGGTGTGGACGTGTAATGCTGATGATGAC
AAGATCTAAGGCTTTATAACCATTTTCTCATTGACGTATCTCGTATCTGTTTCCCTGCAGTGGTTAGGTTGGCAGTGGTGCATTGCTGTTCATTCCTGTTXXXXXXXXXXCTGGGATAATGTTGAATCTACTTTTGTGTTCCTAAGTTGCCATGTTTTCTGTTGCTTCTTTACCGTAGTGGTGATGGTGTGGACGTGTAA---TGATGATGAC
AAGATCTAAGGCTTTATAACCATTTTCTCATTTACGTATCTCGTATCTGTTTCCCTGCAGTGGTTATGTTGGCAGTGGTGCATTGCTGTTCATTCCTGTTXXXXXXXXXX---GGATAATGTTGAATCTACTTTTGTGTTCCTAAGTTGCCATGTTTTCTGTTGCTTCTTTACCGTAGTGGTGAAGGTGTGGACGTGTAATGCTGATGATGAC
33[T/G] 67[G/T] 185[T/A]
>Marker2232
CTTTTTAGTAATGAAACCATTTATAGCATAAGATAGGGTGGAATCAAAAGCTTTTCGTCTCATCAACTCCCCTCCTCTGACTGACTGTCTTCAGCCTCTTXXXXXXXXXX---TCCCCTCCTCCAGTGGCCTTGCTGCACAAGGCTTTCTTCTTCCTCTCATTCCTTTTTTGTCCAACTCTAATGCAAGAATTAACCAGTGCTCTCAATCATT
CTTTTTAGTAATGAAACCATTTATAGCATAAGATAGGGTGGAATCAAAAGCTTTTCGTCTCATCAACTCCCCTCCTCTGACTGACTGTCTTCAGCCTCTTXXXXXXXXXXGCCTCCCCTCCTCCAGTGGCCTTGCTGCACAAGGCTTT---CTTCCTCTCATTCCTTTTTTGTCCAACTCTAATGCAAGAGTTAACCAGTGCTCTCAATCATT
CTTTTTAGTAATGAAACCATTTATAGCATAAGATAGGGTGGAATCAAAAGCTTTTCGTCTCATCAACTCCCCTCCTCTGACTGACTGTCTTCAGCCTCTTXXXXXXXXXX---TCCCCTCCTCCAGTGGCCTTGCTGCACAAGGCTTTCTTCTTCCTCTCATTCCTTTTTTGTCCAACTCTAATGCAAGAGTTAACCAGTGCTCTCAATCATT
191[A/G]
>Marker3922
ATTATTTCTAGTGCATCTACCACCATCACCACCACCTCTATTAATCTATTAAATAAGGACTATGTGCAGCATTTATTTTGTATACATGTGTTCTATTTTGXXXXXXXXXXACCAAGACATATTAACGCTAAATAAAGAAAAGTTTACTCTATCATCCGCCTGCTGCTCATAATCATGTTTGCAGCCTGTGTCGCCCCAGGACCGTGACAA
ATTATTTCTAGTGCATCTACCACCATCACCACCACCTCTATTAATCTATTAAATAAGGACTATGTGCAGCATTTATTTTGTATACATGTGTTCTATTTTGXXXXXXXXXXACCAAGACATATTAACGTTAAATAAAGAAAAGTTTACTCTATCATCCGCCTGCTGCTCATAATCATGTTTGCAGCCTGTGTCGCCCCAGGACCGTGACAA
128[C/T]
>Marker5137
TACCTTCATGTGTGTATCTACTTTCCAGGAATATTTATTGAGTTTCATTATTTTTTTTAATTTGATTACATACATGGGTATTCAAGCAGACAATTCATATXXXXXXXXXXCTTATGATCATATTAATGTTAATCATCCCTGTTTCACAGAGAGATGATTCCGTAACTAACTTTGCTAAAAGTGTTATTGGAGAATATTATTGAAATGATA
TACCTTCATGTGTGTATCTACTTTCCAGGAATATTTATTGAGTTTCATTATTTTTTTTAATTTGATTACATACATGGGTATTCAAGCAGACAATTCATATXXXXXXXXXXCTTACGATCATATTAATGTTAATCATCCCTGTTTCACAGAGAGATGATTCCGTAACTAACTTTGCTAAAAGTGTTATTGGAGAATATTATTGAAATGATA
115[T/C]
>Marker7034
CTTGTTGGCGGTGTGAGTGGGTGAGTGTGCTAACCTATTGACTAACATTGTCATTCTTTTTACATTTAGAGCACCGTCAAAAAAATGTGTAACTATAGTTXXXXXXXXXXAATATATGCAATGTCAGGTAAGAAACAAATTAGTCTCCATGAATATTTAGTG-AAAAAAAGATCAAATAATAGTATGATTCTATATTTTCTAGACTACGTA
CTTGTTGGCGGTGTGAGTGGGTGAGTGTGCTAACCTATTGACTAACATTGTCATTCTTTTTACATTTAGAGCACCGTCAAAAAAATGTGTAACTATAGTTXXXXXXXXXXAATATATGCAATGTCAGGTAAGAAACAAATTAGTCTCCAAGAATATTTAGTG-AAAAAAAGATCAAATAAAAGTATGATTCTATATTTTCTAGACTACGTA
TTTGTTGGCGGTGTGAGTGGGTGAGTGTGCTAACCTATTGACTAACATTGTCATTCTTTTTACATTTAGAGCACCGTCAAAAAAATGTGTAACTATAGTTXXXXXXXXXX-ATATATGCAATGTCAGGTAAGAAACAAATTAGTCTCCATGAATATTTAGTGAAAAAAAAGGTCAAATAAAAGTATGATTCTATATTTTCTAGACTACGTA
1[C/T] 150[T/A] 172[A/G] 181[T/A]
>Marker2940
GTAAATATTAGTTGACAATGCGCGATAAAATACGAAAGTAGCTACACAGTTTTGCTTTCCTTTCATTTTTTACTTTGTTCTTCTGTTCTTATTTTGTGGC-XXXXXXXXXXTACTGCCATTTTGTTTTCTTTATTCATTTGTTTTTACGCATCTCTTAGAGTTGTGTCTGTTTACCATCTTCTCTCTTCCTACGACCTTTTTCAAAAATTA
GTAAATATTAGTTGACAATGCGCGATAAAATACGAAAGTAGCTACACAGTTTTGCTTTCCTTTCATTTTTTACTTTGTTCTTTTGTTCTTATTTTGTGGC-XXXXXXXXXXTACTGCCATTTTGTTTTCTTTATTCATTTATTTTTACGCATCTCTTAGAGTTGTGTCTGTTTACCATCTTCTCTCTTCCTACGACCTTTTTCAAAAATTA
GTAAATATTAGTTGACAATGCGTGATAAAATACGAAAGTAGCTACACAGTTTTGCTTTCCTTTCAATTTTTACTTTGTTCTTCTGTTCTTATTTTGTGGC-XXXXXXXXXXTACTGCCATTTTATTTTCTTTATTCATTTGTTTTTACGCATCTCTTAGAGCTGTGTCTGTTTACCATCTTCTCTCTTCCTACGACCTTTTTAAAAAATTA
GTAAATATTAGTTGACAATGCGCGAT-AAATACGAAAGTAGCTACACAGTTTTGCTTTCCTTTCATTTTTTACTTTGTTCTTCTGTTCTTATTTTGTGGCGXXXXXXXXXXTACTGCCATTTTGTTTTCTTTATTCATTTATTTTTACGCATCTCTTAGGGTTGTGTCTGTTTACCATCTTCTCTCTTCCTACGACCTTTTTCAAAAATTA
23[C/T] 66[T/A] 83[C/T] 124[G/A] 141[G/A] 160[A/G]162[T/C] 203[C/A]
>Marker2041
CATTTTCCTAGCTACCTTTTTCCTACTCTTCGTTGTATTTTTTCTGGTTTGTTGGGAGCTAAGGGTGGCTAACCAGGTGAGCAATCCCCACATAAGTTTT---XXXXXXXXXXTGGAGGAAGCTTTGTTGTTCACTGGTATCATAGGAACTAGTGATGATGGCGAGTGAGATAGAGCCGGTGTAGGGTGCGTGTGGTGGCACTGGTGGGTGAA
CATTTTCCTAGCTACCTTTTTCCTACTCTTCGTTGTATTTTTTCTGGTTT---GGGAGCTAAGGGTGGCTAACCAGGTGAGCAATCCCCACATAAGTTTTCTGXXXXXXXXXXTGGAGGAAGCTTTGTTGTTCACTGGTATCATAGGAACTAGTGATGATGGCGAGTGAGATAGAGCCGGTGTAGGGTGCGTGTGGTGGCACTGGTGGGTGAA
>Marker3587
TTAGTGTTGATTTGATTTTTTGGTGATGGTGATAAGAAGTATGTTATGTGTTGTGATGATGATGAGTGAACATTATGCAATGATAGACCACTACATCACTXXXXXXXXXXGTCAGCAACCGTATGCTGAGATTGACCCTTTTGAGATGGCAGCCGTGCTGCGCAAGGGTGTGAGATTGGCACAGCCCATCAATTGTCCTGATGAATTGTG
TTAGTGTTGATTTGATTTTTTGGTGATGGTGATAAGAAGTATGTTATGTGTTGTGATGATGATGAGTGAACATTATGCAATGATAGACCACTACATCACTXXXXXXXXXXGTCAGCAACCGTATGCTGAGATTGACCCTTTTGAGATGGCAGCCGTGCTGCGCAAGGGTGTGAGATTGGCACAACCCATCAATTGTCCTGATGAATTGTG
184[G/A]
>Marker2182
CCTTCATCTTTTGCCTCTTCTCTTTCGTTATTCCTTGTTTTATTTCTAATCTTTTTTCTTTTGCGTGGGGTATTCATCTTTTGTTTTTGATTTATACCTTXXXXXXXXXXTCCTTTTATTTCTTTCTAAAAATTCCTTTCCTTTTTTTAATTTTTGTCTCCTCTTGTATATTTTTTCCTACATGCTATCGTTTTGTGGTTAAAAAAATGA
CCTTCATCTTTTGCCTCTTCTCTTTCGTTATTCCTTGTTTTACTTCTAATCTTTTTTCTTTTGCGTGGGGTATTCATCTTTTGTTTTTAATTTATACCTTXXXXXXXXXXTCCTTTTATTTCTTTCTAAAAATTCCTTTCCTTTTTTTAATTTTTGTCTCCTCTTGTATATTTTTTCCTACATGCTATCGTTTTGTGGTTAAAAAAATGA
CCTTCATCTTTTGCCTCTTCTCTTTCGTTATTCCTTGTTTTATTTCTAATCTTTTTTCTTTTGCGTGGGGTATTCATCTTTTGTTTTTAATTTATACCTTXXXXXXXXXXTCCTTTTATTTCTTTCTAAAAATTCCTTTCCTTTTTTTAATTTTTGTCTCCTCTTGTATATATTTTCCTACATGCTATCGTTTTGTGGTTAAAAAAATGA
CCTTCATCTTTTGCCTCTTCTCTTTCGTTATTCCTTGTTTTATTTCTAATCTTTTTACTTTTGCGTGGGGTATTCATCTTTTGTTTTTAATTTATACCTTXXXXXXXXXXTCCTTTTATTTCTTTCTAAAAATTCCTTTCCTTTTTTTAATTTTTGTCTCCTCTTGTATATTTTTTCCTACATGCTATCGTTTTGTGGTTAAAAAAATGA
43[T/C] 57[T/A] 89[G/A] 172[T/A]
>Marker5176
TGTGTTAGTTTTTATTGCCTGTAGTGAACGAAACCTGAAATGTGGTGAAATAGACGAAGAAAAAAGATTATTGAGAATAGTAAGAGAAACATAAGGTAAAXXXXXXXXXXGAGGAGAAGGAAGAAGAGAATAGGAAAATAAAAATATGAGAGAAGCTGTGTCTGTCTCCATTAGAAATAGCAGATCTGGAACACAGGAGAACACAAAGGA
TGTGTTGGTTTTTATTGCCTGTAGTGAACGAAACCTGAAATGTGGTGAAATAGATGAAGAAAAATGATTATTGAGAATAGTAAGAGAAACATAAGGTAAAXXXXXXXXXXGAGGAGAAGGAAGAAGAGAATAGGAAAATAAAAATATGAGAGAAGCTGTGTCTGTCTCCATTAGAAATAGCAGATCTGGAACACAGGAGAACACAAAGGA
TGTGTTAGTTTTTATTGCCTGTAGTGAACGAAACCTGAAATGTGGTGAAATAGATGAAGAAAAATGATTATTGAGAATAGTAAGAGAAACATAAGGTAAAXXXXXXXXXXGAAGAGGAGGAAGAAGAGAATAGGAAAATAAAAATATGAGAGAAGCTGTGTCTGTCTCCATTAGAAATAGCAGATCTGGAACACAGGAGAACACAAAGGA
TGTGTTAGTTTTTATTGCCTGTAGTGAACGAAACCTGAAATGTGGTGAAATAGACGAAGAAAAAAGATTATTGAGAATAGTAAGAGAAACATAAGGTAAAXXXXXXXXXXGAGGAGAAGGAAGAAGAGAATAGGAAAATAAAAATATGAGAGAAGCTGTGTCTGTCTCCATTAAAAATAGCAGATCTGGAACACAGGAGAACACAAAGGA
7[A/G] 55[C/T] 65[A/T] 113[G/A]117[A/G] 174[G/A]
>Marker2085
TATTTCCTACATATCTCCAAACTCCACTCTTGCCACTCACTTCTAACTTCATGACACCACACTTAACTCTCCCTATTCACTTCGCACCACGTCGCACTGCXXXXXXXXXXTCACTTGAACGGATCAAACGAGAGAGCCAGAGTGCCATGATTAACCTTTCACGTCTGGCTCCTCTGTAAGTCGGCGAGGCGTCTCTTCCAGGCAAAAACA
TATTTCCTACATATCTCCAAACTCCACTCTTGCCACTCACTTCTAACTTCATGACACCACACTTAACTCTCCCTATTCACTTCGCACCACGTCGCACTGCXXXXXXXXXXTCACTTTAACGGATCAAACGAGAGAGCCAGAGTGCCATGATTAACCTTTCACGTCTGGCTCCTCTGTAAGTCGGCGAGGCGTCTCTTCCAGGCAAAAACA
117[G/T]
>Marker1469
TATTTACTGCTAAGTGAACAGGGGTCACACATTAAGAGGCTTGCCCATTTGCCTTGCCGCTTACCGGGACGCGAACCCGTAGTAACAGTATGTGTGTGTAXXXXXXXXXXAGAGCGAGCAGTTTACTTTCTAAGGTGTGTTGACACTCCTGTTCTCCTATAGTTCAAGTCATGGACAGGATCGTTCTTCAATGTGGGCCTACATAATTAC
TATTTACTGCTAGGTGAACAGGGGTCACACATTAAGAGGCTTGCCCATTTGCCTTGCCGCTTACCGGGACGCGAACCCGTAGTAACAGTATGTGTGTGTAXXXXXXXXXXAGAGCGAGCAGTTTACTTTCTAAGGTGTGTTGACACTCCTGTTCTCCTATAGTTCAAGTCATGGACAGGATCGTTCTTCAATGTGGGCCTACATAATTAC
13[A/G]
>Marker4057
AGTTAACTCTTGCATTAGTGTAGGGATAAAAGAAAGAAGAAAGTCTTGTGTAGCGAAGCCGCGGGAGGAGGGGAGGAATACAGTTAACAAAATCAAAGAAXXXXXXXXXXTCAGTCAGTCAGAGGAGAGGAACTCATAACACGAAAAGGTTTTGATTCTACCCTATCTAATTAAACGGTGTGAGTGGAACCCTCCCCCAAACATGCAAAG
AGTTAACTCTTGCATTAGTGTAGGGATAAAAGAAAGAAGAAAGTCTTGTGTAGCGAAGCCGCGGGAGGAGGGAAGGAATACAGTTAACAAAATCAAAGAAXXXXXXXXXXTCAGTCAGTCAGAGGAGAGGAACTTATAACACGAAAAGGTTTTGATTCTACCCTATCTAATTAAACGGTGTGAGTGGAACCCTCCCCCAAACATGCAAAG
AGTTAACTCTTGCATTAGTGTAGGGATAAAAGAAAGAAGAAAATCTTGTGTAGCGAAGCCGCGGGAGGAGGGGAGGAATACAGTTAACAAAATCAAAGAAXXXXXXXXXXTCAGTCAGTCAGAGGAGAGGAACTCATAACACGAAAAGGTTTTGATTCTACCCTATCTAATTAAACGGTGTGAGTGGAACCCTCCCCCAAACATGCAAAG
43[G/A] 73[G/A] 135[C/T]
>Marker1931
TTCACTGTGGCGACCAGGAAGTGAGTCGATTTGCACGTGTGTGCTTGCCTGGTGACCTGACCCCCTTCCTCAGGGGGAAAAAATATAAAGCTAGTTTGCAXXXXXXXXXXAAATAAAGAACTTAAGACACCTAGAGCGGTAACCCGACATAACCTATCGTGTAAACCCACCAGTAGGCGGAATGAGATGTCCTAACCTTTCTTCACTTAT
TTCATTGTGGCGACCAGGAAGTGAGTCGATTTGCACGTGTGTGCTTGCCTGGTGACCTGACCCCCTTCCTCAGGGGGAAAAAATATAAAGCTAGTTTGCAXXXXXXXXXXAAATAAAGAACTTAAGACACCTAGAGCGGTAACCCGACATAACCTATCGCGTAAACCCACCAGTAGGCGGAATGAGATGTCCTAACCTTTCTTCACTTAT
5[C/T] 160[T/C]
>Marker4835
#NAME?
CATATTAGGGCCCATATCATCACCCAAGTGCATCTTTGGTGTGACCACTATATCCATATCCATGCACAACATCCAACAAACTTTGCAACTCACTGCTG--------AT----XXXXXXXXXXTCAGGTTTATTGGTGGGAAAAGTAGATCTATGATAGTAAATAGGTCATAATGCAGTATGGAAAATTGGAGAGAAAGAGTTGAAACAGGCACAAGAATATA
>Marker3924
TTAGTTTGAGGAGTAAGCTGAATTGATCCCCACTCTTTTCCGTTCAGTTCATTCCCTCAATTATGTAGCCCTTCAATACTGGGACACATTTTTACCTTAAXXXXXXXXXXTTAATGGTCACAGTCTTCACCATTTTGACACCCGACATGAGTTCCTGAAGCTGTATAAAGTCACCAAATAGTAAGCAGAATGAATATGGAAACGCGTCAT
TTAGTTTGAGGAGTAAGCTGAATTGTTCCCCACTCTTTTCCGTTCAGTTCATTCCCTCAATTATTTAGCCCTTCAATACTGGGACACATTTTTACCTTAAXXXXXXXXXXTTAATGGTCACAGTCTTCACCATTTTGACACCCGACATGAGTTCCTGAAGCTGTATAAAGTCACCAAATAGTAAGCAGAATGAATATGGAAACGCGTCAT
26[A/T] 65[G/T]
>Marker2125
ATTTAACGTCTCATTAGTCTCATCACCTGCCTTTATCTACCATTATTGGAGTGCCTTCCGCCTCTCCCTTCACCACAGTGTTGCTTCTCTCATCTCGGTAXXXXXXXXXXTTTGTGTTGTTTTTGTCATGACCGAGGTGTTGCACAGTTCTGTAGATACTGGACGTAAATACTAATGGAAAGTTCTTATTTTACTTAATAAAATTATACT
ATTTAACGTCTCATTAGTCTCATCACCTGCCTTTATCTACCTTTATTGGAGTGCCTTCCGCCTCTCCCTTCACCACAGTGTTGCTTCTCTCATCTCGGTAXXXXXXXXXXTTTGTGTTGTTTTTGTCATGACCAAGGTGTTGCACAGTTCTGTAGATACTGGACGTAAATACTAATGGAAAGTTCTTATTTTACTTAATAAAATTATACT
ATTTAACGTCTCATTAGTCTCATCACCTGCCTTTATCTACCTTTATTGGAGTGCCTTCCGCCTCTCCCTTCACCACAGTGTTGCTTCTCTCATCTCGGTAXXXXXXXXXXTTTGTGTTGTTTTTGTCATGACCGAGGTGTTGCACAGTTCTGTAGATACTGGACGTAAATACTAATGGAAAGTTCTTATTTTACTTAATAAAATTATACT
42[A/T] 134[G/A]
>Marker1807
AATCCTTAATCAAACTTCGACATATGAACGAATTAATAAAAAAGATCATTTAAGCAAATTCTCGCAGCTAGAAAATAAGGGAATGAGTGAATGAAAACAAXXXXXXXXXXGAGAATGGACGTGTGCGTGATTGTGGGAACGTGTGCGTGATTGATTGCGTGTCAGTGAGTGAGTGGATGATTGAGTGAGTGATATGGAGGAGTATTAGAG
AATCCTTAATGAAACTTCGACATATGAACGAATAAATAAAAAAGATCATTTAAGCAAATTCTCGCAGCTAGAAAATAAGGGAATGAGTGAATGAAAACAAXXXXXXXXXXGAGAATGGACGTGTGCGTGATTGTGGGAACGTGTGCGTGATTGATTGCGTGTCAGTGAGTGAGTGGATGATTGAGTGAGTGATATGGAGGAGTATTAGAG
AATCCTTAATGAAACTTCGACATATGAACGAATTAATAAAAAAGATCATTTAAGCAAATTCTCGCAGCTAGAAAATAAGGGAATGAGTGAATGAAAACAAXXXXXXXXXXGAGAATGGACGTGTGCGTGATTGTGGGAACGTGTGCGTGATTGATTGCGTGTCAGTGAGTGAGTGGATGATTGAGTGAGTGATATGGAGGAGTATTAGAG
11[C/G] 34[T/A]
>Marker1614
TCTGTTTATATTGGAAAAAAAAATAGTTAATCTGCCACTAGAACCAGAAAAAAATAAACAGGTGTGGAAATCCGTGTAACTTTAACTATATGGAGAC-TTTXXXXXXXXXXCGCAGCAGTGTTATACCCCACAAATAGACCAACACTCGAGGCAGGAATGCGGTCAGTGTGGGTAATGAAGGCGTGATCACGAGTGTTTCAGCGAAGGAGG
TCTGTTTATATTGG-AAAAAAAATAGTTAATCTGCCACTAGAACCAGAAAAAAATAAACAGGTGTGGAAATCCGTGTAACTTTAACTATATGGAGACTTTTXXXXXXXXXXCGCAGCAGTGTTATACCCCACAAATAGACCAACACTCGAGGCAGGAATGCGGTCAGTGTGGGTAATGAAGGCGTGATCACGAGTGTTTCAGCGAAGGAGG
>Marker3773
TATGAAAGGGAATAAAAAGATAACGCAGAATAAAGTGAAGTGAAGAGATAACGCTGCATAAAATAGAAGTAAAAAGATAAGACAGCCTAGGTAGAATAAAXXXXXXXXXXGATAAGAGTAAAGGTGCAGGCATTGTATAGACTGAAATGTTCACGTTAGATCAGATTACCTTTTAGTGTGACTTGGAATATAAACATGCTATTGTGTAAG
TATGAAAGGAAATAAAAAGATAACGCAGAATAAAGTGAAGTGAAGAGATAACGCTGCATAAAATAGAAGTAAAAAGATAAGACAGCCTAGGTAGAATAAAXXXXXXXXXXGATAAGAGTAAAGGTGCAGGCATTGTATAGACTGAAATGTTCACGTTAGATCAGATTACCTTTTAGTGTGACTTGGAATATAAACATGCTATTGTGTAAG
10[G/A]
>Marker5574
TGTTCATCAGGGATTACAAAATTATTCGCTA-TTTTGGTGTAATCAGCAAACTTCAGTATTATATACCAGTAACATCATTATCTATGTTGTTTATATAGGCXXXXXXXXXXTCTTTCTTTACGGCTGTTCAACCAGTTTTCTTCCCATTGTAAAACGTCACCTTGAATACCCATTAGGGGGCATTTTGTCAAAGGTCTTTTGAAAAATCAA
TGTTCATCAGGGATTACAAAATTATTCGCTATTTTTGGTGTAATCAGCAAACTTCAGTATTATATACCAGTAACATCATTATCTATGTTGTTTATATAGG-XXXXXXXXXXTCTTTCTTTACGGCTGTTCAACCAGTTTTCTTCCCATTGTAAAACGTCACCTTGAATACCCATTAGGGGGCATTTTGTCAAAGGTCTTTTGAAAAATCAA
>Marker2712
ATTATCATAATTATGTAAATTTGCGACGTTTCCACAACATTCGATTATTATGTAAAATTATTGTCATGATTACCTAGAAATGTGGAATCATGATGATGTTXXXXXXXXXXCTTACAT-CCCCCTAACGCTTCCCTTGACCAGTCCAGGGAGTATGAATCTTGATTCCAACTCACGTTAGTGTGGTTGATTAGCAAGTTTAACAGATGAGGA
ATTATCATAATTATGTAAATTTGCGACGTTTCCACAACATTCGATTATTATGTAAAATTATTGTCATGATTACCTAGAAATGTGGAATCATGATGATGTTXXXXXXXXXX-TTACATCCCCCCTAACGCTTCCCTTGACCAGTCCAGGGAGTATGAATCTTGATTCCAACTCACGTTAGTGTGGTTGATTAGCAAGTTTAACAGATGAGGA
>Marker1183
TTGTTACTGTATGGGAAGTGTCTCATATTTTTACATGTTCTTTCTTTTTTTTTTCTTTTTCCAGATGATTTTTTCTAGCTGCAATTATTTTGTGGATG---AA--XXXXXXXXXXCCGAGTCAAGGCAAGGAAAAATAAAAAAAGAAAGAAACCCCGCACGTTATTTCCCTCTCAGAAAAGTCACTATGAAAAACATTTATCTGATATAAAAACA
TTGTTACTGTATGGGAAGTGTCTCATATTTTTACATGTTCTTTCATTTTTTTTT-----TCCAGATGATTTTTTCTAGCTGCAATTATTTTGTGGATGAATAATTXXXXXXXXXXCCGAGTCAAGGCAAGGAAAAATAAAAAAAGAAAGAAACCCCGCATGTTATTTCCCTCTCAGAAAAGTCACTATGAAAAACATTTATCTGATATAAAAACA
TTGTTACTGTATGGGAAGTGTCTCATATTTTTACATGTTCTTTC-ATTTTTTTTCTTTTTCCAGATGATTTTTTCTAGCTGCAATTATTTTGTGGATG---AAT-XXXXXXXXXXCCGAGTCTAGGCAAGGAAAAATAAAAAAAGAAAGAAACCCCGCACGTTATTTCCCTCTCAGAAAATTCACTATGAAAAACATTTCTCTGATATAAAAACA
46[T/A] 123[A/T] 160[C/T] 181[G/T] 200[A/C]
>Marker959
AACGTTGGTAATTACTGCAGCAGCAGCAGCAGCAGCAGCAGCAGCAGCAGCAGCAACAACAACAGTAGCACCACTAATAAGTGATGTGGCTCCTCCTCCA------------XXXXXXXXXXGCAGCGTGGAATTGGCGCTGGCCAGAAGACACTCGCTTGGAAATGAAGACGTAGGCCCTGAAGAAGAGGAGGAAGAGGCAGAGAAA--GGAGACGACAGAAG
AACGTTGGTAATTACT------------GCAGCAGCAGCAGCAGCAGCAGCAGCAACAACAACAGTAACACCACTAATAAGTGATGTGGCTCCTCCTCCATTGTCCGTTCAGXXXXXXXXXX--AGCGTGGAATTGCCGCAGGCCAGAAGACACTCGCTTGGAAATGAAGACGTAGGCCCTGAAGAAGAGGAGGAAGAGGCAGAGAAAGAGGAGACGACAGAAG
AACGTTGGTAATTACTGCAGCAGCAGCAGCAGCAGCAGCAGCA--A-CAGCAACAACAACAGTAGCACCACTACTAATAAGTGATGTGGCTCCTCCTCCATTG---------XXXXXXXXXX--AGCGTGGAATTGCCGCTGGCCAGAAGACACTCGCTTGGAAATGAAGACGTAGGCCCTGAAGAAGAGGAGGAAGAGGCAGAGAAAGAGGAGACGACAGAAG
AACGTTGGTAATTACT---GCAGCAGCAGCAGCAGCAGCAGCAGCAGCAGCAGCAACAACAACAGTAGCACCACTAATAAGTGATGTGGCTCCTCCTCCATTG---------XXXXXXXXXX--AGCGTGGAATTGCCGCTGGCCAGAAGACACTCGCTTGGAAATGAAGACGTAGGCCCTGAAGAAGAGGAGGAAGAGGCAGAGAAAGAGGAGACGACAGAAG
53[G/A] 62[A/G]63[C/T]66[T/C]68[G/A/C]72[C/T] 137[G/C]141[T/A]
>Marker4926
ATAAACCACAAAACAACAACAACAACTAATGTATAAATGAAATAAATTAATTAGTAAAGTAATAATGAATAAACGGTGCACTTAGTTATATGTTCATTAGXXXXXXXXXXGTGGCGTGCGAATCACATAACCACAGAAGGAAGGTGAAAATGAAATTGATAAAAGAAATAAAAACTCAGAAACAATTACACTGGGATAAATAAATATACA
ATAAACCACAAAACAACAACAACAACTAATGTATAAATGAAATAAATTAATTAGTAAAGTAATAATGAATAAACGGTGCACTTAGTTATATGTTCATTAGXXXXXXXXXXGTGGCGTGCGAATCACATAACCACAGAAGGAAGGTGAAAATGAAATTGATAAAAGAAATAAAAACTCAGAAACAATTACACTAGGATAAATAAATATACA
ATAAACCACAAAACAACAACAACAACTAATGTATAGATGAAATAAATTAACTAGTAAAGTAATAATGAATAAACGGTGCATTTAGTTATATGTTCATTAGXXXXXXXXXXGTGGCGTGCGAATCACATAACCACAGAAGGAAGGTGAAAATGAAATTGATAAAAGAAATAAAAACTCAGAAACAATTACACTAGGATAAATAAATATACA
36[A/G] 51[T/C] 81[C/T] 193[G/A]
>Marker5215
TTTGTATTATTCATATTCAAGGCACCCATGTATTGGTATTAACCCTTTCAATACTGGAACATATTTTTACCTTGATATTTGTGTATGATTAGACCATTTTXXXXXXXXXXCCTCACGTGAGTTTCTGAAGCTGTATAAAATCACGTAATGGTAAGCAGAATGAATATGGAAATGCGTCGTGGCATAGAAGGGGTTAAGGGTCTCACGAAA
TTTGTATTATTCATATTCAAGGCACCCATGTATTGGTATTAACCCTTTCAATACTGGAACATATTTTTACCTTGATATTTGTGTATGATTAGACCATTTTXXXXXXXXXXCCTCACGTGAGTTTCTGAAGCTGTATAAAATCACGTAATGGTAAGCAGAATGAATATGGAAATGCGTCGTGGCATAAAAGGGGTTAAGGGTCTCACGAAA
187[G/A]
>Marker13651
ATTTTAATTTACGAAACTATGTATCTTTAGTATATATTTGTAACCTAGTTATTGGCAGCTTTTTACTAGTTATGGTCAATCTTTATTAGCTTTGAGAACTXXXXXXXXXXTATGTATAAGGAGTTGAGTGATTATGGAAAAAAATGTGTAGAAGTAGAAAAGAAAATAAGCACGTTACTTCTTTAGCCACATAACAACAGAGAATAATGT
ATTTTAATTTACGAAACTATGTATCTTAAGTATATATTTGTAACCTAGTTATTGGCAGCTTTTTACTAGTTATGGTCAATCTTTATTAGCTTTGAGAACTXXXXXXXXXXTATGTATAAGGAGTTGAGTGATTATGGAAAAAAATGTGTAGAAGTAGAAAAGAAAATAAGCACGTTACTTCTTTAGCCACATAACAACAGAGAATAATGT
28[T/A]
>Marker4493
TGTTTTAGTTTAATTTTGAAGCGATATCGAAGTTACAGGTTTAGATAAGATTGGTTTTTACACGCATAAGTGAGTGAGAATGACCTCAGTATAAAAGTCCXXXXXXXXXXTTCAAGTCATGGGAAGAACGGAAGTGTGAACCAAGAAACACTAAATCACTGTCCCGATCAGGATACAGAAGAATGGAAGAAAGAGGTGAAATGAAAGAAA
TGTTTTAGTTTAATTTTGAAGCGATATCGAAGTTACAGGTTTAGATAAGATTGGTTTTTACACGCACAAGTGAGTGAGAATGACCTCAGTATAAAAGTCCXXXXXXXXXXTTCAAGTCATGGGAAGAACGGAAGTGTGAACGAAGAAACACTAAATCACTGTCCCGATCAGGATACAGAAGAATGGAAGAAAGAGGTGAAATGAAAGAAA
67[T/C] 142[C/G]
>Marker3818
TGTATTCTTGTAGTGATTATATGACTTATAAGTAGGTATACAGTAGGTAAAGTGAATCATCTGGGTCCTTACTGCTGGGACCAACCATCAAGCAAGCAT-----A---------XXXXXXXXXX--CATCACAAGGCCTGTGGGAGATAGCTATTCACTTCTCAATACAGCAAACTTCAAAGAGCGAGCGGCTATGTGATATTTAGTGCCATGGGGAGGGACAGAG
TGTATTCTTGTAGTGATTATATGATTTATAAGTAGGTATACAGTAGGTAAAGTGAATCATCTGGGTCCTTACTGCTGGGACCAACCATCAAGCAAGCAT-----A---------XXXXXXXXXX--CATCACAAGGCCTGTGGGAGATAGCTATTCACTTCTCAATACAGCAAACTTCAAAGAGCGAGCGGCTATGTGATATTTAGTGCCATGGGGAGGGACAGAG
#NAME?
25[C/T]
>Marker2453
CTTCACATGTATGGGCGGGGTTTAACTCATACTGTTCTCCTTGATGGGATGGAATAAAAAACTTTTCGTCTTATCAACTCCTTTCCTTTGACTGACTGTCXXXXXXXXXXTTGCTATCTGCATGCATCCCCTCTACCTGCGACCTCGCTGCACAAGACTCTTTTTCCTCTCACCTCTTTTCTGTCCACATCTCTAACGCAAGAGTTAACT
CTTCACATGTATGGGCGGGGTTTAACTCATACTGTTCTCCTTGATAGGATGGAATAAAAAACTTTTCGTCTTATCAACTCCTTTCCTTTGACTGACTGTCXXXXXXXXXXTTGCTATCTGCATGCCTCCCCTCTACCTGCGACCTCGCTGCACAAGACTCTTTTTCCTCTCACCTCTTTTCTGTCCACATCTCTAACGCAAGAGTTAACT
CTTCACATGTATGGGCGGGGTTTAACTCATACTGTTCTCCTTGATAGGATGGAATAAAAAACTTTTCGTCTTATCAACTCCTTTCCTTTGACTGACTGTCXXXXXXXXXXTTGCTATCTGCATGCATCCCCTCTACCTGCGACCTCGCTGCACAAGACTCTTTTTCCTCTCACCTCTTTTCTGTCCACATCTCTAACGCAAGAGTTAACT
46[G/A] 126[A/C]
>Marker3102
TTTGCTGTTAAA---TGTAGAAATCTTGTAAATTTATCCATACAACCACAAAAAACATCCTTAACATCCTACATAACCATGACTATATTTCAACACCACGGAAXXXXXXXXXXTTGTAAATTTATCCATACAACCACAACAAACACTCTTAACACCATATATAACCATAACTATATATACTTCAACACCACAAAAATGCTTGGCCGGGTTATA
TTTGCTGTTAAATGATGTAGAAATCTTGTAAATTTATCCATACAACCACAAAAAACATCCTTAACATCCTACATAACCATGACTATATTTCAACACCAC-G--XXXXXXXXXXTTGTAAATTTATCCATACAACCACAACAAACACTCTTAACACCATATATAACCATAACTATATATACTTCAACACCACAAAAATGCTTGGCCGGGTTATA
>Marker1849
TTTTTTCTCTCTAACTTTTGTGTATCGTGCATGTTGATAATTTTTCTGTAACTTTCACCCTCTTCTCCACATTCTATACAGTCAACTCTCGTCCTCCCTCXXXXXXXXXXTCCGTGAACAAATTCCATCAACAAATCCTTGCGCACGGAAATTATTTCGGCTCACGCTAACTCTTGTTGACACGCTTCCGATCTCACTTACTGATATGCA
TTTTTTCTCTCTAACTTTTGTGTATCGTGCATGTTGATCATTTTTCTGTAACTTTCACCCTCTTCTCCACATTTTATACAGTCAACTCTCGTCCTCCCTCXXXXXXXXXXTCCGTGAACAAATTCCATCAACAAATCCTTGCGCACGGAAATTACTTCGGCTCACGCTAACTCTTGTTGACACGCTTCCGATCTCACTTACTGATATGCA
39[A/C] 74[C/T] 155[T/C]
>Marker4512
TTTTTTTATCCATGAGGGGCAACTGGCCAAAAACAACAAAAAAATGAAAAAAAAGGCTCACTGAATTCTCAGTTCCCTTAAGATCAAGTGAGTTATGCAAXXXXXXXXXXACAGAAGCAGGGAGGGAGTTTCAGAGTTTATCAGAGTATGAATGATTGAGAATACTGGTTAACTCTTGCATTAAAGTTAGACAGAATAGGGGTGAGAGGA
TTTTTTTATCCATGAGGGGCAACTGGCCAAAAACAACAAAAAAATGAAAAAAAAGGCCCACTGAATTCTCAGTTCCCTTAAGATCAAGTGAGTTATGCAAXXXXXXXXXXACAGAAGCAGGGAGGGAGTTTCAGAGTTTATCAGAGTATGAATGATTGAGAATACTGGTTAACTCTTGCATTAAAGTTAGACAGAATAGGGGTGAGAGGA
TTTTTTTATCCATGAGGGGCAACTGGCCAAAAACAACAAAAAAATGAAAAAAAAGGCCCACTGAATTCTCAGTTCCCTTAAGATCAAGTGAGTTATGCAAXXXXXXXXXXTCAGAAGCAGGGAGGGAGTTTCAGAGTTTATCAGAGTATGAATGATTGAGAATACTGGTTAACTCTTGCATTAAAGTTAGACAGAATAGGGGTGAGAGGA
58[T/C] 111[A/T]
>Marker2667
CCTTTACTATTCACCAAGTTTTATATTTCAATTCCCAAGAAGTTATATTTGTCGCCGTCCGTCACTGAATTGCATTATTTTTGTCACTGTCGTAGTTAACXXXXXXXXXXTTTTCAGCTCCTTACAGTGTTGTAGATTTCGTAACCCAGAAATCTATACACGGTATACCGTCGTCCGATCTGCGTATCTCATCCACTACTAAACCCCTTA
CCTTTACTATTCACCAAGTTTTATATTTCAATTCCCAAGAAGTTATATTTGTCGCCGTCCGTCACTGAATTGCATTATTTTTGTCACTGTCGTAGTTAACXXXXXXXXXXTTTTCAGCTCCTTACAGTGTTGTAGATTTCGTAACCCAGAAATCTATATACGGTATACCGTCGTCCGATCTGCGTATCTCATCCACTACTAAACCCCTTA
CCTTTACTATTCACCAAGTTTTATATTTCAATTCCCAAGAAGTTATATTTGTCGCCGTCCGTCACTGAACTGCATTATTTTTGTCACTGTCGTAGTTAACXXXXXXXXXXTTTTCAGCTCCTTACAGTGTTGTAGATTTCGTAACCCAGAAATCTATATACGGTATACCGTCGTCCGATCTGCGTATCTCATCCACTACTAAACCCCTTC
70[T/C] 159[C/T] 210[A/C]
>Marker3577
ACTTTCAATGAGACCTAGGGCATATTTGGATACTGTTTGTTGTTCTTAGCAGTCGAGATTAATGCTTGGATAGATAAATCAGGCTGGATTGGCTTCCCTAXXXXXXXXXXATTTCTGGTCAGCGTGTAAAGTGACACGAAAGACGCAGTCTGTTAGAAGGGACCGAGGGAGGGATGGACGGAACGGAAGGTCGAACACAGGTAGAGACTA
ACTTTCAATGAGACCTAGGGCATATTTGGATACTGTTTGTTGTTCTTAGCAGTCGAGATTAATGCTTGGATAGATAAATCAGGCTGGATTGGCTTCCCTAXXXXXXXXXXATTTCTGGTCAGCGTGTAAGGTGACACGAAAGACGCAGTCTGTTAGAAGGGACCGAGGGAGGGATGGACGGAACGGAAGGTCGAACACAGGTAGAGACTA
ACTTTCAATGAGACCTAGGGCATATTTGGATACTGTTTGTCGTTCTTAGCAGTCGAAATTAATGCTTGGATAGATAAATAAGGCTGGATTGGCTTCCCTAXXXXXXXXXXATTTCTGGTCAGCGTGTAAGGTGACACGAAAGACGCAGTCTGTTAGAAGGGACCGAGGGAGGGATGGACGGAACGGAAGGTCGAACACAGGTAGAGACTA
41[T/C] 57[G/A] 80[C/A] 130[A/G]
>Marker3515
TTTCTTTCGTGCAGGAAATTTCACACTTGTTTGAAGAAGAATACTGAATCTCTACTAAGATTCCAATGGCATCTAATTATCCAAGT-AAAAAAAAAATAAT-XXXXXXXXXXCGTAAACCAATCGCCGAGGGAGAACATCAGTCAGCTGCAGACTTACCGTGTCCAGATGCCCTTAGGTGGCAAAATTGCTAGGACAGACTTGGTAAAGCAG
TTTCTTTCGTGCAGGAAATTTCACACTTGTTTGAAGAAGAATACTGAATCTCTACTAAGATTCCAATGGCATCTAATTATCCAAGTAAAAAAAAAAATAA--XXXXXXXXXXCGTAAACCAATCGCCGAGGGAGAACATCAGTCAGCTGCAGACTTACCGTGTCCAGATGCCCTTAGGTGGCAAAATTGCTAGGACAGACTTGGTAAAGCAG
TTTCTTTCGTGCAGGAAATTTCACACTTGTTTGAAGAAGAATACTGAATCTCTACTAAGATTCCAATGGCATCTAATTATCCAAGT--AAAAAAAAATAATAXXXXXXXXXXCGTAAACCAATCGCCGAGGGAGAACATCAGTCAGCTGCAGACTTACCGTGTCCAGATGCCCTTAGGTGGCAAAATTGCTAGGACAGACTTGGTAAAGCAG
>Marker3863
TAAACCATTTGTGGAAACAAGTTCTATGGACAAGATCACCAGCATGAAAGATGTAAACAAACATACAGCAAACATTAAACAAGTATTTGATATGTAGATCXXXXXXXXXXGTTTGAAAAAATAAGACTGAGGAAAAGCAAAAAAAATCTATGATAATAGGTGACTTAGGATTTTAGAAAAGAAACAATATTCCGATAAGGGAAGAAGGAT
TAAACCATTTGTGGAAACAAGTTCTATGGACAAGATCACCACCATGAAAGATGTAAACAAACATACAGCAAACATTAAACAAGTATTTGATATGTAGATCXXXXXXXXXXGTTTGAAAAAATAAGACTGAGGAAAAGCAAAAAAAATCTATGATAATAGGTGACTTAGGATTTTAGAAAAGAAACAATATTCCGATAAGGGAAGAAGGAT
42[G/C]
>Marker2645
TTCTCCCTGCTCTTTCCTCTTCAAAATATCTCATTTTACCTCCAATGTCAGACTACTCTTTCGCTTTGCTTTTTCAACTCCAGCAGTGTCTGCAGAATGTXXXXXXXXXXAAATGTGAGTGGATACCGTGTCTGTGAATTTTTCTTACCGTAAATAGAATCGAGGGTAGTAATTACCAAATACCATAACTGTGAATTTACCAGAAAATGA
TTCTCCCTGCTCTTTCCTCTTCAAAATATCTCATTTTACCTACAATGTCAGACTACTCTTTCGCTTTGCTTTTTCAACTCCAGCAGTGTCTGCAGAATGTXXXXXXXXXXAAATGTGAGTGGATACCGTGTCTGTGAATTTTTCTTACCGTAAATAGAATCGAGGGTAGTAATTACCAAATACCATAACTGTGAATTTACCAGAAAATGA
42[C/A]
>Marker1180
ACTTTGAAACTATGCCATTTGCTGAGTAGTTTAAAGTTACCTACATGTCACCATGATACCCAGGTTCTAGGTGGTTACACCAAAGATACTCATGAGTGGTXXXXXXXXXXAAAAAAAATGAATGGCCTTACTGACAAGTCTTCTGACAGGCCCTCCTGGATATGAGGTTTATATGT---GCTGCTGCTGCTGCTGCTGTTGCTTCGTTTTTAA
ACTTTGAAACTATGCCATTTGCTGAGTAGTTTAAAGTTACCTACATGTCACTATGATACCCAGGTTCTAGGTGGTTACACCAAAGATACTCATGAGTGGTXXXXXXXXXX---AAAATTGAATGGCCTTATTGACAAGTCTTCTGACAGGCCCTCCTGGATATGAGGTTTATATGTGCTGCTGCTGCTGCTGCTGCTGTTGCTTCGTTTTTAA
52[C/T] 118[A/T] 131[C/T]
>Marker8874
CCTTCTTTGCATCTACTATCAATATTCTTCCTTAAACAGCCTAATCTCTCATCAATAACGTCTAATCCACCAATAAATATTACTCTTATTCTTATTACTAXXXXXXXXXXGCAGATTAATGGCCAGAGTCTTTACAATTCTAATCCCAACATATGTTTTAGAAGCTGTATAAAATCGCCATATAGTAACCAGAATATGAAAACAAGTCCT
CCTTCTTTGCATCTACTATCAATATTCTTCCTTAAACAGCCTAATCTCTCATCAATAACGTCTAATCCACCAATAAATATTACTCTTATTCTTATTACTAXXXXXXXXXXGCAGATTAATGGCCAGAGTCTTTACTATTCTAATCCCAACATATGTTTTTGAAGCTGTATAAAATCGCCATATAGTAACCAGAATATGAAAACAAGTCCT
CCTTCTTTGCATCTACTATCAATATTCTTCCTTAAACAGCCTAATCTCTCATCAATAACGTCTAATCCACCAATAAATATTACTCTTATTCTTATTACTAXXXXXXXXXXGCAGATTAATGGCCAGAGTCTTTACTATTCTAATCCCAACATATGTTTTAGAAGCTGTATAGAATCGCCATATAGTAACCAGAATATGAAAACAAGTCCT
136[A/T] 160[A/T] 172[A/G]
>Marker9266
CTTCTCCATCTACTGTCTTTTGCTATAATGAAAACCGGGAAATGACTAAATAAACTGCTAATGTAAGAGGGAAAGGAAAAAGCTACAATAATAAGAACGAXXXXXXXXXXTTATGTTCTGATATGAAGTAAGTTAGGCACTGCAATAAAGAATGTAAAGAATGCGTCACCAAAGCACCAAGACTGTAAAGCACCAGACACACACACACAG
CTTCTCCATCTACTGTTTTTTGCTATAATGAAAACCGGGAAATGACTAAATAAACTGCTAATGTAAGAGGGAAAGGAAAAAGCTACAATAATAAGAACGAXXXXXXXXXXTTATGTTCTGATATGAAGTAAGTTAGGCACTGCAATAAAGAATGTAAGGAATGCGTCACCAAAGCACCAAGACTGTAAAGCACCAGACACACACACACAG
CTTCTCCATCTACTGTCTTTTGCTATAATGAAAACCGGGAAATGACTAAATAAACTGCTAATGTAAGAGGGAAAGGAAAAAGCTACAATAATAAGAACGAXXXXXXXXXXTTATGTTCTGATATGAAGTAAGTTAGGCACTGCAATAAAGAATGTAAGGAATGCGTCACCAAAGCACCAAGACTGTAAAGCACCAGACACACACACACAG
17[C/T] 158[A/G]
>Marker1377
AAACATTATACATAAACAAATTAAATCGGCAGAACTAATAAAGTAATATGAAAGAAAACGCACTCTGGAAAATCCCTCAAGAAAATTAAACCATTTGGGAXXXXXXXXXX---TGGGGGAGGCGGCGCTGCTGGCTGTGGTGGTGGTGGTGAGAATCAGTGGATGTGGCGACCTGCACTTTGGATTCCACTCTCCTGCAAATGGATGAAGGAG
AAACATTATACATAAACAAATTAAATCGGCAGAACTAATAAAGTAATATGGAAGAAAACGCACTCTGGAAAATCCCTCAAGAAAATTAAACCATGTGGGAXXXXXXXXXXGGCTGGGGGAGGCGGCGCTGCTGGCTGT---GGTGGTGGTGAGAGTCAGTGGATGTGGCGACCTGCACTTTGGATTCCACTCTCCTGCAAATGGATGAAGGAG
51[A/G] 95[T/G] 155[A/G]
>Marker4382
TTTGTTGGCCAAGAAAACTTACCATTGTGGAACTGTTAGACCATCTAGGAAATACTTGTAAAAATAAATAGTGAAAGAAAACATGAAGAAGGAGAAATGAXXXXXXXXXXCAAGGTAGTGTCATAGTTCCAAGTGTCATATTTCCAAGTGTAAAGAAAAACAGAAAAGGAGAAGAGATAGTAGAACCAGAAAGTGTC----------ATAAAGCGAAAAA
TTTGTTGGCCAAGAAAACTTACCATTGTGGAACTGTTAGACCATCTAGGAAATACTTGTAAAAATAAATAGTGAAAGAAAACATGAAGAAGGAGAAATGAXXXXXXXXXX----------TCATAGTTCCAAGTGTCATATTTCCAAGTGTAAAGAAAAACAGAAAAGGAGAAGAGATAGTAGAACCAGAAAGTGTCATTGATTACAATAAAGTGAAAAA
TTTGTTGGCCAAGAAAACTTACCATTGTGGAACTGTTAGACCATCTAGGAAATACTTGTAAAAATAAATAGTGAAAGAAAACATGAAGAAGGAGAAATGAXXXXXXXXXX----------TCATAGTTCCAAGTGTCATATTTCCAAGTGTAAAGAAAAACAGAAAAGGAGAAGAGATAGTAGAACCAGAAAGTGTCATTGATTACAATAAAGCGAAAAA
214[C/T]
>Marker3100
ATTTTTGCTTCTATATTTTACTTTCATATCTTTCTCATTTTTACGTTTCCTTTCCGAGGTTCTTATGTTCCTTCACTTGGCATGGTGCGTAGTAATGCTCXXXXXXXXXXCTAATGTTAAAAGATACATAGGAAGAGAGGCGTGTTCTTTGAAACGAAACAAAAGAGAAACAACGAAAAAAGTAAAAACAAACATGACACTGAAATCAAC
ATTTTTGCTCCTATATTTTACTTTCATATCTTTCTCATTTTTACGTTTCCTTTCCGAGGTTCTTATGTTCCTTCACTTGGCATGGTGCGTAGTAATGCTCXXXXXXXXXXCTAATGTTAAAAGATACATAGGAAGAGAGGCGTGTTCTTTGAAACGAAACAAAAGAGAAAGAACGAAAAAAGTAAAAACAAACATGACACTGAAATCAAC
10[T/C] 171[C/G]
>Marker5627
AGTTTAATAATCCCTTGTCTGTTTCGTGGCAGTGTAAAATTCAAGGTGAGCTGATCATCCTTCTTTAAGACTATGATTAATATAAAGCTCTGACCTATATXXXXXXXXXXGTGTAGAGAAACTGTTATCAATATCCTGCTGTGAACAATGCGTGTGAGAAGGATGAGTCAGGTCGAGTGGAGAAAAGTCAACAAAGTCTTCATCTACTTA
AGTTTAATAATCCCTTGTCTGTTTCGTGGCAGTGTAAAATTCAAGGTGAGCTGCTCATCCTTCTTTAAGACTATGATTAATATAAAGCTCTGACCTATATXXXXXXXXXXGTGTAGAGAAACTGTTATCAATATCCTGCTGTGAACAATGCGTGTGAGAAGGATGAGTCAGGTCGAGTGGAGAAAAGTCAACAAAGTCTTCATCTACTTA
54[A/C]
>Marker2571
ATTGTATCCTAGTTTACAAAGTCTAATTATCGTGTGAAGTCTCAAGGAAGGTTAAGTGGAGGAGAAGCACAGGTGAGGTGGACACTGTTACCTGCGTTGCXXXXXXXXXXCAGGTGTTTGTTGTGAAGGACAGCGTGTGGTGCGAGGAAAGGACAAAGATACGTGGAAATGAGAGGATTCAGAAGACTGGAACGTAAAGATAATACAAAT
ATTGTATCCTAGGTTACAAAGTCTAATTATCGTGTGAAGTCTCAAGGAAGGTTAAGTGGAGGAGAAGCACAGGTGAGGTGGACACTGTTACCTGCGTTGCXXXXXXXXXXCAGGTGTTTGTTGTGAAGGACAGCGTGTGGTGCGAGGAAAGGACAAAGATACGTGGAAATGAGAGGATTCAGAAGACTGGAACGTAAAGATAATACAAAT
13[T/G]
>Marker5758
TTTACATCTGAGCCTCTACAACACATGGAGATAGTTTAACATTAAGTGATTACATTGCATAGGTAGGTCACTTTTATGGCATTATATGGGTCTCTGTATAXXXXXXXXXXGTTGTTCTTATCCTATTCTACTTACTCATCTATTTTTTAATAACTTCATAAAAGGAAGAGAGAAAAAAAATAAATAAATAATTGTAAGCCTTAAACTATG
TTTACATCTGAGCCTCTACAACACATGGAGATAGTTTAACATTAAGTGATTACATTGCATAGGTAGGTCACTTTTATGGCATTATATGGGTCTCTGTATAXXXXXXXXXXGTTGTTCTTATCTTATTCTACTTACTCATCTATTTTTTAATAACTTCATAAAAGGAAGAGAGAAAAAAAATAAATAAATAATTGTAAGCCTTAAACTATG
123[C/T]
>Marker2935
TTTTTCAAGGAAGGGAAGACGAGTCCATCTCCACATGGCATGCCTTTCTAGTAAATCCTGTGTCGTGGTGTTGATGGCGAGGACCACTGAAAAATAATTGXXXXXXXXXXAGCATGATTTAAACTGCAACTAAAATAGTCATTTAATAGAAATTCTTGGGGCCTCATGTCCCTCTACCAGCCATTAACAACCATGGGTATGGGCAAAAAA
TTTTTCAAGGAAGGGAAGACGAGTCCATCTCCACATGGCATGCCTTTCTAGTAAATCCTGTGTTGTGGTGTTGATGGTGAGGACCACTGAAAAATAATTGXXXXXXXXXXAGCATGATTTAAACTGCACCTAGAATAGTCATTTAATAGAAATTCTTGGGGCCTCATGTCCCTCGACCAGCCATTAACAACCATGGGTATGGGCAAAAAA
TTTTTCAAGGAAGGGAAGACGAGTCCATCTCCACATGGCATGCCTTTCTAGTAAATCCTGTGTTGTGGTGTTGATGGCGAGGACCACTGAAAAATAATTGXXXXXXXXXXAGCATGATTTAAACTGCACCTAGAATAGTCATTTAATAGAAATTCTTGGGGCCTCATGTCCCTCGACCAGCCATTAACAACCATGGGTATGGGCAAAAAA
TTTTTCAAGGAAGGGAAGACGAGTCCATCTCCACATGGCATGCCTTTCTAGTAAATCCTGTGTTGTGGTGTTGATGGCGAGGACCACTGAAAAATAATTGXXXXXXXXXXAGCATGATTTAAACTGCACCTGGAATAGTCATTTAATAGAAATTCTTGGGGCCTCATGTCCCTCGACCAGCCATTAACAACCATGGGTATGGGCAAAAAA
64[C/T] 78[C/T] 129[A/C]132[A/G]133[A/G] 175[T/G]
>Marker5761
TTATTAGATTGTTGAGCCTGTTTATAATGCTTAAGTGATTGCAAGGTAGCTATGATAACGTTAATATTACTGTTAGGTTGTTAACATTAGTGGGAAGGTTXXXXXXXXXXGTTAAATAGACTATTAACTGGACTGAACGCAGGGAGCAAGGCAAGACAGTGCTGTGTTGCGATACGTGTAGGTAGAAAACATAGCATGGTATTAGTTAGA
TTATTAGATTGTTGAGCCTGTTTATAATGCTTAAGTGATTGCAAGGTAGCTATGATAACGTTAATATTACTGTTAGGTTATTAACATTAGTGGGAAGGTTXXXXXXXXXXGTTAAATAGACTATTAACTGGACTGAACGCAGGGAGCAAGGCAAGACAGTGCTGTGTTGCGTCACGTGTAGGTAGAAAACATAGCATGGTATTAGTTAGA
80[G/A] 172[A/T]173[T/C]
>Marker1449
TATCCCAAAAGAAAAATTGAAAAATCATCCAAAGTTAGAAAATAAGTCCTGGAGCCTA-CCCGTGAAAGAGTTCAGGTTACAGAATCAAGGAAATACAGAAXXXXXXXXXXGATAGAATAGGCAATAAGGGAGTAGTAGATAAGGGCGTGGGAATGAGAAGTGAGTAAGGGAGATCTGTGTGTTGTGGTGTGATGAGATGTGAATCAAAGA
TATCCCAAAAGAAAAATTTAAAAATCATCCAAAGTTAGAAAATAAGTCCTGGAGCCTACCCCGTGAAAGAGTTCAGGTTACAGAATCAAGGAAATACAG-AXXXXXXXXXXTAGGCAATAGGCAATAAGGGAGTAGTAGATAAGGGCGTGGGAATGAGAAGTGAGTAAGGGAGATCTGTGTGTTGTGGTGTGGTGAGATGTGAATCAAAGA
TATCCCAAAAGAAAAATTGAAAAATCATCCAAAGTTAGAAAATAAGTCCTGGAGCCTA-CCCGTGAAAGAGTTCAGGTTACAGAATCAAGGAAATACAGAAXXXXXXXXXXTAGTCAATAGGCAATAAGGGAGTAGTAGATAAGGGCGTGGGAATGAGAAGTGAGTAAGGGAGATATGTGTGTTGTGGTGTGATGAGATGTGAATCAAAGA
TATCCCAAAAGAAAAATTGAAAAATCATCCAAAGTTAGAAAATAAGTCCTGGAGCCTACCCCGTGAAAGAGTTCAGGTTACAGAATCAAGGAAATACAG-AXXXXXXXXXXTAGGCAATAGGCAATAAGGGAGTAGTAGATAAGGGCGTGGGAATGAGAAGTGAGTAAGGGAGATCTGTGTGTTGTGGTGTGATGAGATGTGAATCAAAGA
19[G/T] 112[G/T]114[T/G]115[A/G/T]116[G/C] 176[C/A] 193[A/G]
>Marker3422
GTGAAACATTGTTAGGAAGACGTTGAACAGGGATTTGTTTGATGAACATCAATC--AGAGTAACCAATCCCAACAGTTGAATAAACCAGCTGTTGAATTATCXXXXXXXXXXCCTTAGGCACTAAATGTAGGATAAATTTACTTGAATGTTGGGAGTCAGAGTGCTTATGGCTAGTATGCATAGTTTTAGGAACAAATGATGATACAATGAA
GTGAAACATTGTTAGGAAGACGTTGAACAGGGATTTGTTTGATGAACATCAATCAGAGAGTAACCAATCCCAACAGTTGAATAAACCAGCTGTTGAATTA--XXXXXXXXXXCCTTAGGCACTAAATGTAGGATAAATTTACTTGAATGTTGGGAGTCAGAGTGCTTATGGCTAGTATGCATAGTTTTAGGAACAAATGATGATACAATGAA
>Marker8668
CTAAGATGTGCTTACAAGTTGATGCACTTCATTTCGATGACCATAGATTTCGCAATGTCGAAATTCAGCAAGAGGATAACTTCGTTAAACTTAGAACTAAXXXXXXXXXXAGTTGTATCCTGTGGGCGTCAGGATGTTTTTTCGTCAGATATTTTTATGTCAACAGGGAGTTAAGCACAAAGGAGTTAAGAAAACTTCTATTGGATAAAT
CTAAGATGTGCTTACAAGTTGATGCACTTCATTTCGATGACCATAGATTTCGCAATGTCGAAATTCAGCAAGAGGATAACTTCGTTAAACTTAGAACTAAXXXXXXXXXXAGTTGTATCCTGTGGGCGTCAGGATGTTCTTTCGTCAGATATTTTTATGTCAACAGGGAGTTAAGCACAAAGGAGTTAAGAAAACTTCTATTGGATAAAT
CTAAGATGTGCTTACAAGTTGATGCACTTCATTTCGATGACCATAGATTTCGCAATGTCGAAATTCAGCAAGAGGATAACTTCGTTAAACTTAGAACTAAXXXXXXXXXXAGTTGTATCCTGTGAGCGTCAGGATGTTCTTTCGTCAGATATTTTTATGTCAACAGGGAGTTAAGCACAAAGGAGTTAAGAAAACTTCTATTGGATAAAT
125[G/A] 139[T/C]
>Marker2678
TTGTCATTCAAGTGAGCCTGTGTGATTCTTGGTCCTGTGGGGCTGTGTTTACACCCATGTAAGTTGATTAATTTTATTCTCAAGGAATTATTTGACATGTXXXXXXXXXXATAGACAGTAGTGTGCAAATGGCCTCAGATGATTATGGACATAGAATGAAATATCAGTGTTGCTGTGGCTGAGGCAGCGTAGTCATAAGCGTCAAGCAAG
TTGTCATTCAAGTGAGCCTGTGTGATTCTTGGTCCTGTGGGGCTGTGTTTACACCCATGTAAGTTGATTCATTTTATTCTCAAGGAATTATTTGACATGTXXXXXXXXXXATAGACAGTAGTGTGCAAATGGCCTCAGATGATTATGGACATAGAATGAAATATCAGTGTTGCTGTGGCTGAGGCAGCGTAGTCATAAGCGTCAAGCAAG
70[A/C]
>Marker3703
TTTTATATAACTATCCTTGATTAATGAGATAGTTTACCCTCCCAAACTCCTCTTCCCGGCCAATGAATACAAGATAGCAAAGCATTCAGTCCCACCAAT-------------AXXXXXXXXXXTGTAAGGTTTGCAGGGACTCACTGTTTGTGTATCACTCTTAACGGTGGCAGGCGTGTAGTGAAGGGAACACCTTAACTGTGTAAATAAATAAAGACAATA
TTTTATATAACTATCCTTGATT-------------ACCCTCCCAAACTCCTCTTCCCGGCCAATGAATACAAGATAGCAAAGCATTCAGTCCCACCAATAGAAAACCATACCAXXXXXXXXXXTGTAAGGTTTGCAGGGACTCACTGTTTGTGTATCACTTTTAACGGTGGCAGGCGTGTAGTGAAGGGAACACCTTAACTGTGTAAATAAATAAAGACAATA
TTTTATATAACTATCCTTGATTAATGAGATAGTTTACCCTCCCAAACTAGTCTTCCCGGCCAATGAATACAAGATAGCAAAGCATTCAGTCCCACCAAT-------------AXXXXXXXXXXTGTAAGGTTTGCAGGGACTCACTGTTTGTGTATCACTCTTAACGGTGGCAGGCGTGTAGTGAAGGGAACACCTTAACTGTGTAAATAAATAAAGACAATA
49[C/A]50[C/G] 161[C/T]
>Marker4854
TATTTTGAGACTGCAGTTACTTTTCTTTGGCATGATTTAGATGTTTTCTTAAATTAAGGTGTCTTTTTAAGTTCTTCGCAAGCTTTTAGGAAATGGCACTXXXXXXXXXXTCGATATTATCTGCATTTTCATCAGCTGATCTTGCTGGCTATTAACATTCAGTAAAGAAAATATCATTGGGATTTCTTAAGTTAGGTTAATTCTGAGATG
TATTTTGAGACTGCAGTTACTTTTCTTTGGCATGATTTAGATGTTTTCTTAAATTAAGGTGTCTTTTTAAGTTCTTCGCAAGCTTTTAGGAAATGGCACTXXXXXXXXXXTCGATATTATCTGCATTTTCATCAGCTGATCTTGCTGGCTATTAACATTCAGTAAAGAGAATATCATTGGGATTTCTTAAGTTAGGTTAATTCTGAGATG
169[A/G]
>Marker6872
TTGATTTTTGTGCATGATTAGACGAATTTATTAACATTAGCAAGGGTCTATGGAGGTTAGAAGATTACTGGCCAGAATCTTCACTATTCTAATCCCCACCXXXXXXXXXXAAAGTCACCAGCCACTCTAAATGAGAACCAGTTTCTTTCTCCCACTAAAATCTAATACATTTAACAGCAAAGGAGAGACTCTAAGGACCTCGTGATGTGA
TTGATTTTTGTGCATGATTAGACGAATTTATTAACATTAGCAAGGATCTATGGAAGTTAGAAGATTACTGGCCAGAATCTTCACTATTCTAATCCCCATCXXXXXXXXXXAAAGTCACCAGCCACTCTAAATGAGAACCAGTTTCTTTCTCCCACTAAAATCTAATACATTTAACAGCAAAGGAGAGACTCTAAGGACCTCGTGATGTGA
TTGATTTTTGTGCATGATTAGACGAATTTATTAACATTAGCAAGGGTCTATGGAGGTTAGAAGATTACTGGCCAGAATCTTCACTATTCTAATCCCCACCXXXXXXXXXXAAAGTCATCAGCCACTCTAAATGAGAACCAGTTTCTTTCTCCCACTAAAATCTAATACATTTAACAGCAAAGGAGAGACTCTAAGGACCTCGTGATGTGA
46[G/A] 55[G/A] 99[C/T] 118[C/T]
>Marker1715
TTGAATATCACTTCGGCAAACATTTTTCCATCACCGCGTGCTTGAAGAGAAGATACAAGAGGACACGTGTGAGTAAGAGGACTTCCAGATAGTGGGCAAAXXXXXXXXXXAGTTTGTCTATTAGTGTGAGAGACAAGACAGCATGTAGAAGAAGGCTCTTCCCCAAACCCCGCCCATCCCTATAGCCGAAGTTTTCCGAAAAAAAATGAT
TTGAATATCACTTCGGCAAACATTTTTCCATCACCGCGTGCTTGAAGAGAAGATACAAGAGGACACGTGTGAGTAAGAGGACTTCCAGATAGTGGGCCAAXXXXXXXXXXAGTTTTTCTATTAGTGTGAGAGACAAGACAGCATGTAGAAGAAGGCTCTTCCCCAAACCCCGCCCATCCCTATAGCCGAAGTTTTCCGAAAAAAAATAAT
TTGAATATCACTTCGGCAAACATTTTTCCATCACCGCGTGCTTGAAGAGAAGATACAAGAGGACACGTGTGAGTAAGAGGACTTCCAGATAGTGGGCCAAXXXXXXXXXXAGTTTTTCTATTAGTGTGAGAGACAAGACAGCATGTAGAAGAAGGCTCTTCCCCAAACCCCGCCCATCCCTATAGCCGAAGTTTTCCGAAAAAAAATGAT
98[A/C] 116[G/T] 208[G/A]
>Marker1579
TAATTCCATCCATTGACATTACATCTACTCTCAATATCTTGTTTTTTATATACAAATGCTCCACAACATAAAAATCCTCCACAACCTTGTGTAATGAAAAXXXXXXXXXXCTCTCCCTACGCCTTCCTCTCAAGTGGCTCCCTTCCCGCCCTTCATAATTCCTTGGGCATACACCGTGAATCGCCCTCCTTCACTCCCCGTCAAGGAACA
TAATTCCATCCATTGACATTACATCTACTCTCAATATCTTGTTTTTTATATAAAAATGCTCCACAACATAAAAATCCTCCACAACCTTGTGTAATGAAAAXXXXXXXXXXCTCTCCCTACGCCTTCCTCTCAAGTGGCTCCCTTCCCGCCCTTCATAATTCCTTGGGCATACACCGTGAATCGCCCTCCTTCACTCCCCGTCAAGGAACA
53[C/A]
>Marker3109
CTCGCGGCGCATCACCACTATGGCCTCTTGACTAAATTGACACTAGCTACACTGTTCCTGGAAGCTTGGTATAACAATTTTTATATAGGGTTTCATGAAAXXXXXXXXXXCTTCCATCAACACTTAACCACTACCACCGTCACCACCACCGCAATCTGCATGAACACCACCATAGTTCTAACCAGCCTCAGCATCAGTGACAACAGAATA
CTCGCGGCGCATCACCACTATGGCCTCTTGACTAAATTGACACTAGCTACACTGTTCCTGGAAGCTTGGTATAACAATTTTTATATAGGGTTTCATGAAAXXXXXXXXXXCTTCTATCAACACTTAACCACTACCACCGTCACCACCACCGCAATCTGCATGAACACCACCATAGTTCTAACCAGCCTCAGCATCAGTGACAACAGAATA
115[C/T]
>Marker2657
AATCTTTGACCTATTATTTTATATCATCCCGTAAAAACAACTTTAAAAGGCATTGATTTATGTTATGGGCCGTGGTATCTGCTTTGTGGGTGAGTGGATGXXXXXXXXXXTAGACGAGCGTAAAAATGAAAGAGGTAAACTTTTGACGGAAAAAATATAAAATGGGAAGGAGGAGTGGATATGTAGGAGATGAGATCGAGGCAGATTGAG
AATCTTTGACCTATTATTTTATATCATCCCGTAAAAACAACTTTAAAAGGCATTGATTTATGTTATGGGCCGTGGTATCTGCTTTGTGGGTGAATGGTTGXXXXXXXXXXTAGACGAGCGTAAAAATGAAAGAGGTAAACTTTTGACGGAAAAAATATAAAATGGGAAGGAGGAGTGGATATATAGGAGATGAGATCGAGGCAGATTGAG
AATCTTTGACCTATTATTTTATATCATCCCGTAAAAACAACTTTAAAAGGCATTGATTTATGTTATGGGCCGTGGTATCTGCTTTGTGGGTGAGTGGTTGXXXXXXXXXXTAGACGAGCGTAAAAATGAAAGAGGTAAACTTTTGACGGAAAAAATATAAAATGGGAAGGAGGAGTGGATATGTAGGAGATGAGATCGAGGCAGATTGAG
94[G/A]98[A/T] 183[G/A]
>Marker3574
CTTCGCATGTCTAGGAGGGTTCCACACACAGTTTTATTAGATGGGGTGGAATCAAAAGCTTTTCGTCTCATCAACTCCCTCCTCTGACTGACTGTCTTCAXXXXXXXXXXGCTAACTGCATACCTTCCCTTCTCCTGCAGCCTCACTGCAGAAGGCTTTCTTCTTCCTCTCACCTCTAATATGTCCAGCTCGCTAATACAAGATTTATCT
CTTCGCATGTCTAGGAGGGTTCCACACACAGTTTTATTAGATGGGGTGGAATCAAAAGCTTTTCGTCTCATCAACTCCCTCCTCTGACTGACTGTCTTCAXXXXXXXXXXGCTAACTGCATACCTTCCCTTCTCCTGTAGCCTCACTGCAGAAGGCTTTCTTCTTCCTCTCACCTCTAATATGTCCAGCTCGCTAATACAAGATTTATCT
138[C/T]
>Marker6749
ATGACTTCACTGTTATCAGGAGGAACTTGTGTTTGCTTATTGGGATTATAATAGTTGTTCCTGAAACATTCATCGTGAGTCTTTCTATTTTATTGGATTCXXXXXXXXXXATTCATCGATTTTTTTTCCCCAAATTTCACAGGCATGATTTTAGTAAGGTGATGGCATGGGCTCCGCTATATAAGCATGCATTAACGTTGATAGATATGA
ATGACTTCACTGTTATCAGGAGGAACTTGTGTTTGCTTATTGGGATTATAATAGTTGTTCCTGAAACATTCATCGTGAGTCTTTCTATTTTATTGGATTCXXXXXXXXXXATTCATCGATTTTTTTTCCCCAATTTTCACAGGCATGATTTTAGTAAGGTGATGGCATGGGCTCCGCTATATAAGCATGCATTAACGTTGATAGATATGA
ATGACTTCACTGTTATCAGGAGGAACTTGTGTTTGCTTATTGGGATTATAATAGTTGTTCCTGAAACATTCATCGTGAGTCTTTCTATTTTATTGGATTCXXXXXXXXXXATTCATCGATTTTTTTTCCCTAATTTTCACAGGCATGATTTTAGTAAGGTGATGGCATGGGCTCCGCTATATAAGCATGCATTAACGTTGATAGATATGA
ATGACTTCACTGTTATCAGGAGGAACTTGTATTTGCTTATTGGGATTATAATAGTTGTTCCTGAAGCATTCATCGTGAGTCTTTCTATTTTATTGGATTCXXXXXXXXXXATTCATCGATTTTTTTTCCCTAATTTTCACAGGCATGATTTTAGTAAGGTGATGGCATGGGCTCCGCTATATAAGCATGCATTAACGTTGATAGATATGA
31[G/A] 66[A/G] 131[C/T]134[A/T]
>Marker3695
TTACCTTGAGATGTGTTTATGCTGAAGGGAATGCACCACTTCTCTTCAATCAAGGTCAAATCTTGCCTCACACTTGCTGCCTCTCATTCCCTCTATCACTXXXXXXXXXXGTGAATTTGGTGTAGCATAGACTTAGATTAACAAAGCTTCACATTTAAAGTCCAAGAATGAGGCAAGTCCATGGAGGATGTAGCGTAGTGTTCCTTAATG
TTACCTTGAGATGTGTTTATGCTGAAGGGAATGCACCACTTCTCTTCAATCAAGGTCATATCTTGCCTCACACTTGCTGCCTCTCATTCCCTCGATCACTXXXXXXXXXXGTGAATTTGGTGTAGCATAGACTTAGATTAACAAAGCTTCACATTTAAAGTCCAAGAATGAGGCAAGTCCATGGAGGATGTAGCGTAGTGTTCCTTAATG
TTACCTTGAGATGTGTTTATGTTGAAGGGAATGCACCACTTCTCTTCAATCAAGGTCAAATCTTGCCTCACACTTGCTGCCTCTCATTCCCTCGATCACTXXXXXXXXXXGTGAATTTGGTGTAGCATAGACTTAGATTAACAAAGCTTCACATTTAAAGTCCAAGAATGAGGCAAGTCCATGGAGGATGTAGCGTAGTGTTCCTTAATG
22[C/T] 59[A/T] 94[T/G]
>Marker2348
AATATCATTTGCAAATTTCATGAGCAAGTTCATTATACA-TTTTTTTTATAGGAGTGAAGGGATGATAAGCAAGCAGATCAAAAACAAAGCCAGTAAATAA-XXXXXXXXXXTTTCATGAAGCG-GTTTTTTTTCTCAAATTTCATATACAACGTGCGAGGAAATTAGATCAGTCACCTAATATTCCACCAAATAAACACGGTAATTATTTAA
AATATCATTTGCAAATTTCATGAGCAAGTTCATTATACATTTTTTTTTATAGGAGTGAAGGGATGATAAGCAAGCAGATCGAAAACAAAGCCAGTAAAT-A-XXXXXXXXXX-TTCATGAAGCGTTTTTTTTTTCTCAAATTTCATATACAACGTGCGAGGAAATTAGATCAGTCACCTAATATTCCACCAAATAAACACGGTAATTATTTAA
AATATCATTTGCAAATTTCATGAGCAAGTTCATTATACA-TTTTTTTTATAGGAGTGAAGGGATGATAAGCAAGCAGATCAAAAACAAAGCCAGTAAATAA-XXXXXXXXXXTTTCATGAAGCG-TTTTTTTTTCTCAAATTTCATATACAACGTGCGAGGAAATTAGATCAGTCACCTAATATTCCACCAAATAAACACGGTAATTATTTAA
AATATCATTTGCAAATTTCATGAGCAAGTTCATTATACA--TTTTTTTATAGGAGTGAAGGGATGATAAGCAAGCAGATCAAAAACAAAGCCAGTAAATAAGXXXXXXXXXXTTTCATGAAGCG-GTTTTTTTTCTCAAATTTCATATACAACGTGCGAGGAAATTAGATCAGTCACCTAATATTCCACCAAATAAACACGGTAATTATTTAA
81[A/G] 126[G/T]
>Marker3947
ACATTGCTACCATGTTTACAGGGCAAATATTATGACAGCCAGGATGTTGAATTTCCTGGTATGGCAAAGCTCCTTGTGGAGGAGAGTGATCGTCAGTGGGXXXXXXXXXXATGAATTTTATCGGAACTGTAAGTATGATGTAGTTTTTTTCTTTAAAGGTATTGTAATACTCCGCTTAACGAACGTTCGTCTAACAAATTTCCAGTTTAA
ACATTGCTACCATGTTTACAGGGCAAATATTATGACAGCCAGGATGTTGAATTTCCTGGTATGGCAAAGCTCCTTGTGGAGGAGAGTGATCGTCAGTGGGXXXXXXXXXXATGAATTTTACCGGAACTGTAAGTATGATGTAGTTTTTTTCTTTAAAGGTATTGTAATACTCCGCTTAACGAACGTTCGTCTAACAAATTTCCAGTTTAA
121[T/C]
>Marker1824
CCTCCCTGCAGAGTCCCCAAATTAAAACTCTTGGTGGAACTGTAGGCCTCTTTGAAAAAGACCCGAGACTTTCTGTTGCTTAAATATGCCCGTATCCAC-T---XXXXXXXXXXGATGAAGGTAACTATATTGCTGGAGGAGAGGCGCGTGTATAGCTCAGCCAGGCAGTGGCGGGTGCTGCGCTGTGGCAGGAAGCCGAACAGTCGAGGCGAG
CCTCCCTGCAGAGTCCCCAAATTAAAACTCTTGGTGGAACTGTAGGCCTCTTTG----AGACCCGAGACTTTCTGTTGCTTAAATATGCCCGTATCCACTTCAAXXXXXXXXXXGATGAAGGTAACTATACTGCTGGAGGAGAGGCGCGTGTATAGCTCAGCCAGGCAGTGGCGGGTGCTGCGCTGTGGCAGGAAGCCGAACAGTCGAGACGAG
131[T/C] 210[G/A]
>Marker8567
TTCTTCACCTTCCGTTACAAGTGATTTAAAGTGTTCATAAAACTCTTCCACCTCTACTGGATGTCGTCACCACTTTTGTTTCCTTTTAATGTTTTGCAGTXXXXXXXXXXTTAACTGAATTCTGTGTGTAACAACACTACTACAACATTATCCAAAAGCAATTGTGTAAAAGCACCACAATGCACATTAGATTATAAGTGGTCATATTAA
TTCTTCACCTTCCGTTACAAGTGATTTAAAGTGTTCATAAAACTCTTCCACCTCTACTGGATGTCGTCACCACTTTTGTTTCCTTTTAATGTTTTGCAGTXXXXXXXXXXTTAACTGAATTATGTGTGTAACAACACTACTACAACATTATCTAAAAGCAATTGTGTAAAAGCACCACAATGCACATTAGATTATAAGTGGTCATATTAA
TTCTTCACCTTCCGTTACAAGTGATTTAAAGTGTTCATAAAACTCTTCCACCTCTACTGGATGTCGTCACCACTTTTGTTTCCATTTAATGTTTTGCAGTXXXXXXXXXXTTAACTGAATTCTGTGTGTAACAACACTACTACAACATTATCCAAAAGCAATTGTGTAAAAGCACCACAATGCACATTAGATTATAAGTGGTCATATTAA
TTCTTCACCTTCCGTTACAAGTGATTTAAAGTGTTCATAAAACTCTTCCACCTCTACTGGATGTCGTCACCACTTTTGTTTCCTTTTAATGTTTTGCATTXXXXXXXXXXTTAACTGAATTCTGTGTGTAACAACACTACTACAACATTATCCAAAAGCAATTGTGTAAAAGCACCACAATGCACATTAGATTATAAGTGGTCATATTAA
84[T/A] 99[G/T] 122[C/A] 153[C/T]
>Marker2938
ATCAGCGTTGTGTAGTGGTGTGGTAAATCTGTTCTTCATTTCATGTGAACGAGAAAGAGACCATTATCCTAGCTCACATCCTTTAGCAAAACAATGAAAAXXXXXXXXXXACTTGTTACCAGGAGTAGAGGTTGCATTTCCCTTGTGTAGTGGTGTTGGGCACAGAGGGAGCAGCCGACCCTCGCCACTTACCACTGCTCGTGAAATTAA
ATCAGCGTTGTGTAGTGGTGTGGTAAATCTGTTCTTCATTTCATGTGAACGAGAAAGAGACCATTATCCTAGCTCACATCCTTTAGCAAAACAATGAAAAXXXXXXXXXXACTTGTTACCAGGAGTAGAGGTTGCATTTCCCTTGTGTAGTGGTGTTGGGCACAGAGGGAGCAGCCGACCCTCGCCACTTACCACTGTTCGTGAAATTAA
198[C/T]
>Marker2515
TTTCTTTCCTTGATTGT-GTTT-GTGTATGTCCATTCGATCGTTTGTTAGTGTGTTAGTTTAATAAGATGGTGTTATTTTTCTTCTTTCGTGTTAGGCAGATXXXXXXXXXXCTGGGACAAATATCTTGAAATCTTCCTCTTAAAAGAAGTTAAGTGGTAGGAAGATGGAAATACAGAAGCAGGCAGAGAGTTCCAGAGTTTACCATAGAAA
TGTCTCTCCTTGATTGTATTTTATTGTATGTCCATTCGATCGTTTGTTAGTGTGTTAGTTTAATAAGATGGTGTTATTTTTCTTCTTTCGTGTTAGGCAG--XXXXXXXXXXCTGGGACAAATATCTTGAAATCTTCCTCTTAAAAGAAGTTAAGTGGTAGGAAGATGGAAATACAGAAGCAGGCAGAGAGTTCCAGAGTTTACCATAGAAA
TGTCTCTCCTTGATTGTATTTTATTGTATGTCCATTCGATCGTTTGTTAGTGTGTTAGTTTAATAAGATGGTGTTATTTTTCTTCTTTCGTGTTAGGCAG--XXXXXXXXXXCTGGGACAAATATCTTGAAACCTTCCTCTTGAAAGAAGTTAAGTGGTAGGAAGATGGAAATACAGAAGCAGGCAGAGAGTTCCAGAGTTTACCATAGAAA
TGTCTCTCCTTGATTGTATTTTATTGTATGTCCATTCGATCGTTTGTTAGTGTGTTAGTTTAATAAGATGGTGTTATTTTTCTTCTTTCGTGTTAGGCAG--XXXXXXXXXXCTGGGACAAATATCTTGAATCCTTCCTCTTAAAAGAAGTTAAGTGGTAGGAAGATGGAAATACAGAAGCAGGCAGAGAGTTCCAGAGTTTACCATAGAAA
2[T/G]6[T/C] 19[G/T]24[G/T] 132[A/T]133[T/C]143[A/G]
>Marker5639
TTGTGTGTTTTCAAATCATCAGTGTGAATTTCTCTAATTGTGTCTGGCAGGGTTTCAGAAATATAGATGTGCTAGTCATGTTCCAGGAATAACTTATTGTXXXXXXXXXXGTGTTGTGACTGACGGTAAAGATATTCTCTCGTTTTTTGGTCTCATGGTATTTCATAGAATGCAGTATTGAGGGATTCACTCTATGCTCCCAACATTTGA
TTGTGTGTTTTCAAATCATCAGTGTGAATTTCTCTAATTGTGTCTGACAGGGTTTCAGAAATATAGATGTGCTAGTCATGTTCCAGGAATAACTTATTGTXXXXXXXXXXGTGTTGTGACTGACGGTAAAGATATTCTCTCGTTTTTTGGTCTCATGGTATTTCATAGAATGCAGTATTGAGGGATTCACTCTATGCTCCCAACATTTGA
47[G/A]
>Marker5042
ATAGTTTTTGTATGGAAAATAAAACTACGAATACCTCAGCGTTCATTCAATGCGTGCTACCAATCTGCCACTCTAAATATTCGTTTGGAAGGCGGCTTCCXXXXXXXXXXTAAACACACACCTGTATATGTATGAATGAATGTATATATTACTTTACATCTAAGTCTCCCTGAATGCATGTATGTCTCTTATGTTTCCTTATATAAATAA
ACAGTTTTTGTATGGAAAATAAAACTACGAATACCTCAGCGTTCATTCAATGCGTGCTACCAATCTGCCACTCTAAATATTCGTTTGGAAGGCGGCTTCCXXXXXXXXXXTAAACACACACCTGTATATGTATGAATGAATGTATATATTACTTTACATCTAAGTCTCCCTGAATGCATGTATGTCTCTTATGTTTCCTTATATAAATAA
ATAGTTTTTGTATGGAAAATAAAACTACGAATACCTCAGCGTTCATTCAATGCGTGCTACCAATCTGCCACTCTAAATATTCGTTTGGAAGGCGGCTTCCXXXXXXXXXXTAAACGCACACCTGTATATGTATGAATGAATGTATATATTACTTTACATCTAAGTCTCCCTGAATGCATGTATGTCTCTTATGTTTCCTTATATAAATAA
2[T/C] 116[A/G]
>Marker2592
TGTTACTTGATTCTCGGCGATCTGCTTCATTAATATAACTATTTAGGTGGAAATTCATCTATAACTATTTCATCATGCTCATCTGAATTGTAAATCTAATXXXXXXXXXXACTATTGTTCTGTTCAAGGTTAACTATAATTGCGCATTTCGTTCACATTTATGCTATAGAACACTAAAATATTATAGCAAGTCAATAACCAATCAAAACT
TGTTACTTGATTCTCGGCTATCTGCTTCATTAATATAACTATTTAGGTGGAAATTCATCTATAACTATTTCATCATGCTCATCTGAATTGTAAATCTAATXXXXXXXXXXACTATTGTTCTGTTCAAGGTTAACTATAATTGCGCATTTCGTTCACATTTATGCTATAGAACACTAAAATATTATAGCAAGTCAATAACCAATCAAAACT
19[G/T]
>Marker3433
TATGTTATAGGAATAATTTAATGACCATTCTCCACCATTAATAAGGCAAAAGACACATACAAATATAACAAATGATCTCTATAGCCTTCAGAAAAATCTAXXXXXXXXXXAGAAGAGTCTTGCTGGGGCTACTACGCACAGACCTGAAGGCTTCTTGCTCCTGTCATTTCACGTCTTAGAATCGATACTTGACTTACAGCCAAGAATGTA
TATGTTATAGGAATAATTTAATGACCATTCTCCACCACTAATAAGGCAAAAGACACATACAAATATAACAAATGATCTCTATAGCCTTCAGAAAAATCTAXXXXXXXXXXAGAAGAGTCTTGCTGGGGCTACTACGCACAGACCTGAAGGCTTCTTGCTCCTGTCATTTCACGTCTTAGAATCGATACTTGACTTACAGCCAAGAATGTA
38[T/C]
>Marker4651
TTAAATCTTATTGATTCCCAATGAAATCTATATGACAAAGACCACTCCAGAAATCAAACAAATATGTAAACTTTCAAATTAGGATAATTTGTTCAGCTGCXXXXXXXXXXCAAAAAAAAGTAAATTAAAATAAAAATGTGTGAGCAAGATGAGCCATGAAATTCAGTATATCAAATTATAAACTAGTTTGTATTCATACATGTATAATAT
TTAAATCTTATTGATTCCCAATGAAATCTATATGACAAAGACCACTCCAGAAATCAAACAAATATGTAAACTTTCAAATTAGGATAATTTGTTCAGCTGCXXXXXXXXXXCAAAAAAAAGTAAATTAAAATAAAAATGTGTGAGCAAGATGAGCCATGAAATTCAGTATATCAAATTATAAACTAGTTTGTATTTATACATGTATAATAT
195[C/T]
>Marker5352
TATGTTTTCACGATACAGGTAGTAGTTGTAATAGCAGCAGTAGTGGTAGTAGTAGTCATTGGGAGCTAAAAGTTGTGAAACACTGCTATCTATGAGTCATXXXXXXXXXXGTTTGGCAGTGGCAACGCTAGTGGTGACAGAAGTAGCAGTAGCAGAAGTAGTAGTAGTGGCAGTAACAGTAGCAGCAGCAGTGAAAGTTATATACACACA
TATGTTTTCACGATACAGGTAGTAGTTGTAATAGCAGCAGTAGTGGTAGTAGTAGTCATTGGGAGCTAAAAGTTGTGAAACACTGCTATCTATGAGTCATXXXXXXXXXXGTTTGGCAGTGGCAACGCTAGTGGTGACAGAAGTAGCAGTAGCAGAAGCAGTAGTAGTGGCAGTAACAGTAGCAGCAGCAGTGAAAGTTATATACACACA
TATGTTTTCACGATACAGGTAGTAGTTGTAATAGCAGCAATAGTGGTAGTAGTAGTCATTGGGAGCTAAAAGTTGTGAAACACTGCTATCTATGAGTCATXXXXXXXXXXGTTTGGCAGTGGCAACGCTAGTGGTGACAGAAGTAGCAGTAGCAGAAGTAGTAGTAGTGGCAGTAACAGTAGCAGCAGCAGTGAAAGTTATATACACACA
40[G/A] 159[T/C]
>Marker2375
TCTTCCTCAGAAGACTCCATCACCAGCCACAAGCACTGTGACCGACACCACCCAATACTTCTCTCAATCAATGTCTGCCTTTCCTTCCTTCCAATCTTTCXXXXXXXXXXATATTTTTTCAAGTTTTGTCACTTTTCTTTACAGAACAAGAAGTGATCACAGAGAGATGACTGTTTAGCATCTAGTTGCTATGAAGAACACACACACACA
TCTTCCTCAGAAGACTCCATCACCAGCCACAAGCACTGTGACTGACACCACCCAATACTTCTCTCAATCAATGTCTGCCTTTCCTTCCTTCCAATCTTTCXXXXXXXXXXATATTTTTTCAAGTTTTGTCACTTTTCTTTACAGAACAAGAAGTGATCACAGAGAGATGACTGTTTAGCATCTAGTTGCTATGAAGAACACACACACACA
43[C/T]
>Marker2606
CTTCAGTATAGGGAGTGTGGGTTTCCTTCACCCTTCCTGCCTTTGTAATTGAAGCTGAAGTCAAAGATAGGAAGCAAGCTGAGACT-CACCTTGCATCGTTXXXXXXXXXXACTACAAGGGACGAGGAGATGGGGTAGGTAAGATGTTAACGATTTCCATTAATGAGAGAAGACCCTTGGCATTCAGCACAATTCCGAGTAGAAACACAAG
CTTCAGTATAAGGAGTGTGGGTTTCCTTCACCCTTCCTGCCTTTGTAATTGAAGCTGAAGTCAAAGATAGGAAGCAGGCTGAGACTCCACCTTGCATCG-TXXXXXXXXXXACTACAAGGGACGAGGAGATGGGGTAGGTAAGATGTTAACGATTTCCATTAATGAGAGAAGACCCTTGGCATTCAGCACAATTCCGAGTAGAAACACAAG
11[G/A] 77[A/G]
>Marker3916
TTTCCTCAGCACTGTCAGCTGCTTGCATATTATCAGTCTGTGTTTGAAGTTTTGCATAGTCTTTACTTAATGTGTCATATCCCTTAACACTGCCATCTTCXXXXXXXXXXGTGAGAGTAGAGTCAAGTAGCAGACTAAGTGTTGGTATTCTTTCACCCCATATCCAGCAATCATCAATATGTGGGTCAATGGATGCACCTCTCTCCGGAG
TTTCCTCAGCACTGTCAGCTGCTTGCATATTATCAGTCTGTGTTTGAAGTTTTGCATAGTCTTTACTTAATGTGTCATATCCCTTAACACTGCCATCTTCXXXXXXXXXXGTGAGAGTAGAGTCAAGTAGCAGACTAAGTGTTGGTATTCTTTCACCCCATATCCAGCAATCATCAATATGTGGGTCAATGGATGCACCTCTTTCCGGAG
203[C/T]
>Marker10588
AATAAAGACTCTATACATTGCTTCTTCTGGTGTGATTTACTGCATGTCCCGCTGAGATGACTAAGGGAAGGGAGTATATATATTAATGATGAGTGTCGCAXXXXXXXXXXATGGGATAAGGAAATAAGGATGGAAAATAACAATGATTATGATGACGAGAAAAAGGAAATGATACAATAATGAAGAAAACTAATGATGACTATAAAGATG
AATAAAGACTCTATACATTGCTTCTTCTGGTGTGATTTACTGCATGTCCCGCTGAGATGACTAAGGGAAGGGAGTATATATATTAATGATGAGTGTCGCAXXXXXXXXXXATGGGATAAGGAAATAAGGATGGAAAATAACAATGATTATGATGATGAGAAAAAGGAAATGATACAATAATGAAGAAAACTAATGATGACTATAAAGATG
AATAAAGACTCTATACATTGCTTCTTCTGGTGTGATTTACTGCATGTCCCGCTGAGATGACTAAGGGAAGGAAGTATATATATTAATGATGAGTGTCGCAXXXXXXXXXXATGGGATAAGGAAATAAGGATGGAAAATAACAATGATTATGATGATGAGAAAAAGGAAATGATAAAATAATGAAGAAAACTAATGATGACTATAAAGATG
AATAAAGACTCTATACATTGCTTCTTCTGGTGTGATTTACTGCATGTCCCGCTGAGATAACTAAGGGAAGGAAGTATATATATTAATGATGAGTGTCGCAXXXXXXXXXXATGGGATAAGGAAATAAGGATGGAAAATAACAATGATTATGATGATGAGAAAAAGGAAATGATACAATAATGAAGAAAACTAATGATGACTATAAAGATG
59[G/A] 72[G/A] 156[C/T] 175[C/A]
>Marker5223
TATTGTGTGGATTTCCTCTACCTAGGCTTAGTGCTTTGTATTTGTTAATGTTAAGTTGAATGTGCCATCTGTCCGTCCATTCGTTCATACTACCCAAGTCXXXXXXXXXXCAACATTACTACGAATTCCACTATCCAAATCTGAGAGAGGTGGCGTGAAGGAATGACTTGGATCAGTGGTGGTTTTATTGAATCATACAGAGTGCATAAA
TATTGTGTGGATTTCCTCTACCTAGGCTTAGTGCTTTGTATTTGTTAATGTTAAGTTGAATGTGCCATCTGTCCGTCCATTCGTTCATACTACCCAAGTCXXXXXXXXXXCAACATTACTACGAATTCCACTATCCAAATCTGAGAGAGGTGGCGTGAAGGAATGACTTAGATCAGTGGTGGTTTTATTGAATCATACAGAGTGCATAAA
170[G/A]
>Marker3666
GTTTTCCAGATGCGGTGTTAATGAGGACCGCACTTGTATCTGTCAAGGCCTAGATCCAGATACGTGTGGAGCCTCATTCAGCTTTGGTTGCTCATGGTCTXXXXXXXXXXTTTCCTTGTTGAATCATTATTCCCATATGAATTGCATTTGTAATTTTTTGAAATTTGGAAAGTTTAAGGAAGTTTGTATGATTACATTGTAATACAGAAA
GTTTTCCAGATGCGGTGTTAACGAGGACCGCACTTGTATCTGTCAAGGCCTAGATCCAGATACGTGTGGAGCCTCATTCAGCTTTGGTTGCTCATGGTCTXXXXXXXXXXTTTCCTTGTTGAATCATTATTCCCATATGAATTGCATTTGTAATTTTTTGAAATTTGGAAAGTTTAAGGAAGTTTGTATGATTACATTGTAATACAGAAA
22[T/C]
>Marker7106
TTCGTTGCCATTAGCATCGCTTGTGTTAATGTTATTGTTGTTGTTATTGTTATTGCTGCTGGTGAAGTAGTGGAATTGGGATGGCAGCAATATATTATGCXXXXXXXXXXATGAAAGGCCTTAATACTACTCTCGTTTTTCATGCGAATTGAAAAAGTTAGCAAGGAAAAGAAGGGAAAAGTCTTCAGTCCTGCGTCTTTGTTCCTTTTT
TTCGTTGCCATTAGCATCGCTTGTGTTAATGTTATTGTTGTTGTTATTGTTATTGCTGCTGGTGAAGTAGTGGAATTGGGATGGCAGCAATATATTATGCXXXXXXXXXXATGAAAGGCCTTACTACTACTCTCGTTTTTCATGCGAATTGAAAAAGTTAGCAAGGAAAAGAAGGGAAAAGTCTTCAGTCCTGCGTCTTTGTTCCTCTTT
TTCGTTGCCATTAGCATCGCTTGTGTTAATGTTATTGTTGTTGTTATTGTTATTGCTGCTGGTGAAGTAGTGGAATTGGGATGGCAGCAATATATTATGCXXXXXXXXXXATGAAAGGCCTTAATACTACTCTCGTTTTTCATGCGAATTGAAAAAGTTAGCAAGGAAAAGAAGGGAAAAGTCTTCAGTCCTGCGTCTTTGTTCTTTTTT
124[A/C] 205[C/T]207[T/C]
>Marker2808
TTTGTATGGGTCAATCTGTGTTGGTGGTCTTGGAGGAGTAAGTAGAGAGAATGATGGAGAAGCAAGCAGTGCATCAAAAAGTGAAAGACCAGATGAATTAXXXXXXXXXXATGAGTAAGTTCTGCACTGGTTAAATCTGCACAGGTATTGTAGCATATAAGTGTGGAAGTCCATGCTTTGGGAAGTGTGATGTGGAGTGCCATCACCTAT
TTTGTATGGGTCAATCTGTGTTGGTGGTCTTGGAGGAGTAAGTAGAGAGAATGATGGAGAAGCAAGCAGTGCATCAAAAAGTGAAAGACCAGATGAATTAXXXXXXXXXXATGAGTAAGTTCTGCACTGGTTAAATCTGCACAGGTATTGTAGCATATAAGTGTGGAAGTCCATGCTTTGGGAAGTGTGATGTGGAGTGCCATCACCTCT
209[A/C]
>Marker1123
GGTTCTGAAAGGGGAGACTATCGTGGGACAGGAAGATAGACGAGAGAGGAGTAGAGGATGCTTCAGAGCGAGAGATAGAGAGAGAGGGGAGAGGAGCTAAXXXXXXXXXXATGTGCTGAGTTTCCAGGCAAGGTTAGTAGGCGAAGAGGGAAGAAGAAGAAGAGGAGTCATAGGAAGAGGCCAAGGAAGATGAGATATTGGAGAAAGAGG
GGTTCTGAAAGGGGAGACTATCGTGGGACAGGAAGATAGACGAGAGAGGAGTAGAGGATGCTTCAGAGCGAGAGATAGAGAGAGAGGGGAAAGGAGCTAAXXXXXXXXXXATGTGCTGAGTTTCCAGGCAAGGTTAGTAGGCGAAGAGGGAAGAAGAAGAAGAGGAGTCATAGGAAGAGGCCAAGGAAGATGAGATATTGGAGAAAGAGG
GGTTCTGAAAGGGGAGACTATCGTGGGACAGGAAGATAGACGAGAGAGGAGTAGAGGATGCTTCAGAGCGAGAGATAGAGAGAGAGGGGAGAGGAGCTAAXXXXXXXXXXATGTGCTGAGTTTCCAGGCAAGGATAGTAGGCGAAGAGGGAAGAAGAAGAAGAGGAGTCATAGGAAGAGGCCAAGGAAGATGAGATATTGGAGAAAGAGG
91[G/A] 134[T/A]
>Marker10509
AATGTGTCCTTGTTTAGGTGAGTAATGTGCTAATGTGTCCTTGCGTTTAGATGAGTAATATGTCAATGTGTCCAAGGTTTCAAATGGTCTTGTAATGAGTXXXXXXXXXXATGTTTAGACGAGAGACACCTTTAAAACGAGGGTGATTAAGGTGTTAGGAGCAGCTCAGATGATCCTTTGAAGGTGGGGTCAATAATCCTCTTCATGTAA
AATGTGTCCTTGTTTAGGTGAGTAATGTGCTAATGTGTCCTTGTGTTTAGGTGAGTAATATGTCAATGTGTCCAAGGTTTCAAATGGTCTTGTAATGAGTXXXXXXXXXXATGTTAAGACGAGAGGCACCTTTAAAACGAGGGTGATTAAGGTGTTAGGAGCAGCTCAGATGATCCTTTGAAGGTGGGGTCAATAATCCTCTTCATGTAA
AATGTGTCCTTGTTTAGGTGAGTAATGTGCTAATGTGTCCTTGCGTTTAGATGAGTAATATGTCAATGTGTCCATGGCTTCAAATGGTCTTGTAATGAGTXXXXXXXXXXATGTTAAGACGAGAGGCACCTTTAAAACGAGGGTGATTAAGGTGTTAGGAGCAGCTCAGATGATCCTTTGAAGGTGGGGTCAATAATCCTCTTCATGTAA
AATGTGTCCTTGTTTAGGTGAGTAATGTGCTAACGTGTCCTTGAGTTTAGGTGAGTAATATGTCAATGTGTCCAAGGTTTCAAATGGTCTTGTAATGAGTXXXXXXXXXXATGTTAAGACGAGAGGCACCTTTAAAACGAGGGTGATTAAGGTGTTAGGAGCAGCTCAGATGATCCTTTGAAGGTGGGGTCAATAATCCTCTTCATGTAA
34[T/C] 44[C/T/A]51[A/G] 75[A/T]78[T/C] 116[T/A] 126[A/G]
>Marker1678
CTTCGTCTCCATCATCATAAACAATCAAAGAGGCAGGAGGGAGGAAGGTCAGCCCCAAACATGGCCCCAATACACCTCAAAGCGCCTCATCAACAGATACXXXXXXXXXXTTTCATGATATATAGAGCAGTGTATCAATAAAAGGGCACTGCTATTGTTACTTCGATTGCTGCTGCTGCTGCTATGGCTGTTAGTAATGCTCCTGATACT
CTTCGTCTCCATCATCATAAACAATCAAAGAGGCAGGAGGGAGGAAGGTCAGCCCCAAACATGGCCCCAATACACCTCAAAGCGCCTCATCAACAGATACXXXXXXXXXXTTTCATGATATATAGAGCCGTGTATCAATAAAAGGGCACTGCTATTGTTACTTCGATTGCTGCTGCTGCTGCTATGGCTGTTAGTAATGCTCCTGATACT
129[A/C]
>Marker5492
TTATTAAACGCTTTATTAAAATCTAGGTATAGGATGTCATAACTATCACCATTATCTGCCGCCTCGTAGACTTTATTATAAGAACTCAACAAGTTTGTAAXXXXXXXXXXTCTTCCTTATTGTTGACTCCATTAATTTACCCGCAAATGAAGTTAAGCTGAAAGATCTATAATTAGACGTTAGAGTTTAATTTTTCTCTTCGTAAGTATG
TTATTAAACGCTTTATTAAAATCTAGGTATAGGATGTCATAACTATCACCATTATCTGCCGCCTCGTAGACTTTATTATAAGAACTCAACAAGTTTGTAAXXXXXXXXXXTCTTCCTTATTGTTGACTCCATTAATTTACCCGCAAATGAAGTTAAGCTGAAAGATCTATAATTAGACGTTAGAGTTTAATTTTTCTCTTCGTAAATATG
206[G/A]
>Marker3726
CCTTTCCCAGTAATGGTGGTGATGATGGCAAAGGTGGTAGTGGTGTTAGTTGTGGTGATAAAGGTAGTAGTGCTAGTGGTGGTGGTAATAATAGTGGTGAXXXXXXXXXXACAAACCCAACCAACAGTAATGTCAACAATACACAGAGATGAGCGAGTGACAACAGCTAAGACAAACATACAGATGCAACACACGAGCAGCAAAATGAAT
CCTTTCCCAGTAATGGTGGTGATGATGGCAAAGGTGGTAGTGGTGTTAGTTGTGGTGATAATGGTAGTAGTGCTAGTGGTGGTGGTAATAATAGTGGTGAXXXXXXXXXXACAAACCCAACCAACAGTAATGTCAACAATACACAGAGATGAGCGAGTGACAACAGCTAAGACAAACATACAGATGCAACACACGAGCAGCAAAATGAAT
62[A/T]
>Marker3471
TGTATATTTCAAAACCCCGGAGAAAGTGTCAGTGCTAATATTTGTGAGAGACGTAATAAAAAAGAAAGGTTTTATACAATTGTAAAGACATTGGTGAGAAXXXXXXXXXX-ATAATTGTGAGTAACGTAATAAAAAAAAGAAAAGCTTATATATTTCAAGAGACAATTGTAAGAAAGAAGTGTTGAAATATCCAAAAGTGAAGGAAAGAAA
TGTATATTTCAAAACCCCGGAGAAAGTGTCAGTGCTAATATTTGTGAGGGACGTAATAAAAAAGAAAGGTTTTATACAATTGTAAAGACATTGGTGAGAAXXXXXXXXXX-ATAATTGTGAGTAACGTAATAAAAAAAAGAAAAGCTTATATATTTCAAGAGACAATTGTAAGAAAGAAGTGTTGAAATATCCAAAAGTGAAAGAAAGAAA
TGTATATTTCAAAACCCCGGAGAAAGTGTCAGTGCTAATATTTATGAGAGACGTAATAAAAAAGAAAGGTTTTATACAATTGTAAAGACATTGGTGAGAAXXXXXXXXXXAATAATTGTGAGTAACGTAAT-AAAAAAAGAAAAGCTTATATATTTCAAGAGACAATTGTAAGAAAGAAGTGTTGAAATATCCAAAAGTGAAGGAAAGAAA
TGTATATTTCAAAACCCCGGAGAAAGTGTCAGTGCTAATATTTGTGAGAGACGTAATAAAAAAGAAAGGTTTTATACAGTTGTAAAGACATTGGTGAGAAXXXXXXXXXXAATAATTGTGAGTAACGTAAT-AAAAAAAGAAAAGCTTATATATTTCAAGAGACAATTGTAAGAAAGAAGTGTTGAAATATCCAAAAGTGAAGGAAAGAAA
44[G/A]49[A/G] 79[A/G] 203[G/A]
>Marker3745
CAAGATATTGATACCAGAAATACATTATACAGACACGACACTTACTCGATACGGCGATGTTCTCATAGCACTCACAACACAACAGAACGATATGCCACGG---------XXXXXXXXXXACACTTCGTTAAGCGAAACTTCATTAAGCAAACCGATTATAACAAGTTTAACCCCTGATTTGAACTTCCATTAAGAGTAAGCAAAGCGAGAGTGCATCAT
CAAGATATTGATACCAGAAATACATTATACAGACACGACACTTACTCGATACGGCGATGTTCTCATAG---------CACAACAGAACGATATGCCACGGCCACAACAAXXXXXXXXXXACACTTCGTTAAGCGAAACTTCATTAAGCAAACCGATTATAACAAGTTTAACCCCTGATTTGAACTTCCATTAAGAGTAAGCAAAGCGAGAGTGCATCAT
>Marker17217
TTCAGTTATAATTTAACAAAAATGTTTGTTCCAGTTTTGTCTCCTGTAACACATGATAACTGCTCTATAATAAAATTCTTATCGTTTCCCAATAAAAAAAXXXXXXXXXXACTAACATTCTATTAATGGAGACTATCAACATATGCATTGAACTATGCAAGAAATTAGTCCTGATTCCACATAGTCCAACCACAAGTGACAAACAACTTA
TTCAGTTATAATTTAACAAAAATGTTTGTTCCAGTTTTGTCTCCTGTAACACATGATAACTGCTCTATAATAAAATTCTTATCGTTTCCCAATAAAAAAAXXXXXXXXXXACTAACATTCTATTAATGGAGACTATCAACATATGCATTGAACTATGCAAGAAATTAGTCCTGATTCCACATAGTCCAACCATAAGTGACAAACAACTTA
TTCAGTTATAATTTAACAAAAATGTTTGTTCCAGTTTTGTCTCCTGTAACACATGATAACTGCTCTATAATAAAATTCTTATCGTTTCCCAATAAAAAAAXXXXXXXXXXACTAACATTCTATTAATGGAGACTATCAACATATGCATTGAACTATGCAAGAAATTAGTCCTGATTCCACATAGTCCAACCACAAGTGACAAACAATTTA
193[C/T] 207[C/T]
>Marker6632
CTTTGCATGTTTGGGGGTTCCACTTACACAGTTTTATTAGATAGGGTGGAATCAAAATCTTTTCGTCTCATCAACTTTCTCCCTCGGACTGACTGTCTTCXXXXXXXXXXTGATCTTGCTAACTGCATGCCTCGTGCGACCTCGCTGCACAGGGTTTTTTTTCTTCCTCTCATGCCTTTTCTGTTCAAAACTTTAACGCAAGAATTAACC
CTTTGCATGTTTGGGGGTTCCACTTACACAGTTTTATTAGATAGGGTGGAATAAAAATCTTTTCGTCTCATCAACTTTCTCCCTCGGACTGACTGTCTTCXXXXXXXXXXTGATCTTGCTAACTGCATGCCTCGTGCGACCTCGTTGCACAGGGTTTTTTTTCTTCCTCTCATGCCTTTTCTGTTCAAAACTCTAACGCAAGAATTAACC
CTTTGCATGTTTGGGGGTTCCACTTACACAGTTTTATTAGATAGGGTGGAATAAAAATCTTTTCGTCTCATCAACTTTCTCCCTCGGACTGACTGTCTTCXXXXXXXXXXTGATCTTGCTAACTGCATGCCTCGTGCGACCTCGCTGCACAGGGTTTTTTTTCTTCCTCTCATGCCTTTTCTGTTCAAAACTCTAACGCAAGAATTAACC
CTTTGCATGTTTGGGGGTTCCACTTACACAGTTTTATTAGATAGGGTGGAATCAAAATCTTTTCGTCTCATCAACTTTCTCCCTCGGACTGACTGTCTTCXXXXXXXXXXTGATCTTGCTAACTGCATGCCTCGTGCGACCTCGCTGCACAGGGTTTTTTTTCTTCCTCTCATGCCTTTTCTGTTCAAAACTCTAACGCAAGAATTAACC
53[C/A] 145[C/T] 193[T/C]
>Marker4438
TTTATTTGGTGACTGCTTTCAGTGAGGCTTTAACAGAGTATATTGCACATAACTATCGATTATCTACTACACGCGGCATCACTCCAGTAAGTAGGGACCAXXXXXXXXXXAACAAATCACAACATATGTATATAAATTCCTTTCAACTTAGAATTACTTCAACATTTAAATCGCTAAGTATGTATCATAATTCACAGGACACCATAATGA
TTTATTTGGTGACTGCTTTCAGTGAGGCTTTAACAGAGTATATTGCACATAACTATCGATTATCTACTACACGCGGCATCACTCCAGTAAGTAGGGACCAXXXXXXXXXXAACAAATCACAACATATGTATATAAACTCCTTTCAACTTAGAATTACTTCAACATTTAAATCGCTAAGTATGTATCATAATTCACAGGACACCATAATGA
137[T/C]
>Marker3965
TTCTTTGTCAAGTGATGTGGCCTCACTGAAAATAAAAGACACTGAAAGGGAAATGATGAATCCCCACAACACGTCTGACTGGCGTGGCTAAATGTAAGCAXXXXXXXXXXATGATCCTATATTAACTTGGGAATCAACTGGCTTTAGAGCAATCACAAGTCACCTGCAACAGCAAGATCAAGATCAACAACATGTGAAGCCTGAGGCGAG
TTCTTTGTCAAGTGATGTGGCCTCACTGAAAATAAAAGACACTGAAAGGGAAATGATGAATCCCCACAACACGTCTGACTGGCGTGGCTAAATGTAAGCAXXXXXXXXXXATGATCCCATATTAACTTGGGAATCAACTGGCTTTAGAGCAATCACAAGTCACCTGCAACAGCAAGATCAAGATCAACAACATGTGAAGCCTGAGGCGAG
118[T/C]
>Marker1890
CTCTTATTGTCAGTTCAGTTCCCCAGCCTCTACCACCTTTATTGCTACACTCCTCTACCACTTCAGTTCCCCAGCCTCCATTACCACCTCTTTTATTGGTXXXXXXXXXXACTCTTCTTGCCAGTTCAGTTCCCCAGCCTCTATTAACACCTTTATTGCTCCTTTGCTCTACCATTCCAGTCACCAGCCTCTATTACCACCTCTTTTATT
CTCTTATTGTCAGTTCAGTTCCCCAGCCTCTACCACATTTATTGCTACACTCCTCTACCACTTCAGTTCCCCAGCCTCCATTACCACCTCTTTTATTGGTXXXXXXXXXXACTCTTCTTGCCAGTTCAGTTCCCCAGCCTCTATTAACACCTTTATTGCTTCTTTGCTCTACCATTCCAGTCACCAGCCTCTATTACCACCTCTTTTATT
37[C/A] 161[C/T]
>Marker1623
CATAATTCCTATCCGCCTCCTGACACGCGCCCTTCAACACCCAAGCCACGGACCGCCAGGAAACGCTCTCCTCACAAGCAACAATCACGAGTCATCTTCTXXXXXXXXXXACCACGCGTCTCAACTCGCACCTGAGGACAACCAGAGGAGTTAATGGGTCTTTTGCGCACGTTGATTAGTAAAGACGTCAAGGAAACGAGAGCTAACAGC
CATAATTCCTATCCGCCTCCTGACACGCGCCCTTCAACACCCAAGCCACGGACCGCCAGGAAACGCTCTCCTCGCAAGCAACAATCACGAGTCATCTTCTXXXXXXXXXXACCACGCGTCTCAACTCGCACCTGAGGACAACCAGAGGAGTTAATGGGTCTTTTGCGCACGTTGATTAGTAAAGACGTCAAGGAAACGAGAGCTAACAGC
CATAATTCCTATCCGCCTCCTGACACGCGCCCTTCAACACCCAAGCCATGGACCGCCAGGAAACGCTCTCCTCACAAGCAACAATCACGAGTCATCTTCTXXXXXXXXXXACCACGCGTCTCAACTCGCACCTGAGGACAACCAGAGGAGTTAATGGGTCTTTTGCGCACGTTGATTAGTAAAGACGTCAAGGAAACGAGAGCTAACAGC
49[C/T] 74[A/G]
>Marker6328
AATAACATCACAAACAACTAGCGACTATTTTCTGTTAAACTGAATGAATACTATCATTCCTCAGTTAACTAGATAAAACCTTGTCACTCAGCCTATATATXXXXXXXXXXTATATCAAATTGAAGAAATACCATCATTCTTCAATTAAACTCATAAAACCCGAACAAGTTGCCCCATAACTAATATAAAACATAAAAAGAAATGAAATAC
AATAACATCACAAACAACTAGCGACTATTTTCTGTTAAACTGAATGAATACTATCATTCCTCAGTTAACTAGATAAAACCTTGTCACTCAGCCTATATATXXXXXXXXXXTATATCAAATTGAAAAAATACCATCATTCTTCAATTAAACTCATAAAACCCGAACAAGTTGCCCCATAACTAATATAAAACATAAAAAGAAATGAAATAC
125[G/A]
>Marker2296
TAAATTGTCTCCTTTT------AACACAAGATGTGGTAAATTAACAAGGTCACTCATTCACAGCCCCAGCAATGGAAACGGAGAAATTTTGGAATAAGTAGCGCAAXXXXXXXXXXTATACTTTGCATAGAACTAGTGATGTTATGGCAGAGCACACGCTGGCTCACTTGGCCTCCATGTTGCAGGTCACGGCGATGGTGCTAAGGTGGACAAACT
TAAATTGTCTCCTTTTGTTCTTAACACAAGATGTGGTAAATTAACAAGGTCACTCATTCACAGCCCCAGCAATGGAAACGGAGAAATTTTGGAATAAGT------AXXXXXXXXXXTATACTTTGCATAGAACTAGTGATGTTATGGCAGAGCACACGCTGGCTCACTTGGCCTCCATGTTGCAGGTCACGGCGATGGTGCTAAGGTGGACAAACT
>Marker7358
ATCATCCGTATTTTGTCAACCTCTTCACTTCAAGAAGTAACTAGAAAATTTACTCTTTCATCCCATTCCCCGAGTAAACCCTGGGAATCTGTTGTGTGCTXXXXXXXXXXACTAATTTTATACAATTAGTAAGAAAAAAAGACATCAACAAAAGTGAAGCTGAGGTAACGCAGGGAATGCTGATGATCCTTATATTGTGAGTAATATATA
ATCATCCGTATTTTGTCAACCTTTTCACTTCAAGAAGTAACTAGAAAATTTACTCTTTCATCCCATTCCCCGAGTAAACCCTGGGAATCTGTTGTGTGCTXXXXXXXXXXACTAATTTTATACAATTAGTAAGAAAAAAAGACATCAACAAAAGTGAAGCTGAGGTAACGCAGGGAATGCTGATGATCCTTATATTGTGAGTAATATATA
23[C/T]
>Marker3978
TAGATTTTTTGAACAAATAAACAAATAATTCACATCTGCGTATTTATTTCATCCTCTGTTTTCACTCTGAGACGCAGCGAGAAAATCCCTTGCCAACAGAXXXXXXXXXXATAAACGAGTGAAAGCAAATGAGCAGAACAAACAACAGAGTCCGCCGCCACTGCAGATGAGCAAATCCATGGTGCTTACGATGTCAATACGGAAACTGAA
TAGATTTTTTGAACAAATAAACAAATAATTCACATCTGCGTATTTATTTCATCCTTTGTTTTCACTCTGAGACGCAGCGAGGAAACCCCTTGCCAACAGAXXXXXXXXXXATAAACGAGTGAAAGCAAATGAGCAGAACAAACAACAGAGTCCGCCGCCACTGCAGATGAGCAAATCCATGGTGCTTACGATGTCAATACGGAAACTGAA
TAGATTTTTTGAACAAATAAACAAATAATTCACATCTGCGTATTTATTTCATCCTCTGTTTTCACTCTGAGACGCAGCGAGAAAACCCCTTGCCAACAGAXXXXXXXXXXATAAACGAGTGAAAGCAAATGAGCAGAACAAACAACAGAGTCCGCCGCCACTGCAGATGAGCAAATCCATGGTGCTTACGATGTCAATACGGAAACTGAA
56[C/T] 82[A/G]86[T/C]
>Marker10283
GTTACAAAAAGAACATTGCACTTTCCTCTGAAGTGTTGTGAGAATACAAATATAGCTGTTGTTAACTTACCCACGAAGGCTGCCAGGGAAGCAATGATGAXXXXXXXXXXAGGGAGAGAATATAAAAGTCAGTATTAGTGAGAAACTATATGACAACTCTCTCAGCACTATTTCCCTCGATAACATGTTACAGGAACCTTTACACTGTCT
GTTACAAAAAGAACATTGCACTTTCCTCTGAAGTGTTGTGAGAATACAAATATAGCTGTTGTTAACTTACCCACGAAGGCTGCCAGGGAAGCAATGATGAXXXXXXXXXXAGGGAGAGAATATAAAAGTCAGTATTAATGAGAAACTACATGACAACTCTCTCAGCACTATTTCCCTCGATAACGTGCTACAGGAACCTTTACACTGTCT
138[G/A] 149[T/C] 185[A/G]188[T/C]
>Marker2093
TGATTTCGGACAACGCCAAATATTATCTAAATTGCAAATCAGGATGACAGCTCTCTGGGACTTGGGATGTAATCGCCTCCCGTGTATTAGTTAGGGAGGAXXXXXXXXXXGAAAGTGGCAGGATGGAAAGGGGAAATATAGTAAATACAATATCAGTGTGAGATGCGGGAAAAAGGAAAGAAGGGGAAGAATGATAGAAGGTGATTAAGG
TGATTTCGGACAACGCCAAATATTATCTAAATTGCAAATCAGGATGACAGCTCTCTGGGACTTGGGATGTAATCGACTCCCGTGTATTAGTTAGGGAGGAXXXXXXXXXXGAAAGTGGCAGGATGGAAAGGGGAAATATAGTAAATACAATATCAGTGTGAGATGCGGGAAAAAGGAAAGAAGGGGAAGAATGATAGAAGGTGATTAAGG
TGATTTCGGTTAACGCCAAATATTATCTAAATTGCAAATCAGGATGACAGCTCTCTGGGACTTGGGATGTAATCGACTCCCGTGTATTAGTTAGGGAGGAXXXXXXXXXXGAAAGTGGCAGGATGGAAAGGGGAAATATAGTAAATACAATATCAGTGTGAGATGCGGGAAAAAGGAAAGAAGGGGAAGAATGATAGAAGGTGATTAAGG
10[A/T]11[C/T] 76[C/A]
>Marker5412
TTTAATGAAATAAACCATGAGGATAATTTGATGGTGGTTGGTAGCAGTGTTTGTTTAACATCACATCAGCTGATTGAGCCTTGAGCCACGTAGTATTTAC-XXXXXXXXXXATGGCCATATAGTGTGGCCTTAACATGGGAGAGGATCGCCGCCACCTTCAACTGTGCAGGCTATGGGAAGAAGACAGTCCACCAGCTATCCACATAAATG
TTTAATGAAATAAACCATGAGGATAATTTGATGGTGGTTGGTAGCAGTGTTTGTTTAACATCACATCAGCTGATTGAGCCTTGAGCCACGTAGTA-TTACTXXXXXXXXXXATGGCCATATAGTGTGGCCTTAACATGGGAGAGGATCGTCGCCACCTTCAACTGTGCAGGCTATGGGAAGAAGACAGTCCACCAGCTATCCACATAAATG
150[C/T]
>Marker7982
GTTTGTGTTGTTGTGTTGCTGGTGTTGTAGGGATTATAGTCTGTGTGCTCTAAAGTGGCTCCTGGTTCTCGATTTGAATGGTGTCCCAGGGAATGCGTGGXXXXXXXXXXATTATTCACATCAAATCAATTACATTCTCAATAAGCTACAATGTGTTTGAAATCCAAGAGCCATTTTAGAGTAGCCAGAGTATAGTGTTGATAGATTACA
GTTTGTGTTGTTGTGTTGCTGGTGTTGTAGGGATTATAGTCTGTGTGCTCTAAAGTGGCTCCTGGTTCTCAATTTGAATGGTGTCCCAGGGAATGCGTGGXXXXXXXXXXATTATTCACATCAAATCAATTACATTCTCAATAAGCTACAATGTGTTTGAAATCCAAGAGCCATTTTAGAGTAGCCAGAGTATAGTGTTGATAGATTACA
GTTTGTGTTGTTGTGTTGCTGGTGTTGTAGGGATTATAGTCTGTGTGCTCTAAAGTGGCTCCTGGTTCTCGATTTGAATGGTGTCCCAGGGAATGCGTGGXXXXXXXXXXATTATTCACAGCAAATCAATTACATTCTCAATAAGCTACAATGTGTTTGAAATCCAAGAGCCATTTTAGAGTAGCTAGAGTATAGTGTTGATAGATTACA
71[G/A] 121[T/G] 186[C/T]
>Marker6081
CATTCATCACAGGGAGATAAGGAAGTGTGTCAGAGTGATGTAAGTATTTTGTGCTTAAAAAATATATATTATAAAGAATGTTATAGTTCATACCAAAAGGXXXXXXXXXXTGGTTCTCAACCTTTTTATCTTTAAGAACCCCTTGAGTTATAAGACCCTCTACCCGAACCCCCAGTATTATTACATGAAACATGGAACTCAATATGCAAT
CATTCATCACAGGGAGATAAGGAAGTGTGTCAGAGTGATGTAAGTATTTTGTGCTTAAAAAATATATATTATAAAGAATGTTATAGTTCATACCAAAAAGXXXXXXXXXXTGGTTCTCAACCTTTTTATCTTTAAGAACCCCTTGAGTTATAAGACCCTCTACCCGAACCCCCAGTATTATTACATGAAACATGGAACTCAATATGCAAT
99[G/A]
>Marker2953
AGTTAATTTTTGCATGAGAGAGTTGGACAGAAAATATATGAAAGGAAGTTGAAAGCTTTGTGCAGCGAGGCCGTAGGAGAGGGGAGGCATGCAGTTTGCAXXXXXXXXXXAAGACAGTCAGTCAGAGGAGAAGAGTTGATAAGACGAAAAATTTTTGATTCCACTCTATCTAGAAGAGCAGTATGAGTGGAGCCCCTTTAACATGTGAAG
AGTTAATTTTTGCATGAGAGAGTTGGACAGAAAAGATATGAAAGGAAGTTGAAAGCTTTGTGCAGCGAGGCCGTAGGAGAGGGGAGGCATGCAGTTTGCAXXXXXXXXXXAAGACAGTCAGTCAGAGGAGAAGAGTTGATAAGACGAAAATTTTTTGATTCCACTCTATCTAGAAGAGCAGTATGAGTGGAGCCCCTTTAACATGTGAAG
35[T/G] 151[A/T]
>Marker6295
AGATTGACCCCTCAAATCTCGTTTACGCTACCCAATCCAGCAATGAAAATCTACAAGACCCATTCCATGAAGAAATTATATATCACATCCTGAGCTTCCAXXXXXXXXXXCTAAATTAAGACCACCATACTTAAATAACAAACTCATGAAATTTAGCTGGTTTTGTTCATCACCTACAAAGCCTATACCAAAATATACTGTTAAATTTCA
AGATTGACCCCTCAAATCTCGTTTACGCTACCCAATCCAGCAATGAAAATCTACAAGACCCATTCCATGAAGAAATTATATATCACATCCTGAGCTTCCAXXXXXXXXXXCTAAATTAAGACCACCATACTTAAATAACAAACTCATGAAATTTAGCTGGTTTTGTTCATCAGCTACAAAGCCTATACCAAAATATACTGTTAAATTTCA
173[C/G]
>Marker2319
TT-TTTTTCCTCTCAGCCTTCCACCTCGTCATCCTTGGTGGATAACTTATCAGCAAATACAAACTTCCACATGAAGGACAGCAGTTAACTTGAAGGAAAGAXXXXXXXXXXAATTATGATCCAATTCTTCTGCCTCCACATATCTCCTTTTCTTGTTCCTCCACTCTTCCTCTCCTATCTTTTTCGTTTCTACATACTTCTTCATATTATG
TTCTTTTTCCTCTCAGCCTTCCACCTCGTCATCCTTGGTGGATAACTTATCAGCAAATACAAACTTCCACATGAAGGACAGCAGTTAACTTGAAGGAAAG-XXXXXXXXXXAATTATGATCCAATTCTTCTGCCTCCACATATCTCCTTTTCTTGTTCCTCCACTTTTCCTCTCCTATCTTTTTCCTTTCTACATACTTCTTCATATTATG
TTCTTTTTCCTCTCAGCCTTCCACCTCATCATCCTTGGTGGATAACTTATCAGCAAATACAAACTTCCACATGAAGGACAGCAGTTAACTTGAAGGAAAG-XXXXXXXXXXAATTATGATCCAATTCTTCTGCCTCCACATATCTCCTTTTCTTGTTCCTCCACTCTTCCTCTCCTATCTTTTTCGTTTCTACATACTTCTTCATATTATG
TTCTTTTTCCTCTCAGCCTTCCACCTCGTCATCCTTGGTGGATAACTTATCAGCAAATACAAACTTCCACATGAAGGACAGCAGTTAACTTGAAGGAAAG-XXXXXXXXXXAATTATGATCCAATTCTTCTGCCTCCACATATCTCCTTTTCTTGTTCCTCCACTCTTCCTCTCCTATCTTTTTCGTTTCTACATACTTCTTCATATTATG
28[G/A] 166[C/T] 186[G/C]
>Marker6930
AAAGAAAGGCAGGCAAGATGGGCACAGCTGATGGAATACTATGTGGGCTTCCAGCCACAATGTTCAAAAAAATAAAATTATCAATTATTGCTAGTTTGGAXXXXXXXXXXGGTAATTGCCTATAGTTATCAGTATGATACTATATTATTCAAATAAGCATAGGTTTTCAAGATCTTACAATTAATTTACACTATTATTATGCGTTATTGT
AAAGAAAGGCAGGCAAGATGGGCACAGCTGATGGAATACTATGTGGGCTTCCAGCCACAATGTTAAAAAAAATAAAATTATCAATTATTGCTAGTTTGGAXXXXXXXXXXGGTAATTGCCTATAGTTATCAGTATGATACTATATTATTCAAATAAGCATAGGTTTTCAAGATCTTACAATTAATTTACACTATTATTATGCGTTATTGT
65[C/A]
>Marker1587
TTCTTTTTTCTATCTATCTTT--------C----TATCTATCTATCTATCTATCTATCTATC--TGTCTATCTATGTATCTACTTAGTTATTTTTATGCCTACCAATTGC-T-ACAXXXXXXXXXXGAAGGGTGCGGGCATTCTGGTCCTCTCTGAGGGCGTGGGTTCGAATCCCACTCCTGACAAAGTTTTATAAAAACAAGAAATTCAGCAAATCTGACGCTAA
TTCTTTTTTCTATCTATCTTTCTATCTATC----TATCTATCTATCTATCTATCTATCTATCTATGTCTATCTATGTATCTACTTAGTTATTTTTATGCCTACC------------XXXXXXXXXXGAAGGGTGCGGGCATTCTGGTCCTCTCTGAGGGCGTGGGTTCGAATCCCACTCCTGACAAAGTTTTATAAAAACAAGGAATTCAGCAAATCTGACGCTAA
TTCTTTTTTCTATCTATCTTT--------C----TATCTATCTATCTATCTATCTATCTA----TGTCTATCTATGTATCTACTTAGTTATTTTTATGCTTACCAATTGCTTAATAXXXXXXXXXXGAAGGGTGCGGGCATTCTGGTCCTCTCTGAGGGCGTGGGTTCGAATCCCACTCCTGACAAAGTTTTATAAAAACAAGGAATTCAGCAAATCTGACGCTAA
TTCTTTTTTCTATCTATCTTT--------CTATTTATCTATCTATCTATCTATCTATCTATC--TGTCTATCTATGTATCTATTTACTTATTTTTATGCCTACCAATTG-----C-XXXXXXXXXXGAAGGGTGCGGGCATTCTGGTCCTCTCTGAGGGCGTGGGTTCGAATCCCACTCCTGACAAAGTTTTATAAAAACGAGGAATTCAGCAAATCTGACGCTAA
83[C/T]87[G/C] 100[C/T] 201[A/G]204[A/G]
>Marker2850
AATCCTGTTCGTATGGAGGTTTCCACAATATCAAATACAGGGTTCAACAATTGATCTTTACATTCATTTAGCAACCTCCCAGATATGCTATCAGGCCCCAXXXXXXXXXXTGCCAGACACAAATTCAAACTGCGCACCAGAGAGTTCCGCAACTGGCCGATAGATGGGAGCTCTGGGGCCGGATCCAAGAAGCAGGTTGTTGTCTATGTT
AATCCTGTTCGTATGGAGGTTTCCACAATATCAAATACAGGGTTCAACAATTGATCTTTACATTCATTTAGCAACCTCCCAGATATGCCATCAGGCCCCAXXXXXXXXXXTGCCAGACACAAATTCAAACTGCGCACCAGAGAGTTCCGCAACTGGCCGATAGATGGGAGCTCTGGGGCCGGATCCAAGAAGCAGGTTGTTGTCTATGTT
89[T/C]
>Marker4305
CGTATTTCAAAAGCTTCATCGT-GTTTTCGCCTCAGGTTTCTATTTCAGTCATTTTGTTAGCGATGGCAGCTTGCTTTCCCTCCTTCCTTAAGAGGAGGCGXXXXXXXXXXGTGTTTATGTGCTAATACCTCAATTACAAGAATCCCATTAATACACGTGATGTTCTGTGTTCCTTGCAATCTTCTCTGTGTGTTTTTTCTAGTGGTTTAT
CGTATTTCAAAAGCTTCATCGTATTTTTCGCCTCAGGTTTCTATTTCAGTCATTTTGTTAGCGATGGCAGCCTGCTTTCCCTCCTTCCTTAAGAGGAGGC-XXXXXXXXXXGTGTTTATGTGCTAATACCTCAATTACAAGAATCCCATTAATACACGTGATGTTCTGTGTTCCTTGCAATCTTCTCTGTGTGTTTTTTCTAGTGGTTTAT
24[G/T] 72[T/C]
>Marker741
ACATTTCTGGCTGTATCCACTACACCACACCCCCAAGGGGATGTGGTGTAGAGCCACCATCAAAGTATTTCCAGTTTTTTTTTTTTTTTTTTTTTTTTTTXXXXXXXXXXACTTCCCACAGGTCAAAAAGATTGATGGAAATGAGAGGTAGACATGAGTTGAGTTGAATAAAGCTATAACTCGAAAAATATTCATTAGCAATGGATATTA
ACATTTCTGGCTGTATCCACTACACCACACCCCCAAGGGGATGTGGTGTAGAGCCACCATCAAAGTATTTCCAGTTTTTTTTTTTTTTTTTTTTTTTTTTXXXXXXXXXXACTTCCCACAGGTCAAAAAGATTGATGGAAATGAGAGGTAGACATGAGTTGAGTTGAATAAAGCTATAACTCGAAAAATATTCTTTAGCAATGGATATTA
194[A/T]
>Marker5556
CTTTGCATGTTTGGGGGGTTTCCATTCATATAGCTTTATTAGATAAGGTGAAATCAAAATCTTTTCGTCTCATCAACTTCCCTTCTCTGACTGAATGTCTXXXXXXXXXXTGCCAACTGCATGCCTCTCCTCCTCATGCAGCGTCGCTGCACAAGGCTTTCTTCTTCCTTTCATCCCTATTCTGTCAACACTCTAATATAAAAGTTAAAC
CTTTGCATGTTTGGGGGGTTTCCATTCATACAGCTTTATTAGATAGGGTGAAATCAAAATCTTTTCGTCTCATCAACTTCCCTCCTCTGACTGAATGTCTXXXXXXXXXXTGCCAACTGCATGCCTCTCCTCCTCATGCAGCGTCGCTGCACAAGGCTTTCTTCTTCCTTTCATCCCTATTCTGTCAACACTCTAATATAAAAGTTAAAC
CTTTGCATGTTTGGGGGGTTTCCATTCATACAGCTTTATTAGATAAGGTGAAATCAAAATCTTTTCGTCTCATCAACTTCCCTTCTCTGACTGAATGTCTXXXXXXXXXXTGCCAACTGCATGCCTCTCCTCCTCATGCAGCGTCGCTGCACAAGGCTTTCTTCTTCCTTTCATCCCTATTCTGTCAACACTCTAATATAAAAGTTAAAC
CTTTGCATGTTTGGGGGGTTTCCATTCATACAGCTTTATTAGATAAGGTGAAATCAAAATCTTTTCGTCTCATCAACTTCCCTCCTCTGACTGAATGTCTXXXXXXXXXXTGCCAACTGCATGCCTCTCCTCCTCATGCAGCGTCGCTGCACAAGGCTTTCTTCTTCCTTTCATCCCTATTCTGTCAACACTCTAATATAAAAGTTAAAC
31[T/C] 46[A/G] 84[T/C]
>Marker5217
ATTCTTGCTGACCAATCTCTCCTTCGCCTGCCACATATTGAGATTCCTAGCGAGGGATTATCAGATTACAAATGATATTCCTTCCCCATAATGCATCATCXXXXXXXXXXATCTTCGGTGACCGCTTACCATACACCAAAATCTCTGCTAGTGATGCAAATTCTTGGAAACATAAGCTTTACAGGAAACTGGTAGGGTAAGAAGAGATGA
ATTCTTGCTGACCAATCTCTGCTTCGCCTGCCACATATTGAGATTCCTGGCGAGGGATTATCAGATTACAAATGATATTCCTTCCCCATAATGCATCATCXXXXXXXXXXATCTTCGGTGACCGCTTACCATACACCAAAATCTCTGCTAGTGATGCAAATTCTTGGAAACATAAGCTTTACAGGAAACTGGTAGGTTAAGAAGAGATGA
ATTCTTGCTGACCAATCTCTGCTTCGCCTGCCACATATTGAGATTCCTGGCGAGGGATTATCAGATTACAAATGATATTCCTTCCCCATAATGCATCATCXXXXXXXXXXATCTTCGGTGACCGCTTACCATACACCAAAATCTCTGCTAGTGATGCAAATTCTTGGAAACATAAGCCTTACAGGAAACTGGTAGGGTAAGAAGAGATGA
ATTCTTGCTGACCAATCTCTGCTTCGCCTGCCACATATTGAGATTCCTGGCGAGGGATTATCAGATTACAAATGATATTCCTTCCCCATAATGCATCATCXXXXXXXXXXATCTTCGGTGACCGCTTACCATACACCAAAATCTCTGCTAGTGATGCAAATTCTTGGAAACATAAGCTTTACAGGAAACTGGTAGGGTAAGAAGAGATGA
21[C/G] 49[A/G] 178[T/C] 197[G/T]
>Marker6426
AAACATCTGACTTATGCATCATACCACTAATGCTAAACAAAGCTTCCAAATAGCTACTGTAAACCACATAATGTATTTTCAACTATGCTTAATACAACAGXXXXXXXXXXTCGATAATAGAGAACCTTCATTTTGATCGATTTTCTTAACAAACATATTCAACCATACCCACTTATAAAAACACCACGAGAATGATTCCAACTCCATCTT
AAACATCTGACTTATGTATCATACCACTAATGCTAAACAAAGCTTCCAAATAGCTACTGTAAACCACATAATGTATTTTCAACTATGCTTAATACAACAGXXXXXXXXXXTCGATAATAGAGAACCTTCACTTTGATCGATTTTCTTAACAAACATATTCAACCATACCCACTTATAAAAACACCACGAGAATGATTCCAACTCCATCTT
AAACATCTGACTTATGTATCATACCACTAATGCTAAACAAAGCTTCCAAATAGCTACTGTAAACCACATAATGTATTTTCAACTATGCTTAATACAACAGXXXXXXXXXXTCGATAATAGAGAACCTTCACTTTGATCGATTTTCTTAACAAACATATTCAACCATACCCACTTATAAAAACACCACGAGAATGATTCCAACTCCATTTT
17[C/T] 131[T/C] 208[C/T]
>Marker4880
AGCATTTCTTTTTCGCTTCATCTATAAACCATCCCTCAAGGCTTCCACTGTCAAACTTATCTTATGTAAGAGGGGAAAGTTGGCCAAGGGCAACATAAAGXXXXXXXXXXAATATCTCTCTCCTAAATGAGGTTAAATTATAGGAATATGGAAACAGAGAAGCAGAGAGGGAGTTTCAGAGTTTACCAAAGAAAGGTATGAATGATTAAG
AGCATTTCTTTTTCGCTTCATCTATAAACCATCCCTCAAGGCTTCCACTGTCAAACTTATTTTATGTAAGAGGGGAAAGTTGGCCAAGGGCAACATAAAGXXXXXXXXXXAATATCTCTCTCCTAAATGAGGTTAAATTATAGGAATATGGAAACAGAGAAGCAGAGAGGGAGTTTCAGAGTTTACCAAAGAAAGGTATGAATGATTAAG
61[C/T]
>Marker5290
TATTCGAGG--TAAGTCGTTTTAATATTTCGTTGAACATGGCGTGATTTACCAGCAAGTAATATTTGTAGGATTCAGTCATGTTCTTAGATGGTGTAGGATTXXXXXXXXXXTTCGTTTCTTCCTTGGTTATTTGTCATTATCGAGCAGGTGGGTTAAATAAAGCTGAATCTTGAGGTTGCTGATCACCAGACTATTCATTTCAAACATTTT
TATTCGAGGTGTAAGTCGTTTTAATATTTCGTTGAACATGGCGTGATTTACCAGCAAGTAATATTTGTAGGATTCAGTCATGTTCTTAGATGGTGTAGGA--XXXXXXXXXXTTCGTTTCTTCCTTGGTTATTTGTCATTATCGAGCAGGTGGGTTAAATAAAGCTGAATCTTGAGGTTGCTGATCACCAGACTATTCATTTCCAACATTGT
204[A/C]211[T/G]
>Marker3919
TCATCTAAATTAATTTCAACAACTATCTCTTGAATATTCATGACAAAAATTTTCCCTACTGCTATAATGAATAGCTCTGTAGTGGTGGTGGCATGTATAAXXXXXXXXXXTCACATAACTTCATGTGTTTTTTTTCAGTCTTCTATAATAACCGTGTCATACAACACTTTCTGGCATTTTTTAGTATTTTGCTACCATATGATACATAAT
TCATCTAAATTAATTTCAACAATTATCTCTTGAATATTCATGACAAAAATTTTCCCTACTGCTATAATGAATAGCTCTGTAGTGGTGGTGGCATGTATAAXXXXXXXXXXTCACATAACTTCATGTGTTTTTTTTCAGTCTTCTATAATAACCGTGTCATACAACACTTTCTGGCATTTTTTAGTATTTTGCTACCATATGATACATAAT
23[C/T]
>Marker3198
TAACTTGCAACATGTCACCATCACAATTACTAATGGGCCTACCTAGGCACCCTAGAAAACTTCAGTAGCTTCCACTGGAATCTATCGATAGCAGCTGTAGXXXXXXXXXXCAATAACTTCCACTAGAATCTGTTGTAAGTTGTTGCAATGAGCTGGTGACTCATCTGAATATAATGCTAGTTACTACCACCACTAGGATCATGGAGCTGA
TAACTTGCAACATGTCACCATCACAATTACTAATGGGCCTACCTAGGCACCCTAGAAAACTTCAGTAGCTTCCACTGGAATCTATCGATAGCAGCTGTAGXXXXXXXXXXCAATAACTTCCACTAGAATCTGTTGTAAGTTGTTGCAATGAGCTGGTGACTCATCTGAATATAATTCTAGTTACTACCACCACTAGGATCATGGAGCTGA
TAACTTGCAACATGTCACCATCACAATTACTAATGGGCCTACCTAGGCACCCTAGAAAACTTCAGTAGCTTCCACTGGAATCTATCGATAGCAGCTGTAGXXXXXXXXXXCAATAACTTCCACTAGAATCTGTTGTAAGTTGTTGCAATGAGCTGGTGACTCATCTGAATATAATGCTAGTTACTACCACCACTAGGATCATGAAGCTGA
176[G/T] 204[G/A]
>Marker3569
AGTTAACTCTTGCATTAGAGATGGACAGAATAGGGGTGAGAAGAAGAAAGACTTGTGCAGCGAAGCCACAGGAAGAGCGGAGGTATGCAGTTAGCAAAATXXXXXXXXXXAGACAGTGAATCAGAGGAGGGGAGTTGATGAGACGAAAGGCTTTTGATTCCACCCTATCTAATAGAGCTATGTGAATGGTGCTCTCCCAAACATGCAAAG
AGTTAACTCTTGCATTAGAGATGGACAGAATAGGGGTGAGAAGAAGAAAGACTTGTGCAGCGAAGCCACATGAAGAGCGGAGGTATGCAGTTAGCAAAATXXXXXXXXXXAGACAGTGAATCAGAGGAGGGGAGTTGATGAGACGAAAGGCTTTTGATTCCACCCTATCTAATAGAGCTATGTGAATGGTGCTCTCCCAAACATGCAAAG
71[G/T]
>Marker3980
CTTTGTCATTCTTTGTATTCCTATATATTCCTCCTCCTCTAAACCGCAAGTATATCCAAATCACCATTATCTTATCTTTATCTACAGCACACATTAATTTXXXXXXXXXXCTCTCCGTCTCCAATCTATGCTATGCCGCAGGGAATGTCATTCATAAATCTTCTCGTTTATGTTTAGGAAATTTGAAGCCTTTAATTAGGTGGGTTGAAA
CTTTGTCATTCTTTGTATTCCTATATATTCCTCCTCCTCTAAACCGCAAGTATATCCAAATCACCATTATCTTATCCTTATCTACAGCACACATTAATTTXXXXXXXXXXCTCTCCGTCTCCAATCTATGTTATGCCGCAGGGAATGTCATTCATTAATCTTCTCGTTTATGTTTAGGAAATTTGAAGCCTTTAATTAGGTGGGTTGAAA
77[T/C] 131[C/T] 156[A/T]
>Marker6344
TGTTTGATTTTGGAGCGCACAGCGGAAACGTAAGAAGGGATATACATGCAAAGAAACGAATTAAAAACAACAGGCATTTTAGTCTTTGCGGATACTAAGGXXXXXXXXXXCGAGGCGAAAAGGAATGGAGCAACATAAAAAAGCTTATACAAAGGAAAACACAAAGAGCAACAGACATCCCAGCGAGACGGAATGTAGTGACGTAGTATA
TGTTTGATTTTGGAGCGCACAGCGGAAACGTAAGAAGGGATATACATGCAAAGAAACGAATTAAGAACAACAGGCATTTTAGTCTTTGCGGATACTAAGGXXXXXXXXXXCGAGGCGAAAAGGAATGGAGCAACATAAAAAAGCTTATACAAAGGAAAACACAAAGAGCAACAGACATCCCAGCGAGACGGAATGTAGTGACGTAGTATA
65[A/G]
>Marker3177
TATTTATCTTCCCTTGAGTGTTTCAGAGCAACGATATTCTGACTCAAATATAAACAACACACAAATAAAACGATAGAAAGAAAAAGATTGTTAAATATTT---XXXXXXXXXXAGTATAAATCAACAAAAAGAAACGCATTAAAGCCATAAAACAACTTTCCTGAATAACAAAGAAACATAAAGAAAAGAAAAACTAAGCGGTAATTATCTTA
TATTTATCTTCCCTTGAGTGTTTCAGAGCAACGATATTCTGACTAAAATATAAACAACACACAAATAAAACGATAGAAAGAAAAAGATTGTTAAATATTT---XXXXXXXXXXAGTATAAATCAACAAAAAGAAACGCATTAAAGCCATAAAACAACTTTCCTGAATTACAAAGAAACATAAAGAAAAGAAAAACTAAGCGGTAATTATCTTA
TATTTATCTTCCCTAGAGTGTTTCAGAGCAACGATATTCTGACTCAAATATAAACAACACACAAATAAAACGATAGAAAGAAGAAGATTGTTAAATATTT---XXXXXXXXXXAGTATAAATCAACAAAAAGAAACGCATTAAAGCCATAAAACAACTTTCCTGAATTACAAAGAAACATAAAGAAAAGAAAAACTAAGCGGTAATTATCTTA
TATTTATCTTCCCTTGAGTGTTTGAGAGCAACGATATTCTGACTCAAATATAAACAACACACAAATAAAACGATAGAAAG---AAGATTGTTAAATATTTACAXXXXXXXXXXAGTATAAAACAACAAAAAGAAACGCATTAAAGCCATAAAACAACTTTCCTGAATTACAAAGAAACATAAAGAAAAGAAAAACTAAGCGGTAATTATCTTA
15[T/A] 24[C/G] 45[C/A] 122[T/A] 168[A/T]
>Marker3879
CTTAACGAGGGTTCCAAATATTCATGCGATATGCGTGAATCCGTCTCTCTGCATGTATTTTTCTTTATCTACTATATACCAATCTGCTTATCTGCTCCTAXXXXXXXXXXTTTAAACCTCAGGACCACAAGTGTTCTATACAGTAACACCAACACTCAATACGTGGGAGGACTGACGAAGAAAATTAATGAAAAAAAATATATAAACAGA
CTTAACGAGGGTTCCAAATATTCATGCGATATGCGTGAATCCGTCTCTCTGCATGTATTTTTCTTTATCTACTATATACCAATCTGCTTATCTGCTCCTAXXXXXXXXXXTTTAAACCTCAGGAGCACAAGTGTTCTATACAGTAACACCAACACTCAATACGTGGGAGGACTGACGAAGAAAATTAATGAAAAAAAATATATAAACAGA
125[C/G]
>Marker3816
AAGGTTTGTCCGCTGCGGGGTTACCGCTCTACACCAGAAAGAGAATGAAGTAATAACCTTTGGCTCAAGCTGATGGTGATTTTGATCATCAGCATTTCAAXXXXXXXXXXGAGCTCTCTCATTATGGCGGCTGCTGAGTGCCGGCTGGCTCCTCACACACCTGGGGCTTCATGGCGCACTGCACATTAGCCCCATTGCGCCAATTATAAC
AAGGTTTGTCCGCTGCGGGGTTACCGCTCTACACCAGAAAGAGAATGAAGTAATAACCTTTGGGTCAAGCTGATGGTGATTTTGATCATCAGCATTTCAAXXXXXXXXXXGAGCTCTCTCATTATGGCGGCTGCTGAGTGCCGGCTGGCTCCTCACACACCTGGGGCTTCATGGCGCACTGCACATTAGCCCCATTGCGCCAATTATAAC
64[C/G]
>Marker7399
AATAGTAGCGTGGCAGTTTTGCAGGCAATTATCATGTCATTACAACTCACTTGCAGTAGATTAAAAAGGAGACGTGTAAATGTTAATTAGAACGGATTGAXXXXXXXXXXTCTGGAAAGTTAATACATACATCAATGAAGTCCATTTATTGCTTACACTTGTGTTGTATTATTGTCAAGTAGGATATTCGTTTTAACGGTTAATAAGAGT
AATAGTAGCATGGCAGTTTTGCAGGCAATTATCATGTCATTACAACTCACTTGGAGTAGATTAAAAAGGAGACGTGTAAATGTTAATTAGAACGGACTGAXXXXXXXXXXTCTGGAAAGTTAATACATACATCAATGAAGTCCATTTATTGCTTACACTTGTGTTGTATTATTGTCAAGTAGGATATTCGTTTTAACGGTTAATAAGAGT
10[G/A] 54[C/G] 97[T/C]
>Marker5197
TAAAAAAATAGTGGCCACATAACCTATATTTTTAAAAGACTATTATTTCAGTTACACAGGTTTTTAAGGGCAGTTTAATAGTTCTATTGACAGATTAAAA-XXXXXXXXXXACCCTTCGTTAAGCGAATTTTCGTTAAGCGAACCAATTATAACAAGCTTAACCCATGACTTGAGCTTCCATTGGAAGTAAACAAAGCGAGAGTGCATCAT
T-AAAAAATAGTGGCCACATAACCTATATTTTTAAAAGACTATTATTTCAGTTACACAGGTTTTTAAGGGCAGTTTAATAGTTCTATTGACAGATTAAAATXXXXXXXXXXACCCTTCGTTAAGCGAATTTTCGTTAAGCGAACCAATTATAACAAGCTTAACCCATGACTTGAGCTTCCATTGGAAGTAAACAAAGCGAGAGTGCATCAT
>Marker4063
AATTTTCAAGGGAGGGAACAAAGAAGAACCACTGAACTACAGACCAATGTCCCTAACAAGCGTGGTTGCGAAAATAATGGAAAAAATAGTTTAAAGACGGXXXXXXXXXXCAAACCTATTGAGTTTCTACAGTAGAGCAATAGATGTAATTCAGGAAAGGGACAGATGGGCAGACTCTGTCTACTTAGATCTAGAAAAGGCTTTTGATAA
AATTTTCAAGGGAGGGAACAAAGAAGAACCACTGAACTACAGACCAATGTCCCTAACAAGCGTGGTTGCAAAAATAATGGAAAAAATAGTTTAAAGACGGXXXXXXXXXXCAAACCTATTGAGTTTCTACAGTAGAGCAATAGATGTAATTCAGGAAAGGGACAGATGGGCAGACTCTGTCTACTTAGATCTAGAAAAGGCTTTTGATAA
70[G/A]
>Marker2740
TTGGCATCAACATACGTCATTCTTGCTATTTTTTCCATTCCTTTCTTTTATTTTTATTATTATTTTTCGTCGTTTATTTGTTATTTTTTCTTG----ATTTA-TT-XXXXXXXXXXTAATTTACCTACTTTTTGCTCTACCTTCGTAGTTTTCATCATCAGTTCACGGTTTACTGACTCTGGTTGTGGTATTAAGATGTTACCGGTATCAATATTA
TTGGCATCAACATACGTCATTCTTGCTATTTTTTCTATTCCTTTC------TTTTATTATTATTTTTCGTCGTTTATTTGTTATTTTTTCTTGATTTATTTATTTCXXXXXXXXXXTAATTTACCTACTTTTTGCTCTACCTTCGTAGTTTTCATCATCAGTTCACGGTTTACTGACTCTGGTTGTGGTATTAAGATGTTACCGGTATCAATATTA
TTGGCATCAACATACGTCATTCTTGCTATTTTTTCTATTCCTTTCTTTTATTTTTATTATTATTTTTCGTCGTTTATTTGTTATTTTTTCTTG----ATTTA-TT-XXXXXXXXXXTAATTTACCTACTTTTTGCTCTATCTTCGTAGTTTTCATCATCAGTTCACGGTTTACTGACTCTGGTTGTGGTATTAAGATGTTACCGGTATCAATATTA
36[C/T] 140[C/T]
>Marker5077
CTCAAGCACTTTACTCCCTCGCCATAACTGTTTGCAAGGGAGCAGTCATGATTTTTAGGGTTCTCAAGACTGTTTATCCTGTAAATGTTGTGGAAATGTTXXXXXXXXXXGACTTTTGCAAGGCTACATATGTGATTTTTAGAGTTCTCAAGACTATTTCTGCTGTTAATGGTGTGGAAATGTTGCTATTCTGTCCATGGAACCGTAAAA
CTCAAGCACTTTACTCCCTCGCCATAACTGTTTGCAAGGGAGCAGTCATGATTTTTAGGGTTCTCAAGACTGTTTATCCTGTAAAGGTCGTGGAAATGTTXXXXXXXXXXGACTTTTGCAAGGCTACATATGTGATTTTTAGAGTTCTCAAGACTATTTCTGCTGTTAATGGTGTGGAAATGTTGCTATTCTGTCCATGGAACCGTAAAA
86[T/G]89[T/C]
>Marker6798
CTAATTTTTCAGGATGAATCAGGAGAAATGCATGGCTACCATGATATGCCCTAGATTGTCACTCAATGTTTTTTTACTCCAGAACTTTTTTGTGATGTTAXXXXXXXXXXTGCAGTTGAATGATTTTCACTAGTTTATTATAAACAGGTTTAGAATTTTACTTAGGGAACTAAGATATTGTATAGTGAAAAGAGAAAAGAAGTGAATATA
CTAATTTTTCAGGATGAATCAGGAGAAATGCATGGCTACCATGATATGCCCTAGATTGTCACTCAATGTTTTTTGACTCCAGAACTTTTTTGTGATGTTAXXXXXXXXXXTGCAGTTGAATGATTTTCACTAGTTTATTATAAACAGGTTTAGAATTTTACTTAGGGAACTAAGATATTGTATAGTGAAAAGAGAAAAGAAGTGAATATA
75[T/G]
>Marker3853
ACTGTAAAGCTCAT-AAAAAGATAGTTTAGTTCTGTGTAGCATGCAGAATGCTTCTGGAAAAAGTTCTGAGCTATAAGGTTTGATATTTGTTGTTTTGTATXXXXXXXXXXGTTTTTGTCAATATGGTGAGTCTCAATGGAAAGAAAACTGCTTCTAAATCAAAGTTTTGCAAGGCACACAGAAAGGCCACAGAAGCCTTCCAACAGAAGG
ACTGTAAAGCTCATAAAAAAGATAGTTTAGTTCTGTGTAGCATGCAGAATGCTTCTGGAAAAAGTTCTGAGCTATAAGGTTTGATATTTGTTGTTTTGTA-XXXXXXXXXXGTTTTTGTCAATATGGTGAGTCTCAATGGAAAGAAAACTGCTTCTAAATCAAAGTTTTGCAAGGCACACAGAAAGGCCACAGAAGCCTTCCAACAGAAGG
>Marker7145
AATTTTTAAGGGAAGTAACAAAGAAGAACCATTGAACTACAGACCAGTGTCCTTAACAAGTGTGGCTGCAAAAATAGCTGAAGTAATAGTCAAGGACAGAXXXXXXXXXXACAAATTTATTGAGCTATTACAGTAGAACAATAGATAGAATTCAGGAGAGGACGGATGAGCAGACTGTGTTTACCTGGATCTAAAAAAAGCTATTGATAA
AATTTTTAAGGGAAGTAACAAAGAAGAACCATTGAACTACAGACCAGTGTCCTTAACAAGCGTGGCTGCAAAAATAGCTGAAGTAATAGTCAAGGACAGAXXXXXXXXXXACAAATTTATTGAGCTATTACAGTAGAACAATAGATAGAATTCAGGAGAGGACGGATGAGCAGACTGTGTTTACCTGGATCTAAAAAAAGCTATTGATAA
61[T/C]
>Marker6304
TCAATTGACAAAACTCAGTCAGTATGATCATTCTTCTAGGTAGAAGAAACCATGAACATACAATACCCCCTTGAAAGAGCTTAGTTTCATAACTTAGAAAXXXXXXXXXXTAACAATGTTAGAAAATGAACAGTGGCCATCCAGAGAATTTTTTTCTAATTCTACGAGAATATCACGTTCAGGCTATGGCAAGACACAGCTTAGGGACAT
TCAATTGACAAAACTCAGTCAGTATGATCATTCTTCTAGGTAGAAGAAACCATGAACATACAATACCCCCTTGAAAGAGCTTAGTTTCATAACTTAGAAAXXXXXXXXXXTAACAATGTTAGAAAATTAACAGTGGCCATCCAGAGAATTTTTTTCTAATTCTACGAGAATATCACGTTCAGGCTATGGCAAGACACAGCTAAGGGACAT
128[G/T] 202[T/A]
>Marker1777
TATCGTTTATCGAAGGCTTGGCAGTGGAGCAGGTATTGATAGACAGACAGACAGGTGAATAGTGTGCATCATTGACGAGGATAGAAGACACCGCCAGTCCXXXXXXXXXXGAGAG-GGAGAGAGGGAGAGGGAGATGGGAGTAATCATAGTTTCAATATCAAATAGGACAAGAATATTCGAGTGTTGCCAATGATTCAGTTGTTTAAAAGT
TATCGTTTATCGAAGGCTTGGCAGTGGAGCAGGTATTGATAGACAGACAGACAGGTGAATAGTGTGCATCATTGACGAGGATAGAAGACACCGCCAGTCCXXXXXXXXXXTTGAG-AGAGAGAGGGAGAGGGAGAGGGGAGTAATCATAGTTTCAATATCAAATAGGACAAGAATATTCGAGTGTTGCCAATGATTCAGTTGTTTAAAAGT
TATCGTTTATCGAAGGCTTGGCAGTGGAGCAGGTATTGATAGACAGACAGACAGGTGAATAGTGTGCATCATTGACGAGGATAGAAGACACCGCCAGTCCXXXXXXXXXXTTGAG-GGAGAGAGGGAGAGGGAGAGGGGAGTAATCATAGTTTCAATATCAAATAGGACAAGAATATTCGAGTGTTGCCAATGATTCAGTTGTTTAAAAGT
TATCGTTTATCGAAGGCCTGGCAGTGTAGCAGGTATTGATAGACAGACAGACAGGTGAATAGTGTGCATCATTGACGAGGATAGAAGACACCGCCAGTCCXXXXXXXXXXGAGAGAGGA-AGAGGGAGAGGGAGAGGGGAGTAATCATAGTTTCAATATCAAATAGGACAAGAATATTCGAGTGTTGCCAATGATTCAGTTGTTTAAAAGT
18[T/C] 27[G/T] 111[G/T]112[A/T]117[G/A] 136[T/G]
>Marker8222
TGTATTCATCAGTTTGTTGTTTGTCTCCACATTGAATTTCTCTCATCCTCTGATCTATTCACAATCATTGGTTTCTCATTACCTTGCTTAACTTTGGGAAXXXXXXXXXXTAAAGAACACA-CATAGCTTATCATTTCCTGCATTTATTTCTGCATTCATTCTTCTCATTCTGGCAGCCAATTTCTCTATAAGTCAAAAAGGGTTGATGAC
TGTATTCATCAGTTTGTTGTTTGTCTCCACACTGAATTTCTCTCATCCTCTGATCTATTCACAATCATTGGTTTCTCATTACCTTGCTTAACTTTGGGAAXXXXXXXXXXTAAAGAGCACA-CATAGCTTATCATTTCCTGCATTTATTTCTGCATTCATTCTTCTCATTCTGGCAGCCAATTTCTCTATAAGTCAAAAAGGGTTGATGAC
TGTATTCATCAGTTTGTTGTTTGTCTCCACACTGAATTTCTCTCATCCTCTGATCTATTCACAATCATTAGTTTCTCATTACCTTGCTTAACTTTGGGAAXXXXXXXXXXGCATTAA-AGAGCACAGCTTATCATTTCCTGCATTTATTTCTGCATTCATTCTTCTCATTCTGGCAGCCAATTTCTCTATAAGTCAAAAAGGGTTGATGAC
32[T/C] 70[G/A] 111[T/G]112[A/C]114[A/T]115[G/T]117[A/G]120[C/G]125[T/C]
>Marker2655
ATTATTAAAAGCCATCACTATCACCACTACTGCTATCACCACAACTAACATAAGTCACCACCACTACGACCTATAAATCCCAGTGAACATAACTCACCACXXXXXXXXXXAACACGCGAGAAAGAAGGAGGGAAATACAGGTTCTAGGTATAAATCAAACCAGAAGTAGCTCGTTCTGTATAAGATTACCCAAAAAAAGAAAGAGACAGG
ATTATTAAAAGCCATCACTATCACCACTACTGCTATCACCACAACTAACATAAGTCACCACCACTACGACCTATAAATCCCAGCGAACATAACTCACCACXXXXXXXXXXAACACGCGAGAAAGAAGGAGGGAAATACAGGTTCCAGGTATAAATCAAACCAGAAGTAGCTCGTTCTGTATAAGATTACCCAAAAAAAGAAAGAGACAGG
ATTATTAAAAGCCATCACTATCACCACTACTGCTATCACCACAACTAACATAAGTCACCACCACTACGACCTATAAATCCCAGCGAACATAACTCACCACXXXXXXXXXXAACACGCGAGAAAGAAGGAGGGAAATACAGGTTCTAGGTATAAATCAAACCAGAAGTAGCTCGTTCTGTATAAGATTACCCAAAAAAAGAAAGAGACAGG
84[T/C] 145[T/C]
>Marker2097
CGTATACACCAGTAATTTATCACTAAAGAGGAAGTCCACATAGAAACAAAAAGAGGAAAAGAATGGTAACAATAAACAAAACTGCAGATGGTTTTGTATGXXXXXXXXXXTGCAGTCGTTATGCCGGGTCAGGGAACACAAGGGTAAAGATCCTTAGCTTCCCGTCTGCGCCGCTTCGCCTGGCTCTGGTATCTATCCGGTTGTGGAGAG
CGTATACACCAGTAACTTATCACTAAAGAGGAGGTCCACATAGAAACAAAAAGAGGAAAAGAATGGTAACAATAAACAAAACTGCAGATGGTTTTGTATGXXXXXXXXXXTGCAGTCGTTATGCCGGGTCAGGGAACACAAGGGTAAAGATCCTTAGCTTCCCGTCTGCGCCGCTTCGCCTGGCTCTGGTATCTATCCGGTTGTGGAGAG
16[T/C] 33[A/G]
>Marker4011
TTTCTTTGTTTTCCGTCCACTACTTAATAATTTTCCCACAAGCATCGTTGGAGTATCAAGGTCAGCTATGAATATATGAATCAAGGCTACCAACAAGATGXXXXXXXXXXTACAATTTCCTACTCACTTTATAACATAGACACTACTTGTATCCATCTATCTATAACCATGAATTCATCCAGTCTTCTATTACAACATCCTATTTGACTA
TTTCTTTGTTTCCCGTCCACTACTTAATAATTTTCCCACAAGCATCGTTGGAGTATCAAGGTCAGCTATGAATATATGAATCAAGGCTACCAACAAGATGXXXXXXXXXXTACAATTTCCTACTCACTTTATAACATAGACACTACTTGTATCCATCTATCTATAACCATGAATTCATCCAGTCTTCTATTACAACATCCTATTTGACTA
12[T/C]
>Marker3045
ATAAATATCATCCGCCGTATGCTTTTGGCCTGTCCTGCACAATACCGCCGAACCAAGCCGCTCTGAGCCTCCACGAGTGTTTGCCTTTCATCTGTTCCCCXXXXXXXXXXGGATGGATGGATAGGTAGATATAATGATTGACTGATTAGCTGATTGACGGATTGGTGTTGGCATGTCAGAGCAAAGCATTCGTTTGGAACAACGTAAAAG
ATAAATATCATCTGCCGTATGCTTTTGGCCTGTCCTGCACAATACCGCCGAACCAAGCCGCTCTGAGCCTCCACGAGTGTTTGCCTTTCATCAGTTCCCCXXXXXXXXXXGGATGGATGGATAGGTAGATATAATGATTGACTGATTAGCTGATTGACGGATTGGTGTTGGCATGTCAGAGCAAAGCATCCGTTTGGAACAACGTAAAAG
ATAAATATCATCCGCCGTATGCTTTTGGCCTGTCCTGCACAATACCGCCGAACCAAGCCGCTCTGAGCCTCCACGAGTGTTTGCCTTTCATCTGTTCCCCXXXXXXXXXXGGATGGATGGATAGGTAGATATAATGATTGACTGATTAGCTGATTGACGGATTGGTGTTGGCATGTCAGAGCAAAGCATCCGTTTGGAACAACGTAAAAG
13[C/T] 93[T/A] 190[T/C]
>Marker12338
GTTATCCTTGGATCTTTGGATTGGGTAACACTTAATTTGGATACCTTATGCAGTAGTGTATGAAAGTTGAACCACCTCAAGGTATCTGAGGAGAATATTAXXXXXXXXXXTGGGAACTGATGCAGAGTGAATGTTATGCAGTTATGGAACAGAGATCAGTCAAAGTTCCATCATTATCTTAGCCTTGTATGTTCTCTCAAGGGACATTAT
GTTATCCTTGGATCTTTGGATTGGGTAACACTTAATTTGGATACCTTATGCAGTAGTGTATGAAAGTTGAACCACCTCAAGGTATCTGAGGAGAATATTAXXXXXXXXXXTGGGAACTGATGCAGAGTGAATGTTATGCAGTTATGGAACAGAGATCAATCAAAGTTCCATCATTATCTTAGCCTTGTATGTTCTCTCAAGGGACATTAT
159[G/A]
>Marker6698
AATTGTGTTCTTTAATGTTAATTGTCATACATTCTACCAAAGACAAACAGTAATATCCTTCATAGCAGTCTGAGTCCTCACATTTCACTACACTAAGGACXXXXXXXXXXAGGAAGGTAACAAGCAGCACAAGAATCA--CTCACATATTAGCTCTTTATCTCCCATCTCTCAACACTACTAACCCATGCCATGCTGCTACAGAGGCACACA
AATTGTGTTCTTTAATGTTAATTGTCATACATTCTACCAAAGACAAACAGTAATATCCTTCATAGCAGTCTGAGTCCTCACATTTCACTACACTAAGGACXXXXXXXXXX--GAAGGTAACAAGCAGCACAAGAATCACTCTCACATATTAGCTCTTTATCTCCCATCTCTCAACACTACTAACCCATGCCATGCTGCTACAGAGGCACACA
>Marker3151
ATTAATCTAAAAAAAATCAATGAACTTGAAAGTT------A----GTCATTCGGTATCCTGCTGTTTATCGAGAGAAGTAGAACCCGTTCATGAAGTTTATGTAAGTTATXXXXXXXXXXCACACCTATCAGTCTTTTGTGCTTTGCGGATGTCCAGCTGTAGTTCCAGATTTCCCTGCCCTTATTATGACACCTTTCGTCTTCTGTCTTTTCGACTTTG
ATTAATCTAAAAAAAATCAATGAACTTGAAAGTTAGAGAAATTTTGTTATTCGGTATCCTGCTGTTTATCGAGAGAAGTAGAGCCCGTTCATGAAGTTT---------A-XXXXXXXXXXCACACCTATCAGTCTTCTGTGCTTTGCGGATGTCCAGCTGTAGTTCCAGATTTCCCTGCCCTTATTATGACACCTTTCGTCTTCTGTCTTTTCGACTTTG
48[C/T] 83[A/G] 137[T/C]
>Marker2635
CTAAAGCGGCTCCTTGCTGTTTGATTGGTGTCCCAGAGAATGCGTGATTGTCAGA-TTTTTTTTATGCAGGAGAGGCCAGCCAAGGGCAACAAAGTATTAAXXXXXXXXXX-TGATACCTTCCACTTAAAA-AAGTCAAGTCGTAGGAAGACGGAAATACAGAAGCAGGGAGGGAGTTCCAGAGTTTACCAGTGAAAGGTATGAATGATTGAG
CTAAAGCGGCTCCTTGCTGTTTGATTGGTGTCCCAGGGAATGCGTGATTGTCAGATTTTTTTTTATGCAGGAGAGGCCAGCCAAGGGCAACAAAGTATT-AXXXXXXXXXXTTGATACCTTCCACTTAAAA-AAGTCAAGTCGTAGGAAGACGGAAATACA-AAGCAGGGAGGGAGTTCCAGAGTTTACCAGTGAAAGGTATGAATGATTGAG
CTAAAGCGGCTCCTTGCTGTTTGATTGGTGTCCCAGGGAATGCGTGATTGTCAGATTTTTTTTTATGCAGGAGAGGCCAGCCAAGGGCAACAAAGTATT-AXXXXXXXXXX--GATACCTTCCACTTAAAAGAAGTCAAGTCGTAGGAAGACGGAAATACAGAAGCAGGGAGGGAGTTCCAGAGTTTACCAGTGAAAGGTATGAATGATTGAG
37[A/G]
>Marker6405
TTTGAAAGATGAAAACGTTTTAGAATCCCAAACTTTTGTGTGGTCTTTATCTATCTGTTTGTCTGGTTACCTGCGCATCTGTCTGTCTGTTCTCTAAAA----CXXXXXXXXXXGTAATAATTGCTTCCGTCTCTTATAAATACTGGTAAAACTTGCCAGCCGGGTATTAATTACGACGCTGCGCTGTTCATACGGATTACTGCAGCGTGGAAA
TTTGAAAGATGAAAACGTTTTAGAATACCAAACTTTTGTGTGGTCTCTATCTGTCTGTTTGTCTGGTTACCTGCGCATCTGTCTGTCTGTTCTCTAAAA----CXXXXXXXXXXGTAATAATTGCTTCCGTCTCTTATAAATACTGGTAAAACTTGCCAGCCGGGTATTAATTACGACGCTGCGCTGTTCATACGGATTACTGCAGCGTGGAAA
TTTGAAAGATGAAAACCTTTTAGAATACCAAACTTTTGTGTGGTC----TCTGTCTGTTTGTCTGGTTACCTGCGCATCTGTCTGTCTGTTCTCTAAAACGCACXXXXXXXXXXGTAATAATTGCTTCCGTCTCTTATAAATACTGGTAAAACTTGCCAGCCGGGTATTAATTACGACGCTGCGCTGTTCATACGGATTACTGCAGCGTGGAAA
17[G/C] 27[C/A] 53[A/G]
>Marker3514
TAAGGAATTTTCGGAAACGAGTTTAAATTGATTATGCAAATATCTCATGGAAAAAAAGGTCTTTAGCCCATGATTACCCAAAAGAAATTATTACTATTATXXXXXXXXXXCTGGAACTAAAAATATAGACGTGAACTTTGGCTGGCCTTTGTATGACAACACTCAATGATCGAGTCAAGCCCTCAGCAAATTTTGACGTTTGGGAGGAAG
TAAGGAATTTTCGGAAACGAGTTTAAATTGATTATGCAAATATCTCATGGAAAAAAAGGTCTTTAGCCCATGATTACCCAAAAGAAATGATTACTATTATXXXXXXXXXXCTGGAACTAAAAATATAGACGTGAACTTTGGCTGGCCTTTGTATGACAACACTCAATGATCGAGTCAAGCCCTCAGCAAATTTTGACGTTTGGGAGGAAG
89[T/G]
>Marker2454
TTCTCATTTCACAGCCCTCCATAGTGAAAGGGGAAGGTATAAACATTACTAGTCCATATTTCAGTAGTGAAGGAAGGGCATTGTCAGTGGTGCAACATTGXXXXXXXXXX---TAGTAAAGTTGTGATATTGTTAGTTTGTTAGTGAAGGAAAGGTTTTATAATTGGGGGATACAATAAACCTTTGACATGTCTTGATTAATGAAAAAAAAAG
TTCTCATTTCACATCCCTCCATAGTGAAAGGGGAAGGTATCAACATTACTAGTCCATATTTCAGTAGTGAAGGAAGGGCATTGTCAGTGGTGCAACATTGXXXXXXXXXXATGTAGTAAAGTT---ATATTGTTATTTTGTTAGTGAAGGAAAGGTTTTATAATTGGGGGATACAATAAACCTTTGACATGTCTTGATTAATGAAAAAAAAAG
TTCTCATTGCACAGCCCTCCATAGTGAAAGGGGAAGGTATAAACATTACTAGTCCATATTTCAGTAGTGAAGGAAGGGCATTTTCAGTGGTGCAACATTGXXXXXXXXXX---TAGTAAAGTTGTGATATTGTTAGTTTGTTAGTGAAGGAAAGGTTTTATAATTGGGGGATACAATAAACCTTTGACATGTCTTGATTAATGAAAAAAAAAG
TTCTCATTGCACAGCCCTCCATAGTGAAAGGGGAAGGTATAAACATTACTAGTCCATATTTCAGTAGTGAAGGAAGGGCATTGTCAGTGGTGCAACATTGXXXXXXXXXX---TAGTAAAGTTGTTATATTGTTAGTTTGTTAGTGAAGGAAAGGTTTTATAATTGGGGGATACAATAAACCTTTGACATGACTTGATTAATGAAAAAAAAAG
9[T/G]14[G/T] 41[A/C] 83[G/T] 136[G/T] 192[T/A]
>Marker3350
GTTTCTACTTCGCAGATTTTCACCAATCATAGGTGATTCTGGAATGTAATACATGAAATAGATGAAGGATTACTATACGTCAATGGCAAGTCACTCACCAXXXXXXXXXXGAGATAATTTTTCACTATCCAGATGTTGTAATCAGAGATGTGGCTTCACCAGCCATATGGTGTTTAGTGAAGTAAAACTTTTGGCATATACATACATATT
GTTTCTACTTCGCAGATTTTCACCAATCATAGGTGATTCTGGAATGTAATACATGAAATAGATGAAGGATTACTATACGTCAATGGCAAGTCACTCACCAXXXXXXXXXXGAGATAATTTTTCACTATCCAGATGTTGTAATCAGAGATGTGGCTTCACCAGCCATATGGTGTTTAGTGAAGTAAAACTTTTGACATATACATACATATT
194[G/A]
>Marker3622
TATTATTCGCATGTTTGGGGGGAAGGAGTTCCATTCATACAGTTTTGTTAGATAAGGTTGAATGAAAAGCAGTTCGTCTCATGAACTCCCCTCTTCTGATXXXXXXXXXXGCTAACTGCATGCTTCTCCTCCTCCTGTGGCCTGGCTGCACAAGGCTTTCTTCTTCCTCTCATTCCTATTCTGTCCAACTCTCTAATACAAGAGTTAACT
TATTATTCGCATGTTTGGGGGGAAGGAGTTCCATTCACACAGTTTTGTTAGATAAGGTTGAATGAAAAGCAGTTCGTCTCATGAACTCCCCTCTTCTGATXXXXXXXXXXGCTAACTGCATGCTTCTCCTCCTCCTGTGGCCTGGCTGCACAAGGCTTTCTTCTTCCTCTCATTCCTATTCTGTCCAACTCTCTAATACAAGAGTTAACT
38[T/C]
>Marker3476
CTAGTCAATACATAAACACTTCTAAAAGAACAATACTAATAATAAGACATGTCATACAATGCAAAGAGCAAAATAAATATCACTTAGGTGTGAGAACAATXXXXXXXXXXTTTCAAAAGTAAGATGCATTATTGATAAAAAATTTACACATTTATGGTAATGACTAGTAAATATAACATACAAAATTGTTATACGTATAAAGACAGAAAT
CTAGTCAATACATAAACACTTCTAAAAGAACAATACTAATAATAAGACATGTCATACAATGCAAAGAGCAAAATAAATATCACTTAGGTGTGAGAACAATXXXXXXXXXXTTTCAAAAGTAAGATGCATTATTGATCAAAAATTTACACATTTATGGTAATGACTAGTAAATATAACATACAAAATTGTTATACGTATAAAGACAGAAAT
137[A/C]
>Marker6274
CTTTTATTGACATTAACAATTGTCTGGAGGTCAGAAGATTAATGGCCACAGTCTTGACTATTTTAATCCCCCAAATGAGTTTCTGAAGCTATATAAAATCXXXXXXXXXXATCAGTGGCCACAATCTTCACTGTTTTAATCCCCC-ACATGAGTTTCTGAAGCTGTATAAATCACCAATTAGTCACCAGAATGAATACAGAAACGCGTCAT
ATTTTATTGACATTAGCAATTGTCTGGAGGTCAAAAGATTAATGGCCACAGTCTTGACTATTTTAATTCCCCAAATGAGTTTCTGAAGCTATATAAAATCXXXXXXXXXX-TCAGTGGCCACAATCTTCACTGTTTTAATCCCCCGACATGAGTTTCTGAAGCTGTATAAATCACCAATTAGTCACCAGAATGAATACAGAAACGCGTCAT
ATTTTATTGACATTAGCAATTGTCTGGAGGTCAGAATATTAATTGCCACAGTCTTGACTATTTTAATCCCCCACATGAGTTTCTGAAGCTCTATAAAATCXXXXXXXXXXATCAGTGGCCACAATCTTCACTGTTTTAATCCCCC-ACATGAGTTTCTGAAGCTGTATAAATCACCAATTAGTCACCAGAATGAATACAGAAACGCGTCAT
1[C/A] 16[A/G] 34[G/A]37[G/T]44[G/T] 68[C/T]74[A/C] 91[A/C]
>Marker3210
TAGCTTTTATCACCTGAATCCCATGCGCTTTATATTTCTGCCCGGAATCATGCCAAGCCTGTTCTTCAACTTGCCAAATACTCCTTCCTTAAAAGAAAATXXXXXXXXXXTTCTTCATCTTTCCCTCCTTTATTTCATCTTGATGGCACCACTGCCATTCATCATATCGGTCCCTAAGCTGAATTCTTCTCTGAAACTTTTGCTAATAAA
TAGCTTTTATCACCTGAATCCCATGCGCTTTATATTTCTGCCCGGAATCATGCCAAGCCTGTTCTTCAACTTGCCAAATACTCCTTCCTTAAAAGAAAATXXXXXXXXXXTTCTTCATCTTTCCCTCCTTTATTTCATCTTGATGGCACCACTGCCATTCATCATATCGGTCCCTAAGCTGAACTCTTCTCTGAAACTTTTGCTAATAAA
184[T/C]
>Marker6579
TTTGTTCACACAGGGACTTCCACGTGTAGATCTGGCGATTCCTTGCAGCGTCCCTCGTTTTCTGAAGTTCTTATGTTGTATGTGCCTTTAAAGATTCCATXXXXXXXXXXATGCAATGAAGGATATAAAGTGAGAAATCGTATCTTAAATATCGCTTTTTTAGTATCGATATGATGTTAAGTGAGATAAGCAGACGGAGAGAAAAGACAA
TTTGTTCACACAGGGACTTCCACGTGTAGATCTGGCGGTTCCTTGCAGCGTCCCTCGTTTTCTGAAGTTCTTATGTTGTATGTGCCTTTAAAGATTCCATXXXXXXXXXXATGCAATGAAGGATATAAAGTGAGAAATCGTATCTTAAATATCGCTTTTTTAGTATCGATATGATGTTAAGTGAGATAAGCAGACGGAGAGAAAAGACAA
TTTGTTCACACAGGGACTTCCACGTGTAGATCTGGCGATTCCTTGCAGCGTCCCTCGTTTTCTGAAGTTCTTATGTTGTATGTGCCTTTAAAGATTCCATXXXXXXXXXXATGCAATGAAGGATATAAAGTGAGAAATCGTATCTTAAATATCGTTTTTTTAGTATCGATATGATGTTAAGTGAGATAAGCAGACGGAGAGAAAAGACAA
38[A/G] 155[C/T]
>Marker4119
GTTTAACTCTTGCATAAGGGTGGGAGGAAGAAGAAACCCCATGTGTAGCGAGGCCACAGGAGGAGGGGAGTTATGCAGTTAGCAAGATCAAGAGCAGTTAXXXXXXXXXXCAGTCAGAGGAGGGGAATTCATGAGACGAAAAGAATTTTATTCCACCCTATCTAATAGAACTGTGTGAGCGGAACACCCCATCCCTCCAAACATGAGAAG
GTTTAACTCTTGCATAAGGGTGGGAGGAAGAAGAAACCCCATGTGCAGCGAGGCCACAGGAGGAGGGGAGTTATGCAGTTAGCAAGATCAAGAGCAGTTAXXXXXXXXXXCAGTCAGAGGAGGGGAGTTCATGAGACGAAAAGAATTTTATTCCACCCTATCTAATAGAACTGTGTGAGCGGAACACCCCATCCCTCCAAACATGAGAAA
46[T/C] 127[A/G] 210[G/A]
>Marker10018
CGTCTGTTATAAGCAGTCCCATTCTCTTCAAACATTCAGTATTGCTAAAGCTGTCCATTTGTTTCTAGAAAATATAAAACAACCTGTGATTATACAAGTGXXXXXXXXXXAATTGGAATAGATAAAGTAGATTTTGGTCAAGAGTAAAAGTTTTGTGGCGTGAGAATAAGATGTCTTCAAGTGTCTCCTTTCTGCCCATGGCCAGCCTTT
CGTCTGTTATAAGCAGTCCCATTCTCTTCAAACATTCAGTATTGCTAAAGCTGTCCATTTGTTTCTAGAAAATATACAACAACCTGTGATTATACAAGTGXXXXXXXXXXAATTGGAATAGATAAAGTAGATTTTGTTCAAGAGTAAAAGTTTTGTGGCGTGAGAATAAGATGTCTTCAAGTGTCTCCTTTCTGCCCATGGCCAGCCTTT
CGTCTGTTATAAGCAGTCCCATTCTCTTCAAACATTCAGTATTGCTAAAGCTGTCCATTTGTTTCTAGAAAATATACAACAACCTGTGATTATACAAGTGXXXXXXXXXXAATTGGAATAGATAAAGTAGATTTTGGTCAAGAGTAAAAGTTTTGTGGCGTGAGAATAAGATGTCTTCAAGTGTCTCCTTTCTGCCCATGGCCAGCCTTT
77[A/C] 137[G/T]
>Marker2199
GCTATTGCCTGGCTCTGATCGCGCTGCTTATAACTACTGGACTCGTTTTCTTTATCTTGATTATGTGGCGAGGATCTAATTGCGCTCAATGCTTCGTGTTXXXXXXXXXXTTTTGATGCAGAATGTTCGTCTTTTAATTGGTATCGTCGCGTTAGTTGTATTTGTCTGAGTTATTTTTCTTTTGCTTATTTTAGGTTGAGTTGTATTTAT
GCTATTGCCTGGCTCTGATCGCGCTGCTTATAACTACTGGACTCGTTTTCTTTATCTTGATTATGTGGCGAGGATCTAATTGCGCTCAATGCTTCGTGTTXXXXXXXXXXATTTGATGCAGAATGTTCGTCTTTTAATTGGTATCGTCGCGTTAGTTGTATTTGTCTGAGTTATTTTTCTTTTGCTTATTTTAGGTTGAGTTGTATTTAT
GCTATTGCCTGGCTCTGATCGCGCTGCTTATAACTACTGGACTCGTTTTTTTTATCTTGATTATGTGGCGAGGATCTAATTGCGCTGAATGCTTCGTGTTXXXXXXXXXXATTTGATGCAGAATGTTCGTCTTTTAATTGGTATCGTCGCGTTAGTTGTATTTGTCTGAGTTATTTTTCTTTTGCTTATTTTAGGTTGAGTTGTATTTAT
GCTATTGCCTGGCTCTGATCGCGCTGTTTATAACTACTGGACTCGTTTTCTTTATCTTGGTTATGTGGCGAGGATCTAATTGCGCTCAATGCTTCGTGTTXXXXXXXXXXATTTGATGCAGAATGTTCGTCTTTTAATTGGTATCGTCGCGTTAGTTGTATTTGTCTGAGTTATTTTTCTTTTGCTTATTTTAGGTTGAGTTGTATTTAT
27[C/T] 50[C/T] 60[A/G] 87[C/G] 111[T/A]
>Marker5503
CCTCCCCATCTTCCCTCACCCATGACGTCACCACATCAACCTGCAAAGAGAGAACAATGAAGATTAGAAAACGATGAAGCAAAGGAACAGGAAAGAAAATXXXXXXXXXX--CTTAAGTGAAGTGATGAAGCGAAGATATTACTCTTCCCTCACGCGTAACTCTGAATTGCCACACCTCAGACCCCCGTGCACTGCTTAACTAATGAAGAAA
CCTCCCCATCTTCCCTCACCCATGACGTCACCACATCAACCTGCAAAGAGAGAACAATGAAGATTAGAAAACGATGAAGCAAAGGAACAGGAAAGAAAATXXXXXXXXXX--CTTAAGTGAAGTGATGAAGCGAAGATATTACTCTTCCCTCACGCGTAACTCTGAATTGCCACACCTCTGACCCCCGTGCACTGCTTAACTAATGAAGAAA
CCTCCCCATCTTCCCTCACCCATGACGTCACCACATCAACCTGCAAAGAGAGAACAATGAAGATTAGAAAACGATGAAGCAAAGGAACAGGAAAGAAAATXXXXXXXXXXAACTT--GTGAAGTGATGAAGCGAAGATATTACTCTTCCCTCACGCGTAACTCTGAATTGCCACACCTCTGACCCCCGTGCACTGCTTAACTAATGAAGAAA
180[A/T]
>Marker3413
CACACTGTGCTAATTGTATCATTATCATCACAGTTTAATATTACAGTTTGATACATTTTTATTCGATTTTTTCTTCAATATAAGTAGCGAATGGTCTCGTXXXXXXXXXXATGGTC-TC-CCTTC-ATCGACTAATTCCACGTCCTTTAATGCGAAG--TATATATATAACAAAAAATATATATATGAATAAGATAAAATATGAAAGAAAAATAA
CACACTGTGCTAATTGTATCATTATCATCACAGTTTAATATTACAGTTTGATACATTTTTATTCGATTTTTTCTTCAATATAAGTAGCGAATGGTCTCGTXXXXXXXXXX-CCTTCATCGACTTCTAT-GA-TAATTCCACGTCCTTTAATGCGAGG--TATATATATAACAAAAAATATATATATGAATAAGATAAAATATGAAAGAAAAATAA
CACACTGTGCTAATTGTATCATTATCATCACAGTTTAATATTACAGTTTGATACATTTTTATTCGATTTTTTCTTCAATATAAGTAGCGAATGGTCTCGTXXXXXXXXXXTTCATC--G-ACTTCTAT-GA-TAATTCCACGTCCTTTAATGCGAGGTATATATATATAACAAAAAATATATATATGAATAAAATAAAATATGAAAGAAAAATAA
112[T/C]113[G/C]114[G/T/A]119[C/G]121[C/A] 156[A/G] 193[G/A]
>Marker4071
TCTTTGAGAAAAAAAAATGATAAAGGATTAAAAAAGAAATCAATCTATTTTCAGATGCAACGTCCAATATCTTCTCCACTACAACATGTCACTATTGCACXXXXXXXXXXCAGCATAATCCCTAAAAGAGTCAAAACACCTTAATTTCTGGTCATTCCTTCAGCTTCAATAATCACTCACTAAACAGCTCCAATCAGGCGTAATGTTCAT
TCTTTGAGAAAAAAAAATGATAAAGGATTAAAAAAGAAATCAATCTATTTTCAGATGCAACGTCCAATATCTTCTCCACTACAACATGTCACTATTGCATXXXXXXXXXXCAGCATAATCCCTAAAAGAGTCAAAACACCTTAATTTCTGGTCATTCCTTCAGCTTCAATAATCACTCACTAAACAGCTCCAATCAGGCGTAATGTTCAT
100[C/T]
>Marker2478
CGATTACACACGACGAAGGGGAGGGAGAACGATGATTAGGAAGAGAAGCCAAAGAAATTTAACATACCAAAAAATAATACGATCTAGAAAAATGAAAGAGXXXXXXXXXXCAGGACTGTGCAACATGAATCTCCCTTGATGGAAAGAAAATCGGTCTGAGTTTGCACGGAATCACTACAAGGGGAGGAGCTTAGACTAAATAAAAACACA
CGATTACACACGACGAAGGGGAGGGAGAACGATGATTAGGAAGAGAAGCCAAAGAAATTTAACATACCAAAAAATAATACGATCTAGAAAAATGGAAGAGXXXXXXXXXXCAGGACTGTGCAACATGAATCTCCCTTGATGGAAAGAAAATCGGTCTGAGTTTGCACGGAATCACTACAAGGGGAGGAGCTTAGACTAAATAAAAACACA
CGATTACACACGACGAAGGGGAGGGAGAACGATGATTAGGAAGAGAAGCCAAAGAAATTCAACATACCAAAAAATAATACGATCTAGAAAAATGGAAGAGXXXXXXXXXXCAGGACTGTGCAACATGAATCTCCCTTGATGGAAAGAAAATCGGTCTGAGTTTGCACGGAATCACTACAAGGGGAGGAGCTTAGACTAAATAAAAACACA
60[T/C] 95[A/G]
>Marker5800
TATATTTTCTTCTGAAATTATGTGACTTAAGAATCAGCAGACCTCAATGCACTTGCCTCCTCTGCTCAAGCTCCTCCTCCTATTATCCACTTTTACTGCCXXXXXXXXXXTTACGCATACATTAAGCTCTTAAGTCTATCTTGAGATTTGAGAAAATATGAAATTCAGCCAGCTCCACATGCAGCACTCACCTTCTGAACAAGCAATAAG
TATATTTTCTTCTGAAATTATGTGACTTAAGAATCAGCAGACCTCAATGCACTTGCCTCCTGTGCTCAAGCTCCTCCTCCTATTATCCACTTTTACTGCTXXXXXXXXXXTTACGCATACATTAAGCTCTTAAGTCTATCTTGAGATTTGAGAAAATATGAAATTCAGCCAGCTCCACATGCAGCACTCACCTTCTGAACAAGCAATAAG
TATATTTTCTTCTGAAATTATGTGACTTAAGAATCAGCAGACCTCAATGCACTTGCCTCCTCTGCTCAAGCTCCTCCTCCTATTATCCACTTTTACTGCTXXXXXXXXXXTTACGCATACATTAAGCTCTTAAGTCTATCTTGAGATTTGAGAAAATATGAAATTCAGCCAGCTCCACATGCAGCACTCACCTTCTGAACAAGCAATAAG
62[C/G] 100[C/T]
>Marker7882
ACTAATTTTAAGACAAGACCATTTAATTTTGAGGGAATATGGTATATTTCTTTTATTACACTAGTCTACGCTCTTTTCAAGGTCTAACGTATATTATCTGXXXXXXXXXXTATTTCAATCTATTTGTTGGTGAAAAAACACATAATAACAAATATTGGACTGAGTTATTCACAGAAAGTCTATAAGATATTTCAAATAGGTTGTAAGAAG
ACTAATTTTAAGACAAGACCATTTAATTTTGAGGGAATATGGTATATTTCTTTTATTACACTAGTCTACGCTCTTTTCAAGGTCTGACGTATATTATCTGXXXXXXXXXXTATTTCAATCTATTTGTTGGTGAAAAAACACATAATAACAAATATTGGACTGAGTTATTCACAGAAAGTCTATAAGATATTTCAAATAGGTTGTAAGAAG
86[A/G]
>Marker1765
TAGGTTAGGTTAGGTATTAGTATATGGACGTTGTGTGGGAAAGGAGAGGGAGGTCAGCAGTATAGGGTTGGCATGTTGAACTAGTGGTGTTTAAAATGTTXXXXXXXXXXGGAGGAGAGGGAGGTTAAAAGTAAGGTTGGCATGTTGAGCTAGCGGTGTGGTGAATGTCCAGGCTCCAGTGTATAGATGGCGCCTCGTATCCGTTATGGA
TAGGTTAGGTTAGGTATTAGTATATGGACGTTGTGTGGGAAAGGAGTGGGAGGTCAGCAGTATAGGGTTGGCATGTTGAACTAGTGGTGTTTAAAATGTTXXXXXXXXXXGGAGGAGAGGGAGGTTAAAAGTAAGGTTGGCATGTTGAGCTAGCGGTGTGGTGAATGTCCAGGCTCCAGTGTATAGATGGCGCCTCGTATCCGTTATGGA
TAGGTTAGGTTAGGTATTAGTATATGGACGTTGTGTGGGAAAGGAGAGGGAGGTCAGCAGTATAGGGTTGGCATGTTGAACTAGTGGTGTTTAAAATGTTXXXXXXXXXXGGAGGAGAGGGAGGTTAAAAGTAAGGTTGGCATGTTGAGCTAGCGGTGTGGTGAATGTCCAGGCTCCAGTGTATAGATGGCGCCTGGTATCCGTTATGGA
47[A/T] 196[C/G]
>Marker4915
ATGACACGTTTTTACATTCATTCTTCTTACTATCTGGTGATTTTAAACAGCTTCAGAAACTTATGTGGGGATTAAAATAGTGAAGACTGTGGCCATTAATXXXXXXXXXXGTGTCCCAGTATTAAAGAGAAGTTAAGATATAGGAACATGGATATACATAAGCAGGCAGGGAGTTCCAGAGTTTACCAGTGAAAGGAATGAATGATTGAG
ATGACACGTTTTTACATTCATTCTTCTTACTATATGGTGATTTTAAACAGCTTCAGAAACTTATGTGGGGATTAAAATAGTGAAGACTGTGGCCATTAATXXXXXXXXXXGTGTCCCAGTATCAAAGAGAAGTTAAGATATAGGAACATGGATATACATAAGCAGGCAGGGAGTTCCAGAGTTTACCAGTGAAAGGAATGAATGATTGAG
34[C/A] 123[T/C]
>Marker3927
CTTGCATTAGCGAGCTGGACAGAATAAGGATGAGAGGAAAAAAAAGAACCTTGTGCAGCGAAGCCACAGGAGGATGGGAGGCATACCGTTAGCAAGATCAXXXXXXXXXXAGTTCATGAGACGAAAAACCTTTGATTCCATCTCATCTAAGAAATGATTCCATCTCATCTAAGAAAACCGTGTGAGAGGAATCTTCCCAAACATGCGAAG
CTTGCATTAGCGAGCTGGACAGAATAAGGATGAGAGGAAAAAAAAGAACCTTGTGCAGCGAAGCCGCAGGAGGATGGGAGGCATACCGTTAGCAAGATCAXXXXXXXXXXAGTTCATGAGACGAAAAACCTTTGATTCCATCTCATCTAAGAAATGATTCCATCTCATCTAAGAAAACCGTGTGAGAGGAATCTTCCCAAACATGCGAAG
CTTGCATTAGCGAGCTGGACAGAATAAGGATGAGAGGAAGAAAAAGAACCTTGTGCAGCGAAGCCGCAGGAGGATGGGAGGCATACCGTTAGCAAGATCAXXXXXXXXXXAGTTCATGAGACGAAAAACCTTTGATTCCATCTCATCTAAGAAATGATTCCATCTCATCTAAGAAAACCGTGTGAGAGGAATCTTCCCAAACATGCGAAG
40[A/G] 66[A/G]
>Marker10732
TATCATATAAATAAATATATTTGAATATACGTATTTTCACTGTTAAACTCTGAATTATTAAGAAGTTATAAAAGTAAATCACCAAATAATCGTTATATAAXXXXXXXXXXCGGCATGGACAAATGAATAAATAAATAAGTAAATTAATCAATTAACCAATTAGTGCCCAATCGTAGATGCCGTTTAAATTTCTTTCTTTTTATAAAATTT
TATCATATAAATAAATATATTTGAATATACGTATTTTCACTGTTAAACTCTGAATTATTAAGAAGTTGTAAAAGTAAATCACCAAATAATCGTTATATAAXXXXXXXXXXCGGCATGGACAAATGAATAAATAAATAAGTAAATTAATCAATTAGCCAATTAGTGCCCAATCGTAGATGCCGTTTAAATTTCTTTCTTTTTATAAAATTT
TATCATATAAATAAATATATTTAAATATACGTATTTTCACTGTTAAACTCTGAATTATTAAGAAGTTATAAAAGTAAATCACCAAATAATCGTTATATAAXXXXXXXXXXCGGCATGGACAAATGAATAAATAAATAAGTAAATTAATCAATTAACCAATTAGTGCCCAATCGTAGATGCCGTTTAAATTTCTTTCTTTTTATAAAATTT
TATCATATAAATAAATATATTTGAATATACGTATTTTCACTGTTAAACTCTGAATTATTAAGAAGTTGTAAAAGTAAATCACCAAATAATCGTTATATAAXXXXXXXXXXTGGCATGGACAAATGAATAAATAAATAAGTAAATTAATCAATTAGCCAATTAGTGCCCAATCGTAGATGCCGTTTAAATTTCTTTCTTTTTATAAAATTT
23[G/A] 68[A/G] 111[C/T] 155[A/G]
>Marker2520
ACCATTAACATGATACTGATGTAAGTGGAAAGAAGCGACACGAAGGCTAATAACAATTCCGGTGGTAGATATTAAAATAGTTTAGTGATGGAAGCAGTGAXXXXXXXXXXTAGTAGTAGTAGTAGTAGTAGTAGTAGTAGTAGTAGTAGTAGTAGTAGTAGTAGTAGTGCTGGGGGTAGCGGTATCAGTAACAGCAACAGTAACAGAAGT
ACCATTAACATGATACTGATGTAAGTGGAAAGAAGCGACACGAAGGCTAATAACAATTCCGGTGGTAGATATTAAAATAGTCTAGTGATGGAAGCAGTGAXXXXXXXXXXTAGTAGTAGTAGTAGTAGTAGTAGTAGTAGTAGTAGTAGTGGTAGTAGTAGTAGTAGTGCTGGGGGTAGCGGTATCAGTAACAGCAACAGTAACAGAAGT
ACCATTAACATGATACTGATGTAAGTGGAAAGAAGCGACACGAAGGCTAATAACAATTCCGGTGGTAGATATTAAAATAGTTTAGTGATGGAAGCAGTGAXXXXXXXXXXTAGTAGTAGTAGTAGTAATAGTAGTAGTAGTAGTAGTAGTGGTAGTAGTAGTAGTAGTGCTGGGGGTAGCGGTATCAGTAACAGCAACAGTAACAGAAGT
ACCATTAACATGATACTGATGTAAGTGGAAAGAAGCGACACGAAGGCTAATAACAATTCCGGTGGTAGATATTAAAATAGTCTAGTGATGGAAGCAGTGAXXXXXXXXXXTAGTAGTAGTAGTAGTAGTAGTAGTAGTAGTAGTAGTAGTAGTAGTAGTAGTAGTAGTGCTGGGGGTAGCGGTATCAGTAACAGCAACAGTAACAGAAGT
82[T/C] 128[G/A] 151[A/G]
>Marker9027
CATATTTAAGAAAGAAGATAAAACCCTAGCCTCTAATTTTAGATCTGTTTGCTTAATCTCAGTTGTAGGTAAATTAATGAAGTCAACATTAGGTGAAGAAXXXXXXXXXXTTGTGCCTTACTAAATTGTTGAGATTTTATAGTGAAGTTTATGAAGCAGCAGATAATGGTGATAGTTATCACATCCTATACCTAAATTTTAGTAAAGTAA
CATATTTAAGAAAGAAGATAAAACCCTAGCCTCTAATTTTAGATCTGTTTGCTTAATCTCAGTTGTAGGTAAATTAATGAAGTCAACATTAGGTGAAGAAXXXXXXXXXXTTGTGCCTTACTAAATTGTTGAGATTTTATAGTGAAGTTTATGAAGCAGCAGATAATGGTGATAGTTGTCACATCCTATACCTAAATTTTAGTAAAGTAA
178[A/G]
>Marker8747
TCTTCTCCTCCTTGTTATTGTTGTTTTATTTCTGTGTTCTCTATAGTTTTCTACTCCTTTTTAAAGTCCTCTTGTTCTTCTTTCGTTTTCCTCTTTCCTTXXXXXXXXXXCTCCTGCTGACAACTTCCCCGAATCTTGCTTGAATAATAAACTTCTCGCATAGTCAGGGTGTAAAGTGGCTATGACAAGCCACACATCTTGACAACCATT
TCTTCTCCTCCTTGTTATTGTTGTTTTATTTTTGTGTTCTCTATAGTTTTCTACTCCTTTTTAAAGTCCTCTTGTTCTTCTTTCGTTTTCCTCTTTCCTTXXXXXXXXXXCTCCTGCTGACAACTTCCCCGAATCTTGCTTGAATAATAAACTTCTCGCATAGTCAGGGTGTAAAGTGGCTATGACAAGCCACACATCTTGACAACCATT
TCTTCTCCTCCTTGTTATTGTTGTTTTATTTCTGTGTTCTCTATAGTTTTCTACTCCTTTTTAAAGTCCTCTTGTTCTTCTTTCGTTTTCCTCTTTCCTTXXXXXXXXXXCTCCTGCTGACAACTTCCCCGAATCTTGCTTGAATAATAAACTTCTCGCATAGTCAGGGTGTAAAGTGGCTATGATAAGCCACACATCTTGACAACCATT
32[C/T] 186[C/T]
>Marker2631
AGCTCGTGTTCCTGTGAAGTAGTTTGAGTAAAAAAAATAATAATAATAATAGACGTGAATAGTTTAAAAGATTGAAAATTGAGTTAATGTAGAACTAATTXXXXXXXXXXGTATTCTTTAGGGAGATAGAAAAATATTATTCAAAGAAGGGGAAGCAAAGTGGAAGTGAAGGCGACCAGCGGAGATGCGGAGCATCGAGGACCAAGAAAG
AGCTCGTGTTCCTGTGAAGTAGTTTGAGTAAAAAAAATAATAATAATAATAGACGTGAATAGTTTAAAAGATTGAAAATTGAGTTAATGTAGAACTAATTXXXXXXXXXXGTATTCTTTAGGGAGATAGAAAAATATTATCCAAAGAAGGGGAAGCAAAGTGGAAGTGAAGGCGACCAGCGGAGATGCGGAGCATCGAGGACCAAGAAAG
141[T/C]
>Marker9685
TTTCTCACTTCACTTACATTTTCAACAAAACCAACAAATATACAC-TCACTGGACGCAAAAATTAGGAGAATTCCAGGAGGTGACATAAATCTAAGTAATAXXXXXXXXXXTTACCACGGAAACGCTTCAAAGTGGTGCAAATTTCAGAGCACTTGTTTGTAATCTTGCGTGACAACCTTGGCTGTATCACGCTGCTTTGTTTGCACTCTT
TTTCTCACTTCACTTACATTTTCAACAAAACCAACAAATATACAC-TCACTGGACGCAAAAATTAGGAGAATTCCAGGGGGTGACATAAATCTAAGTAATAXXXXXXXXXXTTACCACGGAAACGCTTCAAAGTGGTGCAAATTTCAGAGCACTTGTTTGTAATCTTGCGTGACAACCTTGGCTGTATCACGCTGCTTTGTTTGCACTCTT
TTTCTCACTTCACTTACATTTTCAACAAAACCAACAAATATACACTTCACTGGACGCAAAAATTAGGAGAATTCCAGGGGGTGACATAAATCTAAGTAAT-XXXXXXXXXXTTACCACGGAAACGCTTCAAAGTGGTGCAAATTTCAGAGCACTTGTTTGTAATCTTGCGTGACAACCTTGGCTGTATCACGCTGCTTTGTTTGCACTCTT
TTTCTCACTTCACTTACATTTTCAACAAAACCAACAAATATACAC-TCACTGGACGCAAAAATTAGGAGAATTCCGGGGGGTGACATAAATCTAAGTAATAXXXXXXXXXXTTACCACGGAAACGCTTCAAAGTGGTGCAAATTTCAGAGCACTTGTTTGTAATCTTGCGTGACAACCTTGGCTGTATCACGCTGCTTTGTTTGCACTCTT
76[A/G]79[A/G]
>Marker5239
CTCTTCTTTGATATAATTACCTTTCTTCTCCCCTTTTCTCTTACTTTTTCCTCCTCTTTCTTCTCCACAATAACAAGAAACTCTGTCCATATTGCACAACXXXXXXXXXXGGAAGGGAAGATGTCTGAGAGATGTTAAAAAATTTAGTTTCCTGCAAAGATGTGTTGAGACTTGGAACAGTTTGAGTGAGGAAGTGATGTCAGCAAAGAG
CTCTTCTTTGATATAATTACCTTTCTTCTCCCCTTTTCTCTTACTTTTTCCTCCTCTTTCTTCTCCACAATAACAAGAAACTCTGTCCATATTGCACAACXXXXXXXXXXGGAAGGGAAGATGTCTGACAGATGTTAAAAAATTTAGTTTCCTGCAAAGATGTGTTGAGACTTGGAACAGTTTGAGTGAGGAAGTGATGTCAGCAAAGAG
129[G/C]
>Marker5154
TGTATCTCAGTGACTTCCAGCAACTTTTGATCAGTCCTGTCACTTTTTAGGCTCATGTTCTTCAATGCTTGGCTCTCTCATCAAGACTGTTCTCAAAGG-C-XXXXXXXXXXCATTGAAAGCTTTGATACCTTCCACTACAGCCTGTTGAAATAGTCTGAGGCGCTGAGATTTTCAAGAACACCCCTTAGCAATTCTCAACCCCAAATAAGA
TGTATCTCAGTGACTTCCAGCAACTTTTGATCAGTCCTGTCACTTTTTAGGCTCATGTTCTTCAATGCTTGGCTCTCTCATCAAGAC--TTCTCAAAGGCCAXXXXXXXXXXCATTGAAAGCTTTGATACCTTCCACTACAGCCTGTTGAAATAGTCTGAGGCGCTGAGATTTTCAAGAACACCCCTTAGCAATTCTCAACCCCAAATAAGA
>Marker2684
CATCCCCATACAACTTGTAATCCACTCCTTTGTCATCTTCATGCACCTCTTCCTCCATTTGCTTCCATTTTCATTCCAAAGATATACCTCTCTCACTTTTXXXXXXXXXXCCACTTTGCAATACCAACTCAGACCATCAACTGTATTTCATTGCACTTATACAGTAATACTCCGCTTAACGAACATTCGTCTAACGAATTTCTGTTTTAA
CATCCCCATACAACTTGTAATCCACTCCTTTGTCATCTTCATGCACCTCTTCCTCCATTTGCTTCCATTTTCATTCCAAAGATATACCTCTCTCACTTTTXXXXXXXXXXCCACTTTGCAATACCAACTCAGACCATCAACTGTATTTCATTGCACTTATACAGTAATACTCAGCTTAACGAACGTTCGTCTAACGAATTTCTGTTTTAA
173[C/A] 185[A/G]
>Marker4634
TCCTACATCTGCTCTCTTTTCCATGTTCCTTTTTACAATCATATTCATTTTGTTCAATTCATGTTAGTCAGTATATGCAATTTTCAACATACATATGAGGXXXXXXXXXXTACTAGATAATTTGCCTTTTCATTACAGTGAAATTGCACCCATCCATAATTTTGTTTTACATTTTTAGTTATAATAGTGTCTCTTTTTGATAATAAAGAA
TCCTACATCTGCTCTCTTTTCCATGTTCCTTTTTACAATCATATTCATTTTGTTCAATTCATGTTAGTCAGTATATGCAATTTTCAACATACATATGAGGXXXXXXXXXXTACTAAATAATTTGCCTTTTCATTACAGTGAAATTGCACCCATCCATAATTTTGTTTTACATTTTTAGTTATAATAGTGTCTCTTTTTGATAATAAAGAA
116[G/A]
>Marker2394
GTGTTTGGTGTCAGATTTGTGGGCAGGATTGGTGTGCGCGCGACCTTCATAACTTGTGTTGTATAGATATTGCATGGAACTGCAATTGCTCATTATGAAAXXXXXXXXXXCCACCCTTTTAGACTAACTGGAGAGCATTACCCGATCTCCACAACCATAACGGGAACACTGACTTCATGACTTGTTTTGGAAGAAAAACAGACAGATAGC
GTGTTTGGTGTCAGATTTGTGGGCAGGATTGGTGTGCGCGCGACCTTCATAACTTGTGTTGTATAGATATTGCATGGAACTGCAATTGCTCATTATGAAAXXXXXXXXXXCCACCCTTTTAGACTAACTGGAGAGCATCACGCGATCTCCACAACCATAACGGGAACACTGACTTCATGACTTGTTTTGGAAGAAAAACAGACAGATAGC
139[T/C]142[C/G]
>Marker2218
ATTCTAGTAAAAATATAGAACAATAAAAAAAAAAATGAAACAGGCAAAAAAGAACAGGAATGTAGAGGGGCAAACACTGCTAGCGTCATGATCACGAGA---TXXXXXXXXXXGCTTGGGAAGATAAGCACAAAATGCAAATCCTCAACTAATTATTTAGTTTGGCAAAAAGACGTTGGATCTGAACACAATCCGAAAAAGCATTACTACAAA
ATTCTAGTAAAAATATAGAACAAT---AAAAAAAATGAAACAGGCAAAAAAGAACAGGAATGTAGAGGGGCAAACACTGCTAGCGTCATGATCACGAGATGGTXXXXXXXXXXGCTTGGGAAGATAAGCACAAAATGCAAATCCTCAACTAATTATTTAGTTTGGCAAAAAGACGTTGGATCTGAACACAATCCGAAAAAGCATTACTACAAA
>Marker1616
TCCCCTAATGCTGTCATGGACGTGAGTTGTGAGTGTGCTATCAGACTCTCCAGATGGTTCGCAAAAAGAGGGTGGACGTGCATCACAACGCCTAATCTGCXXXXXXXXXXCACGCCAGCCCCGCAGCCTTGCCGCTGAGGCCCGGGCAGGACATGCGGCGAGGCTCAGGACTGTGACTTCGGTGGAGGAGAGAAGAGTCAGTTTATTGTT
TCCTCTAATGCTGTCATGGACGTGAGTTGTGAGTGTGCTATCAGACTCTCCAGATGGTTCGCAAAAAGAGGGTGGACGTGCATCACAACGCCTAATCTGCXXXXXXXXXXCACGCCAGCCCCGCAGCCTTGCCGCTGAGGCCCGGGCAGGACATGCGGCGAGGCTCAGGACTGTGACTTCGGTGGAAGAGAGAAGAGTCAGTTTATTGTT
4[C/T] 187[G/A]
>Marker5739
AATTACTTTCACTTATCTATCACGCAGAGTTAGCCTTGCTTAGATGCTCAGAGGAGTCAAAACCAATGAGTATGACAAGACGTTATTACACACAGTGGCGXXXXXXXXXXCTTTGAAGCTATGCCAAGTTACCTACATGTCACCATGATACTCAGGTTCTAGGTTGTTTATCCAAAAATGCACTTGAGTGGTGATATGGGCCTTAATATG
AATTACTTTCACTTATCTATCACGCAGAGTTAGCCTTGCTTAGATGCTCAGAGGAGTCAAAACCAATGAGTATGACAAGACGTTATTACACACAGTGGCGXXXXXXXXXXCTTTGAAGCTATGCCAAGTTACCTACATGTCACCATAATACTCATGTTCTAGGTTGTTTATCCAAAAATGCACTTGAGTGGTGATATGGGCCTTAATATG
147[G/A]155[G/T]
>Marker12164
ATAATTATTTATAAGTTGTTTACGTTAATGAAGCTACATTTTTTTTGTCTGAGGGAGACTGGTTTCAATGTGATGTAAATACTCAAAAGAAGGAACTTGTXXXXXXXXXXAAATGATAGAAGAGCATGGAAATAATGACTTGCATGCATTCCTCATAATCTTCTAAATGGTGTGATAATGAAAAGAATAAAAGTTGTATACAAACATGTA
ATAATTATTTATAAGTTGTTTACGTTAATGAAGCTACATTTTTTTTGTCTGAGGGAGACTGGTCTCAATGTGATGTAAATACTCAAAAGAAGGAACTTGTXXXXXXXXXXAAATGATAGAAGAGCATGGAAATAATGACTTGCATGCATTCCTCATAATCTTCTAAATGGTGTGATAATGAAAAGAATAAAAGTTGTATACAAACATGTA
64[T/C]
>Marker2049
AACACAAGGCTTTCCACTGCAACACCTCCCAACTTCT-T-TCAAAAGGAAGTAAACAGTCAGGGACACCGCAGAAAGAGGCAGGGATCAGTCACCTTTAGGAXXXXXXXXXXAGATGATGGCAGTGCAAGTCTCTGAGGCTCACACAATTGACCCAAATTATGTCAACAGAAGGCATGCACACGGTTACAAGTATATCGTGTCTCAAAGTGT
AACACAAGGCTTTCCACTGCAACACCTCCCAACTTCTCTCTCAAAAGGAAGTAAACAGTCAGGGACACCGCAGAAAGAGGCAGGGGTCAGTCACCTTTA-G-XXXXXXXXXXAGATGATGGCAGTGCAAGTCTCTGAGGCTCACACAATTGACCCAAATTATGTCAACAGAAGGCATGCACACGGTTACAAGTATATCGTGTCTCAAAGTGT
AACACAAGGCTTTCCACTGCAACACCTCCCAACTTCT-T-TCAAAAGGAAGTAAACAGTCAGGGACACCGCAGAAAGAGGCAGGGGTCAGTCACCTTTAGGAXXXXXXXXXXAGATGATGGCAGTGCAAGTCTCTGAGGCTCACACAATTGACCCAAATTATGTCAACAGAAGGCATGCACACGGTTACAAGTATATCGTGTCTCATAGTGT
86[A/G] 207[A/T]
>Marker4211
ACTATAAATAGAATTGCCTGTGCCACTAATAGCTGCAATCTTAACAGCGTTACCAATACTCTTCAAGTTATCTACAGGCGCTGTAAGCCAGGACATTTAAXXXXXXXXXXGTAGTCCACTAGGTGTATCTGGTGCCATCTGACAGCCACAGTATCAAGTTGTGAGATTCCACCATGGGATTGGGTATGATTAGGATGTAGTATGTATGAT
ACTATAAATAGAATTGCCTGTGCCACTAATAGGTGCAATCTTAACAGCGTTACCAATACTCTTCAAGTTATCTACAGGCGCTGTAAGCCAGGACATTTAAXXXXXXXXXXGTAGTCCACTAGGTGTATCTGGTGCCATCTGACAGCCACAGTATCAAGTTGTGAGATTCCACCATGGGATTGGGTATGATTAGGATGTAGTATGTATGAT
33[C/G]
>Marker6629
TTCTCTTTCCCTAAGCGTCTATCCCACAACTGTTCGGCTTCTTGCGTGGCTGAGGCGCGGCCTGATGTAGTAAGACAATATTAAGGAAGGTATTTTGAAGXXXXXXXXXXCTTGCTACGCTGCACACAAGATCCTTTTGGAGATCATAAAGCTCTGTAACCCTCCATCCTCAACGATAATAACTTTACTGTAAATCTATGCCTTTGTAAT
TTCTCTTTCCCTAAGCGTCTATCCCACAACTGTTCGGCTTCTTGCGTGGCTGAGGCGCGGCCTGATGTAGTAAGACAATATTAAGGAAGGTATTTTGAAGXXXXXXXXXXCTTGCTACGCTGCACACAAGATCCTTTAGGAGATCATAAAGCTCTGTAACCCTCCATCCTCAACGATAACAACTTTACTGTAAATCTATGCCTTTGTAAT
138[T/A] 180[T/C]
>Marker2530
AATAATGCCAAATCTTCTTTTCTTGATCCTCTGCAGACATATATCAACTCTGTATACTCACAGCAACAAACCATTTCCTACAACCCTAGAAGACGCAAACXXXXXXXXXXGAAATAAAGGAAACGAGTCAGCAGTAATGCCGCTTCCGTGACGTCCAACACGGCGGTGGTCACGGGAATGTGTCTGTGGGTCACCGGAAACCAGCAGTGT
AATAATGCCAAATCTTCTTTTCTTGATCCTCTGCAGACATATATCAACTCTGTATACTCACAGCAACAAACCATTTCCTACAACCCTAGAAGACGCAAACXXXXXXXXXXGAAATAAAGGAAACGAGTCAGCAGTAATGCCGCTTCCGTGACGTCCAACACGGCGGTGGTCACGGGAATGTGTCTGTGGGTCACCGGAAACCAGCAGTAT
209[G/A]
>Marker2416
CGCATCTTTAATTTTCTCCTTAGCGGACCGAGACAAATGCATCAGGGTAAAAACACATAGTATAATGCAAATACAAGCTTACCTCGTCTGCAACAACCACXXXXXXXXXXTCTCCTTAGCGGACTGAGACAAATGCATCAGGGTAATGTATAATGTAGGCGCGTTAGTCACCCCGGGGCCGCTGCTTCCGTGTCATTTAGCGGCAGGAAA
CGCATCTTTAATTTTCTCCTTAGCGGACCGAGACAAATGCATCAGGGTAAAAACACATAGTATAATGCAAATACAAGCTTACCTCGTCTGCAACAATCACXXXXXXXXXXTCTCCTTAGCGGACTGAGACAAATGCATCAGGGTAATGTATAATGTAGGCGCGTTAGTCACCCCGGGGCCGCTGCTTCCGTGTCATTTAGCGGCAGGAAA
97[C/T]
>Marker6089
ACTATATATAAAATTGCCTGTGCCACTAATGGGAGGAAGCTGAACAGCCCTTCCTATATATATTCTTCAAGTATACCTACAGGTGCTATAGGCCACAATAXXXXXXXXXXGACAAATTTCAAAAGACTAAGAAGTTACTTTGTAGTATTAGATAGAAGGAAACCATGGTAGGCAAGACAGTAAAAGAGAAGTATGGAATATTCCAAGATA
ACTATATATAAAATTGCCTGCACCACTAATGGGAGGAAGCTGAACAGCCCTTCCTATATATATTCTTCAAGTATACCTACAGGTGCTATAGGCCACAATAXXXXXXXXXXGACAAATTTCAAAAGACTAAGAAGTTACTTTGTAGTATTAGATAGAAGGAAACCATGGTAGGCAAGACAGTAAAAGAGAAGTATGGAATATTCCAAGATA
21[T/C]22[G/A]
>Marker2518
TATATTTTTCGCTTTGTCTGGCAGCGTCTATCAGTCTATCTATCGGCGAGCGCGCTGTGTCAGGGCCATCACTCAGCCTCCTGCCGCCCGCTAAACTCAGXXXXXXXXXXAGTCGAGAGGATAAAAGGGAAAATGGGGAAGGACAGACAGTCTC--TTGCTGAAATGTCCCTTGAGTTTCCAGTATGATTCCCTCACTCAGCTCCATTAAGG
TATATTTTTCGCTTTGTCTGGCAGCGTCTATCAGTCTATCTATCGGCGAGCGCGCTGTGTCAGGGCCATCACTCAGCCTCCTGCCGCCCGCTAAACTCAGXXXXXXXXXX--TCGAGAGGATAAAAGGGAAAATGGGGAAGGACAGACAGTCTCTTTTGCTGAAATGTCCCTTGAGTTTCCAGTATGATTCCCTCACTCAGCTCCATTAAGG
>Marker2815
TACATGCTGATGATGACGGTCCTTAATTCCTCCTCTACTGTTGCTTCTTGTTCTTCCTCCTCCTGACCCTGACAACTACATGGGCCACCTAACTGACTAAXXXXXXXXXXTCGGTGGTGATGGTGGTGGTGCTTCTCTTCTTCTGCTGCTGCTGATGGCGGTGGTCCTTTTCTGCTGCTGCACCTGTATGGGAGAGACAAGTAATGGATT
TACATGCTGATGATGACGGTCCTTAATTCCTCCTCTACTGTTGCTTCTTGTTCTTCCTCCTCCTGACCCTGACAACTACATGGGCCACCTAACTGACTAAXXXXXXXXXXTCGGTGGTGATGGTGGTGGTGCTTCTCTTCTTCTGCTGCTGCTGATGGCGGTGGTCCTCTTCTGCTGCTGCACCTGTATGGGAGAGACAAGTAATGGATT
169[T/C]
>Marker1527
CTACATTCGAATAACCTCTATCACTCGCTCACTCCCTCTCCCTCTATCCCCACCCGTCTATTTAATCCACTAATCATTCATAACCACCTGCATACACCTGXXXXXXXXXXCCCACTGATCGCCATGACGACAGCAAAACACCATTACCGCCGCAACAATGGTAAGGTTTGTGCCTCTGACGCAATTACCGTAAAGAGAAAATGAAATCAC
CTACATTCGAATAACCTCTATCACTCGCTCACTCCCTCTCCCTCTATCCCCACCCGTCTATTAAATCCACTAATCATTCATAACCACCTGCATACACCTGXXXXXXXXXXCCCACTGATCGCCATGACGACAGCAAAACACCATTACCGCCGCAACAATGGTAAGGTTTGTGCCTCTGACGCAATTACCGTAAAGAGAAAATGAAATCAC
63[T/A]
>Marker3977
TCGATTTCCTTATGAGCCTGGGGTGATCGACAAGCATGCTTAGAAGCATGCCCATCCAAGGCTGTGATGTCCAAAAAGGAACCACGATCCACCCCTTGACXXXXXXXXXXAACCCTCAAAAATACGAAAATTGAGTTAAAGGCGGGATCATGTTGTCGAAGGGTGTAAAAGTCGTATAAAATTGTCGGTCAAGTGAAATACGACCATATG
TCGATTTCCTTATGAGCCTGGGGTGATCGACAAGCATGCTTAGAAGCATGCCCATCCAAGGCTGTGATGTCCAAAAAGGAACCACGATCCACCCCTTGACXXXXXXXXXXAACCCTCAAAAATACGAAAATTGAGTTAAAGGCGGGATCATGTTGTCGAAGGGTGTAAAAGTCATATAAAATTGTCGGTCAAGTGAAATACGACCATATG
174[G/A]
>Marker6260
TAAACTTCAGCTCTGGGAACTTTTTTAGCCGATCTTTGGGTAAGTGAAGCACTCCTTGCTGGATCACCTCCTGCAGAATAAGTGAGAAGTTCAGGGGAGGXXXXXXXXXXAAACAGACAAAGATATGATATTTGGAGCCTTTTCTCTACATTTCTATTCCTACAATGACATGATAATTTAGTAAGGTTACCAATCTTTCATATGTAAATA
TAAACTTCAGCTCTGGGAACTTTTTTAGCCGATCTTTGGGTAAGTGAAGCACTCCTTGCTGGATCACCTCCTGCAGAATAAGTGAGAAGTTCAAGGGAGGXXXXXXXXXXAAACAGACAAAGATATGATATTTGGAGCCTTTTCTCTACATTTCTATTCCTACAATGACATGATAATTTAGTAAGGTTACCAATCTTTCATATGTAAATA
94[G/A]
>Marker3477
TGTTCACATTGCTTTAGATATGGCAAGCTTGCAGC------------------AGGACTGCATCTATATGGTGCCTGGGCCCACCAGGTAAAGCAATCACTCAATTCACTACATTTCTXXXXXXXXXXTTCACTCTGCTCCCGTAAGGTTACGCATCCAGCACTTAATACAATAGAAAACTGCATCCCCTTACCTTTGCCATTAAGAACTCCCGTAGCTATAGTTGTT
TGTTCACATTGCTTTAGATATGGCAAGCTTGCAGCAGGACAATAGTTTATAGCAGGACTGCATCTATATGGTGCCTGGGCCCACCAGGTAAAG--------CAA-----T-CA---C-XXXXXXXXXXTTCACTCTGCTCCCGTAAGGTTACGCATCCAGCACTTAATACAATAGAAAACTGCATCCCCTTACCTTTGCCATTAAGAACTCCCGTAGCTATAGTTGTT
>Marker7167
CTTGATTACCTTACAGAAACACACTTACACAAAAATATCCAAGATACAGAAATAAGACTACAATTATGAAATTTTCTGCACAGACAGGAGGGACAGAAGTXXXXXXXXXXGTCTCGTTTCATCAAGGCAGTAATTCTTGTGCCAGTTGTAGTAGACAGACCTCTAAACAAAATTCAGTGTCAGTTTGAGGACATCATAAGCAAGCTTCAC
CTTGATTACCTTACAGAAACACACTTACACAAAAATATCCAAGATACAGAAATAAGACTACAATTATGAAATTTTCTGCACAGACAGGAGGGACAGAAGTXXXXXXXXXXGTCTCGTTTCATCAAGGCAGTAATTCTTGTGCCAGATGTAGTAGACAGACCTCTAAACAAAATTCAGTGTCAGTTTGAGGACATCATAAGCAAGCTTCAC
146[T/A]
>Marker6099
CTTTAGAGGCGGATTCTTCTCACAAAGTTTTGATAGATAGGGTTAAATCAAAAGCTTTTCGTCTCATCAACTTCTCTTCTCTGACAGACTGTCTAGTGTAXXXXXXXXXXTTGTCAAGTGGTTAAAAGTTACCTACATGTCACCATGATAGCCAAGTTTTAAGTGGTTACACCAAAGATGCACTTGGGTGATGATATGGGCCCTAATATG
CTTTGGAGGCGGATTCTTCTCACAAAGTTTTGATAGATAGGGTTAAATCAAAAGCTTTTCGTCTCATCAACTTCTCTTCTCTGACAGACTGTCTAGTGTAXXXXXXXXXXTTGTCAAGTGGTTAAAAGTTACCTACATGTCACCATGATAGCCAAGTTTTAAGTGGTTACACCAAAGATGCACTTGGGTGATGATATGGGCCCTAATATG
5[A/G]
>Marker3167
TGATAGGATTCGAACATACACATGGATATCTGCCCGAGCCCACACTTACTACCTTATCCACTATGCCACCGCCTCCCTATAAAGTCGGTGCTTGATTAGGXXXXXXXXXX--GTGCCTCTTATATATGAATATCTATTAGATATGTGATCCACTATTAGTTTCTTAATGTTTATTATATGTTGCAGGATGTTGACTGGTTCCGAGAAAAGAT
TGATAGGATTCGAACATACACATGGATATCTGCCCGAGCCCACACTTACTACCTTATCCACTATGCCACCGCCTCCCTATAAAGTCGGTGCTTGATTAGGXXXXXXXXXXTTGTGCCTC--ATATATGAATATCTATTAGATATGTGATCCACTATTAGTTTCTTAATGTTTATTATATGTTGCAGGATGTTGACTGGTTCCGAGAAAAGAT
>Marker6332
ATTAACATATAACATGCTAAAGTAGCTAAGTTAGTTTACAATGAAAAAGATAAAAAGACATCACAACATCCACAAAATGACTTGTATTCTCCATAAACACXXXXXXXXXXTTCCTAAAGGTTAAAGACTCACAGGTATGCCTTGCTAATTGATCACACTAACTCAGTCACCTTAAGTGTATGGAACATTCACGGAAATAACTTAAATTGA
ATTAACATATAACATGCTAAAGTAGCAAAGTTAGTTTACAATGAAAAAGATAAAAAGACATCACAACATCCACAAAATGACTTGTATTCTCCATAAACACXXXXXXXXXXTTCCTAAAGGTTAAAGACTCACAGGTATGCCTTGTTAATTGATCACACTAACTCAGTCACCTTAAGTGTATGGAACATTCACGGAAATAACTTAAATTGG
27[T/A] 145[C/T] 210[A/G]
>Marker4800
ACAAAATGTTCGGTCTGTTCAATACATTCACAGTCAGATGATAGTGGTTATTGGGGCGTTGCTGTCTTGTCACAGAAACTTTTATCTTCATTAAAGGAAGXXXXXXXXXXGTGGAAAGCTTGATATAATTTTCTAATATTTTTCAGAAACCTCCAGAATGGTGCAGCTTCCTGGTGCTCCCCATCTTGCTTGTTACTGCCAGTCAAGAAG
ACAAAATGTTCGGTCTGTTCAATACATTCACAGTCAGATGATAGTGGTTATTGGGGCGTTGCTGTCTTGTCACAGAAACTTTTATCTTCATTAAAGGAAGXXXXXXXXXXGTGGAAAGCTTGATATAAATTTCTAATATTTTTCAGAAACCTCCAGAATGGTGCAGCTTCCTGGTGCTCCCCATCTTGCTTGTTACTGCCAGTCAAGAAG
129[T/A]
>Marker6675
ATTGTGTGCGATGTGATAATGGAAATGTATAATCTTATTAATATCTCTTGAAATGAATTGGCAGGACAAATTGGAATCTTTTCTTCCTGGACTGTTTTGGXXXXXXXXXXGTTGATCAATCAGACAATAAATAAGAAAAT-AAAAATAAATTAATGAATAAATAAAATGAAGTGAAATATATTAGATGAGTGGGACCCCATATCCATTAAC
ATTGTGTGCGATGTGATAATGGAAATGTATAATCTTATTAATATCTCTTGAAATGAATTGGCAGGACAAACTGGAATCTTTTCTTCCTGGACTGTTTTGGXXXXXXXXXX-TTGATCAATCAAACAATAAATAAGAAAATAAAAAATAAATTAATGAATAAATAAAATGAAGTGAAATATATTAGATGAGAGGGACCCCATATCCATTAAC
ATTGTGTGCGATGTGATAATGGAAATGTATAATCTTATTAATATCTCTTGAAATGAATTGGCAGGACAAATTGGAATCTTTTCTTCCTGGACTGTTTTGGXXXXXXXXXXGTTGATCAATCAGACAATAAATAAGAAAAT-AAAAATAAATTAATGAATAAATAAAATGAAGTGAAATATATTAGATGAGAGGGACCCCATATCCATTAAC
71[T/C] 123[G/A] 191[T/A]
>Marker3349
TGTTTCTTGAGATGGGAAGAATAAGGATATAAATAAATCTTTAGTTTGGGAAGGTAAAGGTGAAGGTAATGGTTGATTCGCACACCTTGAAGGGCAAAAGXXXXXXXXXXTTCAGCGCGTGCCATTGAATTTCTTTGGAGTTGCTGGTTAATTAAGAGGAGAACTTTGTTTTTTTCCCTTTGAGGATTTACTGCCGCGACACCTTACGAT
TGTTTCTTGAGATGGGAAGAATAAGGATATAAATAAATCTTTAGTTTGGGAAGGTAAAGGTGAAGGTAAAGGTTGATTCGCACACCTTGAAGGGCAAAAGXXXXXXXXXXTTCAGCGCGTGCCATTGAATTTCTTTGGAGTTGCTGGTTAATTAAGAGGAGAACTTTGTTTTTTTCCCTTTGAGGATTTACTGCCGCGACACCTTACGAT
70[T/A]
>Marker1557
TATCTTTGCCGCATCGTTTCCATTTCTACCTTCCCATCCTTCATTATTCATCCCAAGGTTATGTAAATCTGTCTCCCGTTCATTACACAACCTCTCTTCTXXXXXXXXXX--CCACTCTCCCTTTCATTATCTTACCTTTTTCCTCTCTCGTTCCTCTGTTCCAAAGCCTCTCATAGCCCTACTGACTCCCTCCCCTTCTCTCTCTCTCTCT
TATCTTTGTCGCATCTTTTCCATTTCTACCTTCCCATCCTTCATTATTCATCCCAAGGTTATGTAAATCTGTCTCCCGTTCATTACACAACCTCTCTTCTXXXXXXXXXXTTCCACTCTCCCTTTCATTATCTTACCTTTTTCCTCTCTCGTTCCTCTGTTCCAAAGCCTCTCATAGCCCTACTGACTCCCTCCCCTT--CTCTCTCTCTCT
TATCTTTGCCGCATCGTTTCCATTTCTACCTTCCCATCCTTCATTATTCATCCCAAGGTTATGTAAATCTGTCTCCCGTTCATTACACAACCTCTCTTCTXXXXXXXXXX--CCACTCTCCCTTTCATTATCTCACCTTTTTCCTCTCTCGTTCCTCTGTTCCAAAGCCTCTCATAGCCCTACTGACTCCCTCCCCTTCTCTCTCTCTCTCT
TATCTTTGTCGCATCGTTTCCATTTCTACCTTCCCTTCCTTCATTATTCATCCCAAGGTTATGTAAATCTGTCTCCCGTTCATTACACAACCTCTCTTCTXXXXXXXXXX--CCACTCTCCCTTTCATTATCTCACCTTTTTCCTCTCTCGTTCCTCTGTTCCAAAGCCTCTCATAGCCCTACTGACTCCCTCCCCTTCTCTCTCTCTCTCT
9[C/T]16[G/T] 36[A/T] 134[T/C]
>Marker7584
GATTAAGTCTTGTGTTAAAGAGTTGGACAGAATAGAGGTGAGGGGAAGATGAAAGCCTTGTGCAGTGAGCCTGCAGGAAGAGAAGAGGTATGTAGTTACCXXXXXXXXXXAGACAATTAGTCAGAGGAGAGGAGTTGATGAGACGAAAAGCTTTTGATTTTACCCCATCTAATAAAACTGTGTCAATGGAAATCCCTTAAGCATACAAAG
GATTAAGTCTTGTGTTAAAGAGTTGGACAGAATAGAGGTGAGGGGAAGATGAAAGCCTTGTGCAGTGAGGCTGCAGGAAGAGAAGAGGTATGTAGTTACCXXXXXXXXXXAGACAATTAGTCAGAGGAGAGGAGTTGATGAGACGAAAAGCTTTTGATTTTACCCCATCTAATAAAACTGTGTCAATGGAAATCCCTTAAGCATACAAAG
GATTAAGTCTTGTGTTAAAGAGTTGGACAGAATAGAGGTGAGGGGAAGATGAAAGCCTTGTGCAGTGAGCCTGTAGGAAGAGAAGAGGTATGTAGTTACCXXXXXXXXXXAGACAATTAGTCAGAGGAGAGGAGTTGATGAGACGAAAAGCTTTTGATTTTACCCCATCTAATAAAACTGTGTCAATGGAAATCCCTTAAGCATACAAAG
70[C/G]74[C/T]
>Marker2131
GTAATCCAAATACAAACATCAGTTCCTGGTCGAGTATCCCTTTTTTGTGGGCCGTCGCAAGCCTTCATTACCTCCCAACTCAACACCTGTATACAATTCTXXXXXXXXXXGTCGCTGGTATGTAATGCTGCTGCACAACCTGGAGGTGCTTATCTCTTTTCTCGATATTGACCGGGACGCCTGGGACTATGACGGCAGGTAAGGCAGGAG
GTAATCCAAATGCAAACATCAGTTCCTGGTCGAATATCCCTTTTTTGTGGACCGTCGCAAGCCTTCATTACCTCCCAACTCAACACCTGTATACAATTCTXXXXXXXXXXGTCGCTGGTATGTAATGCTGCTGCACAACCTGGAGGTGCTTATCTCTTTTCTCGATATTGACCGGGACGCCTGGGACTATGACGGCAGGTAAGGCAGGAG
GTAATCCAAATGCAAACATCAGTTCCTGGTCGAGTATCCCTTTTTTGTGGGCCGTCGCAAGCCTTCATTACCTCCCAACTCAACACCTGTATACAATTCTXXXXXXXXXXGTCGCTGGTATGTAATGCTGCTGCACAACCTGGAGGTGCTTATCTCTTTTCTCGATATTGACCGGGACGCCTGGGACTATGACGGCAGGTAAGGCAGGAG
12[A/G] 34[G/A] 51[G/A]
>Marker3827
TGTTATTTTTTTATCTTGTTCGTAATCCTTTCACTCGTGGCCACTATACTGACGCCAGTCGCCAGACAAGTTACAACTTGAAGGCTGAAACAAGCTGGCGXXXXXXXXXXGTGTGTGTGTTTAGCAGGATCACAGTGACTATAGCATAGTCCGTCTACTCTAAGATGACTCCTGAGTCTCCGGGTGAGAGTTTTTAGTCACAGTATTTAC
TGTTATTTTTTTATCTTGTTCGTAATCCTTTCACTCGAGGCCACTATACTGACGCCAGTCGCCAGACAAGTTACAACTTGAAGGCTGAAACAAGCTGGCGXXXXXXXXXXGTGTGTGTGTTTAGCAGGATCACAGTGACTATAGCATAGTCCGTCTACTCTAAGATGACTCCTGAGTCTCCGGTTGAGAGTTTTTAGTCACAGTATTTAC
TGTTATTTTTTTATCTTGTTCGTAATCCTTTCACTCGTGGCCACTATACTGACGCCAGTCGCCAGACAAGTTACAACTTGAAGGCTGAAACAAGCTGGCGXXXXXXXXXXGTGTGTGTGTTTAGCAGGATCACAGTGACTATAGCATAGTCCGTCTACTCTAAGATGACTCCTGAGTCTCCGGTTGAGAGTTTTTAGTCACAGTATTTAC
38[T/A] 184[G/T]
[truncated: 46,330 more rows]
