# Supplementary material for: Linkage mapping aided by de novo genome and transcriptome assembly in Portunus trituberculatus: applications in growth-related QTL and gene identification
Source: Sci Rep. 2017 Aug 11;7:7874. doi: 10.1038/s41598-017-08256-8 (PMC5554138; doi:10.1038/s41598-017-08256-8)
Supplement: Supplementary file 8 — Table S7 Markers anchored to scaffolds [file 41598_2017_8256_MOESM8_ESM.xls]

## Sheet: 1
Table S7 Markers anchored to scaffolds
LG	Pos	marker	scaffold	length	start	end
LG1	0	Marker34899	C17468218	1566	746	1010
LG1	1.755	Marker38307	scaffold189682	1042	585	849
LG1	1.755	Marker36248	C17503400	1765	1011	1293
LG1	4.379	Marker1784	scaffold114720	3462	2260	2536
LG1	4.379	Marker14570	C17464944	1551	796	1079
LG1	4.379	Marker4356	C17437656	1432	57	478
LG1	4.379	Marker18128	scaffold269040	3039	167	438
LG1	5.256	Marker4145	C17490054	1682	245	532
LG1	5.691	Marker24881	C17618755	3817	3543	3817
LG1	5.691	Marker28452	C17503342	1764	1106	1402
LG1	5.691	Marker7220	scaffold261316	3045	1522	1779
LG1	5.691	Marker23009	scaffold66841	5897	222	479
LG1	6.126	Marker37319	C17468186	1566	268	553
LG1	6.56	Marker17838	C17380976	1246	414	699
LG1	8.315	Marker61621	scaffold31309	3921	2303	2587
LG1	15.736	Marker19918	C17364356	1201	500	798
LG1	15.736	Marker9616	scaffold68798	1044	297	576
LG10	0	Marker51088	scaffold236320	3271	1378	1675
LG10	0	Marker28348	C17516604	1854	1379	1668
LG10	0	Marker40685	C17563065	2311	183	470
LG10	6.431	Marker2616	C17627029	4535	1287	1584
LG10	7.3	Marker50293	scaffold166336	3569	989	1259
LG10	9.055	Marker19938	C17596179	2923	2168	2445
LG10	9.925	Marker31988	scaffold269903	7630	2693	2980
LG10	10.944	Marker10860	scaffold264598	3372	1813	2080
LG10	16.24	Marker37169	scaffold254365	9186	1570	1848
LG10	21.7	Marker14616	C17429976	1403	327	604
LG10	21.7	Marker49820	scaffold263653	5610	2094	2358
LG10	21.7	Marker70683	C17386356	1261	304	565
LG10	21.7	Marker22649	C17472268	1586	346	611
LG10	23.439	Marker46955	C17472268	1586	1094	1349
LG10	22.57	Marker61455	scaffold85482	5717	3216	3469
LG10	23.439	Marker33597	C17621569	4018	3360	3644
LG10	24.309	Marker16007	C17610271	3385	1216	1493
LG10	24.309	Marker80105	scaffold265670	5325	3267	3527
LG10	24.309	Marker64938	scaffold143756	2703	1354	1621
LG10	26.064	Marker44630	scaffold268751	6390	5481	5772
LG10	26.064	Marker688	scaffold272512	5990	569	851
LG10	26.064	Marker56248	C17540300	2054	213	496
LG10	26.064	Marker5438	scaffold225424	3995	3505	3788
LG10	26.933	Marker40720	scaffold229248	1485	1163	1446
LG10	27.803	Marker3947	scaffold268342	3097	725	999
LG10	32.31	Marker49980	scaffold239181	5420	3155	3463
LG10	32.31	Marker66699	scaffold264171	4973	1630	1942
LG10	33.18	Marker20559	scaffold265496	2373	1116	1410
LG10	34.934	Marker59893	C17558205	2251	1303	1601
LG10	34.934	Marker11746	scaffold190818	20923	7239	7508
LG10	37.59	Marker5362	scaffold214594	5307	830	1128
LG10	37.59	Marker16850	C17618841	3823	843	1138
LG10	40.293	Marker26732	C17370450	1217	207	509
LG10	40.293	Marker85919	scaffold107868	2052	1093	1358
LG10	41.163	Marker26314	C17324370	1109	743	1005
LG10	41.163	Marker72700	C17628175	4680	4262	4577
LG10	41.598	Marker20410	C17549477	2150	281	538
LG10	41.598	Marker57322	scaffold244698	4711	3402	3695
LG10	43.352	Marker20173	C17609597	3357	2276	2549
LG10	43.787	Marker31489	scaffold128127	7791	3732	4017
LG10	43.787	Marker40370	scaffold64174	3311	803	1081
LG10	44.222	Marker48496	C17515084	1843	1024	1292
LG10	46.008	Marker26847	scaffold269486	4652	467	741
LG10	46.008	Marker5703	scaffold59171	4804	2524	2801
LG10	46.443	Marker29517	scaffold207593	1018	105	368
LG10	48.206	Marker13886	scaffold34129	1034	107	376
LG10	52.625	Marker28246	scaffold49464	1046	368	650
LG10	53.937	Marker7980	scaffold74594	1605	1113	1403
LG10	53.937	Marker54831	scaffold241941	1331	192	485
LG10	54.814	Marker31654	C17443388	1456	1150	1421
LG10	54.814	Marker18952	scaffold215508	1120	836	1105
LG10	57.889	Marker59650	C17451754	1491	25	321
LG10	58.324	Marker38885	C17436924	1430	672	973
LG10	58.758	Marker24213	scaffold264230	3091	1200	1476
LG10	60.063	Marker18380	scaffold34945	5099	4362	4636
LG10	60.498	Marker5240	C17573245	2455	642	926
LG10	61.81	Marker19983	scaffold268762	3059	210	477
LG10	62.504	Marker70272	scaffold220746	2759	1895	2156
LG10	64.625	Marker70803	scaffold224475	2264	1289	1559
LG10	64.625	Marker19902	scaffold108013	1245	552	844
LG10	65.754	Marker4387	C17272590	1011	280	558
LG10	65.754	Marker28324	C17464320	1548	648	948
LG10	67.501	Marker13057	scaffold251633	3164	2281	2566
LG10	67.501	Marker23000	scaffold36216	3669	2298	2595
LG10	69.255	Marker12591	C17447410	1473	1148	1409
LG10	69.255	Marker36221	scaffold139503	4085	2174	2451
LG10	69.255	Marker36915	scaffold215256	1178	635	901
LG10	70.133	Marker39969	C17517834	1863	449	723
LG10	70.567	Marker30444	C17397538	1294	890	1151
LG10	70.567	Marker14490	scaffold51061	3266	2211	2482
LG10	70.567	Marker37765	scaffold12390	1894	1026	1318
LG10	71.437	Marker57831	scaffold123621	1061	763	1038
LG10	71.872	Marker15416	scaffold214873	2059	762	1048
LG10	73.176	Marker11996	C17468292	1567	45	325
LG10	73.176	Marker48474	C17431570	1409	365	623
LG10	74.345	Marker13103	C17631685	5286	1550	1834
LG10	74.924	Marker17498	C17588535	2737	1438	1737
LG10	76.083	Marker67629	C17324662	1109	538	797
LG10	79.302	Marker21889	scaffold272591	5369	2097	2392
LG10	80.179	Marker34519	C17554105	2202	1105	1381
LG10	80.179	Marker16511	scaffold252462	1470	283	577
LG10	81.057	Marker2808	scaffold189176	1712	1145	1437
LG10	81.926	Marker11916	C17636225	7029	1387	1698
LG10	81.926	Marker63809	C17582431	2612	1255	1546
LG10	84.97	Marker69652	scaffold245002	1945	625	909
LG10	85.405	Marker10541	scaffold10590	4642	3208	3504
LG10	87.167	Marker2568	scaffold268887	3416	1214	1445
LG10	87.167	Marker15037	C17340400	1143	216	490
LG10	88.044	Marker12056	scaffold151068	2230	500	774
LG10	89.349	Marker15774	scaffold50151	1241	31	327
LG10	90.665	Marker47267	C17339072	1140	370	646
LG10	91.332	Marker63804	scaffold270308	3201	2558	2830
LG10	91.981	Marker59500	scaffold271610	6110	427	711
LG10	92.858	Marker40145	C17499594	1741	1432	1704
LG10	92.858	Marker40698	scaffold66339	1005	442	720
LG10	93.293	Marker17811	C17535966	2013	544	808
LG10	93.728	Marker34537	scaffold231511	3567	2454	2769
LG10	93.728	Marker29082	scaffold15129	1130	101	371
LG10	93.728	Marker5463	scaffold194079	4938	562	833
LG10	94.163	Marker8856	C17367098	1208	559	834
LG10	94.597	Marker23972	scaffold154636	1146	880	1146
LG10	95.032	Marker33492	scaffold160579	1283	630	921
LG10	95.976	Marker19429	scaffold213568	5672	2993	3264
LG10	97.387	Marker52963	scaffold237863	3977	534	840
LG10	98.322	Marker23308	C17567365	2368	1645	1943
LG10	102.819	Marker23955	C17580137	2571	280	563
LG10	102.819	Marker64446	scaffold245970	3848	3471	3786
LG10	103.546	Marker31504	scaffold264632	6450	261	527
LG10	103.546	Marker73339	scaffold44058	6465	3007	3294
LG10	104.273	Marker50106	C17498900	1736	89	386
LG10	104.708	Marker61119	C17463040	1542	698	960
LG10	104.273	Marker37075	C17463040	1542	390	692
LG10	105.143	Marker49340	C17616311	3672	649	937
LG10	105.143	Marker32820	C17506584	1785	439	728
LG10	106.016	Marker96459	C17392764	1280	290	547
LG10	106.89	Marker32058	C17592055	2819	733	1024
LG10	106.89	Marker24899	scaffold50514	1128	96	393
LG10	106.89	Marker8486	C17309530	1078	283	559
LG10	108.202	Marker13798	C17466362	1558	595	888
LG10	108.637	Marker52254	scaffold202693	5642	1266	1538
LG10	108.637	Marker29877	C17422370	1375	1010	1277
LG10	109.071	Marker12940	scaffold70502	3943	2566	2834
LG10	111.423	Marker31847	C17570895	2419	1153	1429
LG10	111.423	Marker65329	scaffold135427	1114	622	887
LG10	111.423	Marker48417	scaffold174340	5408	245	514
LG10	113.167	Marker14985	C17544200	2093	726	1002
LG10	113.167	Marker8703	scaffold246861	2357	1786	2083
LG10	113.167	Marker42279	C17602613	3107	423	727
LG10	113.167	Marker73073	C17583787	2639	553	799
LG10	114.335	Marker36423	C17626711	4500	3328	3629
LG10	114.335	Marker46011	C17546786	2120	980	1243
LG10	115.205	Marker30422	C17539452	2046	680	957
LG10	117.829	Marker9069	scaffold117765	2967	169	454
LG10	118.264	Marker32742	scaffold230149	1827	392	623
LG10	118.699	Marker20453	scaffold68735	1071	569	836
LG10	119.134	Marker49777	scaffold221767	1096	533	786
LG10	119.568	Marker21954	C17328610	1118	460	731
LG10	119.568	Marker31584	C17508718	1799	1025	1295
LG10	119.568	Marker34710	C17320918	1101	220	508
LG10	120.003	Marker11130	scaffold234834	1916	25	312
LG10	122.697	Marker77238	C17576213	2502	305	581
LG10	124.879	Marker51305	C17477028	1611	263	565
LG10	124.879	Marker22958	C17393776	1283	832	1080
LG10	125.41	Marker9284	C17529710	1957	501	777
LG10	125.41	Marker12627	C17391542	1277	832	1108
LG10	125.941	Marker20294	scaffold270208	7437	339	640
LG10	125.941	Marker72274	scaffold261487	2782	1018	1278
LG10	125.941	Marker39780	scaffold200759	3755	852	1147
LG10	125.941	Marker48943	scaffold179303	2589	1640	1940
LG10	125.941	Marker49458	scaffold150457	5598	2369	2668
LG10	126.472	Marker43042	scaffold262689	2180	172	446
LG10	127.003	Marker23766	C17304918	1069	161	425
LG10	127.003	Marker6951	scaffold268847	6623	2801	3107
LG10	128.075	Marker31740	scaffold272679	6720	6090	6398
LG10	128.075	Marker59235	C17356590	1182	714	978
LG10	128.606	Marker13079	scaffold245279	2616	1818	2098
LG10	128.606	Marker26542	scaffold266254	4495	4046	4336
LG10	128.606	Marker13942	scaffold84874	11356	8027	8302
LG10	128.606	Marker30490	C17578753	2544	1535	1819
LG10	128.606	Marker21247	scaffold249536	3975	2136	2423
LG10	129.678	Marker13240	C17393910	1284	587	886
LG10	129.678	Marker48793	C17606267	3229	752	1047
LG10	129.678	Marker32190	scaffold23313	1146	118	384
LG10	129.678	Marker13607	C17572319	2441	1471	1742
LG10	133.983	Marker60009	scaffold238529	6134	2265	2536
LG10	133.983	Marker41977	C17590023	2770	1379	1674
LG10	133.983	Marker22334	C17595787	2913	1189	1477
LG10	139.487	Marker78614	scaffold270260	9319	195	456
LG10	139.487	Marker73563	scaffold159029	2299	1208	1479
LG10	139.487	Marker4719	scaffold251152	3370	2345	2615
LG10	139.487	Marker19953	scaffold230576	3981	768	1068
LG10	139.487	Marker56035	C17631981	5357	261	574
LG10	139.487	Marker12480	scaffold240125	4836	3828	4100
LG10	140.549	Marker867	scaffold252955	2718	886	1152
LG10	141.611	Marker53400	C17633617	5815	2067	2363
LG10	142.673	Marker55089	scaffold103117	1581	225	494
LG10	142.673	Marker44976	C17588789	2743	715	1007
LG10	142.673	Marker14244	scaffold146102	3737	2668	2952
LG10	143.735	Marker36699	C17498314	1733	831	1113
LG10	145.878	Marker2591	C17549615	2152	593	879
LG10	146.939	Marker33403	scaffold252225	4393	3082	3355
LG10	149.082	Marker41580	scaffold251477	1859	846	1134
LG10	179.758	Marker10019	scaffold246781	4282	2601	2909
LG10	149.082	Marker28940	scaffold246781	4282	1161	1441
LG10	150.144	Marker7806	scaffold264333	2293	523	800
LG10	152.287	Marker1539	scaffold80575	1411	340	628
LG10	152.287	Marker13722	scaffold252084	3295	2082	2390
LG10	152.287	Marker10924	C17533080	1987	893	1194
LG10	152.287	Marker47756	C17342950	1149	505	789
LG10	152.287	Marker2952	scaffold148192	2888	1939	2228
LG10	152.287	Marker36725	scaffold267653	3441	1476	1767
LG10	173.566	Marker65738	C17634009	5937	4478	4748
LG10	152.287	Marker34333	C17634009	5937	2194	2494
LG10	153.164	Marker26969	scaffold98013	1130	835	1110
LG10	154.034	Marker30340	scaffold267855	3864	892	1192
LG10	154.034	Marker13757	scaffold170490	1100	453	712
LG10	156.547	Marker31691	scaffold223365	1283	869	1138
LG10	157.092	Marker16520	scaffold231181	2822	2185	2484
LG10	159.328	Marker56620	scaffold196177	1827	1032	1316
LG10	162.433	Marker72480	scaffold123717	8737	635	940
LG10	162.927	Marker20646	scaffold201859	2269	175	431
LG10	164.255	Marker36024	scaffold245350	1893	1102	1380
LG10	165.265	Marker31050	scaffold239243	3042	720	1012
LG10	165.995	Marker36576	C17529494	1955	423	710
LG10	165.995	Marker33227	scaffold265585	2218	143	441
LG10	166.872	Marker49030	C17424460	1383	696	971
LG10	168.184	Marker14219	C17434346	1420	907	1195
LG10	168.184	Marker5557	scaffold134081	1426	196	423
LG10	169.947	Marker6900	C17339452	1141	554	836
LG10	171.149	Marker2394	scaffold268770	4225	3418	3700
LG10	171.149	Marker30308	C17557585	2243	1401	1687
LG10	171.149	Marker24538	scaffold202261	1521	507	769
LG10	171.149	Marker46399	scaffold131764	4270	1864	2132
LG10	171.745	Marker26541	scaffold240131	2143	665	948
LG10	171.745	Marker45846	scaffold272886	23757	10315	10582
LG10	171.745	Marker37747	scaffold57849	3863	3402	3688
LG10	173.161	Marker73272	C17514786	1841	1471	1768
LG10	173.566	Marker32816	scaffold272202	5796	1763	2050
LG10	173.566	Marker48266	scaffold231981	1184	162	423
LG10	174.768	Marker10202	scaffold270600	3291	2807	3074
LG10	176.08	Marker14732	scaffold204107	2183	871	1144
LG10	182.753	Marker47275	scaffold260466	7741	1737	2035
LG10	182.753	Marker41921	scaffold54531	1481	581	845
LG10	182.753	Marker52083	C17551427	2172	90	362
LG10	184.331	Marker2938	scaffold19535	1343	288	564
LG10	186.72	Marker47615	C17476864	1610	856	1120
LG10	188.471	Marker11553	scaffold234901	5256	3645	3919
LG10	188.471	Marker46681	scaffold260660	4847	4143	4420
LG11	0	Marker32998	C17527082	1935	1580	1865
LG11	0	Marker51872	scaffold114686	2820	1041	1331
LG11	0.87	Marker72333	scaffold146801	1636	1161	1457
LG11	2.624	Marker48137	C17499314	1739	875	1159
LG11	8.808	Marker57522	C17440190	1443	262	554
LG11	12.476	Marker41455	scaffold254568	2106	888	1161
LG11	13.685	Marker8627	C17388478	1267	125	397
LG11	13.685	Marker61796	scaffold128734	2411	814	1110
LG11	22.718	Marker42398	C17598775	2994	2631	2877
LG11	26.355	Marker30118	C17467506	1563	1260	1546
LG11	27.224	Marker5739	C17520362	1883	382	664
LG11	28.245	Marker36751	C17566115	2351	1883	2170
LG11	28.245	Marker32178	scaffold256263	3587	2636	2914
LG11	34.267	Marker56933	scaffold259107	4049	3326	3614
LG11	34.702	Marker25950	scaffold266657	3225	1009	1292
LG11	35.137	Marker5154	scaffold266657	3225	712	1003
LG11	32.528	Marker30377	scaffold266657	3225	405	706
LG11	34.702	Marker52304	scaffold198433	1463	1130	1385
LG11	35.137	Marker51700	C17500996	1750	1123	1400
LG11	35.137	Marker42676	scaffold229910	2511	665	942
LG11	35.137	Marker1668	scaffold260099	7294	1775	2060
LG11	36.449	Marker19151	scaffold271457	3997	2381	2652
LG11	36.449	Marker2908	C17628705	4755	3441	3715
LG11	38.196	Marker20224	C17368392	1212	804	1091
LG11	38.196	Marker26401	scaffold164739	1032	427	702
LG11	40.047	Marker35419	scaffold183701	2247	1472	1748
LG11	39.733	Marker93962	scaffold183701	2247	0	276
LG11	40.047	Marker15888	scaffold241004	2528	1381	1675
LG11	40.047	Marker13585	C17589979	2770	2358	2627
LG11	41.27	Marker17799	C17553879	2199	1399	1689
LG11	42.43	Marker56484	C17331968	1125	814	1112
LG11	43.009	Marker65972	scaffold241606	2075	1753	2014
LG11	44.337	Marker13516	scaffold227210	6085	0	287
LG11	46.1	Marker16385	scaffold114285	1745	382	653
LG11	46.1	Marker5994	scaffold256610	7438	6735	7026
LG11	48.494	Marker14356	scaffold253600	1810	458	719
LG11	57.691	Marker35216	scaffold218585	1122	366	630
LG11	59.019	Marker9710	scaffold70386	2228	455	735
LG11	60.331	Marker18840	scaffold105792	1813	1167	1425
LG11	60.766	Marker42245	scaffold264436	7400	1373	1651
LG11	64.952	Marker36225	scaffold252164	6342	769	1033
LG11	68.288	Marker54749	scaffold167874	1623	1164	1445
LG11	68.288	Marker59206	C17397714	1295	610	901
LG11	72.279	Marker2866	scaffold74095	1350	74	358
LG11	74.026	Marker27119	C17305470	1070	809	1070
LG11	75.354	Marker14917	scaffold155136	1023	520	784
LG11	76.672	Marker8829	scaffold140952	1466	820	1090
LG11	77.978	Marker20272	C17623089	4140	376	666
LG11	77.978	Marker35387	scaffold87583	1805	1394	1661
LG11	81.101	Marker14085	C17568279	2380	1778	2066
LG11	82.429	Marker7483	scaffold140300	2744	439	711
LG11	83.299	Marker26437	scaffold247210	5633	5220	5498
LG11	84.713	Marker32978	scaffold79286	3234	1106	1380
LG11	84.858	Marker2135	C17605811	3213	1720	1993
LG11	84.858	Marker42232	scaffold199718	1727	859	1108
LG11	85.767	Marker4541	scaffold267764	2840	1680	1958
LG11	85.767	Marker11535	scaffold17592	3935	719	1012
LG11	89.343	Marker10950	C17431012	1407	259	533
LG11	89.343	Marker32936	C17627511	4593	3742	4024
LG11	89.343	Marker25225	scaffold88322	2149	695	961
LG11	91.391	Marker11827	C17370616	1218	372	646
LG11	93.299	Marker54824	scaffold174445	2241	1592	1886
LG11	95.488	Marker46197	C17638399	12220	923	1213
LG11	95.488	Marker46028	C17574255	2471	1437	1741
LG12	0	Marker13523	scaffold272908	13306	12416	12709
LG12	0.87	Marker45113	scaffold249280	1835	966	1229
LG12	0.87	Marker20491	scaffold241975	5075	3986	4256
LG12	2.182	Marker2728	C17637959	9396	4442	4720
LG12	4.435	Marker37480	scaffold264384	2372	283	547
LG12	4.435	Marker15798	scaffold202742	1585	1273	1558
LG12	5.305	Marker15319	scaffold269042	6533	5968	6253
LG12	6.467	Marker17736	C17496424	1721	0	278
LG12	9.23	Marker4509	scaffold203773	3294	3021	3294
LG12	9.23	Marker84990	scaffold253507	1734	842	1108
LG12	14.763	Marker33267	scaffold51908	1563	437	739
LG12	17.017	Marker12129	scaffold180077	1989	590	862
LG12	18.078	Marker2660	scaffold244674	1193	53	339
LG12	23.733	Marker30827	C17478190	1617	570	876
LG12	29.902	Marker56628	scaffold217410	1955	560	870
LG12	35.6	Marker19170	scaffold256901	1553	847	1142
LG12	36.075	Marker36268	scaffold271978	5090	2976	3254
LG12	36.825	Marker45301	scaffold268665	8298	7504	7770
LG12	36.896	Marker37855	C17349174	1163	722	999
LG12	39.805	Marker10664	scaffold92274	1657	299	571
LG12	45.683	Marker11415	C17397630	1295	204	481
LG12	47.515	Marker73450	C17573967	2467	811	1088
LG12	47.515	Marker1198	C17448388	1477	1101	1382
LG12	48.877	Marker40396	scaffold97754	2104	1092	1365
LG12	48.877	Marker47358	scaffold268470	2905	924	1206
LG12	51.11	Marker41240	scaffold137493	3085	2528	2835
LG12	58.069	Marker10246	C17418860	1363	657	935
LG12	63.027	Marker10163	scaffold270728	3636	1560	1786
LG12	70.621	Marker39984	scaffold229250	2788	2406	2712
LG12	72.818	Marker63887	C17563049	2311	260	556
LG12	77.833	Marker31088	C17624915	4313	3259	3533
LG12	80.589	Marker27124	C17327084	1115	544	797
LG12	85.613	Marker49300	scaffold272146	5356	1864	2161
LG12	88.406	Marker64636	C17599229	3006	1222	1522
LG12	89.722	Marker22106	scaffold231953	1345	829	1109
LG12	91.178	Marker10928	scaffold226509	3039	2577	2842
LG12	92.634	Marker14025	C17299576	1059	754	1011
LG12	97.728	Marker24208	C17621653	4023	1713	1979
LG12	94.09	Marker31857	C17621653	4023	1441	1707
LG12	95.546	Marker15706	scaffold190280	5110	461	741
LG12	95.546	Marker8405	C17556963	2236	1530	1797
LG12	95.546	Marker64434	scaffold251389	1981	286	593
LG12	95.546	Marker41941	scaffold269936	5748	4697	4993
LG12	96.858	Marker25210	C17378324	1239	262	541
LG12	96.858	Marker41809	C17372726	1223	407	696
LG12	98.605	Marker39995	scaffold246252	1341	802	1255
LG12	99.184	Marker59534	C17365742	1205	180	438
LG12	100.352	Marker24750	C17549597	2151	537	815
LG12	100.352	Marker35035	scaffold236104	1232	697	967
LG12	100.352	Marker26493	C17505186	1776	955	1222
LG12	100.352	Marker1706	C17502946	1762	914	1178
LG12	100.352	Marker39135	scaffold115603	2057	0	294
LG12	101.664	Marker31850	C17564319	2327	321	595
LG12	102.099	Marker11424	scaffold93517	1527	752	1052
LG12	104.296	Marker18633	scaffold144541	1140	792	1062
LG12	104.731	Marker39970	C17617983	3770	1898	2182
LG12	104.731	Marker5483	scaffold239363	3313	1415	1702
LG12	105.73	Marker35561	scaffold242878	2435	1198	1489
LG12	108.297	Marker51371	C17558609	2255	247	530
LG12	108.297	Marker13809	scaffold73758	1789	1083	1359
LG12	112.739	Marker50685	C17399928	1302	266	565
LG12	114.494	Marker69078	scaffold38061	1911	1206	1505
LG13	0	Marker43933	C17293220	1047	572	848
LG13	2.656	Marker19809	C17306480	1072	543	813
LG13	3.879	Marker31380	C17339794	1142	238	529
LG13	3.879	Marker8853	C17398046	1296	650	933
LG13	5.731	Marker9333	scaffold183705	6810	2315	2592
LG13	5.731	Marker8359	scaffold265714	2969	1165	1439
LG13	6.165	Marker72401	C17547750	2130	1538	1836
LG13	7.168	Marker53991	scaffold191312	3080	925	1183
LG13	7.914	Marker4211	C17544834	2099	1692	1983
LG13	9.917	Marker51520	C17532538	1982	1334	1638
LG13	10.519	Marker40708	C17629211	4827	750	1035
LG13	15.349	Marker69203	C17375960	1232	723	1001
LG13	16.972	Marker21854	scaffold209591	1124	112	392
LG13	25.992	Marker18181	scaffold42327	2880	203	492
LG13	25.992	Marker43437	scaffold68443	1109	81	342
LG13	26.869	Marker9791	C17375952	1232	191	455
LG13	31.683	Marker17015	scaffold240702	2863	1353	1624
LG13	31.683	Marker20409	scaffold178080	2881	1058	1339
LG13	31.683	Marker1110	scaffold214717	1811	1460	1758
LG13	35.208	Marker12397	scaffold227168	1750	1478	1750
LG13	35.208	Marker48487	scaffold240083	3173	697	985
LG13	35.208	Marker19201	scaffold226008	1151	503	790
LG13	35.256	Marker73171	C17422446	1375	143	406
LG13	37.832	Marker2415	scaffold152090	1462	971	1241
LG13	37.832	Marker5211	scaffold270969	5701	4160	4436
LG13	38.702	Marker23413	scaffold61045	1760	313	586
LG13	42.677	Marker37996	scaffold262379	4438	357	630
LG13	42.677	Marker77977	scaffold268245	2846	1364	1622
LG13	42.677	Marker54787	C17334510	1131	482	793
LG13	42.677	Marker40542	scaffold253879	6864	4356	4620
LG13	42.677	Marker25956	scaffold172456	2440	442	711
LG13	42.677	Marker29342	C17634941	6284	915	1212
LG13	42.677	Marker24086	scaffold255642	4708	1967	2258
LG13	42.677	Marker23326	scaffold263769	5248	3639	3902
LG13	42.677	Marker49425	C17556431	2230	341	621
LG13	43.547	Marker17690	scaffold135735	3961	2572	2845
LG13	43.547	Marker55986	C17527536	1939	150	407
LG13	44.416	Marker18379	scaffold255552	3681	3197	3504
LG13	44.416	Marker74053	C17407260	1324	681	943
LG13	45.286	Marker61385	C17621503	4014	1662	1975
LG13	47.941	Marker6971	scaffold153518	4108	924	1193
LG13	48.811	Marker5130	scaffold263450	5779	2480	2782
LG13	48.811	Marker2267	scaffold178735	7315	2776	3055
LG13	50.565	Marker38296	C17319772	1099	296	584
LG13	50.565	Marker28562	C17619059	3838	953	1237
LG13	53.221	Marker47899	scaffold266353	2987	564	844
LG13	53.221	Marker40911	C17291094	1043	359	619
LG13	54.091	Marker44811	C17428966	1399	339	622
LG13	54.091	Marker58249	C17428796	1399	460	729
LG13	55.845	Marker29560	scaffold268533	3595	2002	2289
LG13	55.845	Marker14124	C17422964	1377	278	569
LG13	55.845	Marker49359	scaffold21711	7246	6070	6349
LG13	55.845	Marker28408	scaffold255835	5246	2491	2763
LG13	55.845	Marker46800	scaffold265351	2097	170	455
LG13	55.845	Marker5144	scaffold267184	5311	2080	2346
LG13	58.501	Marker35033	C17378106	1238	71	368
LG13	58.501	Marker25671	C17583025	2625	1068	1353
LG13	60.255	Marker9553	C17597823	2967	2150	2423
LG13	60.255	Marker19915	scaffold189745	4324	3211	3488
LG13	60.255	Marker41078	C17577049	2516	724	1013
LG13	60.255	Marker10133	scaffold184078	8765	3121	3391
LG13	61.125	Marker52867	scaffold242788	8292	3640	3898
LG13	61.125	Marker9081	C17611245	3426	2141	2426
LG13	61.125	Marker28997	C17638427	12626	10753	11011
LG13	61.994	Marker4920	C17401406	1306	134	422
LG13	64.65	Marker24190	scaffold250265	6930	4695	4984
LG13	64.65	Marker19439	scaffold187482	8747	6782	7053
LG13	65.519	Marker15999	scaffold203017	1909	1431	1689
LG13	67.274	Marker60638	scaffold269971	5374	3459	3755
LG13	67.274	Marker10992	scaffold125583	2423	522	808
LG13	68.144	Marker5813	scaffold234667	1114	146	424
LG13	68.144	Marker43783	scaffold218540	2907	436	748
LG13	68.144	Marker45382	scaffold220028	15141	4831	5097
LG13	71.716	Marker25234	C17563555	2317	754	1032
LG13	71.716	Marker21154	scaffold110807	6746	750	1015
LG13	71.716	Marker59899	C17585499	2673	529	833
LG13	71.716	Marker59712	C17636033	6884	882	1141
LG13	71.716	Marker17561	scaffold265281	2310	203	464
LG13	71.716	Marker31386	C17593057	2844	1688	1976
LG13	71.716	Marker24925	scaffold179486	16335	15992	16304
LG13	72.586	Marker32664	C17512150	1823	194	450
LG13	73.456	Marker45750	C17512150	1823	707	1011
LG13	75.195	Marker12564	scaffold138383	6188	693	976
LG13	76.064	Marker4467	scaffold269066	3091	799	1087
LG13	76.064	Marker53874	scaffold126809	2368	468	732
LG13	79.637	Marker48105	C17638185	10672	1763	2044
LG13	81.392	Marker17948	C17587801	2723	1443	1712
LG13	82.512	Marker10849	C17624157	4237	1124	1401
LG13	85.464	Marker39056	C17627539	4598	643	937
LG13	86.501	Marker23227	scaffold21011	2007	1066	1349
LG13	87.555	Marker12424	scaffold268008	4703	3232	3522
LG13	87.555	Marker11102	C17557105	2238	1348	1645
LG13	87.555	Marker6405	C17372522	1223	142	415
LG13	90.21	Marker29245	C17464184	1547	395	676
LG13	97.631	Marker27564	scaffold206810	3337	1703	2007
LG13	97.631	Marker27871	scaffold200335	3367	2392	2675
LG13	97.631	Marker53955	C17638283	11329	10117	10383
LG13	98.501	Marker4454	scaffold272504	5641	774	1044
LG13	98.501	Marker41743	scaffold268894	6073	2032	2318
LG13	98.501	Marker12373	C17279280	1022	81	346
LG13	100.255	Marker31495	scaffold177567	3840	2622	2891
LG13	100.255	Marker49530	scaffold247656	14891	2345	2618
LG13	100.255	Marker29142	scaffold249053	4199	2496	2782
LG13	101.125	Marker63875	C17443220	1455	968	1247
LG13	101.994	Marker6492	scaffold233803	2911	1895	2185
LG13	102.864	Marker2590	scaffold269166	2835	1207	1477
LG13	106.229	Marker53813	scaffold128994	6054	372	663
LG13	106.959	Marker59704	scaffold266753	3456	158	435
LG13	107.378	Marker38646	scaffold262503	9293	2366	2649
LG13	107.378	Marker52725	scaffold191607	6274	409	696
LG13	108.248	Marker53457	C17570217	2408	1846	2110
LG13	115.548	Marker19664	scaffold174672	3870	1003	1272
LG13	115.548	Marker13456	C17597719	2964	195	463
LG13	115.548	Marker32161	scaffold254717	6757	1282	1540
LG13	116.418	Marker46872	scaffold267796	4105	2020	2282
LG13	116.418	Marker83636	scaffold269586	4477	3768	4068
LG13	116.418	Marker10745	scaffold4632	3649	1484	1753
LG13	118.173	Marker65262	scaffold271576	25085	16317	16624
LG13	119.042	Marker5561	C17571241	2424	1687	1964
LG13	119.912	Marker23470	scaffold170476	4298	3366	3672
LG13	120.781	Marker33943	C17339972	1142	567	862
LG13	120.781	Marker23257	C17598685	2991	191	467
LG13	120.781	Marker41679	scaffold265401	5520	406	693
LG13	120.781	Marker6906	scaffold115142	3145	1199	1483
LG14	0	Marker40672	scaffold265265	3738	3085	3392
LG14	0	Marker21278	scaffold20670	4250	1596	1874
LG14	0	Marker12045	scaffold59068	1647	155	447
LG14	0	Marker31961	C17547414	2127	752	1053
LG14	0.435	Marker43625	scaffold172712	4147	3481	3753
LG14	1.162	Marker18909	scaffold252979	2683	2189	2470
LG14	2.616	Marker51790	scaffold243649	3951	1777	2040
LG14	2.616	Marker8847	scaffold235930	5330	1577	1841
LG14	2.616	Marker3991	scaffold265422	2657	558	835
LG14	3.195	Marker4893	scaffold122228	4499	3184	3448
LG14	3.195	Marker33197	scaffold267158	2980	2657	2962
LG14	3.195	Marker12719	scaffold50936	4900	2099	2388
LG14	4.363	Marker83325	scaffold225695	3810	3437	3692
LG14	4.363	Marker37946	C17390666	1274	54	318
LG14	4.363	Marker9527	C17512174	1824	342	619
LG14	5.237	Marker47705	scaffold264631	5576	3314	3600
LG14	6.11	Marker37131	scaffold253797	1839	1136	1427
LG14	7.861	Marker64763	C17637649	8640	611	911
LG14	9.177	Marker38805	scaffold206577	1792	680	964
LG14	7.861	Marker40326	scaffold206577	1792	402	674
LG14	9.177	Marker63753	scaffold129505	1115	853	1115
LG14	9.177	Marker29341	scaffold250664	3175	830	1103
LG14	10.939	Marker4512	C17540420	2055	38	303
LG14	11.809	Marker21318	C17415366	1351	99	376
LG14	12.244	Marker19644	C17396302	1291	15	290
LG14	13.121	Marker18512	scaffold198328	1714	549	837
LG14	13.121	Marker1698	C17519088	1873	504	781
LG14	13.121	Marker9385	scaffold232354	3916	986	1258
LG14	13.121	Marker39529	scaffold197761	1569	1299	1569
LG14	13.998	Marker20309	scaffold25776	2172	222	510
LG14	13.998	Marker17727	scaffold134723	2621	1500	1781
LG14	13.998	Marker35177	scaffold25796	3331	2319	2614
LG14	13.998	Marker8741	C17326644	1114	123	400
LG14	20.854	Marker14803	C17414762	1349	525	800
LG14	23.952	Marker14263	scaffold257630	2207	1812	2091
LG14	24.387	Marker20702	scaffold216067	1005	703	978
LG14	24.387	Marker20032	scaffold179187	1359	567	835
LG14	25.388	Marker7769	scaffold226643	3407	1500	1785
LG14	26.903	Marker7861	C17267872	1003	62	339
LG14	29.232	Marker42468	scaffold232945	1219	31	317
LG14	32.299	Marker13232	C17501882	1755	839	1131
LG14	32.299	Marker17712	scaffold155007	1087	451	737
LG14	32.299	Marker12780	C17374566	1228	187	453
LG14	34.955	Marker52468	scaffold252387	2225	1121	1373
LG14	37.587	Marker27897	scaffold70949	1275	26	298
LG14	40.638	Marker15343	scaffold4076	1069	0	251
LG14	43.728	Marker9341	scaffold204332	3891	723	998
LG14	44.598	Marker6490	scaffold271564	3710	2780	3058
LG14	44.646	Marker52599	C17337082	1136	589	870
LG14	44.646	Marker59106	scaffold204162	1147	545	838
LG14	48.171	Marker17387	scaffold215160	3158	1088	1389
LG14	48.171	Marker7826	scaffold261313	3924	2862	3207
LG14	50.826	Marker44725	scaffold272764	6507	5340	5601
LG14	51.696	Marker60555	scaffold261179	4416	533	817
LG14	54.351	Marker11218	scaffold211274	2562	2147	2429
LG14	54.351	Marker6260	scaffold270511	14666	8367	8661
LG14	56.106	Marker23694	C17629717	4904	2158	2437
LG14	62.537	Marker30232	scaffold250881	2079	1357	1623
LG14	64.291	Marker47948	C17602651	3108	68	356
LG14	65.161	Marker35955	scaffold190990	3764	1933	2199
LG14	66.916	Marker32066	scaffold236469	5787	4334	4615
LG14	68.67	Marker3937	C17634315	6044	3302	3583
LG14	68.67	Marker5412	C17501396	1752	306	574
LG14	68.67	Marker31838	C17624645	4286	363	655
LG14	71.326	Marker3095	C17587085	2706	1354	1636
LG14	71.326	Marker17574	scaffold272123	5325	1480	1733
LG14	71.326	Marker14314	C17554445	2206	1660	1938
LG14	76.786	Marker31163	C17542878	2080	1413	1663
LG14	78.54	Marker49389	C17638421	12539	4267	4545
LG14	82.983	Marker13111	C17638421	12539	5044	5322
LG14	79.41	Marker16224	scaffold265669	4071	1485	1753
LG14	82.983	Marker6792	C17389260	1270	583	847
LG14	82.983	Marker5551	C17629343	4845	3903	4191
LG14	82.983	Marker38372	C17638227	10975	973	1274
LG14	82.983	Marker4097	scaffold250542	2923	1805	2111
LG14	83.852	Marker32169	scaffold3077	2571	1013	1271
LG14	83.852	Marker29409	scaffold183941	20140	6961	7265
LG15	0	Marker37948	scaffold139171	10150	1203	1504
LG15	0	Marker46278	C17388388	1267	427	703
LG15	2.237	Marker2655	scaffold30608	1602	738	1023
LG15	3.49	Marker48636	C17435196	1423	708	1005
LG15	8.394	Marker72128	C17317432	1094	425	699
LG15	17.748	Marker20136	C17463564	1544	1073	1364
LG15	18.944	Marker50886	C17325792	1112	216	491
LG15	19.607	Marker77920	scaffold238182	8160	3066	3366
LG15	24.15	Marker40400	C17506170	1783	1174	1456
LG15	26.693	Marker21855	scaffold209759	1860	253	530
LG15	33.525	Marker9552	scaffold172954	1856	1520	1785
LG15	34.402	Marker16438	C17266810	1002	324	588
LG15	35.714	Marker42977	scaffold51932	4134	2321	2585
LG15	37.468	Marker13816	C17416392	1355	602	870
LG15	39.208	Marker14218	scaffold174747	2088	611	879
LG15	39.208	Marker54585	scaffold197122	4301	3247	3520
LG15	41.405	Marker59504	C17466032	1556	1197	1494
LG15	44.06	Marker17123	scaffold234575	1180	595	888
LG15	44.06	Marker48528	scaffold178845	2227	1625	1907
LG15	47.159	Marker20093	scaffold153647	1300	1023	1288
LG15	47.159	Marker54457	C17636189	7000	5793	6057
LG15	47.159	Marker11674	C17382826	1251	215	487
LG15	47.159	Marker24684	C17491470	1691	269	557
LG15	47.159	Marker48971	scaffold253125	7602	916	1218
LG15	47.159	Marker44841	C17624327	4253	3309	3608
LG15	48.471	Marker7573	C17613627	3532	1722	2014
LG15	48.471	Marker38383	C17461192	1533	722	1005
LG15	48.471	Marker25625	scaffold243072	6272	84	364
LG15	48.471	Marker18832	C17599945	3027	1040	1326
LG15	48.471	Marker20609	C17569175	2392	595	860
LG15	48.471	Marker4230	C17445004	1463	206	494
LG15	48.471	Marker34207	C17619809	3887	2737	3019
LG15	49.375	Marker74247	scaffold56200	1735	958	1214
LG15	50.66	Marker28445	scaffold256455	1703	1224	1489
LG15	51.973	Marker5329	scaffold270978	4057	3506	3790
LG15	51.973	Marker10120	scaffold242104	3022	1505	1789
LG15	51.973	Marker7197	scaffold156932	5466	4726	4995
LG15	51.973	Marker55956	C17620263	3921	30	281
LG15	51.973	Marker59855	scaffold223994	9334	5680	5951
LG15	52.85	Marker12516	C17489420	1678	966	1251
LG15	52.85	Marker92072	C17563981	2323	1479	1733
LG15	55.043	Marker16794	scaffold234112	1139	685	974
LG15	55.043	Marker16314	scaffold26512	5707	3781	4049
LG15	55.048	Marker51705	scaffold260571	1946	14	295
LG15	57.237	Marker48788	scaffold261566	2881	117	400
LG15	59.442	Marker46453	C17421024	1370	210	483
LG15	59.442	Marker26574	scaffold244929	3287	239	535
LG15	59.442	Marker6425	scaffold154852	13600	6345	6619
LG15	61.196	Marker15341	scaffold110674	5232	670	949
LG15	62.943	Marker16748	scaffold265435	3988	554	845
LG15	62.943	Marker57547	C17599435	3012	312	567
LG15	62.943	Marker58759	C17626687	4497	755	1021
LG15	64.698	Marker49992	scaffold229814	2932	2102	2401
LG15	66.441	Marker1363	C17295962	1052	258	540
LG15	66.441	Marker75583	scaffold219182	1002	717	983
LG15	67.314	Marker7887	scaffold18127	1891	399	696
LG15	67.314	Marker27305	C17598375	2983	1148	1417
LG15	67.314	Marker2299	C17454612	1503	921	1210
LG15	68.191	Marker53725	C17617413	3737	1157	1457
LG15	69.519	Marker28628	scaffold253763	3554	1995	2288
LG15	69.519	Marker16999	C17274210	1014	251	511
LG15	69.519	Marker1207	scaffold227510	1382	902	1173
LG15	73.101	Marker21142	C17288682	1039	445	732
LG15	73.101	Marker53825	scaffold218953	2072	1509	1791
LG15	78.036	Marker10104	C17391320	1276	429	696
LG15	79.489	Marker24462	scaffold272833	7634	7289	7565
LG15	81.545	Marker9793	scaffold230396	1150	63	350
LG15	83.727	Marker16185	scaffold266295	4013	2850	3120
LG15	83.727	Marker48092	C17575711	2494	1994	2271
LG15	83.727	Marker38703	C17588815	2744	207	484
LG15	86.801	Marker52144	scaffold219768	2378	1025	1313
LG15	86.801	Marker52034	C17298096	1056	599	882
LG15	86.801	Marker17776	scaffold266614	3382	2553	2831
LG15	91.323	Marker19767	scaffold203301	1258	843	1138
LG15	91.323	Marker21403	scaffold238898	1157	782	1054
LG15	91.323	Marker11242	scaffold43553	1925	1185	1460
LG15	99.775	Marker43099	scaffold218335	3223	1243	1535
LG15	99.775	Marker65056	C17560097	2274	244	545
LG15	101.536	Marker64316	scaffold223549	2248	1835	2097
LG15	103.298	Marker15105	C17604735	3176	1644	1937
LG15	103.906	Marker24777	scaffold251050	4353	3736	4041
LG15	106.372	Marker15028	C17547820	2131	659	949
LG15	107.242	Marker49060	scaffold269314	4204	3054	3318
LG15	106.372	Marker44025	scaffold269314	4204	185	497
LG15	106.807	Marker54808	scaffold256148	8153	5424	5692
LG15	107.242	Marker68395	C17603769	3143	1528	1815
LG15	107.242	Marker34830	scaffold265967	3141	2596	2905
LG15	107.242	Marker86621	scaffold43285	4615	884	1139
LG15	113.934	Marker75713	scaffold218261	1015	625	926
LG15	115.315	Marker14174	scaffold261805	6387	29	307
LG15	123.587	Marker69480	C17593877	2865	2231	2513
LG15	124.787	Marker45284	C17494054	1706	92	374
LG15	125.972	Marker90063	C17493312	1702	1255	1549
LG15	127.972	Marker27017	C17468568	1568	1082	1354
LG15	127.972	Marker17916	C17596501	2932	2347	2649
LG15	127.972	Marker16363	C17585147	2665	2180	2475
LG15	129.718	Marker30067	scaffold196798	8756	8141	8419
LG15	130.153	Marker12115	scaffold71566	2505	2066	2359
LG15	131.084	Marker36097	scaffold228011	2088	1607	1893
LG15	133.67	Marker4804	C17420644	1369	140	399
LG15	134.105	Marker18350	scaffold145172	1297	460	735
LG15	141.171	Marker34032	C17370204	1216	0	300
LG15	144.286	Marker33930	C17611685	3445	193	470
LG15	144.286	Marker82028	C17611685	3445	476	780
LG15	147.843	Marker7052	scaffold226001	1109	691	956
LG15	153.919	Marker37607	scaffold255854	2404	167	432
LG15	155.016	Marker43486	scaffold194165	2209	1414	1697
LG15	156.332	Marker10949	scaffold253318	1478	945	1210
LG15	156.332	Marker3623	scaffold196794	1517	448	719
LG15	157.648	Marker1466	C17474122	1596	116	410
LG15	158.517	Marker29656	scaffold170810	1323	817	1088
LG15	161.766	Marker68564	scaffold270667	3930	3329	3592
LG15	167.848	Marker19621	C17627941	4649	3692	3984
LG15	168.717	Marker37081	scaffold246889	1462	253	548
LG15	169.587	Marker36094	scaffold195061	1790	33	296
LG15	170.713	Marker28600	scaffold184539	2090	126	394
LG15	171.583	Marker19821	scaffold256644	3996	0	259
LG15	174.238	Marker69071	scaffold269038	2873	1550	1815
LG15	175.993	Marker50220	scaffold243210	2344	1689	1991
LG15	177.747	Marker68961	scaffold256060	1667	1225	1470
LG16	4.595	Marker22895	scaffold68435	2103	128	428
LG16	7.41	Marker29351	scaffold204877	1526	80	379
LG16	12.332	Marker15051	scaffold240587	1271	920	1209
LG16	14.566	Marker29891	C17414340	1348	907	1178
LG16	22.624	Marker5193	scaffold151031	6052	4597	4873
LG16	22.624	Marker2200	scaffold192139	3761	3377	3652
LG16	26.809	Marker22485	scaffold265556	6613	1793	2075
LG16	28.18	Marker25706	scaffold135557	5148	1126	1413
LG16	33.811	Marker23303	scaffold266321	13425	12829	13115
LG16	43.272	Marker52073	C17544900	2100	1556	1840
LG16	44.557	Marker54928	scaffold272001	7769	1197	1462
LG16	46.165	Marker2296	scaffold272001	7769	5263	5554
LG16	46.165	Marker1441	C17635333	6468	5180	5452
LG16	47.042	Marker10796	scaffold205928	1631	478	762
LG16	49.216	Marker54860	scaffold269940	6930	4478	4759
LG16	50.521	Marker14671	scaffold244644	2969	1630	1907
LG16	50.521	Marker1765	scaffold80791	1277	766	1045
LG16	50.955	Marker86139	scaffold249965	5561	112	412
LG16	51.833	Marker27590	scaffold106690	10845	390	663
LG16	53.878	Marker25807	scaffold214320	4176	2788	3053
LG16	54.13	Marker41017	C17609977	3373	812	1093
LG16	56.509	Marker21906	scaffold209116	1274	542	856
LG16	61.96	Marker46562	scaffold267916	9299	5641	5911
LG16	61.96	Marker24730	scaffold21578	1825	1349	1649
LG16	66.089	Marker51869	scaffold175506	1268	683	977
LG16	66.089	Marker609	C17605353	3196	983	1269
LG16	66.966	Marker34039	scaffold271539	3756	999	1298
LG16	66.966	Marker39675	scaffold272772	6686	5436	5695
LG16	69.949	Marker22902	scaffold78434	4873	1609	1868
LG16	70.101	Marker12330	scaffold150452	1800	643	915
LG16	73.213	Marker55761	scaffold198411	4169	855	1173
LG16	73.213	Marker28546	scaffold165106	2541	1486	1798
LG16	74.451	Marker41706	C17565783	2347	805	1100
LG16	76.672	Marker59880	C17495610	1716	1041	1348
LG16	76.672	Marker43112	scaffold174696	1104	643	947
LG16	76.672	Marker65146	scaffold43788	7891	6492	6746
LG16	77.542	Marker17225	C17454946	1505	1213	1493
LG16	84.208	Marker44301	C17607409	3273	385	690
LG16	87.702	Marker6907	scaffold270830	8402	2144	2424
LG16	90.97	Marker79086	C17633401	5746	1862	2125
LG16	93.89	Marker66091	scaffold93811	10941	7708	8009
LG16	95.645	Marker42029	C17627797	4630	2324	2603
LG16	95.645	Marker18450	scaffold216778	3593	1016	1309
LG17	0	Marker44203	scaffold172243	1917	1349	1645
LG17	0	Marker24825	C17424812	1384	103	374
LG17	0.87	Marker614	C17627909	4645	3600	3892
LG17	0.87	Marker52662	scaffold255349	9712	7470	7776
LG17	2.624	Marker8426	C17617639	3750	9	288
LG17	3.494	Marker65558	C17590701	2788	378	663
LG17	4.363	Marker3645	C17633673	5833	121	417
LG17	5.233	Marker65316	scaffold268126	5020	3443	3709
LG17	6.103	Marker14599	C17587945	2725	1695	1988
LG17	7.077	Marker20187	scaffold238813	4752	1114	1420
LG17	14.379	Marker25365	C17565117	2338	1278	1580
LG17	14.379	Marker44065	C17450596	1486	887	1168
LG17	17.477	Marker40308	scaffold227359	4011	2842	3109
LG17	21.529	Marker16941	scaffold268291	3324	2231	2505
LG17	22.399	Marker35196	scaffold107495	3016	2011	2298
LG17	25.054	Marker41522	scaffold119778	5241	1267	1541
LG17	27.71	Marker2478	scaffold246215	2789	916	1185
LG17	29.464	Marker8901	scaffold12231	8262	4530	4818
LG17	30.334	Marker29792	scaffold271021	4817	2840	3139
LG17	31.203	Marker39014	C17602397	3100	44	334
LG17	31.203	Marker46596	C17593351	2851	1047	1335
LG17	31.203	Marker71497	scaffold273026	21869	7524	7830
LG17	31.203	Marker15723	C17562333	2302	769	1023
LG17	34.776	Marker27032	scaffold265789	3925	2716	3014
LG17	34.776	Marker72156	scaffold221678	1666	89	404
LG17	36.531	Marker25543	scaffold10660	1281	983	1244
LG17	37.019	Marker53379	C17521750	1893	859	1159
LG17	38.005	Marker59956	scaffold238042	5138	3793	4060
LG17	38.991	Marker16790	scaffold192056	1734	1424	1704
LG17	40.483	Marker9534	scaffold241562	2281	1541	1823
LG17	40.483	Marker54354	scaffold251635	8056	3272	3559
LG17	40.918	Marker58215	scaffold253420	8556	4964	5239
LG17	40.918	Marker45092	scaffold253420	8556	7666	7977
LG17	40.918	Marker86581	scaffold250142	1663	263	514
LG17	40.918	Marker41780	scaffold266126	6260	2763	3042
LG17	41.352	Marker8941	scaffold247798	2199	1248	1519
LG17	42.23	Marker5364	scaffold254936	1974	912	1201
LG17	48.851	Marker43039	C17355196	1178	17	289
LG17	48.851	Marker10899	scaffold88647	14475	13865	14141
LG17	56.095	Marker14930	scaffold125909	2540	2097	2326
LG17	48.851	Marker18160	scaffold125909	2540	0	280
LG17	49.286	Marker32894	scaffold132610	2229	989	1284
LG17	49.286	Marker4441	scaffold250569	1345	823	1097
LG17	50.598	Marker22987	C17319710	1099	143	443
LG17	50.598	Marker15777	scaffold250995	1283	806	1099
LG17	53.229	Marker23045	C17556263	2228	1241	1529
LG17	53.664	Marker55220	C17311506	1082	746	1046
LG17	53.664	Marker10325	scaffold250545	3191	1316	1594
LG17	55.121	Marker28570	scaffold210519	2391	0	280
LG17	56.095	Marker40732	scaffold140258	3090	560	836
LG17	57.552	Marker8826	C17540132	2052	1083	1367
LG17	58.035	Marker19642	scaffold213477	3205	939	1205
LG17	58.47	Marker23290	scaffold227408	8169	2443	2707
LG17	58.47	Marker13368	scaffold251242	7490	478	763
LG17	59.629	Marker54109	C17550141	2157	597	870
LG17	61.079	Marker23914	scaffold230221	1829	190	457
LG17	61.079	Marker2996	scaffold96900	3325	2826	3094
LG17	61.948	Marker14070	scaffold245358	1552	301	581
LG17	61.948	Marker78604	C17495184	1713	758	1047
LG17	66.362	Marker44895	scaffold265735	2696	1360	1649
LG17	68.149	Marker48044	scaffold272493	7793	66	336
LG17	69.018	Marker24131	scaffold237083	2166	1517	1793
LG17	73.405	Marker25551	C17610307	3387	927	1208
LG17	73.84	Marker58927	scaffold208714	1550	589	881
LG17	74.274	Marker78607	scaffold88292	4071	1008	1319
LG17	74.709	Marker11269	scaffold88209	3589	1767	2050
LG17	76.456	Marker23427	C17528808	1949	1679	1949
LG17	77.326	Marker40797	scaffold267056	2714	707	983
LG17	77.326	Marker1114	scaffold264359	2663	2110	2375
LG17	78.195	Marker38604	scaffold117245	5643	4068	4360
LG17	79.065	Marker10339	C17601231	3064	863	1127
LG17	80.137	Marker10129	scaffold179000	4129	3454	3759
LG17	83.497	Marker11988	C17547632	2129	476	775
LG17	88.957	Marker8619	C17333796	1129	425	689
LG17	88.957	Marker35853	scaffold237713	3573	644	932
LG17	92.53	Marker37748	scaffold255209	4317	1850	2125
LG17	94.285	Marker49062	scaffold174731	7821	2017	2298
LG17	95.154	Marker19441	scaffold214339	2882	1767	2041
LG17	98.663	Marker1963	scaffold265769	7023	6175	6451
LG17	95.154	Marker8747	scaffold265769	7023	705	999
LG17	96.909	Marker15800	scaffold260187	4666	2099	2372
LG17	96.909	Marker36440	C17472956	1590	58	312
LG17	96.909	Marker39798	scaffold204284	4951	2472	2762
LG17	98.663	Marker5215	C17381400	1247	347	612
LG17	98.663	Marker4268	C17622699	4105	3352	3621
LG17	103.943	Marker15620	scaffold232608	3276	2013	2289
LG17	102.188	Marker27098	scaffold232608	3276	1733	2007
LG17	103.943	Marker9175	C17542536	2076	1529	1808
LG17	103.943	Marker33087	C17544608	2097	142	398
LG17	105.697	Marker1056	scaffold242885	3734	2335	2618
LG17	109.086	Marker5077	scaffold249024	8411	5758	6014
LG17	110.131	Marker36587	scaffold211945	8597	3361	3628
LG17	111.885	Marker29585	scaffold101455	5467	5061	5347
LG17	112.755	Marker35783	scaffold158006	2588	2093	2385
LG17	113.625	Marker16582	scaffold256402	1869	1102	1369
LG18	0	Marker6288	scaffold17717	1944	1369	1654
LG18	0	Marker12955	C17556901	2236	95	363
LG18	0	Marker14651	scaffold63405	2193	337	618
LG18	4.647	Marker16862	scaffold229175	1135	762	1030
LG18	7.287	Marker1447	scaffold245500	1937	734	1023
LG18	8.164	Marker29709	C17397512	1294	373	649
LG18	12.632	Marker59544	C17520166	1881	1552	1824
LG18	18.053	Marker18167	scaffold229306	7814	2940	3188
LG18	18.053	Marker29964	C17634375	6066	1845	2142
LG18	19.774	Marker5836	scaffold268863	7336	3401	3694
LG18	20.627	Marker39717	scaffold253463	3541	930	1227
LG18	22.348	Marker3296	C17541876	2070	3	284
LG18	22.348	Marker38652	C17541876	2070	1531	1822
LG18	22.348	Marker9569	scaffold263614	2841	2211	2493
LG18	22.348	Marker14572	C17588705	2741	495	791
LG18	22.348	Marker13266	C17488456	1673	260	534
LG18	22.348	Marker23450	scaffold108488	3246	1252	1557
LG18	22.348	Marker23140	C17583721	2638	997	1266
LG18	38.6	Marker34459	C17583721	2638	1946	2190
LG18	23.201	Marker26859	C17636697	7361	2003	2312
LG18	23.201	Marker58739	C17636697	7361	4387	4655
LG18	23.201	Marker18780	C17300500	1060	494	796
LG18	24.054	Marker12346	scaffold263311	3905	1291	1557
LG18	24.054	Marker29104	C17580543	2578	314	600
LG18	24.907	Marker6464	C17613797	3540	1320	1590
LG18	25.76	Marker35136	scaffold69000	1599	659	941
LG18	26.613	Marker33362	scaffold183078	3094	1288	1560
LG18	26.613	Marker15548	scaffold11760	2218	1836	2114
LG18	27.466	Marker14841	scaffold237156	7876	2633	2915
LG18	27.466	Marker70757	scaffold104257	9127	6964	7223
LG18	27.466	Marker12476	C17519118	1873	256	541
LG18	27.466	Marker54730	scaffold162478	1636	1133	1428
LG18	28.319	Marker10108	C17434622	1421	353	628
LG18	28.319	Marker27128	C17635921	6817	1454	1724
LG18	30.04	Marker2964	C17312866	1085	274	534
LG18	30.04	Marker37264	C17556099	2226	1534	1812
LG18	30.04	Marker4142	scaffold267259	5680	2988	3269
LG18	30.04	Marker12662	scaffold139933	3400	380	667
LG18	30.04	Marker52238	C17551933	2177	995	1269
LG18	33.467	Marker6603	scaffold271861	6142	4830	5108
LG18	30.04	Marker47877	scaffold271861	6142	240	538
LG18	31.761	Marker47390	C17507638	1792	335	615
LG18	31.761	Marker22674	scaffold120963	2350	947	1246
LG18	31.761	Marker62312	C17525058	1919	305	593
LG18	31.761	Marker16508	C17513136	1830	1186	1463
LG18	32.614	Marker31643	scaffold265559	2165	1746	2039
LG18	33.467	Marker12803	C17624297	4251	1949	2217
LG18	33.467	Marker5838	scaffold179982	4475	3188	3457
LG18	33.467	Marker41259	scaffold61559	4232	2833	3098
LG18	33.467	Marker4446	C17611807	3449	820	1089
LG18	33.467	Marker28154	C17470180	1576	238	495
LG18	33.467	Marker44826	scaffold264257	2811	2349	2645
LG18	33.467	Marker40268	C17629571	4884	232	510
LG18	33.467	Marker50035	scaffold109555	2484	1082	1392
LG18	33.467	Marker26219	C17627199	4554	671	962
LG18	35.188	Marker4071	scaffold271239	3853	582	862
LG18	35.188	Marker30215	C17517884	1864	1041	1310
LG18	36.041	Marker9189	C17529122	1952	1553	1826
LG18	36.894	Marker2521	C17625751	4396	2488	2761
LG18	37.747	Marker16960	scaffold261319	7861	5671	5943
LG18	37.747	Marker5938	scaffold147805	9556	1707	1994
LG18	39.453	Marker18163	scaffold36771	8549	4718	5007
LG18	37.747	Marker5642	scaffold36771	8549	2779	3040
LG18	38.6	Marker54663	scaffold270215	4310	648	913
LG18	38.6	Marker17610	scaffold218495	7103	4170	4443
LG18	39.453	Marker65940	C17615209	3614	1671	1929
LG18	38.6	Marker35440	C17615209	3614	1122	1386
LG18	40.306	Marker46474	C17532406	1981	1037	1348
LG18	41.159	Marker39480	C17581125	2590	833	1139
LG18	42.012	Marker73022	scaffold142298	4806	3498	3758
LG18	47.367	Marker25662	C17375136	1230	585	879
LG18	49.088	Marker21141	scaffold167180	2286	421	689
LG18	50.809	Marker44932	scaffold177240	4218	381	650
LG18	50.809	Marker24591	scaffold98229	3358	491	753
LG18	51.662	Marker41932	scaffold264996	4136	3497	3765
LG18	52.515	Marker21714	C17638525	17145	2	308
LG18	52.515	Marker6172	scaffold271934	5288	4421	4694
LG18	52.515	Marker25290	C17537674	2029	251	532
LG18	55.089	Marker25148	scaffold272786	12614	12072	12339
LG18	53.368	Marker32074	scaffold272786	12614	5441	5730
LG18	57.629	Marker49721	scaffold34080	3926	3164	3444
LG18	57.663	Marker6350	scaffold109452	2864	647	927
LG18	57.663	Marker52761	scaffold259223	2545	2092	2360
LG18	58.516	Marker23387	C17434060	1419	359	632
LG18	58.516	Marker17277	C17390494	1274	0	268
LG18	58.516	Marker33281	C17581291	2592	1404	1665
LG18	58.516	Marker37192	scaffold107823	1073	465	738
LG18	58.516	Marker2269	scaffold266006	5861	1981	2283
LG18	59.122	Marker65510	scaffold121042	6694	3867	4111
LG18	59.122	Marker10954	scaffold190178	7525	3592	3868
LG18	60.971	Marker54638	C17604413	3165	882	1165
LG18	64.185	Marker27789	C17604413	3165	2564	2833
LG18	61.576	Marker73781	C17423578	1380	895	1186
LG18	63.75	Marker25911	scaffold271684	6664	4723	4991
LG18	66.809	Marker10277	scaffold255567	1935	1150	1433
LG18	67.244	Marker4421	C17400632	1304	343	614
LG18	67.244	Marker39251	C17330782	1123	380	650
LG18	68.121	Marker29706	scaffold269491	4581	1625	1911
LG18	69.433	Marker8308	scaffold239443	1639	1044	1302
LG18	69.433	Marker20115	scaffold235736	1201	371	647
LG18	72.967	Marker55572	C17444428	1460	48	337
LG18	72.967	Marker51782	scaffold264579	5280	1448	1721
LG18	76.026	Marker57044	scaffold210643	1981	592	887
LG18	76.46	Marker60323	C17590311	2778	107	391
LG18	78.207	Marker30969	scaffold212085	1827	1347	1605
LG18	78.207	Marker16100	scaffold133146	1984	1074	1346
LG18	80.244	Marker29726	C17453566	1499	799	1088
LG18	81.245	Marker46409	C17450532	1486	503	765
LG18	81.741	Marker41577	scaffold231522	1150	887	1150
LG18	82.618	Marker3905	C17625401	4361	1317	1613
LG18	83.946	Marker56516	C17483606	1646	148	404
LG18	84.38	Marker13738	C17529268	1953	611	894
LG18	85.25	Marker22995	scaffold142254	5941	254	513
LG18	85.25	Marker36625	scaffold142254	5941	530	793
LG18	85.25	Marker33837	scaffold142254	5941	799	1104
LG18	88.754	Marker32974	scaffold266111	2472	2040	2326
LG18	87.005	Marker17528	scaffold266111	2472	1755	2034
LG18	90.547	Marker31347	scaffold26842	1076	399	661
LG18	92.402	Marker8031	scaffold53848	5212	1955	2225
LG18	93.617	Marker64558	scaffold270376	3600	3137	3398
LG18	95.838	Marker11091	scaffold271633	5672	3929	4205
LG18	93.617	Marker39115	scaffold271633	5672	3282	3546
LG18	104.425	Marker31110	scaffold235600	2712	1687	1960
LG18	105.295	Marker11911	scaffold58471	3131	2487	2776
LG18	105.31	Marker15038	scaffold254762	4815	226	509
LG18	109.689	Marker49317	scaffold254762	4815	1044	1324
LG18	106.164	Marker33479	scaffold3585	1985	764	1057
LG18	107.034	Marker10270	C17534896	2004	1662	1956
LG18	107.034	Marker28944	scaffold104594	1075	422	686
LG18	107.064	Marker39918	scaffold256834	19803	14814	15087
LG18	108.819	Marker79024	C17275258	1015	582	839
LG18	109.689	Marker16566	scaffold194968	1022	495	749
LG19	0	Marker30451	C17617077	3715	1840	2125
LG19	0	Marker22747	scaffold231502	4829	430	673
LG19	0.435	Marker10106	scaffold171005	3213	266	533
LG19	4.443	Marker37387	C17309078	1077	531	801
LG19	4.443	Marker21280	scaffold18967	1602	1211	1484
LG19	6.206	Marker55054	C17611525	3437	2456	2723
LG19	6.206	Marker26347	C17478104	1617	1313	1613
LG19	7.075	Marker42770	scaffold240823	2500	123	419
LG19	7.075	Marker27207	C17533664	1992	1358	1637
LG19	7.945	Marker6241	scaffold254155	2330	1824	2109
LG19	8.38	Marker17820	C17455802	1508	591	879
LG19	9.032	Marker41762	scaffold94868	1145	654	922
LG19	9.032	Marker1993	C17432780	1414	697	962
LG19	9.684	Marker4644	scaffold218465	2061	1483	1759
LG19	10.119	Marker78787	C17614191	3561	3089	3382
LG19	10.996	Marker43463	scaffold244585	4213	3880	4139
LG19	10.996	Marker41446	scaffold197836	2181	1371	1635
LG19	14.119	Marker12995	scaffold269474	3707	64	351
LG19	14.554	Marker16014	scaffold198740	1440	1118	1408
LG19	15.074	Marker42630	scaffold26750	2341	389	590
LG19	17.21	Marker7020	C17277916	1020	348	621
LG19	19.408	Marker74717	C17554991	2213	1487	1774
LG19	17.645	Marker34428	C17554991	2213	823	1101
LG19	19.408	Marker38348	scaffold182117	1053	756	1044
LG19	23.771	Marker16746	scaffold236656	4177	3475	3741
LG19	25.518	Marker17580	C17582177	2608	2233	2510
LG19	27.999	Marker23505	scaffold259118	2898	39	336
LG19	28.575	Marker26726	C17291352	1043	645	933
LG19	28.575	Marker28923	C17573945	2466	169	468
LG19	28.575	Marker36308	C17453092	1497	387	686
LG19	28.575	Marker28000	scaffold268316	6541	375	671
LG19	28.575	Marker45864	scaffold247768	3616	290	575
LG19	28.575	Marker7238	scaffold9855	5222	877	1171
LG19	28.575	Marker25527	scaffold225130	1002	12	294
LG19	28.575	Marker20088	scaffold205258	7223	6845	7102
LG19	31.657	Marker61938	scaffold235075	2065	1079	1340
LG19	32.092	Marker5086	scaffold135473	1144	589	860
LG19	36.535	Marker29455	scaffold113819	1647	350	622
LG19	38.282	Marker6251	scaffold215255	1635	823	1093
LG19	40.899	Marker36690	C17591823	2813	0	292
LG19	40.899	Marker14726	C17591823	2813	1094	1366
LG19	40.899	Marker11726	scaffold136470	2692	734	1001
LG19	41.995	Marker2852	C17637593	8516	5014	5291
LG19	41.995	Marker43959	scaffold246165	4588	1321	1620
LG19	41.995	Marker28624	scaffold272256	4577	1216	1485
LG19	43.091	Marker45217	scaffold172489	4269	1414	1712
LG19	56.264	Marker46950	scaffold172489	4269	1784	2070
LG19	44.75	Marker47741	C17510626	1813	289	559
LG19	44.75	Marker47323	scaffold234863	5309	209	497
LG19	47.055	Marker39540	C17277680	1020	167	429
LG19	47.055	Marker29759	C17618067	3775	2743	3002
LG19	47.49	Marker23726	scaffold153371	1068	652	932
LG19	49.245	Marker22990	C17474624	1598	67	365
LG19	51.015	Marker13291	C17531522	1972	1522	1792
LG19	51.015	Marker30015	scaffold125490	6906	3386	3658
LG19	51.885	Marker4359	C17603541	3136	1391	1668
LG19	51.885	Marker32235	scaffold258818	1730	496	778
LG19	56.264	Marker28922	scaffold176220	7055	5057	5331
LG19	53.64	Marker19220	scaffold176220	7055	4771	5042
LG19	54.509	Marker24046	scaffold223490	21958	4515	4783
LG19	55.442	Marker62188	scaffold17771	1016	305	547
LG19	59.837	Marker41357	scaffold271341	18849	10023	10327
LG19	59.837	Marker3457	scaffold257389	5887	4093	4368
LG19	59.837	Marker14523	scaffold194549	4921	1635	1916
LG19	61.591	Marker411	scaffold101869	4582	1227	1504
LG19	61.591	Marker19960	scaffold222301	4178	3336	3617
LG19	61.591	Marker20859	scaffold263540	4912	2337	2620
LG19	61.591	Marker22504	scaffold163166	2754	1361	1646
LG19	61.873	Marker17586	scaffold79136	3658	348	620
LG19	62.461	Marker39622	scaffold248837	7621	1664	1963
LG19	63.33	Marker36143	scaffold267713	3412	2891	3162
LG19	63.33	Marker44687	C17636869	7531	6372	6631
LG19	65.085	Marker62787	C17549549	2151	1516	1826
LG19	65.085	Marker15795	scaffold47902	4042	2456	2737
LG19	66.391	Marker19079	scaffold228155	2862	1998	2279
LG19	69.46	Marker54812	scaffold9491	5704	4906	5208
LG19	70.329	Marker3800	scaffold221568	9959	1217	1501
LG19	70.329	Marker36843	scaffold271330	6121	3163	3460
LG19	70.329	Marker17201	scaffold97966	3332	2467	2776
LG19	70.329	Marker4414	C17628567	4737	1907	2173
LG19	71.199	Marker16553	scaffold165883	3315	2789	3075
LG19	71.199	Marker2878	scaffold169931	2694	986	1277
LG19	71.199	Marker35408	scaffold211364	2175	1293	1569
LG19	71.199	Marker61130	C17581541	2597	1158	1416
LG19	71.199	Marker99668	C17390258	1273	69	326
LG19	72.068	Marker12240	C17631871	5333	1136	1430
LG19	80.795	Marker13409	C17631871	5333	3000	3289
LG19	72.938	Marker31590	scaffold271654	5193	2260	2540
LG19	72.938	Marker12133	scaffold266465	3215	1706	1996
LG19	72.938	Marker83875	scaffold77779	2177	1261	1564
LG19	72.938	Marker3115	C17418270	1361	373	652
LG19	73.808	Marker8977	C17558781	2257	71	364
LG19	73.808	Marker20315	C17605901	3216	218	499
LG19	74.677	Marker41163	C17348350	1162	415	691
LG19	74.677	Marker22683	scaffold16487	2456	1434	1699
LG19	74.677	Marker10046	C17324268	1108	152	426
LG19	76.432	Marker9733	scaffold260468	3197	2296	2562
LG19	76.432	Marker11577	scaffold176987	3271	2327	2587
LG19	78.186	Marker16105	scaffold222857	1830	1100	1392
LG19	78.186	Marker3015	C17379296	1241	818	1091
LG19	78.186	Marker6525	scaffold244955	2161	1690	1962
LG19	78.186	Marker45162	C17443800	1457	892	1156
LG19	79.056	Marker74662	C17380548	1245	505	772
LG19	79.056	Marker7083	C17584091	2645	689	951
LG19	79.056	Marker23253	scaffold116348	3661	1405	1673
LG19	79.926	Marker31664	scaffold111015	3827	566	833
LG19	79.926	Marker37680	scaffold223257	2660	1381	1647
LG19	81.665	Marker5290	C17590071	2772	1572	1859
LG19	82.534	Marker19523	C17599637	3018	170	458
LG19	83.404	Marker39760	C17310264	1080	631	919
LG19	83.404	Marker51608	scaffold260548	2434	196	457
LG19	86.013	Marker71652	C17624273	4247	1497	1788
LG19	83.404	Marker57071	C17624273	4247	336	620
LG19	84.273	Marker27774	scaffold231763	1758	888	1155
LG19	84.273	Marker17945	scaffold270466	5034	1394	1877
LG19	84.273	Marker31052	C17279594	1023	467	740
LG19	84.273	Marker75183	scaffold149080	1201	237	504
LG19	84.273	Marker9834	scaffold259750	2402	1830	2117
LG19	84.273	Marker27267	scaffold269009	3921	2739	2990
LG19	84.273	Marker8482	scaffold98335	3661	775	1039
LG19	84.273	Marker53335	C17530866	1967	1206	1503
LG19	84.273	Marker69499	C17506478	1785	1007	1267
LG19	84.273	Marker15485	scaffold268758	9561	525	789
LG19	84.273	Marker38404	C17315674	1091	650	967
LG19	86.013	Marker27219	C17275640	1016	340	614
LG19	86.013	Marker3829	C17466434	1558	1126	1409
LG19	86.013	Marker16018	C17599529	3015	935	1205
LG19	86.882	Marker43411	scaffold270693	3264	1809	2037
LG19	87.752	Marker63319	C17469650	1573	171	439
LG19	88.621	Marker13142	scaffold124779	4918	3990	4292
LG19	88.621	Marker58484	C17608449	3312	2483	2749
LG19	88.621	Marker13575	scaffold272470	5523	2654	2920
LG19	89.491	Marker36304	scaffold56500	5909	3503	3771
LG19	90.361	Marker10034	C17629895	4935	3043	3319
LG19	90.361	Marker59872	C17506414	1784	850	1133
LG19	91.23	Marker3514	C17603915	3147	214	486
LG19	91.23	Marker5099	scaffold181240	2175	1592	1887
LG19	91.23	Marker36302	scaffold247554	4772	1599	1883
LG19	92.1	Marker42112	scaffold229255	3119	2679	2985
LG19	94.298	Marker15238	C17467270	1562	163	457
LG19	96.506	Marker55836	scaffold139907	1080	471	741
LG19	104.937	Marker14253	scaffold240830	1612	898	1162
LG19	104.937	Marker39292	C17625609	4380	894	1168
LG19	104.937	Marker17920	scaffold257470	6022	927	1204
LG19	107.592	Marker48461	scaffold262018	30307	16716	16980
LG19	109.347	Marker17447	C17485660	1657	361	644
LG19	109.347	Marker43590	scaffold267944	3093	1690	1952
LG19	110.217	Marker27520	scaffold237066	1254	639	907
LG19	111.971	Marker66496	scaffold240422	1826	1219	1500
LG19	111.971	Marker63948	C17632863	5581	633	897
LG19	111.971	Marker30856	C17628571	4737	127	387
LG19	114.627	Marker34851	scaffold262808	2491	986	1263
LG19	115.496	Marker4552	scaffold253364	3220	2147	2433
LG19	115.496	Marker44104	C17626089	4433	827	1116
LG19	115.496	Marker65380	C17600819	3052	238	497
LG19	115.496	Marker39585	scaffold263482	4462	1599	1878
LG2	3.86	Marker13554	scaffold19687	1533	1159	1453
LG2	6.333	Marker36089	scaffold271146	3947	288	557
LG2	17.226	Marker9843	scaffold271146	3947	1899	2182
LG2	10.204	Marker43373	scaffold148178	1710	827	1108
LG2	10.204	Marker20431	scaffold105755	1034	540	820
LG2	11.543	Marker43493	C17565913	2349	734	997
LG2	11.978	Marker6739	C17270074	1007	744	1007
LG2	11.978	Marker55253	scaffold264564	7922	6822	7130
LG2	11.978	Marker65783	scaffold222005	3192	1288	1576
LG2	15.037	Marker36914	scaffold124030	6672	5496	5777
LG2	15.914	Marker55497	scaffold266044	2324	1537	1800
LG2	17.226	Marker31484	scaffold23777	3448	960	1253
LG2	21.178	Marker24830	scaffold254360	4501	3103	3353
LG2	21.178	Marker16054	scaffold207683	6210	2824	3095
LG2	22.953	Marker31738	scaffold232818	2432	2076	2365
LG2	23.5	Marker20852	C17490124	1683	596	866
LG2	27.452	Marker35481	C17351726	1170	773	1057
LG2	27.452	Marker16041	scaffold236033	3027	2549	2816
LG2	31.46	Marker3879	scaffold249144	1401	1091	1391
LG2	49.641	Marker27822	scaffold258002	4770	2973	3269
LG2	31.46	Marker55641	scaffold258002	4770	2547	2815
LG2	32.338	Marker45448	C17589909	2768	48	298
LG2	32.338	Marker35283	C17635583	6607	227	516
LG2	35.571	Marker56332	C17555791	2222	421	687
LG2	36.264	Marker52504	scaffold272919	8083	6884	7144
LG2	36.699	Marker27712	C17469704	1573	506	788
LG2	40.667	Marker37198	C17400886	1305	948	1217
LG2	45.304	Marker14822	scaffold219711	10408	5566	5858
LG2	45.304	Marker44736	scaffold219711	10408	6546	6821
LG2	45.304	Marker20683	C17398966	1299	575	855
LG2	45.304	Marker36812	C17635431	6520	1552	1831
LG2	46.9	Marker55413	scaffold240957	7461	7060	7322
LG2	46.9	Marker11551	C17488274	1672	672	985
LG2	47.691	Marker70244	scaffold255196	1493	1024	1310
LG2	49.287	Marker54413	scaffold272918	9369	2468	2735
LG2	49.287	Marker60886	scaffold24501	2338	1635	1896
LG2	49.287	Marker37640	C17396836	1292	205	469
LG2	49.641	Marker12530	scaffold94794	1416	736	957
LG2	49.641	Marker36706	C17506620	1786	934	1210
LG2	49.641	Marker3940	scaffold199741	5231	4891	5174
LG2	49.641	Marker47448	C17563375	2315	0	257
LG2	70.39	Marker30804	scaffold238410	3221	770	1041
LG2	70.39	Marker64805	C17636577	7281	5272	5576
LG2	71.985	Marker16678	C17415766	1353	317	600
LG2	72.776	Marker14103	scaffold265420	2832	540	803
LG2	74.372	Marker17427	C17603583	3137	386	683
LG2	74.372	Marker8347	scaffold256526	1670	1183	1454
LG2	74.372	Marker76605	scaffold270141	3550	864	1125
LG2	81.121	Marker98001	scaffold26691	1934	18	281
LG2	81.121	Marker17651	scaffold272407	12868	4173	4449
LG2	83.536	Marker15455	C17322916	1105	288	574
LG2	83.536	Marker45823	C17635751	6700	6285	6582
LG2	84.327	Marker52769	scaffold177789	3838	2075	2337
LG2	85.118	Marker8432	scaffold135416	1450	1048	1322
LG2	85.909	Marker64569	C17368592	1212	787	1076
LG2	86.699	Marker31932	C17637553	8448	3187	3448
LG2	88.295	Marker40758	scaffold223097	5946	5292	5564
LG2	90.229	Marker51841	scaffold270731	12853	2327	2609
LG2	92.302	Marker8081	scaffold159593	3164	1561	1863
LG2	93.898	Marker4478	scaffold270064	7688	5617	5897
LG2	93.898	Marker16161	C17568547	2384	1459	1729
LG2	94.689	Marker33007	scaffold157334	2510	1601	1859
LG2	97.104	Marker711	scaffold147219	1951	421	646
LG2	99.561	Marker43166	C17598301	2980	138	432
LG2	102.846	Marker43558	scaffold226296	8155	7880	8155
LG2	102.194	Marker48707	scaffold226296	8155	3554	3813
LG2	102.194	Marker15673	scaffold226296	8155	1362	1643
LG2	102.846	Marker29668	C17637739	8830	7228	7527
LG2	104.174	Marker37213	scaffold213366	2525	2073	2377
LG2	105.501	Marker73527	C17562499	2305	1878	2152
LG2	108.456	Marker21220	scaffold193230	9042	7577	7840
LG2	109.035	Marker4550	scaffold191614	1549	1078	1359
LG2	109.035	Marker43045	scaffold266858	5839	3235	3499
LG2	110.821	Marker12833	scaffold138885	3460	2351	2618
LG2	117.864	Marker40295	C17610849	3408	1209	1471
LG2	117.864	Marker30874	scaffold54150	1189	864	1120
LG2	120.807	Marker55781	scaffold83040	2306	1327	1605
LG2	121.677	Marker39931	scaffold259532	1905	490	769
LG2	121.677	Marker16825	scaffold180707	1180	706	983
LG20	0	Marker24150	C17513278	1831	1220	1505
LG20	18.138	Marker21279	scaffold248295	1968	1543	1834
LG20	21.647	Marker6979	C17356844	1182	829	1104
LG20	26.993	Marker27657	C17274270	1014	506	805
LG20	26.993	Marker10301	C17442728	1453	536	848
LG20	26.993	Marker33472	scaffold151190	9494	5979	6265
LG20	27.871	Marker35825	C17412186	1340	438	739
LG20	30.937	Marker100763	C17473178	1591	1345	1591
LG20	31.815	Marker6522	C17374520	1228	105	384
LG20	31.815	Marker40740	scaffold182642	1556	1164	1439
LG20	31.815	Marker26558	scaffold81122	2514	435	731
LG20	32.249	Marker11677	C17524650	1915	986	1269
LG20	32.684	Marker35442	C17592131	2821	1321	1583
LG20	32.684	Marker18982	C17601099	3060	1334	1617
LG20	33.561	Marker42156	C17558603	2255	231	505
LG20	33.561	Marker43475	scaffold231408	1829	0	284
LG20	33.561	Marker41721	C17608911	3331	2017	2302
LG20	33.561	Marker31834	C17571209	2424	240	526
LG20	33.996	Marker54767	C17435942	1426	658	952
LG20	34.866	Marker24161	scaffold125630	4075	3580	3875
LG20	35.735	Marker43539	scaffold96826	2544	2222	2513
LG21	0	Marker48480	C17636173	6985	5376	5664
LG21	0	Marker42852	scaffold95044	3866	2342	2604
LG21	1.637	Marker20796	scaffold98465	5064	339	621
LG21	3.507	Marker16513	scaffold208962	7362	6416	6697
LG21	6.171	Marker4345	scaffold179590	1780	1429	1721
LG21	6.171	Marker52543	scaffold272418	5374	1932	2222
LG21	7.483	Marker26530	scaffold256063	1536	501	787
LG21	8.795	Marker20925	scaffold242302	1169	475	747
LG21	11.484	Marker66728	scaffold195986	2775	1477	1771
LG21	12.71	Marker31763	scaffold69954	2300	312	600
LG21	14.566	Marker24807	C17369630	1215	159	463
LG21	17.222	Marker5014	C17266880	1002	0	282
LG21	18.217	Marker9406	scaffold12060	1425	1083	1306
LG21	19.872	Marker2441	scaffold200447	1187	905	1181
LG21	19.872	Marker22395	C17503912	1768	580	876
LG21	19.872	Marker45088	scaffold161129	1725	891	1155
LG21	21.184	Marker21366	scaffold245891	1323	0	279
LG21	21.184	Marker39956	scaffold170225	3023	1840	2118
LG21	21.184	Marker26528	scaffold85513	2328	1448	1754
LG21	22.512	Marker36989	C17452580	1494	368	626
LG21	23.84	Marker30533	C17287034	1036	527	802
LG21	25.531	Marker38232	scaffold256689	1744	1256	1517
LG21	29.719	Marker3628	scaffold15341	1622	1344	1591
LG21	30.274	Marker60922	scaffold270310	3659	2586	2849
LG21	34.383	Marker22396	scaffold69916	1451	393	661
LG21	34.818	Marker8838	scaffold115605	2278	965	1233
LG21	34.818	Marker12640	scaffold219445	7224	2992	3282
LG21	36.13	Marker36560	scaffold259433	1890	1414	1702
LG21	37.242	Marker46232	scaffold93524	1295	835	1112
LG21	38.355	Marker5468	C17485844	1658	495	768
LG21	38.355	Marker66353	C17629641	4894	1696	1990
LG21	38.355	Marker18554	scaffold158624	5251	3111	3379
LG21	38.355	Marker33686	scaffold260206	3481	1310	1589
LG21	38.355	Marker12182	scaffold209665	4851	3614	3878
LG21	38.355	Marker28736	scaffold177156	3094	865	1136
LG21	39.467	Marker77921	scaffold234822	2255	1725	2042
LG21	39.467	Marker49551	scaffold234846	2506	1832	2146
LG21	39.467	Marker22714	C17377890	1237	468	744
LG21	40.579	Marker73065	C17625459	4365	1970	2284
LG21	40.579	Marker2900	scaffold258570	5989	4643	4926
LG21	40.579	Marker34345	scaffold131728	3814	3537	3799
LG21	45.089	Marker26905	C17476240	1607	22	289
LG21	46.201	Marker21200	scaffold10821	3827	2218	2504
LG21	46.201	Marker58830	scaffold86703	4733	1300	1586
LG21	47.513	Marker16588	C17536370	2017	1245	1523
LG21	47.513	Marker33685	scaffold210604	4065	2837	3131
LG21	47.948	Marker66502	scaffold122251	2136	1324	1604
LG21	47.948	Marker10776	scaffold247625	1380	143	423
LG21	47.948	Marker40409	scaffold12923	5824	5070	5339
LG21	47.948	Marker9427	scaffold206305	2913	241	527
LG21	49.26	Marker61104	C17563035	2311	470	730
LG21	49.26	Marker10218	scaffold245713	3725	524	798
LG21	50.212	Marker7030	scaffold125888	1503	724	1000
LG21	51.163	Marker3109	scaffold252075	2305	1506	1774
LG21	51.163	Marker72193	scaffold109478	1348	346	597
LG21	51.163	Marker9266	C17505874	1781	406	675
LG21	52.115	Marker26636	scaffold193555	9160	6555	6843
LG21	53.066	Marker34222	C17372506	1223	546	804
LG21	53.066	Marker3203	scaffold180108	2792	1253	1532
LG21	55.972	Marker70556	scaffold220162	3500	2769	3072
LG21	57.892	Marker8510	scaffold141628	1227	328	603
LG21	57.892	Marker7991	scaffold170868	2920	608	878
LG21	57.892	Marker12657	scaffold195672	2391	2066	2363
LG21	57.892	Marker23754	C17513870	1835	842	1112
LG21	59.812	Marker61215	C17568485	2383	1030	1328
LG21	60.763	Marker42746	C17568485	2383	1334	1622
LG21	60.763	Marker31158	scaffold164760	4519	2355	2656
LG21	60.763	Marker10517	C17385026	1257	210	483
LG21	61.715	Marker40654	C17442392	1451	0	288
LG21	61.715	Marker9221	C17570283	2409	817	1112
LG21	70.941	Marker3488	scaffold268789	5096	4234	4517
LG21	73.847	Marker11935	scaffold270135	3343	578	870
LG21	73.847	Marker26882	scaffold15705	1588	136	448
LG21	73.847	Marker5034	C17509890	1808	243	518
LG21	73.847	Marker12262	C17297964	1056	255	524
LG21	73.847	Marker23262	C17594471	2879	546	828
LG21	73.847	Marker60317	C17512386	1825	706	1010
LG21	73.847	Marker25984	scaffold272282	6390	4607	4866
LG21	74.724	Marker7757	C17424980	1385	220	493
LG21	75.159	Marker13687	C17616391	3676	1022	1307
LG21	76.036	Marker3641	C17526186	1928	290	575
LG21	76.036	Marker10028	C17588161	2729	173	463
LG21	76.036	Marker6256	C17489816	1681	298	586
LG21	76.036	Marker38217	scaffold219946	1997	1056	1356
LG21	76.036	Marker16883	scaffold268672	5470	2197	2492
LG21	76.036	Marker56139	C17604089	3153	1707	1968
LG21	76.036	Marker70137	C17307478	1074	524	825
LG21	76.471	Marker34759	C17418530	1362	634	913
LG21	76.471	Marker28750	scaffold253005	2976	2394	2672
LG21	76.905	Marker31272	scaffold270352	10560	5730	6005
LG21	76.905	Marker38472	scaffold142308	3823	2197	2461
LG21	77.783	Marker75042	scaffold145074	5589	1403	1700
LG21	77.783	Marker27676	C17632633	5519	3189	3482
LG21	78.218	Marker39583	C17559315	2263	421	729
LG21	78.218	Marker27779	scaffold263140	9375	5452	5716
LG21	79.095	Marker21594	scaffold260781	4600	888	1160
LG21	79.095	Marker6790	scaffold249937	4753	2191	2468
LG21	79.095	Marker13134	C17630933	5143	2023	2306
LG21	79.53	Marker49979	C17359718	1189	354	614
LG21	79.53	Marker24287	C17616411	3677	717	989
LG21	86.533	Marker53848	scaffold203881	5137	4329	4623
LG21	79.53	Marker55248	scaffold203881	5137	1362	1663
LG21	80.407	Marker13052	scaffold265448	3007	1887	2156
LG21	80.842	Marker31596	C17543202	2083	927	1212
LG21	81.719	Marker34296	C17414844	1349	1009	1305
LG21	81.719	Marker44314	scaffold31241	3581	2164	2442
LG21	81.719	Marker33736	C17491252	1689	240	534
LG21	82.596	Marker17319	scaffold231680	1942	698	970
LG21	82.596	Marker21749	scaffold263409	3506	2149	2419
LG21	83.085	Marker50262	C17449556	1482	436	734
LG21	83.574	Marker46038	C17631513	5250	4016	4315
LG21	86.533	Marker42707	scaffold237112	2259	87	373
LG21	86.533	Marker14511	C17360282	1191	323	613
LG21	86.968	Marker1742	scaffold157494	1846	1159	1451
LG21	89.173	Marker52690	C17321978	1104	0	302
LG21	89.173	Marker11159	scaffold246083	3026	68	330
LG21	89.173	Marker33911	C17615119	3609	1261	1564
LG21	89.173	Marker21547	C17632253	5424	2958	3235
LG21	89.607	Marker32344	C17571715	2431	749	1016
LG21	89.607	Marker18207	scaffold213262	3078	172	467
LG21	90.485	Marker23139	scaffold257880	7023	6356	6616
LG21	90.485	Marker5515	C17538368	2036	370	630
LG21	90.485	Marker32131	scaffold272571	7618	2674	2941
LG21	91.362	Marker76568	scaffold4981	5750	1448	1758
LG21	92.232	Marker7002	C17593535	2855	2065	2365
LG21	92.232	Marker20458	C17638021	9750	7753	8028
LG21	93.101	Marker73883	C17571953	2435	607	878
LG21	93.101	Marker18675	scaffold254741	1886	1488	1776
LG21	93.101	Marker17598	C17628083	4667	4275	4565
LG21	93.101	Marker42891	scaffold244542	2305	1399	1659
LG21	93.101	Marker12009	scaffold247094	1194	749	1046
LG21	93.101	Marker6798	scaffold35860	6263	3212	3503
LG21	94.848	Marker7678	C17364654	1202	257	550
LG21	94.848	Marker23721	C17479038	1622	735	1018
LG21	97.578	Marker23053	scaffold257113	3550	1797	2080
LG21	97.578	Marker4292	scaffold263744	6623	4039	4329
LG21	98.013	Marker100795	C17635001	6317	4357	4664
LG21	102.006	Marker10790	C17635001	6317	5491	5774
LG21	98.448	Marker24493	C17571507	2429	196	464
LG21	98.448	Marker11054	scaffold252778	1423	195	485
LG21	98.448	Marker34717	scaffold237644	3130	1892	2174
LG21	98.448	Marker44269	scaffold72974	4366	2789	3073
LG21	99.317	Marker9181	C17563881	2321	1251	1531
LG21	99.317	Marker46858	scaffold113401	2536	593	864
LG21	102.006	Marker5542	C17606779	3248	529	803
LG21	102.006	Marker9557	scaffold157592	2679	876	1143
LG21	102.006	Marker38400	C17470898	1579	509	774
LG21	102.006	Marker13223	scaffold171410	2167	1063	1338
LG21	102.585	Marker47654	C17455320	1506	193	468
LG21	102.585	Marker30333	C17390170	1273	1012	1273
LG21	103.745	Marker51263	C17368824	1213	950	1213
LG21	103.745	Marker12232	scaffold699	4389	4075	4380
LG21	103.745	Marker46205	scaffold259239	9603	6004	6301
LG21	103.745	Marker46235	scaffold58763	1055	521	788
LG21	103.745	Marker20800	scaffold250467	5381	3963	4237
LG21	104.615	Marker22479	C17453940	1500	1114	1379
LG21	105.492	Marker16627	scaffold198413	1487	8	265
LG21	106.804	Marker27136	scaffold247543	5063	740	1023
LG21	106.804	Marker8360	scaffold209961	2159	1502	1790
LG21	111.51	Marker67150	scaffold151070	7767	6810	7085
LG21	112.421	Marker14876	scaffold271388	4035	2758	3058
LG21	112.421	Marker1778	scaffold194626	1662	113	389
LG21	114.341	Marker57317	scaffold33603	4428	422	730
LG21	114.341	Marker60552	C17624799	4302	1265	1528
LG21	116.087	Marker21217	scaffold248526	1342	679	974
LG21	116.522	Marker56130	scaffold244147	1256	704	982
LG21	117.399	Marker35221	C17549963	2155	1893	2155
LG21	118.712	Marker12171	scaffold239670	1492	215	470
LG21	121.4	Marker12919	scaffold120226	2246	379	657
LG21	124.04	Marker17267	C17358740	1187	686	978
LG21	126.261	Marker14474	C17628073	4666	1803	2085
LG21	127.131	Marker7439	C17522384	1897	667	939
LG21	128.443	Marker42496	scaffold212449	1701	183	490
LG21	130.205	Marker29921	scaffold185147	3214	1614	1898
LG21	130.205	Marker18536	scaffold234478	7374	5411	5699
LG21	130.205	Marker28153	scaffold264103	1980	320	608
LG21	131.075	Marker43032	C17551205	2169	0	271
LG21	131.075	Marker41285	scaffold259702	1758	498	769
LG21	131.075	Marker8355	scaffold266850	5685	2640	2935
LG21	131.945	Marker26359	C17459600	1526	662	946
LG21	133.691	Marker16514	C17637639	8632	5223	5509
LG21	134.569	Marker17606	scaffold246503	2252	102	366
LG21	137.042	Marker38156	scaffold162328	3903	2413	2695
LG21	137.751	Marker12496	scaffold87566	2614	182	420
LG21	137.751	Marker22676	scaffold48663	2684	988	1265
LG21	142.33	Marker12000	C17501474	1752	1081	1378
LG21	142.983	Marker21151	scaffold243747	1874	286	584
LG21	142.983	Marker16985	C17341670	1146	488	767
LG21	142.983	Marker49685	scaffold5771	3600	3258	3556
LG21	149.606	Marker71161	scaffold229725	1756	291	597
LG21	150.654	Marker24904	scaffold26040	1334	275	540
LG21	150.741	Marker16039	scaffold255372	1693	1257	1542
LG21	152.86	Marker12310	scaffold114555	2620	1041	1335
LG21	152.86	Marker70162	C17425498	1387	1011	1299
LG21	156.861	Marker39116	scaffold181026	2262	777	1061
LG21	156.861	Marker8729	scaffold173264	3819	371	665
LG21	156.861	Marker19252	scaffold234383	1674	1202	1471
LG21	157.296	Marker11640	scaffold267943	3446	762	1057
LG22	0	Marker31800	C17561605	2294	186	459
LG22	0	Marker13894	C17618631	3808	2865	3159
LG22	1.755	Marker25433	scaffold114746	8296	4448	4723
LG22	41.267	Marker9921	scaffold91556	1423	807	1081
LG22	38.64	Marker28529	scaffold91556	1423	526	801
LG22	40.237	Marker6530	scaffold268618	3482	2397	2664
LG22	41.267	Marker28480	scaffold218859	1276	894	1156
LG22	41.267	Marker33878	scaffold132984	3183	681	951
LG22	45.636	Marker32518	scaffold41019	1413	274	550
LG22	53.145	Marker3392	scaffold237012	2455	1213	1505
LG22	53.145	Marker33055	C17612907	3498	870	1144
LG22	53.145	Marker30179	C17361464	1194	690	962
LG22	53.145	Marker20828	C17521420	1890	1476	1737
LG22	54.907	Marker11921	scaffold55358	1684	1257	1537
LG22	54.907	Marker29144	scaffold249183	2054	1040	1322
LG22	56.235	Marker41852	scaffold161652	1561	15	279
LG22	57.265	Marker29604	scaffold104301	3178	243	546
LG22	59.326	Marker3927	C17449870	1483	220	517
LG22	59.326	Marker53125	C17614587	3582	1626	1911
LG22	59.761	Marker39903	C17515930	1849	1056	1358
LG22	61.935	Marker46981	C17592313	2825	1905	2213
LG22	61.935	Marker20089	C17350490	1167	213	493
LG22	61.935	Marker30844	scaffold218469	1273	1018	1273
LG23	0	Marker18170	scaffold261626	2668	114	384
LG23	2.624	Marker48340	C17464674	1550	1109	1396
LG23	1.755	Marker44257	C17464674	1550	405	702
LG23	13.073	Marker50739	scaffold126444	1132	423	693
LG23	15.959	Marker35428	C17598949	2999	362	640
LG23	18.59	Marker1875	scaffold224984	4483	677	947
LG23	20.812	Marker33807	scaffold201516	1246	608	909
LG23	20.812	Marker43751	scaffold266125	6466	5756	6054
LG23	20.812	Marker21447	scaffold65370	1474	1201	1458
LG23	22.124	Marker34061	scaffold202932	1544	1100	1381
LG23	23.452	Marker49670	scaffold272246	4916	3477	3732
LG23	23.452	Marker34335	C17549039	2145	961	1252
LG23	23.452	Marker8060	C17583483	2634	801	1076
LG23	24.779	Marker12462	C17474478	1598	1238	1529
LG23	26.091	Marker34822	scaffold99035	1255	6	264
LG23	26.091	Marker41249	scaffold183857	1618	221	443
LG23	26.091	Marker47621	scaffold40611	1388	683	951
LG23	26.091	Marker38202	scaffold253050	4209	3736	4032
LG23	26.091	Marker6443	scaffold164706	7248	6984	7248
LG23	47.234	Marker5912	C17547670	2129	915	1193
LG23	26.091	Marker34940	C17547670	2129	631	909
LG23	26.961	Marker36708	C17461568	1535	1111	1411
LG23	54.655	Marker23750	C17593387	2852	1253	1520
LG23	54.655	Marker62576	C17583841	2640	856	1125
LG23	54.655	Marker51904	C17319696	1099	563	819
LG23	54.655	Marker27490	C17579309	2554	1488	1764
LG23	54.655	Marker62237	C17457134	1514	577	850
LG23	54.655	Marker15904	scaffold233808	1455	1029	1325
LG23	54.655	Marker3183	C17378090	1238	64	328
LG23	57.311	Marker25825	scaffold204962	5984	1565	1878
LG23	58.18	Marker28325	C17632639	5519	484	758
LG23	58.18	Marker12783	scaffold218549	4021	1886	2159
LG23	58.18	Marker83679	C17502042	1756	580	842
LG23	58.18	Marker62689	C17376618	1234	0	250
LG23	58.18	Marker6091	scaffold271757	4348	2067	2358
LG23	58.18	Marker63320	scaffold238711	3874	2652	2915
LG23	58.18	Marker12520	scaffold272548	6953	2177	2448
LG23	58.18	Marker6268	C17614427	3572	1756	2031
LG23	58.18	Marker40684	C17584475	2653	1934	2198
LG23	58.18	Marker6029	scaffold244888	2313	1878	2159
LG23	58.18	Marker37080	C17524580	1915	133	433
LG23	58.18	Marker56527	C17620969	3975	2015	2278
LG23	58.18	Marker33453	scaffold162269	3178	2709	2983
LG23	59.05	Marker70185	C17394562	1286	717	979
LG23	58.18	Marker46333	C17394562	1286	399	676
LG23	59.05	Marker5252	scaffold268931	2866	364	656
LG23	59.05	Marker28727	scaffold268931	2866	662	938
LG23	59.05	Marker2059	scaffold266068	3504	3118	3401
LG23	59.05	Marker46311	scaffold20948	8855	5147	5405
LG23	59.05	Marker5022	scaffold259264	3604	1307	1592
LG23	59.05	Marker24671	scaffold249890	1442	120	405
LG23	59.05	Marker4063	C17623977	4221	2551	2828
LG23	59.05	Marker16172	C17550075	2157	1236	1517
LG23	59.05	Marker35653	C17527686	1940	1345	1616
LG23	59.05	Marker3344	scaffold212338	7448	1512	1790
LG23	59.05	Marker6816	scaffold202478	2046	1521	1805
LG23	59.05	Marker39302	C17502994	1762	711	1008
LG23	59.05	Marker8241	scaffold178815	3772	904	1176
LG23	59.919	Marker36194	scaffold200103	3198	1180	1458
LG23	59.919	Marker6505	C17617003	3711	2756	3019
LG23	60.789	Marker19786	C17635397	6503	3081	3373
LG23	60.789	Marker39295	C17267814	1003	245	511
LG23	60.789	Marker46985	C17550843	2165	1237	1508
LG23	60.789	Marker3739	scaffold121620	8541	7088	7356
LG23	60.789	Marker8461	C17596237	2925	1455	1748
LG23	60.789	Marker17692	scaffold226695	2814	734	1009
LG23	60.789	Marker34586	scaffold243036	3861	2933	3224
LG23	60.789	Marker32048	C17415632	1352	201	492
LG23	65.297	Marker5800	C17626269	4450	1556	1860
LG23	65.297	Marker40483	scaffold269589	8174	5206	5462
LG23	65.297	Marker17182	scaffold252633	5293	4912	5194
LG23	65.297	Marker51566	scaffold209347	6193	3107	3386
LG23	65.297	Marker21469	C17593291	2849	698	997
LG23	65.297	Marker15227	C17567129	2364	1774	2042
LG23	65.297	Marker65042	C17637925	9303	1855	2160
LG23	65.297	Marker59110	C17637925	9303	6403	6678
LG23	66.166	Marker43142	C17637925	9303	6684	6974
LG23	65.297	Marker61512	scaffold157665	4309	1210	1484
LG23	67.036	Marker63561	scaffold157665	4309	3732	4018
LG23	66.166	Marker51091	C17631153	5183	1324	1604
LG23	67.036	Marker5400	scaffold270227	7276	5788	6051
LG23	67.036	Marker20411	scaffold225997	3485	2471	2722
LG23	67.036	Marker4057	C17606275	3229	2121	2394
LG23	67.036	Marker15588	C17627973	4652	4136	4404
LG23	67.036	Marker34889	scaffold269706	4772	138	432
LG23	67.036	Marker1055	scaffold230606	2439	817	1102
LG23	67.036	Marker31761	C17552255	2181	693	972
LG23	67.036	Marker19401	C17584365	2651	877	1172
LG23	69.691	Marker2392	C17569093	2391	1277	1548
LG23	71.446	Marker34368	scaffold263573	2209	68	344
LG23	73.2	Marker2295	scaffold272578	7465	1361	1663
LG23	74.955	Marker11704	scaffold245144	2825	2453	2734
LG24	1.739	Marker41361	C17546252	2114	592	882
LG24	4.348	Marker828	scaffold226730	1316	1002	1286
LG24	10.301	Marker6733	scaffold46868	3014	1737	2010
LG24	16.015	Marker9938	scaffold193878	2793	1593	1856
LG24	16.015	Marker25217	scaffold233119	1697	122	401
LG24	17.343	Marker3097	C17296850	1053	713	990
LG24	17.343	Marker29937	scaffold224833	1014	651	944
LG24	17.343	Marker6718	scaffold153282	2118	445	743
LG24	17.343	Marker9920	C17547092	2123	1269	1530
LG24	17.343	Marker5683	scaffold207873	1483	907	1195
LG24	22.253	Marker38100	scaffold204313	1256	45	350
LG24	22.253	Marker38595	scaffold3039	4823	464	752
LG24	23.122	Marker31025	scaffold255647	5876	836	1100
LG24	23.122	Marker42414	C17567855	2374	2064	2330
LG24	23.992	Marker38097	scaffold263830	2110	1084	1379
LG24	26.632	Marker14495	scaffold104524	1094	134	423
LG24	26.632	Marker9536	C17518000	1865	618	900
LG24	28.372	Marker7940	scaffold137440	1006	473	745
LG24	28.372	Marker49080	scaffold168836	4546	140	416
LG24	28.807	Marker26510	C17310198	1079	706	1004
LG24	31.866	Marker36368	C17406566	1322	296	574
LG24	38.347	Marker48964	scaffold264647	4872	2379	2686
LG24	38.347	Marker43345	scaffold33249	3508	346	603
LG24	40.663	Marker28473	scaffold236483	1571	772	1049
LG24	41.098	Marker17951	scaffold208285	1436	20	319
LG24	42.406	Marker26782	scaffold211132	4860	2422	2685
LG24	42.406	Marker3318	scaffold251744	1414	138	407
LG24	43.279	Marker2172	C17311748	1083	41	323
LG24	43.279	Marker15209	C17295822	1051	521	787
LG24	44.591	Marker22358	scaffold198929	1374	896	1160
LG24	45.904	Marker32107	scaffold268128	2649	29	561
LG24	46.781	Marker63176	C17431708	1410	323	597
LG24	46.781	Marker16167	C17404026	1314	1049	1314
LG24	46.781	Marker27195	C17435288	1423	294	577
LG24	46.781	Marker39396	C17410458	1335	309	604
LG24	49.872	Marker11761	scaffold138306	1942	1612	1908
LG24	56.502	Marker44219	C17554079	2201	319	623
LG24	56.502	Marker16376	scaffold268111	4334	1063	1356
LG24	58.817	Marker28160	C17389168	1270	691	942
LG24	58.925	Marker30590	C17288644	1039	351	608
LG24	60.076	Marker18733	C17502460	1758	844	1108
LG24	60.606	Marker33535	scaffold177286	10672	8710	9010
LG24	62.803	Marker11889	scaffold162211	4151	527	813
LG24	62.803	Marker26852	scaffold175688	1026	580	866
LG24	63.673	Marker7421	C17414130	1347	184	459
LG24	65.854	Marker8156	scaffold241716	1492	446	725
LG24	69.374	Marker115576	scaffold261205	8561	5069	5374
LG24	69.809	Marker12364	scaffold261601	2014	191	474
LG24	70.679	Marker36167	C17494550	1709	384	654
LG24	72.433	Marker9351	scaffold77496	2711	564	841
LG24	72.433	Marker56055	scaffold264551	3630	3271	3578
LG24	75.05	Marker68860	C17473156	1591	959	1250
LG24	75.05	Marker14589	scaffold157800	6288	3773	4009
LG24	75.05	Marker55783	C17352354	1171	626	910
LG24	75.05	Marker23136	scaffold187603	5173	1228	1539
LG24	75.05	Marker37134	scaffold242500	2170	741	1043
LG24	75.927	Marker29737	C17621031	3978	406	684
LG24	77.892	Marker4520	C17602219	3094	1881	2147
LG24	79.474	Marker10696	scaffold148997	1214	812	1076
LG24	88.946	Marker24070	C17358118	1185	760	1063
LG24	89.823	Marker59082	scaffold240637	2575	1253	1515
LG24	89.823	Marker42311	scaffold129976	2851	582	844
LG24	89.823	Marker42574	scaffold263954	4959	3298	3605
LG24	89.823	Marker7987	scaffold270483	6642	3505	3783
LG24	90.784	Marker7620	scaffold268846	5395	4769	5050
LG24	90.784	Marker65275	C17424278	1382	959	1217
LG24	92.723	Marker37789	scaffold150816	5479	3214	3504
LG24	92.723	Marker72830	C17417366	1358	744	1002
LG24	93.684	Marker40611	scaffold249843	6952	2397	2678
LG24	93.684	Marker61775	scaffold269653	3505	1031	1316
LG24	93.851	Marker34749	C17336914	1136	630	912
LG24	94.645	Marker49601	C17410522	1335	31	317
LG24	94.645	Marker5137	scaffold106265	1713	520	789
LG24	105.951	Marker12107	scaffold271309	8564	5876	6144
LG24	105.951	Marker30189	C17614163	3559	2418	2691
LG24	107.037	Marker34253	scaffold191666	1592	695	968
LG24	108.133	Marker26315	scaffold263070	10914	9615	9896
LG24	109.542	Marker18146	scaffold106952	15638	8929	9138
LG24	110.951	Marker45070	C17586729	2699	1266	1558
LG24	110.951	Marker49246	C17395992	1290	508	799
LG24	115.167	Marker74437	scaffold260209	1642	528	828
LG24	115.602	Marker9944	scaffold239176	1155	887	1155
LG24	117.356	Marker56920	scaffold259288	2691	1087	1372
LG24	117.791	Marker17868	scaffold182079	1985	0	290
LG25	0.87	Marker4856	scaffold90955	2179	842	1126
LG25	0.87	Marker15211	scaffold194356	1801	524	821
LG25	0.87	Marker55749	C17465188	1552	546	868
LG25	3.075	Marker23047	scaffold109839	1139	491	779
LG25	3.075	Marker14037	C17313168	1086	38	315
LG25	3.075	Marker1824	scaffold43207	1123	666	951
LG25	5.112	Marker26428	C17637407	8260	6611	6879
LG25	24.063	Marker2232	C17563001	2310	1995	2257
LG25	24.063	Marker6427	scaffold2790	1895	1257	1526
LG25	27.595	Marker13261	C17386630	1262	372	636
LG25	27.595	Marker14152	scaffold175056	1097	445	715
LG26	0	Marker39339	C17631681	5286	4525	4777
LG26	0	Marker5795	scaffold244199	5954	5480	5762
LG26	0.877	Marker70522	scaffold269130	4060	3050	3317
LG26	1.755	Marker21634	scaffold106261	1853	1494	1746
LG26	3.067	Marker9435	C17602585	3106	2561	2842
LG26	3.501	Marker6994	scaffold228805	1703	584	865
LG26	4.371	Marker9815	scaffold250233	3044	1370	1651
LG26	14.699	Marker20504	scaffold77592	1322	173	438
LG26	16.889	Marker31851	scaffold259908	1942	1655	1942
LG27	0	Marker41648	C17495514	1715	995	1273
LG27	0	Marker74039	scaffold266750	2331	1658	1965
LG27	0	Marker63389	C17626621	4487	1096	1404
LG27	0.877	Marker49010	C17529668	1956	1426	1695
LG27	0.877	Marker10770	scaffold260565	1822	1076	1339
LG27	0.877	Marker25124	C17612855	3496	750	1034
LG27	3.968	Marker10413	scaffold246063	1956	715	987
LG27	4.62	Marker31910	C17289822	1041	223	477
LG27	10.125	Marker63424	scaffold236777	1372	0	304
LG27	10.125	Marker13947	scaffold155714	2571	371	664
LG27	11.872	Marker14323	scaffold144244	1478	1118	1396
LG27	12.749	Marker59473	C17405982	1320	511	800
LG27	18.734	Marker60146	C17279502	1023	306	615
LG27	19.313	Marker37734	scaffold238388	2280	31	315
LG27	20.641	Marker48380	scaffold268778	7945	6118	6407
LG27	20.641	Marker43950	scaffold252720	1365	157	461
LG27	21.518	Marker51463	scaffold240826	1735	1430	1711
LG27	21.953	Marker1990	scaffold140497	2182	46	295
LG27	23.412	Marker12080	C17581407	2594	945	1208
LG27	23.412	Marker7304	scaffold228063	3699	1095	1369
LG27	23.412	Marker28046	scaffold270155	8044	736	1015
LG27	25.016	Marker17985	scaffold270181	3768	1023	1311
LG27	32.673	Marker61211	scaffold238240	2999	2163	2439
LG27	33.551	Marker51742	scaffold11241	6095	312	602
LG27	34.637	Marker3912	scaffold200918	1553	777	1058
LG27	37.989	Marker20709	scaffold211281	2623	32	300
LG27	46.816	Marker19656	C17308388	1076	215	489
LG27	49.078	Marker16539	scaffold40224	1012	230	506
LG27	50.758	Marker37173	C17502560	1759	902	1195
LG27	54.496	Marker3269	scaffold268344	4690	3192	3468
LG27	55.824	Marker10723	scaffold232841	2385	656	951
LG27	58.296	Marker22450	C17631147	5182	4624	4882
LG27	58.693	Marker35743	scaffold177666	1290	775	1032
LG27	59.929	Marker20264	C17606595	3242	1065	1348
LG27	61.997	Marker69446	scaffold247481	7432	6867	7151
LG27	62.866	Marker24883	scaffold273012	11344	4252	4523
LG27	66.855	Marker28955	scaffold246210	4650	1115	1397
LG27	68.673	Marker6732	scaffold219975	1487	19	290
LG27	76.488	Marker20311	scaffold135090	3798	1059	1329
LG27	76.923	Marker65732	scaffold33321	1925	1370	1651
LG27	77.793	Marker52085	scaffold260362	10743	6333	6600
LG27	77.793	Marker65322	scaffold15770	8094	4794	5068
LG27	77.793	Marker28607	scaffold269057	11288	7106	7406
LG27	80.85	Marker26062	scaffold269057	11288	9096	9385
LG27	84.017	Marker19916	C17595269	2899	1389	1660
LG27	84.017	Marker13637	scaffold153310	4434	922	1199
LG27	85.771	Marker50456	C17475594	1603	976	1239
LG27	85.771	Marker61394	scaffold271658	4079	642	899
LG27	88.427	Marker9006	C17600167	3033	2371	2636
LG27	92.671	Marker5117	scaffold259490	2716	1521	1815
LG27	94.676	Marker3854	C17600211	3035	999	1273
LG27	97.297	Marker55898	scaffold260211	2717	1648	1921
LG27	99.952	Marker19112	scaffold272781	6531	5835	6082
LG27	101.691	Marker34159	C17456040	1509	136	424
LG27	102.561	Marker4472	scaffold268542	4881	3426	3665
LG27	103.43	Marker20617	C17448866	1479	455	754
LG27	104.3	Marker27303	scaffold272979	17072	14823	15136
LG27	104.3	Marker49113	scaffold258190	5955	1602	1876
LG27	104.3	Marker41261	C17504552	1772	563	875
LG28	0	Marker84610	C17612397	3475	870	1160
LG28	0.87	Marker51345	scaffold206025	3408	1163	1446
LG28	0.87	Marker47784	scaffold18811	2276	922	1181
LG28	0.87	Marker30715	C17355756	1180	177	436
LG28	0.87	Marker18097	scaffold271517	5033	345	637
LG28	2.632	Marker17752	scaffold211417	2270	873	1188
LG28	2.632	Marker65815	C17500252	1745	613	877
LG28	2.632	Marker4398	C17610143	3380	946	1215
LG28	3.944	Marker15307	C17598715	2992	2222	2511
LG28	3.944	Marker5807	scaffold248989	1761	212	492
LG28	7.027	Marker9274	scaffold257826	2097	1790	2077
LG28	8.339	Marker41553	scaffold92063	1005	0	255
LG28	8.339	Marker30178	scaffold101327	1341	461	743
LG28	11.45	Marker41523	C17537150	2024	867	1165
LG28	11.45	Marker15308	scaffold95704	1152	7	285
LG28	25.573	Marker42534	scaffold259507	5771	4331	4604
LG28	25.573	Marker38376	scaffold234905	1005	410	644
LG28	25.573	Marker37637	scaffold185036	1739	441	714
LG28	28.646	Marker6154	scaffold160871	4040	689	973
LG28	28.646	Marker63547	C17419762	1366	280	557
LG28	29.95	Marker35778	C17614943	3601	2893	3190
LG28	43.576	Marker10416	scaffold53723	1053	435	713
LG28	43.576	Marker41632	scaffold172090	1727	1371	1620
LG28	46.849	Marker28757	scaffold14558	1211	103	368
LG28	49.129	Marker29507	scaffold172457	1009	720	1005
LG28	51.042	Marker39982	scaffold213885	1128	703	966
LG28	53.686	Marker27364	scaffold2096	17151	9306	9573
LG28	52.807	Marker12770	scaffold2096	17151	6701	6977
LG28	63.674	Marker41287	C17617029	3712	2756	3122
LG29	1.375	Marker66954	scaffold250738	3621	1463	1726
LG29	15.011	Marker18828	scaffold249105	2900	2440	2736
LG29	25.733	Marker4991	scaffold257734	2147	1353	1617
LG29	27.971	Marker2375	scaffold63952	5213	1309	1587
LG29	33.672	Marker10801	scaffold68311	2978	1042	1325
LG29	34.391	Marker27369	scaffold250859	1526	20	281
LG29	34.436	Marker33933	scaffold63520	1815	78	364
LG29	34.436	Marker9486	scaffold270115	3351	1585	1851
LG29	42.168	Marker16663	scaffold101338	1331	999	1286
LG29	56.535	Marker12740	scaffold170332	1171	161	426
LG29	56.535	Marker2571	scaffold91830	1893	414	702
LG29	58.29	Marker16699	C17392652	1280	142	412
LG29	58.29	Marker47894	C17610919	3412	533	838
LG29	58.29	Marker58804	scaffold237839	3860	1367	1649
LG3	0	Marker23730	C17585383	2670	1646	1915
LG3	0.435	Marker61589	scaffold261849	3637	2009	2305
LG3	5.305	Marker14613	scaffold19689	1041	333	572
LG3	7.044	Marker44711	scaffold144438	4235	1939	2241
LG3	10.103	Marker69266	C17339406	1141	336	611
LG3	10.103	Marker29631	scaffold254130	2644	1405	1670
LG3	13.227	Marker75639	C17597891	2969	653	931
LG3	13.227	Marker46002	scaffold11868	1011	35	308
LG3	14.104	Marker21920	scaffold242895	2032	990	1259
LG3	16.742	Marker57664	scaffold256765	3087	172	436
LG3	24.365	Marker7818	C17405480	1319	1005	1276
LG3	27.041	Marker5304	C17588381	2734	2372	2661
LG3	28.796	Marker10556	scaffold269137	3310	2991	3257
LG3	29.673	Marker9027	C17637521	8403	2237	2504
LG3	29.673	Marker28681	scaffold213771	2365	677	938
LG3	29.673	Marker8262	scaffold261350	2503	1649	1953
LG3	29.673	Marker27540	scaffold218643	1130	491	784
LG3	29.673	Marker5169	scaffold250440	4480	2161	2430
LG3	33.942	Marker10402	scaffold224316	1014	678	968
LG3	36.353	Marker51194	C17606009	3220	107	382
LG3	37.451	Marker15965	scaffold138683	1695	326	620
LG3	39.673	Marker55762	C17547576	2129	289	563
LG3	41.894	Marker41095	C17594063	2869	1442	1752
LG3	42.937	Marker37413	scaffold50864	2562	1333	1595
LG3	44.51	Marker53806	scaffold80667	1171	314	603
LG3	44.51	Marker35039	scaffold222912	1496	1086	1358
LG3	47.609	Marker59394	C17584241	2648	1616	1903
LG3	49.371	Marker15130	scaffold15213	1303	73	332
LG3	51.569	Marker21458	scaffold20208	2058	142	417
LG3	52.004	Marker10250	scaffold220702	5083	3689	3990
LG3	52.004	Marker32823	scaffold220702	5083	3198	3499
LG3	42.937	Marker32808	scaffold220702	5083	2784	3047
LG3	52.438	Marker33205	C17315858	1091	181	475
LG3	55.603	Marker22916	scaffold242266	1618	1275	1550
LG3	55.603	Marker22573	scaffold93471	1730	1181	1455
LG3	55.603	Marker11099	scaffold266632	2324	1395	1672
LG3	55.603	Marker20356	scaffold246070	2565	1050	1319
LG3	55.603	Marker64336	C17598703	2991	198	463
LG3	57.35	Marker12893	C17598703	2991	2398	2683
LG3	57.35	Marker21152	scaffold256495	1752	1261	1561
LG3	63.973	Marker44652	scaffold182582	3560	2445	2745
LG3	64.851	Marker1489	scaffold269921	3916	1667	1956
LG3	67.965	Marker10837	scaffold6264	1690	1310	1540
LG3	67.965	Marker47599	scaffold166454	1080	465	746
LG3	69.277	Marker7964	scaffold251151	2795	587	808
LG3	69.277	Marker45838	C17588971	2746	1244	1520
LG3	70.595	Marker24784	scaffold267017	3024	104	363
LG3	71.248	Marker22724	C17521976	1895	1472	1770
LG3	71.901	Marker51736	scaffold99227	1437	651	935
LG3	75.032	Marker2759	scaffold237941	2402	146	439
LG3	75.032	Marker47144	scaffold234677	2776	2009	2274
LG3	75.032	Marker18600	scaffold240049	4653	1481	1750
LG3	82.162	Marker26141	scaffold240049	4653	3567	3838
LG3	76.344	Marker47117	scaffold36817	2131	957	1245
LG3	76.344	Marker6682	scaffold263861	3876	102	367
LG3	80.642	Marker40731	C17605741	3210	1988	2276
LG3	78.549	Marker32520	C17605741	3210	604	878
LG3	79.098	Marker17683	scaffold124076	1511	642	929
LG3	83.805	Marker19297	scaffold6109	2143	494	761
LG3	84.683	Marker23876	C17442998	1454	711	1016
LG3	85.995	Marker39415	scaffold155849	4524	1752	2046
LG3	86.864	Marker52052	C17498546	1734	782	1058
LG3	87.299	Marker60236	C17546372	2116	924	1232
LG3	87.299	Marker35949	C17563411	2315	223	498
LG3	88.169	Marker19563	scaffold56280	2125	1624	1909
LG3	88.603	Marker61835	C17444386	1460	698	967
LG3	89.473	Marker64022	scaffold260170	3041	1905	2193
LG3	89.908	Marker15818	scaffold117783	1119	632	902
LG3	89.908	Marker78460	scaffold253068	3188	129	419
LG3	90.777	Marker46832	scaffold231775	1738	718	1009
LG3	92.959	Marker39076	scaffold177523	2068	516	802
LG3	92.959	Marker66972	C17342016	1147	265	566
LG3	94.271	Marker46830	scaffold264999	2808	1535	1817
LG3	95.141	Marker57372	scaffold65745	4599	4038	4331
LG3	95.576	Marker4934	scaffold129843	2188	1245	1536
LG3	98.239	Marker2417	scaffold13419	1133	240	519
LG3	98.239	Marker48722	C17418386	1361	585	887
LG3	98.239	Marker13245	scaffold251508	2264	1986	2264
LG3	98.239	Marker31254	scaffold257057	1661	811	1074
LG3	98.674	Marker20091	scaffold96995	1624	481	743
LG3	99.109	Marker49877	C17523466	1905	455	715
LG3	102.906	Marker64116	scaffold264953	2091	1077	1366
LG3	115.493	Marker10655	C17381844	1248	74	367
LG3	118.11	Marker33978	scaffold83918	2318	423	718
LG3	119.896	Marker24601	scaffold34430	2034	1756	2034
LG3	119.896	Marker19761	scaffold202398	3130	1510	1812
LG3	119.896	Marker34669	C17419660	1366	240	504
LG3	121.659	Marker3387	C17414478	1348	831	1103
LG3	121.659	Marker19341	scaffold45872	3613	2376	2657
LG3	121.659	Marker5426	scaffold253152	2069	773	1061
LG3	122.094	Marker64871	scaffold77717	2139	1414	1727
LG3	122.094	Marker9870	C17564475	2330	1988	2268
LG3	123.406	Marker74530	C17597301	2953	242	500
LG3	123.406	Marker13457	scaffold211278	2854	1303	1588
LG3	125.168	Marker9750	scaffold268520	5650	4247	4550
LG3	129.126	Marker20878	C17438530	1436	214	488
LG3	129.126	Marker11783	scaffold265932	2313	1382	1669
LG3	129.126	Marker56761	scaffold257525	2682	1622	1888
LG3	129.126	Marker3900	scaffold236569	1253	694	984
LG3	129.126	Marker51186	scaffold78210	2591	511	801
LG3	129.561	Marker14210	scaffold155138	2139	1450	1722
LG3	129.561	Marker18001	C17490188	1683	0	282
LG3	129.561	Marker13479	scaffold53965	1780	968	1219
LG3	132.684	Marker17617	scaffold226538	1398	974	1264
LG3	133.119	Marker25361	scaffold2106	1095	195	465
LG3	133.119	Marker30829	scaffold220573	1679	666	951
LG3	133.119	Marker2304	C17517542	1861	102	368
LG3	133.119	Marker3167	scaffold270230	3761	717	986
LG3	137.055	Marker26569	scaffold270230	3761	3293	3602
LG3	137.055	Marker71124	scaffold89045	2070	882	1188
LG3	140.991	Marker30908	C17335760	1133	740	1039
LG3	141.426	Marker62707	scaffold246904	1332	682	955
LG3	146.006	Marker2668	scaffold214250	1394	813	1086
LG3	146.006	Marker45983	scaffold98803	1787	301	560
LG3	146.876	Marker30224	scaffold133051	1210	821	1102
LG3	146.876	Marker17737	scaffold237657	2117	1167	1391
LG3	150.369	Marker48355	scaffold234133	1206	837	1118
LG3	147.311	Marker2348	scaffold234133	1206	7	282
LG3	149.791	Marker50184	scaffold79382	1772	608	874
LG3	153.436	Marker1179	C17277740	1020	310	576
LG3	154.31	Marker45048	C17416844	1356	211	501
LG3	156.946	Marker12075	C17608999	3334	670	945
LG3	157.381	Marker8911	scaffold234281	1083	7	269
LG3	157.381	Marker64827	C17516588	1854	687	981
LG3	159.127	Marker86174	scaffold225641	6346	2523	2805
LG3	160.44	Marker59565	scaffold216561	1554	1116	1384
LG3	161.309	Marker11644	scaffold263093	3958	1576	1854
LG30	0	Marker37481	C17619595	3874	567	830
LG30	0	Marker26197	scaffold183017	3125	2640	2901
LG30	0.87	Marker40930	scaffold271085	3689	1912	2183
LG30	0.87	Marker44246	scaffold272902	11439	10447	10717
LG30	0.87	Marker31301	C17635483	6541	4023	4308
LG30	1.739	Marker49845	C17634753	6204	4892	5140
LG30	2.609	Marker40887	scaffold147788	1567	670	926
LG30	3.478	Marker33995	scaffold231211	1762	928	1214
LG30	3.478	Marker28395	scaffold86030	1700	991	1252
LG30	4.348	Marker75518	scaffold222290	1594	1278	1555
LG30	5.218	Marker18889	C17637767	8878	7130	7402
LG30	4.348	Marker73455	C17637767	8878	1075	1335
LG30	5.218	Marker4994	scaffold269296	4126	3255	3534
LG30	5.218	Marker11867	scaffold248838	3023	2575	2837
LG30	5.218	Marker20013	scaffold253075	18701	12	280
LG30	5.218	Marker18500	C17346438	1157	656	937
LG30	6.972	Marker36612	C17530824	1966	916	1200
LG30	7.842	Marker59802	scaffold268059	3871	2233	2497
LG30	8.711	Marker21847	scaffold272892	8194	5827	6108
LG30	9.581	Marker92705	C17596287	2927	2584	2893
LG30	10.45	Marker46637	C17482974	1642	774	1058
LG30	12.205	Marker30098	scaffold267736	4081	198	469
LG31	0	Marker26114	C17457034	1514	423	684
LG31	0	Marker40267	C17614545	3580	87	364
LG31	2.624	Marker28613	C17545418	2105	655	935
LG31	2.624	Marker15980	scaffold40535	6492	2585	2873
LG31	2.624	Marker8428	scaffold239554	4463	1576	1845
LG31	3.494	Marker8181	scaffold267941	2782	759	1026
LG31	4.363	Marker6539	scaffold272946	11288	1780	2071
LG31	11.784	Marker29522	C17483466	1645	223	501
LG31	11.784	Marker30965	C17483466	1645	720	1028
LG31	12.654	Marker18606	scaffold236571	6129	4696	4982
LG31	12.654	Marker13629	C17578201	2534	2166	2445
LG31	12.654	Marker19542	scaffold126075	3460	1095	1371
LG31	12.654	Marker13867	scaffold220788	8866	4015	4286
LG31	14.408	Marker18095	scaffold220788	8866	5839	6128
LG31	14.408	Marker39273	C17369894	1216	592	861
LG31	16.148	Marker31736	scaffold268718	3525	3027	3298
LG31	16.148	Marker31698	scaffold242001	2492	1412	1688
LG32	5.386	Marker19805	scaffold56205	2684	1318	1584
LG32	9.362	Marker72031	scaffold262217	2322	1514	1820
LG32	11.685	Marker14763	scaffold152768	2562	1958	2231
LG32	16.914	Marker49242	scaffold207724	4823	1220	1521
LG32	23.149	Marker19060	C17638315	11511	6169	6473
LG32	24.019	Marker9236	scaffold223341	10872	10513	10788
LG32	24.019	Marker19228	scaffold269224	8705	3899	4170
LG32	26.643	Marker53842	scaffold269224	8705	7080	7376
LG32	27.513	Marker5268	scaffold272827	7312	3733	3990
LG32	28.382	Marker45149	scaffold183646	4126	2752	3045
LG32	29.252	Marker39169	scaffold272509	7000	1280	1569
LG32	30.121	Marker35413	scaffold134783	3277	2383	2645
LG32	31.876	Marker18471	C17353812	1175	443	733
LG33	0	Marker52714	C17636061	6902	5673	5970
LG33	4.41	Marker23832	C17621381	4004	2625	2916
LG33	4.41	Marker20805	scaffold201388	1723	57	349
LG33	6.053	Marker67013	scaffold146818	1468	853	1153
LG33	8.362	Marker10782	C17420748	1369	127	405
LG33	8.362	Marker60403	scaffold110922	4782	1014	1278
LG33	8.362	Marker21315	scaffold118726	11952	2382	2636
LG33	9.232	Marker42526	scaffold270417	3271	502	764
LG33	10.986	Marker23411	scaffold211618	8418	5478	5768
LG33	11.856	Marker73854	scaffold149877	1017	482	758
LG33	11.887	Marker64364	scaffold176956	5314	1280	1573
LG33	11.887	Marker7885	C17590211	2775	169	457
LG33	11.887	Marker6047	C17536306	2016	1280	1551
LG33	12.757	Marker19388	C17431128	1407	769	1020
LG33	15.412	Marker59581	C17634017	5940	1922	2219
LG33	15.412	Marker8790	scaffold182961	3197	1067	1356
LG33	17.167	Marker39759	C17578903	2547	748	1045
LG33	24.588	Marker14344	scaffold254251	6008	2517	2795
LG33	27.243	Marker16890	scaffold135201	2095	321	597
LG33	28.113	Marker34334	scaffold73286	10253	8121	8390
LG33	28.982	Marker12932	scaffold254982	11978	8263	8534
LG33	28.982	Marker60370	scaffold137243	10479	2886	3148
LG33	28.982	Marker16434	scaffold266400	5762	1777	2060
LG33	30.301	Marker24549	scaffold171713	4251	2327	2632
LG33	32.472	Marker24354	scaffold171713	4251	2777	3038
LG33	31.603	Marker37442	scaffold248103	4426	1806	2069
LG33	31.603	Marker55719	scaffold179623	10222	6645	6935
LG33	39.893	Marker23610	C17612685	3489	1064	1323
LG33	40.763	Marker14294	C17626063	4430	669	956
LG33	42.517	Marker31122	C17518608	1869	0	255
LG33	43.387	Marker22114	scaffold272791	20285	1625	1892
LG33	43.387	Marker10011	scaffold272791	20285	1898	2173
LG33	45.141	Marker28375	scaffold242857	5941	866	1127
LG33	46.896	Marker25569	C17636261	7052	2042	2337
LG33	46.896	Marker7813	scaffold272963	10679	5504	5789
LG33	51.404	Marker40548	C17403488	1313	271	556
LG33	53.882	Marker46599	C17630755	5099	2138	2439
LG33	58.574	Marker12183	C17298816	1057	181	450
LG33	59.444	Marker33701	C17267270	1002	611	886
LG33	64.904	Marker31635	scaffold269034	3334	906	1198
LG33	72.325	Marker66629	scaffold266673	4145	1489	1772
LG33	81.86	Marker47031	C17593779	2862	269	530
LG34	0	Marker12611	scaffold264364	3976	1711	1990
LG34	0	Marker26391	scaffold150680	1619	190	471
LG34	0	Marker37485	C17591787	2813	587	856
LG34	0	Marker16308	scaffold121622	2092	870	1149
LG34	2.624	Marker25048	scaffold121622	2092	1601	1857
LG34	1.755	Marker25832	scaffold267888	5464	1519	1809
LG34	4.379	Marker6781	scaffold261227	2803	1951	2242
LG34	7.034	Marker23020	scaffold251796	3060	2742	3017
LG34	20.386	Marker50726	scaffold245241	5330	4667	4933
LG34	28.014	Marker24104	C17637313	8128	1827	2106
LG34	28.828	Marker10070	scaffold229930	1729	230	504
LG34	28.828	Marker17158	scaffold44703	1155	545	827
LG34	29.88	Marker8981	scaffold37007	1080	627	878
LG34	29.88	Marker24564	C17586645	2697	683	968
LG34	31.192	Marker29035	scaffold33998	1405	1032	1285
LG34	31.192	Marker45388	scaffold189264	2785	474	772
LG34	31.192	Marker11612	scaffold268813	4692	3016	3320
LG34	31.627	Marker5493	scaffold214410	1315	646	916
LG34	31.627	Marker3525	C17285978	1034	244	591
LG34	32.641	Marker55231	scaffold16130	1482	1038	1338
LG34	33.163	Marker45686	scaffold64543	4478	3420	3719
LG34	33.925	Marker9863	C17475838	1605	557	831
LG34	33.925	Marker18738	C17340572	1144	149	412
LG34	33.925	Marker37676	scaffold209217	1050	4	281
LG34	33.925	Marker2343	scaffold271739	5076	2109	2395
LG34	33.925	Marker10042	scaffold27378	1623	1006	1296
LG34	34.686	Marker10072	scaffold238739	3725	603	885
LG34	34.686	Marker57199	scaffold246710	1227	208	490
LG34	36.907	Marker33591	scaffold139367	1680	1054	1316
LG34	42.187	Marker7257	scaffold247869	2950	2472	2752
LG34	42.622	Marker7994	scaffold239773	2190	698	982
LG34	45.278	Marker8779	scaffold236408	1827	277	549
LG34	46.148	Marker8400	scaffold126391	1566	1302	1566
LG35	0	Marker3911	C17349456	1164	783	1044
LG35	0	Marker17102	C17589831	2767	868	1149
LG35	0	Marker73556	C17473366	1592	847	1145
LG35	0	Marker49125	scaffold217312	1261	124	428
LG35	0.435	Marker28122	scaffold180365	1046	628	918
LG35	5.166	Marker9933	scaffold263036	3129	1292	1581
LG35	44.576	Marker39355	C17529830	1958	783	1058
[truncated: 3,268 more rows]
