# Supplementary material for: Linkage mapping aided by de novo genome and transcriptome assembly in Portunus trituberculatus: applications in growth-related QTL and gene identification
Source: Sci Rep. 2017 Aug 11;7:7874. doi: 10.1038/s41598-017-08256-8 (PMC5554138; doi:10.1038/s41598-017-08256-8)
Supplement: Supplementary file 9 — Table S8 Markers anchored to transcriptome [file 41598_2017_8256_MOESM9_ESM.xls]

## Sheet: map_gene_annotation
Table S8 Markers anchored to transcriptome
MarkerID	gene_ID	Length	Name	Annotation	GO_Term	KOG_des	KEGG_KO	KEGG_Pathway	swiss_prot_des	swiss_prot_evalue	nr_des	nr_evalue	Pfam_des	Pfam_evalue	KEGG_des	KEGG_evalue	KEGG_EC
Marker72997	comp125113_c0	2104	-	-	-	-	-	-	-	-	-	-	-	-	-	-	-
Marker17597	comp117429_c0	1216	-	-	-	-	-	-	-	-	-	-	-	-	-	-	-
Marker12662	comp123776_c0	859	-	-	-	-	-	-	-	-	-	-	-	-	-	-	-
Marker15246	comp102294_c0	346	-	-	-	-	-	-	-	-	gi|225712486|gb|ACO12089.1| Cuticle protein 19 [Lepeophtheirus salmonis]	8.8e-16	-	-	-	-	-
Marker60323	comp129861_c0	591	-	-	-	-	-	-	-	-	-	-	-	-	-	-	-
Marker1856	comp126065_c0	966	-	-	-	-	-	-	-	-	-	-	-	-	-	-	-
Marker49366	comp1807385_c0	214	-	-	-	-	-	-	-	-	-	-	-	-	-	-	-
Marker6979	comp121938_c0	527	-	-	-	-	-	-	-	-	-	-	-	-	-	-	-
Marker40181	comp131457_c0	717	-	-	-	-	-	-	-	-	-	-	-	-	-	-	-
Marker35186	comp808140_c0	350	-	-	-	-	-	-	-	-	-	-	-	-	-	-	-
Marker15061	comp127132_c0	3860	-	-	-	-	-	-	-	-	gi|607352761|gb|EZA47650.1| Gamma-tubulin complex component [Cerapachys biroi]	7.5e-73	-	-	-	-	-
Marker46596	comp119530_c0	496	-	-	-	-	-	-	-	-	-	-	-	-	-	-	-
Marker32848	comp125362_c0	403	-	-	-	-	-	-	-	-	-	-	-	-	-	-	-
Marker29684	comp126662_c0	2724	-	-	-	-	-	-	-	-	gi|340380012|ref|XP_003388518.1| PREDICTED: hypothetical protein LOC100640421 [Amphimedon queenslandica]	6e-106	G3PT96_GASAC/96-264 G3PT96.1 PF04548.11;AIG1;	8.6e-54	-	-	-
Marker9631	comp111901_c0	332	-	-	-	-	-	-	-	-	-	-	-	-	-	-	-
Marker2096	comp130113_c2	4486	-	-	-	-	-	-	-	-	-	-	-	-	-	-	-
Marker61019	comp127766_c0	4700	YOF5	-	GO:0016491(oxidoreductase activity)	[R] General function prediction only	K00540	-	sp|Q09632|YOF5_CAEEL Uncharacterized oxidoreductase ZK1290.5 OS=Caenorhabditis elegans GN=ZK1290.5 PE=3 SV=3	1.5e-59	gi|260823910|ref|XP_002606911.1| hypothetical protein BRAFLDRAFT_91680 [Branchiostoma floridae]	7.8e-78	C3YA12_BRAFL/20-272 C3YA12.1 PF00248.16;Aldo_ket_red;	7.7e-73	cel:ZK1290.5	2.6e-59	-
Marker25904	comp49297_c0	278	-	-	-	-	-	-	-	-	-	-	-	-	-	-	-
Marker21919	comp98616_c0	734	-	-	-	-	-	-	-	-	-	-	-	-	-	-	-
Marker38703	comp129842_c0	2628	SC5A6	solute:Na+ symporter, SSS family	GO:0005887(integral to plasma membrane);GO:0005624(membrane fraction);GO:0008523(sodium-dependent multivitamin transmembrane transporter activity);GO:0006768(biotin metabolic process);GO:0015939(pantothenate metabolic process)	[P] Inorganic ion transport and metabolism	K03307	-	sp|Q9Y289|SC5A6_HUMAN Sodium-dependent multivitamin transporter OS=Homo sapiens GN=SLC5A6 PE=2 SV=2	1e-102	gi|675389498|gb|KFM82395.1| Sodium-coupled monocarboxylate transporter 2, partial [Stegodyphus mimosarum]	1.5e-115	G3MQS0_9ACAR/42-446 G3MQS0.1 PF00474.12;SSF;	3.6e-96	nve:NEMVE_v1g168881	9.8e-102	-
Marker4110	comp122581_c0	2940	SHLB1	endophilin-B	GO:0000139(Golgi membrane);GO:0005741(mitochondrial outer membrane);GO:0008093(cytoskeletal adaptor activity);GO:0017124(SH3 domain binding);GO:0046847(filopodium assembly);GO:0007165(signal transduction)	[T] Signal transduction mechanisms	K11248	ko04144(Endocytosis)	sp|Q5ZIR1|SHLB1_CHICK Endophilin-B1 OS=Gallus gallus GN=SH3GLB1 PE=2 SV=1	8.2e-72	gi|157124075|ref|XP_001660319.1| endophilin b [Aedes aegypti]	2.4e-85	D6WLT0_TRICA/8-251 D6WLT0.1 PF03114.13;BAR;	2.3e-83	aag:AaeL_AAEL009754	1.5e-85	-
Marker14616	comp130211_c2	2357	FAAA	fumarylacetoacetase	GO:0004334(fumarylacetoacetase activity);GO:0046872(metal ion binding);GO:0006559(L-phenylalanine catabolic process);GO:0006572(tyrosine catabolic process)	[G] Carbohydrate transport and metabolism	K01555	ko00350(Tyrosine metabolism);ko00643(Styrene degradation)	sp|A5PKH3|FAAA_BOVIN Fumarylacetoacetase OS=Bos taurus GN=FAH PE=2 SV=1	2.1e-170	gi|405960295|gb|EKC26229.1| Fumarylacetoacetase [Crassostrea gigas]	9.7e-177	C1C2Q6_9MAXI/124-416 C1C2Q6.1 PF01557.13;FAA_hydrolase;	2.7e-126	bta:508724	4.9e-170	EC:3.7.1.2
Marker44156	comp113427_c0	2942	DEK	-	GO:0005634(nucleus);GO:0003677(DNA binding);GO:0016568(chromatin modification)	[B] Chromatin structure and dynamics	-	-	sp|Q7TNV0|DEK_MOUSE Protein DEK OS=Mus musculus GN=Dek PE=1 SV=1	3.8e-54	gi|405977464|gb|EKC41915.1| Protein DEK [Crassostrea gigas]	3.9e-65	D6WT43_TRICA/455-509 D6WT43.1 PF08766.6;DEK_C;	4.6e-17	-	-	-
Marker20926	comp53020_c0	1666	-	-	-	-	-	-	-	-	gi|641657808|ref|XP_008180483.1| PREDICTED: uncharacterized protein LOC103308594 [Acyrthosiphon pisum]	2.6e-80	I1F4M5_AMPQE/127-291 I1F4M5.1 PF13359.1;DDE_Tnp_4;	5.6e-40	-	-	-
Marker68490	comp116197_c0	3091	RISC	serine carboxypeptidase 1	GO:0005829(cytosol);GO:0005576(extracellular region);GO:0004185(serine-type carboxypeptidase activity);GO:0006508(proteolysis);GO:0042573(retinoic acid metabolic process)	[O] Posttranslational modification, protein turnover, chaperones	K09646	-	sp|Q920A6|RISC_RAT Retinoid-inducible serine carboxypeptidase OS=Rattus norvegicus GN=Scpep1 PE=2 SV=1	7.3e-104	gi|291235674|ref|XP_002737769.1| PREDICTED: retinoid-inducible serine carboxypeptidase-like [Saccoglossus kowalevskii]	8.5e-118	G1PGS2_MYOLU/26-448 G1PGS2.1 PF00450.17;Peptidase_S10;	1.2e-107	mdo:100013806	8.1e-106	EC:3.4.16.-
Marker5938	comp114531_c0	316	-	-	-	-	-	-	-	-	-	-	-	-	-	-	-
Marker39982	comp377736_c0	207	-	-	-	-	-	-	-	-	-	-	-	-	-	-	-
Marker28148	comp127175_c0	5994	DNMT1	DNA (cytosine-5-)-methyltransferase	GO:0005634(nucleus);GO:0003886(DNA (cytosine-5-)-methyltransferase activity);GO:0003677(DNA binding);GO:0008134(transcription factor binding);GO:0008270(zinc ion binding)	-	K00558	ko00270(Cysteine and methionine metabolism)	sp|Q27746|DNMT1_PARLI DNA (cytosine-5)-methyltransferase PliMCI OS=Paracentrotus lividus GN=DNMT PE=2 SV=1	0	gi|12230342|sp|Q27746.1|DNMT1_PARLI RecName: Full=DNA (cytosine-5)-methyltransferase PliMCI; AltName: Full=DNA methyltransferase PliMCI; Short=DNA MTase PliMCI; Short=M.PliMCI; AltName: Full=Dnmt1; AltName: Full=MCMT [Paracentrotus lividus]	0	C3YZQ2_BRAFL/799-1253 C3YZQ2.1 PF00145.12;DNA_methylase;	2.8e-201	xla:100036795	0	EC:2.1.1.37
Marker35110	comp98987_c0	514	-	-	-	-	-	-	-	-	-	-	-	-	-	-	-
Marker51782	comp2306067_c0	302	-	-	-	-	-	-	-	-	-	-	-	-	-	-	-
Marker37915	comp130454_c2	1797	DHR12	dehydrogenase/reductase SDR family member 12	GO:0005488(binding);GO:0016491(oxidoreductase activity)	[Q] Secondary metabolites biosynthesis, transport and catabolism	K11168	-	sp|A0PJE2|DHR12_HUMAN Dehydrogenase/reductase SDR family member 12 OS=Homo sapiens GN=DHRS12 PE=1 SV=2	2e-86	gi|405970732|gb|EKC35610.1| Dehydrogenase/reductase SDR family member 12 [Crassostrea gigas]	1.7e-96	H0ZPA4_TAEGU/41-207 H0ZPA4.1 PF00106.20;adh_short;	1.9e-46	xla:447474	8e-93	EC:1.1.-.-
Marker38263	comp121384_c0	3514	UBE4A	ubiquitin conjugation factor E4 A	GO:0000151(ubiquitin ligase complex);GO:0006511(ubiquitin-dependent protein catabolic process)	[O] Posttranslational modification, protein turnover, chaperones	K10596	ko04120(Ubiquitin mediated proteolysis)	sp|Q6P7A2|UBE4A_RAT Ubiquitin conjugation factor E4 A OS=Rattus norvegicus GN=Ube4a PE=2 SV=1	1.2e-154	gi|645003987|ref|XP_008212773.1| PREDICTED: ubiquitin conjugation factor E4 A [Nasonia vitripennis]	1.8e-178	E2AKX1_CAMFO/242-898 E2AKX1.1 PF10408.4;Ufd2P_core;	4e-131	tca:654916	1.8e-168	EC:6.3.2.19
Marker32489	comp130454_c2	1797	DHR12	dehydrogenase/reductase SDR family member 12	GO:0005488(binding);GO:0016491(oxidoreductase activity)	[Q] Secondary metabolites biosynthesis, transport and catabolism	K11168	-	sp|A0PJE2|DHR12_HUMAN Dehydrogenase/reductase SDR family member 12 OS=Homo sapiens GN=DHRS12 PE=1 SV=2	2e-86	gi|405970732|gb|EKC35610.1| Dehydrogenase/reductase SDR family member 12 [Crassostrea gigas]	1.7e-96	H0ZPA4_TAEGU/41-207 H0ZPA4.1 PF00106.20;adh_short;	1.9e-46	xla:447474	8e-93	EC:1.1.-.-
Marker60796	comp130170_c0	1205	-	-	-	-	-	-	-	-	-	-	-	-	-	-	-
Marker50685	comp131767_c0	961	-	-	-	-	-	-	-	-	-	-	-	-	-	-	-
Marker66286	comp112702_c0	1301	-	-	-	-	-	-	-	-	-	-	-	-	-	-	-
Marker3712	comp127467_c0	2674	-	-	-	-	-	-	-	-	-	-	-	-	-	-	-
Marker21847	comp125662_c0	1298	-	-	-	-	-	-	-	-	gi|82409002|gb|ABB73282.1| reverse transcriptase, partial [Penaeus monodon]	9.6e-34	Q1HW07_PENMO/174-382 Q1HW07.1 PF00078.22;RVT_1;	7.3e-34	-	-	-
Marker27174	comp129467_c1	4233	LAC7	ferritin heavy chain	GO:0048046(apoplast);GO:0005507(copper ion binding);GO:0052716(hydroquinone:oxygen oxidoreductase activity);GO:0008471(laccase activity);GO:0046274(lignin catabolic process)	[Q] Secondary metabolites biosynthesis, transport and catabolism	K00522	ko00860(Porphyrin and chlorophyll metabolism)	sp|Q5N7B4|LAC7_ORYSJ Laccase-7 OS=Oryza sativa subsp. japonica GN=LAC7 PE=2 SV=1	3e-35	gi|607367022|gb|EZA61178.1| Laccase-4 [Cerapachys biroi]	8.2e-103	G6DFM6_DANPL/401-567 G6DFM6.1 PF07731.9;Cu-oxidase_2;	2.9e-42	dme:Dmel_CG3759	2.8e-129	EC:1.16.3.1
Marker43347	comp96964_c0	1773	PRS6B	26S proteasome regulatory subunit T3	GO:0005737(cytoplasm);GO:0005634(nucleus);GO:0000502(proteasome complex);GO:0005524(ATP binding);GO:0017111(nucleoside-triphosphatase activity);GO:0030163(protein catabolic process)	[O] Posttranslational modification, protein turnover, chaperones	K03063	ko03050(Proteasome)	sp|P46507|PRS6B_MANSE 26S protease regulatory subunit 6B OS=Manduca sexta PE=2 SV=1	5.8e-189	gi|665804692|ref|XP_008550503.1| PREDICTED: 26S protease regulatory subunit 6B [Microplitis demolitor]	4.1e-194	F1MG70_BOVIN/201-334 F1MG70.2 PF00004.24;AAA;	2.8e-66	ame:410026	5.6e-193	-
Marker55719	comp131644_c0	3532	-	-	-	-	-	-	-	-	-	-	-	-	-	-	-
Marker25807	comp1410431_c0	212	-	-	-	-	-	-	-	-	-	-	-	-	-	-	-
Marker36089	comp1788881_c0	389	-	-	-	-	-	-	-	-	-	-	-	-	-	-	-
Marker5659	comp131844_c0	7510	LIN1	DNA polymerase zeta subunit	GO:0003723(RNA binding);GO:0003964(RNA-directed DNA polymerase activity);GO:0006278(RNA-dependent DNA replication)	-	K02350	-	sp|P08548|LIN1_NYCCO LINE-1 reverse transcriptase homolog OS=Nycticebus coucang PE=1 SV=1	2.3e-18	gi|125901787|gb|ABN58714.1| pol-like protein [Biomphalaria glabrata]	1.2e-245	A3FMR3_BIOGL/490-742 A3FMR3.1 PF00078.22;RVT_1;	1.1e-72	spu:580974	2.4e-07	EC:2.7.7.7
Marker23728	comp130454_c2	1797	DHR12	dehydrogenase/reductase SDR family member 12	GO:0005488(binding);GO:0016491(oxidoreductase activity)	[Q] Secondary metabolites biosynthesis, transport and catabolism	K11168	-	sp|A0PJE2|DHR12_HUMAN Dehydrogenase/reductase SDR family member 12 OS=Homo sapiens GN=DHRS12 PE=1 SV=2	2e-86	gi|405970732|gb|EKC35610.1| Dehydrogenase/reductase SDR family member 12 [Crassostrea gigas]	1.7e-96	H0ZPA4_TAEGU/41-207 H0ZPA4.1 PF00106.20;adh_short;	1.9e-46	xla:447474	8e-93	EC:1.1.-.-
Marker44329	comp116462_c0	789	-	-	-	-	-	-	-	-	-	-	-	-	-	-	-
Marker38017	comp118259_c0	1566	-	-	-	-	-	-	-	-	-	-	-	-	-	-	-
Marker32890	comp131532_c2	3396	YG31B	putative transposase	GO:0005737(cytoplasm);GO:0005634(nucleus);GO:0004190(aspartic-type endopeptidase activity);GO:0005524(ATP binding);GO:0003677(DNA binding);GO:0003887(DNA-directed DNA polymerase activity);GO:0004523(ribonuclease H activity);GO:0003723(RNA binding);GO:0003964(RNA-directed DNA polymerase activity);GO:0008270(zinc ion binding);GO:0015074(DNA integration);GO:0006310(DNA recombination);GO:0006278(RNA-…	[R] General function prediction only	K07497	-	sp|Q99315|YG31B_YEAST Transposon Ty3-G Gag-Pol polyprotein OS=Saccharomyces cerevisiae (strain ATCC 204508 / S288c) GN=TY3B-G PE=1 SV=3	3.1e-66	gi|115928363|ref|XP_001199932.1| PREDICTED: uncharacterized protein LOC763830, partial [Strongylocentrotus purpuratus]	6.7e-130	H3I4Y3_STRPU/709-867 H3I4Y3.1 PF00078.22;RVT_1;	3.4e-49	sce:YGR109W-B	3.9e-66	-
Marker16308	comp130453_c0	2245	MOT10	MFS transporter, MCP family, solute carrier family 16 (monocarboxylic acid transporters), member 6	GO:0016021(integral to membrane);GO:0005886(plasma membrane);GO:0055085(transmembrane transport)	-	K08183	-	sp|A1L1W9|MOT10_DANRE Monocarboxylate transporter 10 OS=Danio rerio GN=slc16a10 PE=2 SV=1	7.9e-14	gi|568252324|gb|ETN61667.1| monocarboxylate transporter [Anopheles darlingi]	1.1e-30	Q7PUS2_ANOGA/361-585 Q7PUS2.5 PF07690.11;MFS_1;	5.6e-23	dre:561766	1.5e-17	-
Marker24213	comp1649189_c0	295	-	-	-	-	-	-	-	-	-	-	-	-	-	-	-
Marker79078	comp125636_c1	6402	VIP1	-	GO:0005829(cytosol);GO:0003993(acid phosphatase activity);GO:0005524(ATP binding);GO:0033857(diphosphoinositol-pentakisphosphate kinase activity);GO:0000827(inositol 1,3,4,5,6-pentakisphosphate kinase activity);GO:0052723(inositol hexakisphosphate 1-kinase activity);GO:0052724(inositol hexakisphosphate 3-kinase activity);GO:0000832(inositol hexakisphosphate 5-kinase activity);GO:0006020(inositol …	[Z] Cytoskeleton	-	-	sp|Q9VR59|VIP1_DROME Inositol hexakisphosphate and diphosphoinositol-pentakisphosphate kinase OS=Drosophila melanogaster GN=l(1)G0196 PE=1 SV=2	0	gi|572306812|ref|XP_006619290.1| PREDICTED: inositol hexakisphosphate and diphosphoinositol-pentakisphosphate kinase-like isoform X6 [Apis dorsata]	0	E9IIJ6_SOLIN/388-914 E9IIJ6.1 PF00328.17;His_Phos_2;	8.8e-227	-	-	-
Marker44355	comp130454_c2	1797	DHR12	dehydrogenase/reductase SDR family member 12	GO:0005488(binding);GO:0016491(oxidoreductase activity)	[Q] Secondary metabolites biosynthesis, transport and catabolism	K11168	-	sp|A0PJE2|DHR12_HUMAN Dehydrogenase/reductase SDR family member 12 OS=Homo sapiens GN=DHRS12 PE=1 SV=2	2e-86	gi|405970732|gb|EKC35610.1| Dehydrogenase/reductase SDR family member 12 [Crassostrea gigas]	1.7e-96	H0ZPA4_TAEGU/41-207 H0ZPA4.1 PF00106.20;adh_short;	1.9e-46	xla:447474	8e-93	EC:1.1.-.-
Marker16939	comp124206_c1	1073	-	-	-	-	-	-	-	-	-	-	-	-	-	-	-
Marker15950	comp128602_c2	3225	-	-	-	-	-	-	-	-	-	-	-	-	-	-	-
Marker9977	comp123437_c0	4928	PRDM9	-	GO:0005694(chromosome);GO:0005634(nucleus);GO:0003677(DNA binding);GO:0018024(histone-lysine N-methyltransferase activity);GO:0008270(zinc ion binding);GO:0007126(meiosis);GO:0006355(regulation of transcription, DNA-dependent);GO:0006351(transcription, DNA-dependent)	-	-	-	sp|Q6P2A1|PRDM9_DANRE Histone-lysine N-methyltransferase PRDM9 OS=Danio rerio GN=prdm9 PE=2 SV=1	3.6e-07	-	-	-	-	-	-	-
Marker13091	comp126821_c3	432	-	-	-	-	-	-	-	-	-	-	-	-	-	-	-
Marker63477	comp105039_c0	398	-	-	-	-	-	-	-	-	-	-	-	-	-	-	-
Marker18843	comp128601_c0	6689	ERC2	-	GO:0030054(cell junction);GO:0005737(cytoplasm);GO:0005856(cytoskeleton);GO:0030426(growth cone);GO:0042734(presynaptic membrane);GO:0019717(synaptosome)	[U] Intracellular trafficking, secretion, and vesicular transport	-	-	sp|Q6PH08|ERC2_MOUSE ERC protein 2 OS=Mus musculus GN=Erc2 PE=1 SV=2	1.9e-65	gi|365733625|ref|NP_001242968.1| bruchpilot [Apis mellifera]	5.1e-113	Q5J8K6_MOUSE/150-911 Q5J8K6.1 PF10174.4;Cast;	8.9e-66	-	-	-
Marker42852	comp114722_c0	1345	-	-	-	-	-	-	-	-	-	-	-	-	-	-	-
Marker20248	comp124068_c0	1055	-	-	-	-	-	-	-	-	-	-	-	-	-	-	-
Marker14025	comp85628_c0	415	-	-	-	-	-	-	-	-	-	-	-	-	-	-	-
Marker37801	comp131471_c1	3461	-	-	-	-	-	-	-	-	gi|646721754|gb|KDR22984.1| Thioredoxin domain-containing protein 11 [Zootermopsis nevadensis]	9.4e-103	H9KP96_APIME/101-196 H9KP96.1 PF00085.15;Thioredoxin;	8.6e-22	-	-	-
Marker43961	comp130073_c0	5658	ACOC	aconitate hydratase 1	GO:0005829(cytosol);GO:0005739(mitochondrion);GO:0051539(4 iron, 4 sulfur cluster binding);GO:0003994(aconitate hydratase activity);GO:0052632(citrate hydro-lyase (cis-aconitate-forming) activity);GO:0030350(iron-responsive element binding);GO:0052633(isocitrate hydro-lyase (cis-aconitate-forming) activity);GO:0046872(metal ion binding);GO:0006879(cellular iron ion homeostasis);GO:0006101(citrate…	[A] RNA processing and modification ;[J] Translation, ribosomal structure and biogenesis	K01681	ko00020(Citrate cycle (TCA cycle));ko00630(Glyoxylate and dicarboxylate metabolism);ko00720(Reductive carboxylate cycle (CO2 fixation))	sp|P28271|ACOC_MOUSE Cytoplasmic aconitate hydratase OS=Mus musculus GN=Aco1 PE=1 SV=3	0	gi|4691352|emb|CAB41634.1| iron regulatory protein 1-like protein [Pacifastacus leniusculus]	0	Q9Y040_PACLE/58-570 Q9Y040.1 PF00330.15;Aconitase;	1e-243	bfo:BRAFLDRAFT_216399	0	EC:4.2.1.3
Marker15856	comp2741304_c0	294	-	-	-	-	-	-	-	-	-	-	-	-	-	-	-
Marker12797	comp130949_c2	4935	-	-	-	[R] General function prediction only	-	-	-	-	gi|34099638|gb|AAQ57129.1| endonuclease and reverse transcriptase-like protein [Bombyx mori]	4.3e-173	Q6UV17_BOMMO/524-782 Q6UV17.1 PF00078.22;RVT_1;	6.7e-59	-	-	-
Marker5739	comp130125_c1	1426	-	-	-	-	-	-	-	-	-	-	-	-	-	-	-
Marker4004	comp130332_c0	5420	EGLN1	hypoxia-inducible factor prolyl hydroxylase	GO:0005829(cytosol);GO:0005506(iron ion binding);GO:0031418(L-ascorbic acid binding);GO:0016702(oxidoreductase activity, acting on single donors with incorporation of molecular oxygen, incorporation of two atoms of oxygen);GO:0031543(peptidyl-proline dioxygenase activity);GO:0005515(protein binding);GO:0008270(zinc ion binding);GO:0043433(negative regulation of sequence-specific DNA binding trans…	[T] Signal transduction mechanisms	K09592	ko05200(Pathways in cancer);ko05211(Renal cell carcinoma)	sp|Q9GZT9|EGLN1_HUMAN Egl nine homolog 1 OS=Homo sapiens GN=EGLN1 PE=1 SV=1	2.6e-60	gi|347970051|ref|XP_313264.5| AGAP003523-PA [Anopheles gambiae str. PEST]	8.2e-68	EGLN3_RAT/116-214 Q62630.2 PF03171.15;2OG-FeII_Oxy;	1.1e-34	dme:Dmel_CG31543	1.5e-62	EC:1.14.11.-
Marker4382	comp131789_c0	832	-	-	-	-	-	-	-	-	-	-	-	-	-	-	-
Marker30377	comp99419_c0	872	-	-	-	-	-	-	-	-	-	-	-	-	-	-	-
Marker65537	comp124585_c0	443	-	-	-	-	-	-	-	-	-	-	-	-	-	-	-
Marker17731	comp97997_c0	482	-	-	-	-	-	-	-	-	-	-	-	-	-	-	-
Marker13178	comp130974_c0	407	-	-	-	-	-	-	-	-	-	-	-	-	-	-	-
Marker14253	comp127669_c2	1460	-	-	-	-	-	-	-	-	-	-	-	-	-	-	-
Marker37996	comp130559_c0	437	-	-	-	-	-	-	-	-	-	-	-	-	-	-	-
Marker64480	comp119909_c0	1833	-	-	-	-	-	-	-	-	gi|449691836|ref|XP_004212814.1| PREDICTED: gypsy retrotransposon integrase-like protein 1-like, partial [Hydra vulgaris]	2.4e-53	I1EA70_AMPQE/258-372 I1EA70.1 PF00665.21;rve;	1.5e-15	-	-	-
Marker41780	comp118048_c1	3676	-	-	-	-	-	-	-	-	-	-	-	-	-	-	-
Marker12411	comp129842_c0	2628	SC5A6	solute:Na+ symporter, SSS family	GO:0005887(integral to plasma membrane);GO:0005624(membrane fraction);GO:0008523(sodium-dependent multivitamin transmembrane transporter activity);GO:0006768(biotin metabolic process);GO:0015939(pantothenate metabolic process)	[P] Inorganic ion transport and metabolism	K03307	-	sp|Q9Y289|SC5A6_HUMAN Sodium-dependent multivitamin transporter OS=Homo sapiens GN=SLC5A6 PE=2 SV=2	1e-102	gi|675389498|gb|KFM82395.1| Sodium-coupled monocarboxylate transporter 2, partial [Stegodyphus mimosarum]	1.5e-115	G3MQS0_9ACAR/42-446 G3MQS0.1 PF00474.12;SSF;	3.6e-96	nve:NEMVE_v1g168881	9.8e-102	-
Marker27012	comp127044_c0	2742	-	-	-	-	-	-	-	-	-	-	-	-	-	-	-
Marker15481	comp115316_c0	1126	LANC2	-	GO:0005829(cytosol);GO:0005634(nucleus);GO:0005886(plasma membrane);GO:0003824(catalytic activity);GO:0045892(negative regulation of transcription, DNA-dependent)	[V] Defense mechanisms	-	-	sp|Q9JJK2|LANC2_MOUSE LanC-like protein 2 OS=Mus musculus GN=Lancl2 PE=1 SV=1	1.2e-100	gi|646722109|gb|KDR23212.1| LanC-like protein 2 [Zootermopsis nevadensis]	1.2e-105	B5X1R3_SALSA/84-432 B5X1R3.1 PF05147.8;LANC_like;	2.2e-101	-	-	-
Marker72333	comp127758_c0	1469	-	-	-	-	-	-	-	-	-	-	-	-	-	-	-
Marker68391	comp124712_c1	593	-	-	-	-	-	-	-	-	gi|585718698|ref|XP_006825930.1| PREDICTED: RNA-directed DNA polymerase from mobile element jockey-like [Saccoglossus kowalevskii]	1.5e-08	-	-	-	-	-
Marker49958	comp113163_c0	2437	TIM16	-	GO:0005743(mitochondrial inner membrane);GO:0001700(embryonic development via the syncytial blastoderm);GO:0002168(instar larval development);GO:0015031(protein transport);GO:0055085(transmembrane transport)	[S] Function unknown	-	-	sp|Q9VF08|TIM16_DROME Mitochondrial import inner membrane translocase subunit Tim16 OS=Drosophila melanogaster GN=blp PE=2 SV=1	2.6e-36	gi|157131756|ref|XP_001662322.1| mitochondria associated granulocyte macrophage csf signaling molecule [Aedes aegypti]	3.9e-39	Q2F5Q0_BOMMO/1-126 Q2F5Q0.1 PF03656.8;Pam16;	2.9e-39	-	-	-
Marker59719	comp88227_c0	526	-	-	-	-	-	-	-	-	-	-	-	-	-	-	-
Marker15385	comp130211_c2	2357	FAAA	fumarylacetoacetase	GO:0004334(fumarylacetoacetase activity);GO:0046872(metal ion binding);GO:0006559(L-phenylalanine catabolic process);GO:0006572(tyrosine catabolic process)	[G] Carbohydrate transport and metabolism	K01555	ko00350(Tyrosine metabolism);ko00643(Styrene degradation)	sp|A5PKH3|FAAA_BOVIN Fumarylacetoacetase OS=Bos taurus GN=FAH PE=2 SV=1	2.1e-170	gi|405960295|gb|EKC26229.1| Fumarylacetoacetase [Crassostrea gigas]	9.7e-177	C1C2Q6_9MAXI/124-416 C1C2Q6.1 PF01557.13;FAA_hydrolase;	2.7e-126	bta:508724	4.9e-170	EC:3.7.1.2
Marker20398	comp129284_c7	3078	PARP3	poly [ADP-ribose] polymerase	GO:0005814(centriole);GO:0005634(nucleus);GO:0003950(NAD+ ADP-ribosyltransferase activity);GO:0006281(DNA repair);GO:0006471(protein ADP-ribosylation)	[K] Transcription ;[L] Replication, recombination and repair ;[O] Posttranslational modification, protein turnover, chaperones	K10798	ko03410(Base excision repair)	sp|Q9Y6F1|PARP3_HUMAN Poly [ADP-ribose] polymerase 3 OS=Homo sapiens GN=PARP3 PE=1 SV=3	5.7e-124	gi|260804813|ref|XP_002597282.1| hypothetical protein BRAFLDRAFT_203655 [Branchiostoma floridae]	7.9e-131	C3Z2P3_BRAFL/305-514 C3Z2P3.1 PF00644.15;PARP;	1.2e-61	dre:335495	1.6e-135	EC:2.4.2.30
Marker28555	comp124276_c0	3206	PRP16	adenosinetriphosphatase	GO:0005681(spliceosomal complex);GO:0005524(ATP binding);GO:0008026(ATP-dependent helicase activity);GO:0003676(nucleic acid binding);GO:0006397(mRNA processing);GO:0008380(RNA splicing)	[A] RNA processing and modification	K01509	ko00230(Purine metabolism)	sp|Q17R09|PRP16_BOVIN Pre-mRNA-splicing factor ATP-dependent RNA helicase PRP16 OS=Bos taurus GN=DHX38 PE=2 SV=1	1.7e-09	gi|676487615|ref|XP_009064354.1| hypothetical protein LOTGIDRAFT_236018 [Lottia gigantea]	4.6e-37	-	-	tet:TTHERM_00372500	7.4e-06	EC:3.6.1.3
Marker36771	comp131362_c1	1416	TF3C1	-	GO:0030529(ribonucleoprotein complex);GO:0003677(DNA binding);GO:0006351(transcription, DNA-dependent)	[K] Transcription	-	-	sp|Q8K284|TF3C1_MOUSE General transcription factor 3C polypeptide 1 OS=Mus musculus GN=Gtf3c1 PE=2 SV=2	2.1e-39	gi|646695577|gb|KDR08391.1| General transcription factor 3C polypeptide 1 [Zootermopsis nevadensis]	2.4e-88	H9IB58_ATTCE/169-245 H9IB58.1 PF04182.7;B-block_TFIIIC;	2.1e-21	-	-	-
Marker1481	comp115571_c1	758	-	-	-	-	-	-	-	-	-	-	-	-	-	-	-
Marker34698	comp119907_c0	871	-	-	-	-	-	-	-	-	-	-	-	-	-	-	-
Marker26119	comp128719_c1	994	-	-	-	-	-	-	-	-	-	-	-	-	-	-	-
Marker12304	comp123733_c1	1165	-	-	-	-	-	-	-	-	-	-	-	-	-	-	-
Marker21252	comp118823_c0	742	-	-	-	-	-	-	-	-	-	-	-	-	-	-	-
Marker26177	comp129360_c3	2554	-	-	-	-	-	-	-	-	gi|524880690|ref|XP_005097006.1| PREDICTED: uncharacterized protein LOC101852173 [Aplysia californica]	1.1e-40	-	-	-	-	-
Marker30079	comp1670259_c0	314	-	-	-	-	-	-	-	-	-	-	-	-	-	-	-
Marker19838	comp127865_c0	3628	-	-	-	-	-	-	-	-	-	-	-	-	-	-	-
Marker38097	comp3289296_c0	205	-	-	-	-	-	-	-	-	-	-	-	-	-	-	-
Marker9655	comp130494_c3	2999	-	-	-	-	-	-	-	-	-	-	-	-	-	-	-
Marker13570	comp120291_c1	1993	-	-	-	-	-	-	-	-	-	-	-	-	-	-	-
Marker66416	comp127916_c0	849	-	-	-	-	-	-	-	-	-	-	-	-	-	-	-
Marker8109	comp1979431_c0	522	-	-	-	-	-	-	-	-	-	-	-	-	-	-	-
Marker40085	comp130454_c2	1797	DHR12	dehydrogenase/reductase SDR family member 12	GO:0005488(binding);GO:0016491(oxidoreductase activity)	[Q] Secondary metabolites biosynthesis, transport and catabolism	K11168	-	sp|A0PJE2|DHR12_HUMAN Dehydrogenase/reductase SDR family member 12 OS=Homo sapiens GN=DHRS12 PE=1 SV=2	2e-86	gi|405970732|gb|EKC35610.1| Dehydrogenase/reductase SDR family member 12 [Crassostrea gigas]	1.7e-96	H0ZPA4_TAEGU/41-207 H0ZPA4.1 PF00106.20;adh_short;	1.9e-46	xla:447474	8e-93	EC:1.1.-.-
Marker4454	comp122859_c1	862	-	-	-	-	-	-	-	-	gi|167534874|ref|XP_001749112.1| hypothetical protein [Monosiga brevicollis MX1]	2.2e-20	-	-	-	-	-
Marker24084	comp1786202_c0	300	-	-	-	-	-	-	-	-	-	-	-	-	-	-	-
Marker2146	comp17619_c0	395	-	-	-	-	-	-	-	-	-	-	-	-	-	-	-
Marker35428	comp130933_c0	2720	CPE1B	oo18 RNA-binding protein	GO:0016020(membrane);GO:0005815(microtubule organizing center);GO:0030529(ribonucleoprotein complex);GO:0000922(spindle pole);GO:0000166(nucleotide binding);GO:0003723(RNA binding);GO:0006397(mRNA processing);GO:0006417(regulation of translation)	[J] Translation, ribosomal structure and biogenesis	K02602	ko04114(Oocyte meiosis);ko04320(Dorso-ventral axis formation);ko04914(Progesterone-mediated oocyte maturation)	sp|Q52KN7|CPE1B_XENLA Cytoplasmic polyadenylation element-binding protein 1-B OS=Xenopus laevis GN=cpeb1-b PE=2 SV=1	2e-111	gi|675372838|gb|KFM65740.1| Cytoplasmic polyadenylation element-binding protein 1-B, partial [Stegodyphus mimosarum]	2.6e-113	H9K612_APIME/486-555 H9K612.1 PF00076.17;RRM_1;	7.7e-22	spu:581876	3.8e-112	-
Marker49729	comp129176_c1	2649	PYRD	dihydroorotate dehydrogenase	GO:0016021(integral to membrane);GO:0005743(mitochondrial inner membrane);GO:0004158(dihydroorotate oxidase activity);GO:0006207('de novo' pyrimidine base biosynthetic process);GO:0046134(pyrimidine nucleoside biosynthetic process);GO:0006222(UMP biosynthetic process)	[F] Nucleotide transport and metabolism	K00254	ko00240(Pyrimidine metabolism)	sp|Q02127|PYRD_HUMAN Dihydroorotate dehydrogenase (quinone), mitochondrial OS=Homo sapiens GN=DHODH PE=1 SV=3	3.2e-111	gi|390346997|ref|XP_794275.3| PREDICTED: dihydroorotate dehydrogenase (quinone), mitochondrial-like [Strongylocentrotus purpuratus]	2.1e-117	C3YFF0_BRAFL/35-333 C3YFF0.1 PF01180.16;DHO_dh;	2.8e-100	tca:658560	3e-114	EC:1.3.5.2
Marker37273	comp113948_c0	4620	SUDX	atrophin-1 interacting protein 5 (WW domain containing E3 ubiquitin protein ligase 1)	GO:0005622(intracellular);GO:0005112(Notch binding);GO:0004842(ubiquitin-protein ligase activity);GO:0016348(imaginal disc-derived leg joint morphogenesis);GO:0008587(imaginal disc-derived wing margin morphogenesis);GO:0008586(imaginal disc-derived wing vein morphogenesis);GO:0019915(lipid storage);GO:0045746(negative regulation of Notch signaling pathway);GO:0007219(Notch signaling pathway);GO:0…	[O] Posttranslational modification, protein turnover, chaperones	K05633	ko04120(Ubiquitin mediated proteolysis);ko04144(Endocytosis)	sp|Q9Y0H4|SUDX_DROME E3 ubiquitin-protein ligase Su(dx) OS=Drosophila melanogaster GN=Su(dx) PE=1 SV=1	3.6e-283	gi|122937736|gb|ABM68581.1| AAEL001205-PA [Aedes aegypti]	8.8e-269	A2I859_AEDAE/692-997 A2I859.1 PF00632.20;HECT;	4.3e-148	aag:AaeL_AAEL001205	1e-285	EC:6.3.2.19
Marker55112	comp124815_c1	752	-	-	-	-	-	-	-	-	gi|68139273|gb|AAY86043.1| reverse transcriptase [Nullibrotheas allenii]	1.1e-24	Q4JIV6_9SCOR/14-134 Q4JIV6.1 PF00078.22;RVT_1;	7.4e-25	-	-	-
Marker23753	comp99635_c0	1555	-	-	-	-	-	-	-	-	gi|662218209|ref|XP_008483120.1| PREDICTED: RNA-directed DNA polymerase from mobile element jockey-like [Diaphorina citri]	1e-60	H3J6Z1_STRPU/953-1157 H3J6Z1.1 PF00078.22;RVT_1;	1.6e-48	-	-	-
Marker19709	comp130454_c2	1797	DHR12	dehydrogenase/reductase SDR family member 12	GO:0005488(binding);GO:0016491(oxidoreductase activity)	[Q] Secondary metabolites biosynthesis, transport and catabolism	K11168	-	sp|A0PJE2|DHR12_HUMAN Dehydrogenase/reductase SDR family member 12 OS=Homo sapiens GN=DHRS12 PE=1 SV=2	2e-86	gi|405970732|gb|EKC35610.1| Dehydrogenase/reductase SDR family member 12 [Crassostrea gigas]	1.7e-96	H0ZPA4_TAEGU/41-207 H0ZPA4.1 PF00106.20;adh_short;	1.9e-46	xla:447474	8e-93	EC:1.1.-.-
Marker10443	comp117459_c0	4328	PCD16	cadherin EGF LAG seven-pass G-type receptor 3 (flamingo)	GO:0016021(integral to membrane);GO:0005886(plasma membrane);GO:0005509(calcium ion binding);GO:0016339(calcium-dependent cell-cell adhesion);GO:0007156(homophilic cell adhesion)	[S] Function unknown	K04602	-	sp|Q96JQ0|PCD16_HUMAN Protocadherin-16 OS=Homo sapiens GN=DCHS1 PE=2 SV=1	2.4e-181	gi|321479216|gb|EFX90172.1| hypothetical protein DAPPUDRAFT_6 [Daphnia pulex]	0	C3XX25_BRAFL/2317-2518 C3XX25.1 PF01049.12;Cadherin_C;	1.5e-47	dre:100008568	2.4e-102	-
Marker67629	comp131273_c5	2903	-	-	-	-	-	-	-	-	-	-	-	-	-	-	-
Marker54812	comp80680_c0	1468	MAT1	CDK-activating kinase assembly factor MAT1	GO:0005737(cytoplasm);GO:0005675(holo TFIIH complex);GO:0047485(protein N-terminus binding);GO:0008270(zinc ion binding);GO:0008283(cell proliferation);GO:0000080(G1 phase of mitotic cell cycle);GO:0000082(G1/S transition of mitotic cell cycle);GO:0000086(G2/M transition of mitotic cell cycle);GO:0006370(mRNA capping);GO:0000718(nucleotide-excision repair, DNA damage removal);GO:0045944(positive …	[O] Posttranslational modification, protein turnover, chaperones	K10842	ko03420(Nucleotide excision repair)	sp|P51948|MAT1_HUMAN CDK-activating kinase assembly factor MAT1 OS=Homo sapiens GN=MNAT1 PE=1 SV=1	2.4e-69	gi|383862229|ref|XP_003706586.1| PREDICTED: CDK-activating kinase assembly factor MAT1-like [Megachile rotundata]	4.5e-68	E1C2D2_CHICK/32-209 E1C2D2.1 PF06391.8;MAT1;	2.6e-35	mdo:100027126	3.3e-71	-
Marker15957	comp128424_c0	1651	-	-	-	-	-	-	-	-	gi|350417317|ref|XP_003491363.1| PREDICTED: nephrin-like [Bombus impatiens]	2e-06	-	-	-	-	-
Marker15548	comp109623_c1	957	-	-	-	-	-	-	-	-	-	-	-	-	-	-	-
Marker21562	comp128392_c2	1601	DCTN6	dynactin 6	GO:0005737(cytoplasm);GO:0016740(transferase activity)	[U] Intracellular trafficking, secretion, and vesicular transport ;[Z] Cytoskeleton	K10428	ko04962(Vasopressin-regulated water reabsorption)	sp|Q148G7|DCTN6_BOVIN Dynactin subunit 6 OS=Bos taurus GN=DCTN6 PE=2 SV=1	2.9e-57	gi|646713683|gb|KDR17944.1| Dynactin subunit 6 [Zootermopsis nevadensis]	1.1e-57	DCTN6_MOUSE/8-43 Q9WUB4.1 PF00132.19;Hexapep;	7.7e-10	bta:513751	6.4e-57	-
Marker7266	comp129918_c2	464	-	-	-	-	-	-	-	-	-	-	-	-	-	-	-
Marker15609	comp101016_c0	438	-	-	-	-	-	-	-	-	-	-	-	-	-	-	-
Marker107112	comp84035_c0	207	-	-	-	-	-	-	-	-	-	-	-	-	-	-	-
Marker47578	comp126547_c0	590	-	-	-	-	-	-	-	-	-	-	-	-	-	-	-
Marker12793	comp126405_c1	2892	-	-	-	-	-	-	-	-	-	-	-	-	-	-	-
Marker22953	comp108241_c0	452	-	-	-	-	-	-	-	-	-	-	-	-	-	-	-
Marker14283	comp131038_c1	3425	-	-	-	-	-	-	-	-	-	-	-	-	-	-	-
Marker4215	comp78870_c0	1143	-	-	-	-	-	-	-	-	-	-	-	-	-	-	-
Marker2104	comp129820_c0	2613	-	-	-	-	-	-	-	-	gi|156335566|ref|XP_001619620.1| hypothetical protein NEMVEDRAFT_v1g224008 [Nematostella vectensis]	3.6e-43	A7SKL1_NEMVE/90-313 A7SKL1.1 PF03372.18;Exo_endo_phos;	6.2e-34	-	-	-
Marker21945	comp130454_c2	1797	DHR12	dehydrogenase/reductase SDR family member 12	GO:0005488(binding);GO:0016491(oxidoreductase activity)	[Q] Secondary metabolites biosynthesis, transport and catabolism	K11168	-	sp|A0PJE2|DHR12_HUMAN Dehydrogenase/reductase SDR family member 12 OS=Homo sapiens GN=DHRS12 PE=1 SV=2	2e-86	gi|405970732|gb|EKC35610.1| Dehydrogenase/reductase SDR family member 12 [Crassostrea gigas]	1.7e-96	H0ZPA4_TAEGU/41-207 H0ZPA4.1 PF00106.20;adh_short;	1.9e-46	xla:447474	8e-93	EC:1.1.-.-
Marker22962	comp120240_c1	3095	-	-	-	-	-	-	-	-	-	-	-	-	-	-	-
Marker34796	comp130211_c2	2357	FAAA	fumarylacetoacetase	GO:0004334(fumarylacetoacetase activity);GO:0046872(metal ion binding);GO:0006559(L-phenylalanine catabolic process);GO:0006572(tyrosine catabolic process)	[G] Carbohydrate transport and metabolism	K01555	ko00350(Tyrosine metabolism);ko00643(Styrene degradation)	sp|A5PKH3|FAAA_BOVIN Fumarylacetoacetase OS=Bos taurus GN=FAH PE=2 SV=1	2.1e-170	gi|405960295|gb|EKC26229.1| Fumarylacetoacetase [Crassostrea gigas]	9.7e-177	C1C2Q6_9MAXI/124-416 C1C2Q6.1 PF01557.13;FAA_hydrolase;	2.7e-126	bta:508724	4.9e-170	EC:3.7.1.2
Marker14413	comp58817_c0	1153	-	-	-	-	-	-	-	-	-	-	-	-	-	-	-
Marker3682	comp127807_c0	1282	ASNA	arsenite-transporting ATPase	GO:0005783(endoplasmic reticulum);GO:0015446(arsenite-transporting ATPase activity);GO:0005524(ATP binding);GO:0046872(metal ion binding);GO:0046685(response to arsenic-containing substance)	[P] Inorganic ion transport and metabolism	K01551	-	sp|B0WEV5|ASNA_CULQU ATPase ASNA1 homolog OS=Culex quinquefasciatus GN=CPIJ005690 PE=3 SV=1	1.1e-134	gi|357622384|gb|EHJ73886.1| putative Arsenical pump-driving ATPase [Danaus plexippus]	4.2e-135	G6CXZ8_DANPL/23-326 G6CXZ8.1 PF02374.10;ArsA_ATPase;	9.9e-127	cqu:CpipJ_CPIJ005690	1.5e-134	EC:3.6.3.16
Marker64565	comp131816_c2	10996	RTBS	DNA-directed RNA polymerase II subunit B	GO:0003723(RNA binding);GO:0003964(RNA-directed DNA polymerase activity);GO:0006278(RNA-dependent DNA replication);GO:0006313(transposition, DNA-mediated)	[R] General function prediction only	K03010	ko00230(Purine metabolism);ko00240(Pyrimidine metabolism);ko03020(RNA polymerase);ko05016(Huntington's disease)	sp|Q95SX7|RTBS_DROME Probable RNA-directed DNA polymerase from transposon BS OS=Drosophila melanogaster GN=RTase PE=2 SV=1	1.6e-32	gi|67625699|tpe|CAJ00235.1| TPA: endonuclease-reverse transcriptase [Schistosoma mansoni]	9.9e-142	H3B5T4_LATCH/87-355 H3B5T4.1 PF00078.22;RVT_1;	3.7e-73	hmg:100208869	7.6e-30	EC:2.7.7.6
Marker65054	comp106035_c0	505	-	-	-	-	-	-	-	-	-	-	-	-	-	-	-
Marker20013	comp131764_c0	4115	Y4759	DNA-directed RNA polymerase II subunit B	-	[R] General function prediction only	K03010	ko00230(Purine metabolism);ko00240(Pyrimidine metabolism);ko03020(RNA polymerase);ko05016(Huntington's disease)	sp|F4JJP1|Y4759_ARATH WEB family protein At4g27595, chloroplastic OS=Arabidopsis thaliana GN=At4g27595 PE=2 SV=1	7.6e-06	gi|67625699|tpe|CAJ00235.1| TPA: endonuclease-reverse transcriptase [Schistosoma mansoni]	2.8e-138	H3B5T4_LATCH/87-355 H3B5T4.1 PF00078.22;RVT_1;	2.4e-58	hmg:100208869	1.3e-30	EC:2.7.7.6
Marker40210	comp131056_c0	3329	-	-	-	-	-	-	-	-	gi|390362781|ref|XP_003730225.1| PREDICTED: RNA-directed DNA polymerase from mobile element jockey-like, partial [Strongylocentrotus purpuratus]	1.8e-59	H3IXL0_STRPU/1-202 H3IXL0.1 PF03372.18;Exo_endo_phos;	5.5e-16	-	-	-
Marker16354	comp130954_c0	905	-	-	-	-	-	-	-	-	-	-	-	-	-	-	-
Marker25600	comp90498_c1	729	-	-	-	-	-	-	-	-	-	-	-	-	-	-	-
Marker8291	comp109943_c0	399	-	-	-	-	-	-	-	-	-	-	-	-	-	-	-
Marker2031	comp122911_c0	2718	-	-	-	-	-	-	-	-	-	-	-	-	-	-	-
Marker43968	comp74367_c0	237	-	-	-	-	-	-	-	-	-	-	-	-	-	-	-
Marker25668	comp18300_c0	301	-	-	-	-	-	-	-	-	-	-	-	-	-	-	-
Marker39730	comp1081553_c0	314	-	-	-	-	-	-	-	-	-	-	-	-	-	-	-
Marker12774	comp127351_c0	601	-	-	-	-	-	-	-	-	gi|307180652|gb|EFN68577.1| Transposon Ty3-G Gag-Pol polyprotein [Camponotus floridanus]	1.2e-14	-	-	-	-	-
Marker47751	comp99135_c0	540	-	-	-	-	-	-	-	-	-	-	-	-	-	-	-
Marker44119	comp125240_c3	1437	VG73	-	-	-	-	-	sp|O36421|VG73_ALHV1 Uncharacterized gene 73 protein OS=Alcelaphine herpesvirus 1 (strain C500) GN=73 PE=4 SV=1	2.1e-07	-	-	-	-	-	-	-
Marker62593	comp85851_c0	1000	-	-	-	-	-	-	-	-	-	-	-	-	-	-	-
Marker86807	comp9318_c0	268	-	-	-	-	-	-	-	-	-	-	-	-	-	-	-
Marker33337	comp125480_c0	2828	-	-	-	-	-	-	-	-	-	-	-	-	-	-	-
Marker11537	comp131656_c3	2058	-	-	-	-	-	-	-	-	-	-	-	-	-	-	-
Marker4711	comp122378_c0	289	-	-	-	-	-	-	-	-	-	-	-	-	-	-	-
Marker11553	comp91059_c0	1467	-	-	-	-	-	-	-	-	gi|524906325|ref|XP_005108485.1| PREDICTED: switch-associated protein 70-like [Aplysia californica]	4.5e-07	-	-	-	-	-
Marker25231	comp128925_c4	3433	OBRG	-	GO:0010008(endosome membrane);GO:0000139(Golgi membrane);GO:0016021(integral to membrane)	[T] Signal transduction mechanisms	-	-	sp|Q561T9|OBRG_DANRE Leptin receptor gene-related protein OS=Danio rerio GN=leprot PE=2 SV=1	2.2e-37	gi|319432631|gb|ADV57398.1| leptin receptor protein [Eriocheir sinensis]	6.8e-65	E9K6D5_ERISI/7-129 E9K6D5.1 PF04133.9;Vps55;	2.9e-61	-	-	-
Marker35497	comp116220_c0	1671	PECR	peroxisomal trans-2-enoyl-CoA reductase	GO:0005739(mitochondrion);GO:0005777(peroxisome);GO:0005488(binding);GO:0019166(trans-2-enoyl-CoA reductase (NADPH) activity);GO:0006633(fatty acid biosynthetic process)	[R] General function prediction only	K07753	ko01040(Biosynthesis of unsaturated fatty acids);ko04146(Peroxisome)	sp|Q99MZ7|PECR_MOUSE Peroxisomal trans-2-enoyl-CoA reductase OS=Mus musculus GN=Pecr PE=2 SV=1	9.4e-74	gi|676486319|ref|XP_009063940.1| hypothetical protein LOTGIDRAFT_183947 [Lottia gigantea]	3.3e-92	H3IRL9_STRPU/25-263 H3IRL9.1 PF13561.1;adh_short_C2;	8.3e-75	dre:550422	5e-80	EC:1.3.1.38
Marker31489	comp131131_c1	2273	-	-	-	-	-	-	-	-	-	-	-	-	-	-	-
Marker53725	comp4342481_c0	262	-	-	-	-	-	-	-	-	-	-	-	-	-	-	-
Marker68668	comp1795598_c0	369	-	-	-	-	-	-	-	-	-	-	-	-	-	-	-
Marker6256	comp128586_c0	705	-	-	-	-	-	-	-	-	-	-	-	-	-	-	-
Marker9487	comp129467_c0	2399	-	-	-	-	-	-	-	-	-	-	-	-	-	-	-
Marker8181	comp124026_c14	278	-	-	-	-	-	-	-	-	-	-	-	-	-	-	-
Marker22106	comp123804_c0	4044	PA24A	lysophospholipase	GO:0016023(cytoplasmic membrane-bounded vesicle);GO:0005509(calcium ion binding);GO:0005544(calcium-dependent phospholipid binding);GO:0004622(lysophospholipase activity);GO:0004623(phospholipase A2 activity);GO:0009395(phospholipid catabolic process)	[I] Lipid transport and metabolism	K01048	ko00564(Glycerophospholipid metabolism)	sp|O77793|PA24A_HORSE Cytosolic phospholipase A2 OS=Equus caballus GN=PLA2G4A PE=2 SV=1	3.3e-170	gi|386376735|gb|AFJ11391.1| cytosolic phospholipase A2 [Penaeus monodon]	0	F7AHA3_CIOIN/196-674 F7AHA3.2 PF01735.13;PLA2_B;	2.7e-64	ecb:100033889	5.7e-170	EC:3.1.1.5
Marker9552	comp115415_c0	646	-	-	-	-	-	-	-	-	-	-	-	-	-	-	-
Marker33536	comp2137556_c0	217	-	-	-	-	-	-	-	-	-	-	-	-	-	-	-
Marker18992	comp107556_c0	2651	PRTN3	-	GO:0004252(serine-type endopeptidase activity);GO:0030574(collagen catabolic process);GO:0006508(proteolysis)	[E] Amino acid transport and metabolism	K01376	-	sp|Q61096|PRTN3_MOUSE Myeloblastin OS=Mus musculus GN=Prtn3 PE=2 SV=2	5.3e-18	gi|385654052|gb|AFI61881.1| serine proteinase-like protein [Macrobrachium nipponense]	1.8e-132	C5I7U2_FENCH/193-463 C5I7U2.1 PF00089.21;Trypsin;	7.3e-88	dme:Dmel_CG2045	1.2e-20	-
Marker11381	comp129842_c0	2628	SC5A6	solute:Na+ symporter, SSS family	GO:0005887(integral to plasma membrane);GO:0005624(membrane fraction);GO:0008523(sodium-dependent multivitamin transmembrane transporter activity);GO:0006768(biotin metabolic process);GO:0015939(pantothenate metabolic process)	[P] Inorganic ion transport and metabolism	K03307	-	sp|Q9Y289|SC5A6_HUMAN Sodium-dependent multivitamin transporter OS=Homo sapiens GN=SLC5A6 PE=2 SV=2	1e-102	gi|675389498|gb|KFM82395.1| Sodium-coupled monocarboxylate transporter 2, partial [Stegodyphus mimosarum]	1.5e-115	G3MQS0_9ACAR/42-446 G3MQS0.1 PF00474.12;SSF;	3.6e-96	nve:NEMVE_v1g168881	9.8e-102	-
Marker16448	comp99279_c1	404	-	-	-	-	-	-	-	-	-	-	-	-	-	-	-
Marker26032	comp125575_c1	683	-	-	-	-	-	-	-	-	-	-	-	-	-	-	-
Marker8975	comp80954_c0	444	-	-	-	-	-	-	-	-	-	-	-	-	-	-	-
Marker58088	comp2757390_c0	256	-	-	-	-	-	-	-	-	-	-	-	-	-	-	-
Marker80453	comp1257018_c0	396	-	-	-	-	-	-	-	-	-	-	-	-	-	-	-
Marker31247	comp131727_c2	1429	BPNT1	3'(2'), 5'-bisphosphate nucleotidase	GO:0005829(cytosol);GO:0008441(3'(2'),5'-bisphosphate nucleotidase activity);GO:0050427(3'-phosphoadenosine 5'-phosphosulfate metabolic process);GO:0007399(nervous system development);GO:0006805(xenobiotic metabolic process)	[F] Nucleotide transport and metabolism	K01082	ko00920(Sulfur metabolism)	sp|O95861|BPNT1_HUMAN 3'(2'),5'-bisphosphate nucleotidase 1 OS=Homo sapiens GN=BPNT1 PE=1 SV=1	5.7e-67	gi|642929514|ref|XP_008195868.1| PREDICTED: 3'(2'),5'-bisphosphate nucleotidase 1 isoform X2 [Tribolium castaneum]	7.5e-73	D6WQP1_TRICA/9-302 D6WQP1.1 PF00459.20;Inositol_P;	2.3e-71	tca:663948	3.7e-73	EC:3.1.3.7
Marker55110	comp128362_c1	1736	-	-	-	-	-	-	-	-	-	-	-	-	-	-	-
Marker16894	comp36948_c0	238	-	-	-	-	-	-	-	-	-	-	-	-	-	-	-
Marker42373	comp129512_c0	6828	GPC4	glypican 4 (K-glypican)	GO:0031225(anchored to membrane);GO:0005615(extracellular space);GO:0005578(proteinaceous extracellular matrix);GO:0043395(heparan sulfate proteoglycan binding)	[T] Signal transduction mechanisms	K08110	-	sp|P51655|GPC4_MOUSE Glypican-4 OS=Mus musculus GN=Gpc4 PE=2 SV=2	1.7e-91	gi|646697042|gb|KDR08961.1| hypothetical protein L798_00891, partial [Zootermopsis nevadensis]	3.2e-98	F7CR54_XENTR/8-554 F7CR54.1 PF01153.14;Glypican;	6.3e-89	bta:540179	3.6e-91	-
Marker7333	comp122204_c0	3117	ODPB	pyruvate dehydrogenase E1 component subunit beta	GO:0005759(mitochondrial matrix);GO:0004739(pyruvate dehydrogenase (acetyl-transferring) activity);GO:0006096(glycolysis)	[C] Energy production and conversion	K00162	ko00010(Glycolysis / Gluconeogenesis);ko00020(Citrate cycle (TCA cycle));ko00290(Valine, leucine and isoleucine biosynthesis);ko00620(Pyruvate metabolism);ko00650(Butanoate metabolism)	sp|P11966|ODPB_BOVIN Pyruvate dehydrogenase E1 component subunit beta, mitochondrial OS=Bos taurus GN=PDHB PE=1 SV=2	1.4e-136	gi|157105561|ref|XP_001648922.1| pyruvate dehydrogenase [Aedes aegypti]	6.1e-153	E2AI43_CAMFO/23-201 E2AI43.1 PF02779.19;Transket_pyr;	1.8e-87	aag:AaeL_AAEL004338	3.2e-153	EC:1.2.4.1
Marker41315	comp129832_c0	1349	-	-	-	-	-	-	-	-	gi|70907192|gb|AAZ15237.1| reverse transcriptase [Aedes aegypti]	1.4e-17	I1EQ84_AMPQE/402-656 I1EQ84.1 PF00078.22;RVT_1;	3.6e-16	-	-	-
Marker17839	comp128094_c0	471	-	-	-	-	-	-	-	-	-	-	-	-	-	-	-
Marker24796	comp2356665_c0	400	-	-	-	-	-	-	-	-	-	-	-	-	-	-	-
Marker8406	comp129284_c7	3078	PARP3	poly [ADP-ribose] polymerase	GO:0005814(centriole);GO:0005634(nucleus);GO:0003950(NAD+ ADP-ribosyltransferase activity);GO:0006281(DNA repair);GO:0006471(protein ADP-ribosylation)	[K] Transcription ;[L] Replication, recombination and repair ;[O] Posttranslational modification, protein turnover, chaperones	K10798	ko03410(Base excision repair)	sp|Q9Y6F1|PARP3_HUMAN Poly [ADP-ribose] polymerase 3 OS=Homo sapiens GN=PARP3 PE=1 SV=3	5.7e-124	gi|260804813|ref|XP_002597282.1| hypothetical protein BRAFLDRAFT_203655 [Branchiostoma floridae]	7.9e-131	C3Z2P3_BRAFL/305-514 C3Z2P3.1 PF00644.15;PARP;	1.2e-61	dre:335495	1.6e-135	EC:2.4.2.30
Marker15869	comp127916_c0	849	-	-	-	-	-	-	-	-	-	-	-	-	-	-	-
Marker31497	comp128719_c1	994	-	-	-	-	-	-	-	-	-	-	-	-	-	-	-
Marker28414	comp48210_c0	1664	CBPB	carboxypeptidase B	GO:0005576(extracellular region);GO:0004181(metallocarboxypeptidase activity);GO:0008270(zinc ion binding);GO:0006508(proteolysis)	[S] Function unknown	K01291	-	sp|P04069|CBPB_ASTFL Carboxypeptidase B OS=Astacus fluviatilis PE=1 SV=1	7.9e-137	gi|115881|sp|P04069.1|CBPB_ASTAS RecName: Full=Carboxypeptidase B [Astacus astacus]	3.7e-136	CBPB_ASTFL/12-290 P04069.1 PF00246.19;Peptidase_M14;	3.5e-125	mmu:76703	5e-84	EC:3.4.17.2
Marker16417	comp130463_c1	1808	-	-	-	-	-	-	-	-	gi|269316303|gb|ACZ37230.1| nicotinic acetylcholine receptor subunit ACR-26 [Ascaris suum]	7.9e-37	E1FUX1_LOALO/11-217 E1FUX1.1 PF02931.18;Neur_chan_LBD;	6.7e-30	-	-	-
Marker71300	comp121528_c0	997	-	-	-	-	-	-	-	-	-	-	-	-	-	-	-
Marker30048	comp121528_c0	997	-	-	-	-	-	-	-	-	-	-	-	-	-	-	-
Marker5653	comp130141_c1	2967	KCNAW	potassium voltage-gated channel, Shaw-related subfamily C, invertebrate	GO:0008076(voltage-gated potassium channel complex);GO:0005249(voltage-gated potassium channel activity);GO:0030431(sleep)	[P] Inorganic ion transport and metabolism	K05320	-	sp|P17972|KCNAW_DROME Potassium voltage-gated channel protein Shaw OS=Drosophila melanogaster GN=Shaw PE=2 SV=1	5.6e-222	gi|1100227|gb|AAB39267.1| Shaw potassium channel [Panulirus interruptus]	5.7e-266	E9H699_DAPPU/228-407 E9H699.1 PF00520.26;Ion_trans;	2.2e-87	dpo:Dpse_GA15475	4.2e-222	-
Marker26197	comp129360_c3	2554	-	-	-	-	-	-	-	-	gi|524880690|ref|XP_005097006.1| PREDICTED: uncharacterized protein LOC101852173 [Aplysia californica]	1.1e-40	-	-	-	-	-
Marker41728	comp128160_c0	7986	TSN5	F-box protein 23	GO:0016021(integral to membrane)	[R] General function prediction only	K10303	-	sp|Q17QJ5|TSN5_BOVIN Tetraspanin-5 OS=Bos taurus GN=TSPAN5 PE=2 SV=1	1.2e-68	gi|321475513|gb|EFX86476.1| hypothetical protein DAPPUDRAFT_208166 [Daphnia pulex]	2.3e-145	E9G2P4_DAPPU/17-254 E9G2P4.1 PF00335.15;Tetraspannin;	5.9e-113	dpo:Dpse_GA21537	4.7e-114	-
Marker30057	comp121528_c0	997	-	-	-	-	-	-	-	-	-	-	-	-	-	-	-
Marker6288	comp130596_c1	1831	-	-	-	-	-	-	-	-	gi|341650470|gb|AEK86524.1| Spz3 [Litopenaeus vannamei]	5.9e-80	-	-	-	-	-
Marker46570	comp60225_c0	1349	-	-	-	-	-	-	-	-	-	-	-	-	-	-	-
Marker36210	comp131438_c0	2000	AATM	aspartate aminotransferase	GO:0005743(mitochondrial inner membrane);GO:0005759(mitochondrial matrix);GO:0005886(plasma membrane);GO:0004069(L-aspartate:2-oxoglutarate aminotransferase activity);GO:0030170(pyridoxal phosphate binding);GO:0006532(aspartate biosynthetic process);GO:0019551(glutamate catabolic process to 2-oxoglutarate);GO:0019550(glutamate catabolic process to aspartate);GO:0006107(oxaloacetate metabolic proc…	[E] Amino acid transport and metabolism	K00813	ko00250(Alanine, aspartate and glutamate metabolism);ko00270(Cysteine and methionine metabolism);ko00330(Arginine and proline metabolism);ko00350(Tyrosine metabolism);ko00360(Phenylalanine metabolism);ko00400(Phenylalanine, tyrosine and tryptophan biosynthesis);ko00401(Novobiocin biosynthesis);ko00710(Carbon fixation in photosynthetic organisms);ko00950(Isoquinoline alkaloid biosynthesis);ko00960…	sp|P05202|AATM_MOUSE Aspartate aminotransferase, mitochondrial OS=Mus musculus GN=Got2 PE=1 SV=1	4.1e-161	gi|656985105|gb|AID18683.1| aspartate aminotransferase [Fenneropenaeus chinensis]	1.8e-198	E9HGW6_DAPPU/20-388 E9HGW6.1 PF00155.16;Aminotran_1_2;	2.4e-151	tca:658177	5.5e-165	EC:2.6.1.1
Marker13657	comp1268109_c0	492	-	-	-	-	-	-	-	-	-	-	-	-	-	-	-
Marker3695	comp1894301_c0	365	-	-	-	-	-	-	-	-	-	-	-	-	-	-	-
Marker3918	comp10145_c0	438	-	-	-	-	-	-	-	-	-	-	-	-	-	-	-
Marker43942	comp127598_c1	3248	RMND1	-	-	[S] Function unknown	-	-	sp|Q9NWS8|RMND1_HUMAN Required for meiotic nuclear division protein 1 homolog OS=Homo sapiens GN=RMND1 PE=1 SV=2	4e-56	gi|646718623|gb|KDR21035.1| Required for meiotic nuclear division protein 1-like protein [Zootermopsis nevadensis]	2.4e-84	E9HUQ3_DAPPU/150-328 E9HUQ3.1 PF02582.9;DUF155;	3.3e-57	-	-	-
Marker48017	comp130262_c0	4939	OPA1	dynamin GTPase	GO:0016021(integral to membrane);GO:0005743(mitochondrial inner membrane);GO:0005758(mitochondrial intermembrane space);GO:0005525(GTP binding);GO:0003924(GTPase activity);GO:0006915(apoptosis)	[R] General function prediction only	K01528	ko04144(Endocytosis);ko04666(Fc gamma R-mediated phagocytosis);ko05100(Bacterial invasion of epithelial cells)	sp|Q5U3A7|OPA1_DANRE Dynamin-like 120 kDa protein, mitochondrial OS=Danio rerio GN=opa1 PE=2 SV=1	3.9e-284	gi|321476759|gb|EFX87719.1| hypothetical protein DAPPUDRAFT_207426 [Daphnia pulex]	1.2e-313	E2AJU3_CAMFO/301-479 E2AJU3.1 PF00350.18;Dynamin_N;	1.1e-80	cme:CME019C	5.6e-28	EC:3.6.5.5
Marker28541	comp48397_c0	940	-	-	-	-	-	-	-	-	-	-	-	-	-	-	-
Marker49393	comp126411_c0	812	-	-	-	-	-	-	-	-	-	-	-	-	-	-	-
Marker12939	comp2136204_c0	452	-	-	-	-	-	-	-	-	-	-	-	-	-	-	-
Marker26861	comp130211_c2	2357	FAAA	fumarylacetoacetase	GO:0004334(fumarylacetoacetase activity);GO:0046872(metal ion binding);GO:0006559(L-phenylalanine catabolic process);GO:0006572(tyrosine catabolic process)	[G] Carbohydrate transport and metabolism	K01555	ko00350(Tyrosine metabolism);ko00643(Styrene degradation)	sp|A5PKH3|FAAA_BOVIN Fumarylacetoacetase OS=Bos taurus GN=FAH PE=2 SV=1	2.1e-170	gi|405960295|gb|EKC26229.1| Fumarylacetoacetase [Crassostrea gigas]	9.7e-177	C1C2Q6_9MAXI/124-416 C1C2Q6.1 PF01557.13;FAA_hydrolase;	2.7e-126	bta:508724	4.9e-170	EC:3.7.1.2
Marker19313	comp126008_c1	6139	CAD87	cadherin EGF LAG seven-pass G-type receptor 3 (flamingo)	GO:0016021(integral to membrane);GO:0005886(plasma membrane);GO:0005509(calcium ion binding);GO:0016339(calcium-dependent cell-cell adhesion);GO:0007156(homophilic cell adhesion)	[S] Function unknown	K04602	-	sp|Q9VGG5|CAD87_DROME Cadherin-87A OS=Drosophila melanogaster GN=Cad87A PE=1 SV=4	0	gi|646711020|gb|KDR16370.1| Cadherin-87A, partial [Zootermopsis nevadensis]	0	E2AGF4_CAMFO/275-376 E2AGF4.1 PF00028.12;Cadherin;	1.2e-32	hsa:1951	3.2e-65	-
Marker11415	comp129360_c3	2554	-	-	-	-	-	-	-	-	gi|524880690|ref|XP_005097006.1| PREDICTED: uncharacterized protein LOC101852173 [Aplysia californica]	1.1e-40	-	-	-	-	-
Marker5505	comp102655_c0	321	-	-	-	-	-	-	-	-	-	-	-	-	-	-	-
Marker27987	comp104023_c0	650	-	-	-	-	-	-	-	-	-	-	-	-	-	-	-
Marker26676	comp101653_c0	656	-	-	-	-	-	-	-	-	-	-	-	-	-	-	-
Marker6892	comp130895_c3	240	-	-	-	-	-	-	-	-	-	-	-	-	-	-	-
Marker2043	comp107259_c0	406	-	-	-	-	-	-	-	-	gi|338224448|gb|AEI88102.1| endonuclease-reverse transcriptase-like protein [Scylla paramamosain]	4.1e-12	-	-	-	-	-
Marker6375	comp65636_c0	227	-	-	-	-	-	-	-	-	-	-	-	-	-	-	-
Marker3476	comp131629_c0	561	-	-	-	-	-	-	-	-	-	-	-	-	-	-	-
Marker48480	comp120175_c0	7320	MYSN	myosin heavy chain	GO:0016459(myosin complex);GO:0003779(actin binding);GO:0005524(ATP binding);GO:0005516(calmodulin binding);GO:0003774(motor activity)	-	K10352	ko04530(Tight junction);ko05416(Viral myocarditis)	sp|P05659|MYSN_ACACA Myosin-2 heavy chain, non muscle OS=Acanthamoeba castellanii PE=3 SV=1	1.8e-09	gi|443712163|gb|ELU05585.1| hypothetical protein CAPTEDRAFT_222182 [Capitella teleta]	6.1e-117	-	-	ddi:DDB_0191444	3.3e-07	-
Marker6732	comp121049_c0	1828	TMLH	trimethyllysine dioxygenase	GO:0005759(mitochondrial matrix);GO:0005506(iron ion binding);GO:0031418(L-ascorbic acid binding);GO:0016702(oxidoreductase activity, acting on single donors with incorporation of molecular oxygen, incorporation of two atoms of oxygen);GO:0050353(trimethyllysine dioxygenase activity);GO:0045329(carnitine biosynthetic process)	[I] Lipid transport and metabolism	K00474	ko00310(Lysine degradation)	sp|Q91ZW6|TMLH_RAT Trimethyllysine dioxygenase, mitochondrial OS=Rattus norvegicus GN=Tmlhe PE=1 SV=2	8.3e-76	gi|646722338|gb|KDR23351.1| Trimethyllysine dioxygenase, mitochondrial [Zootermopsis nevadensis]	4e-92	C3YK56_BRAFL/95-346 C3YK56.1 PF02668.11;TauD;	2.2e-56	rno:170898	1.1e-75	EC:1.14.11.8
Marker36185	comp125800_c2	2347	CACL1	-	GO:0031461(cullin-RING ubiquitin ligase complex);GO:0031625(ubiquitin protein ligase binding);GO:0006511(ubiquitin-dependent protein catabolic process)	[D] Cell cycle control, cell division, chromosome partitioning	-	-	sp|Q8R0X2|CACL1_MOUSE CDK2-associated and cullin domain-containing protein 1 OS=Mus musculus GN=Cacul1 PE=2 SV=1	5.7e-42	gi|585658503|ref|XP_006816026.1| PREDICTED: CDK2-associated and cullin domain-containing protein 1-like [Saccoglossus kowalevskii]	4.6e-43	E7FE00_DANRE/59-263 E7FE00.1 PF00888.17;Cullin;	1.1e-33	-	-	-
Marker17406	comp1057098_c0	242	-	-	-	-	-	-	-	-	-	-	-	-	-	-	-
Marker52594	comp92985_c0	390	-	-	-	-	-	-	-	-	gi|215260097|gb|ACJ64504.1| prophenoloxidase [Portunus trituberculatus]	3.8e-28	B7U510_PORTR/18-183 B7U510.1 PF03723.9;Hemocyanin_C;	3.1e-28	-	-	-
Marker16230	comp101880_c0	206	-	-	-	-	-	-	-	-	-	-	-	-	-	-	-
Marker8176	comp126821_c3	432	-	-	-	-	-	-	-	-	-	-	-	-	-	-	-
Marker14425	comp130229_c0	7926	NDUS3	NADH dehydrogenase (ubiquinone) Fe-S protein 3	GO:0005747(mitochondrial respiratory chain complex I);GO:0008137(NADH dehydrogenase (ubiquinone) activity);GO:0022900(electron transport chain);GO:0006917(induction of apoptosis);GO:0030308(negative regulation of cell growth);GO:0072593(reactive oxygen species metabolic process);GO:0006810(transport)	[C] Energy production and conversion	K03936	ko00190(Oxidative phosphorylation);ko05010(Alzheimer's disease);ko05012(Parkinson's disease);ko05016(Huntington's disease)	sp|Q0MQG6|NDUS3_PONPY NADH dehydrogenase [ubiquinone] iron-sulfur protein 3, mitochondrial OS=Pongo pygmaeus GN=NDUFS3 PE=2 SV=1	8.1e-87	gi|675384895|gb|KFM77792.1| Tigger transposable element-derived protein 1, partial [Stegodyphus mimosarum]	7.1e-156	G1KXJ3_ANOCA/163-385 G1KXJ3.1 PF03184.14;DDE_1;	1.3e-81	dan:Dana_GF10219	9.8e-91	EC:1.6.5.3 1.6.99.3
Marker34169	comp124951_c7	1203	-	-	-	-	-	-	-	-	-	-	-	-	-	-	-
Marker13142	comp2000803_c0	366	-	-	-	-	-	-	-	-	-	-	-	-	-	-	-
Marker52285	comp113232_c1	3730	S20AB	inorganic phosphate transporter, PiT family	GO:0016021(integral to membrane);GO:0005315(inorganic phosphate transmembrane transporter activity);GO:0015293(symporter activity)	[P] Inorganic ion transport and metabolism	K03306	-	sp|Q6PFM1|S20AB_DANRE Sodium-dependent phosphate transporter 1-B OS=Danio rerio GN=slc20a1b PE=2 SV=1	5.2e-140	gi|195589443|ref|XP_002084461.1| GD14287 [Drosophila simulans]	2e-138	B4QPQ5_DROSI/26-540 B4QPQ5.1 PF01384.15;PHO4;	5.5e-130	tca:658724	4.3e-136	-
Marker13578	comp111933_c0	441	-	-	-	-	-	-	-	-	-	-	-	-	-	-	-
Marker23707	comp47871_c0	1099	-	-	-	-	-	-	-	-	-	-	-	-	-	-	-
Marker33909	comp130454_c2	1797	DHR12	dehydrogenase/reductase SDR family member 12	GO:0005488(binding);GO:0016491(oxidoreductase activity)	[Q] Secondary metabolites biosynthesis, transport and catabolism	K11168	-	sp|A0PJE2|DHR12_HUMAN Dehydrogenase/reductase SDR family member 12 OS=Homo sapiens GN=DHRS12 PE=1 SV=2	2e-86	gi|405970732|gb|EKC35610.1| Dehydrogenase/reductase SDR family member 12 [Crassostrea gigas]	1.7e-96	H0ZPA4_TAEGU/41-207 H0ZPA4.1 PF00106.20;adh_short;	1.9e-46	xla:447474	8e-93	EC:1.1.-.-
Marker8222	comp113128_c0	848	-	-	-	-	-	-	-	-	-	-	-	-	-	-	-
Marker2609	comp1245182_c0	563	-	-	-	-	-	-	-	-	-	-	-	-	-	-	-
Marker19412	comp130595_c0	7271	XYLT	protein xylosyltransferase	GO:0005789(endoplasmic reticulum membrane);GO:0000139(Golgi membrane);GO:0016021(integral to membrane);GO:0008375(acetylglucosaminyltransferase activity);GO:0030158(protein xylosyltransferase activity);GO:0050650(chondroitin sulfate proteoglycan biosynthetic process);GO:0042732(D-xylose metabolic process);GO:0015012(heparan sulfate proteoglycan biosynthetic process)	[G] Carbohydrate transport and metabolism	K00771	ko00532(Glycosaminoglycan biosynthesis - chondroitin sulfate);ko00534(Glycosaminoglycan biosynthesis - heparan sulfate)	sp|Q5QQ53|XYLT_DROPS Xylosyltransferase oxt OS=Drosophila pseudoobscura pseudoobscura GN=oxt PE=2 SV=1	9.5e-189	gi|646710235|gb|KDR15812.1| Xylosyltransferase oxt [Zootermopsis nevadensis]	3.8e-202	D7EJH3_TRICA/252-504 D7EJH3.1 PF02485.16;Branch;	2.1e-97	dme:Dmel_CG32300	2.7e-184	EC:2.4.2.26
Marker12400	comp34474_c0	397	-	-	-	-	-	-	-	-	-	-	-	-	-	-	-
Marker70817	comp130185_c0	4198	-	-	-	-	-	-	-	-	gi|123506042|ref|XP_001329113.1| ankyrin repeat protein [Trichomonas vaginalis G3]	1.1e-10	-	-	-	-	-
Marker13483	comp124026_c13	1137	-	-	-	-	-	-	-	-	-	-	-	-	-	-	-
Marker23750	comp121646_c0	495	-	-	-	-	-	-	-	-	gi|390359050|ref|XP_788980.3| PREDICTED: uncharacterized protein LOC584002 [Strongylocentrotus purpuratus]	6.8e-27	H3HQF6_STRPU/1-190 H3HQF6.1 PF00078.22;RVT_1;	3.3e-28	-	-	-
Marker48387	comp126821_c3	432	-	-	-	-	-	-	-	-	-	-	-	-	-	-	-
Marker17308	comp128847_c3	1282	-	-	-	-	-	-	-	-	-	-	-	-	-	-	-
Marker31616	comp83289_c0	355	-	-	-	-	-	-	-	-	-	-	-	-	-	-	-
Marker27779	comp110841_c0	1532	-	-	-	-	-	-	-	-	-	-	-	-	-	-	-
Marker44892	comp125238_c0	2640	-	-	-	-	-	-	-	-	gi|449686684|ref|XP_004211227.1| PREDICTED: uncharacterized protein LOC101238273 [Hydra vulgaris]	2.2e-16	-	-	-	-	-
Marker16582	comp127758_c0	1469	-	-	-	-	-	-	-	-	-	-	-	-	-	-	-
Marker9684	comp81772_c0	271	-	-	-	-	-	-	-	-	-	-	-	-	-	-	-
Marker35537	comp65533_c0	480	-	-	-	-	-	-	-	-	-	-	-	-	-	-	-
Marker46662	comp131471_c1	3461	-	-	-	-	-	-	-	-	gi|646721754|gb|KDR22984.1| Thioredoxin domain-containing protein 11 [Zootermopsis nevadensis]	9.4e-103	H9KP96_APIME/101-196 H9KP96.1 PF00085.15;Thioredoxin;	8.6e-22	-	-	-
Marker4493	comp2789322_c0	335	-	-	-	-	-	-	-	-	-	-	-	-	-	-	-
Marker13258	comp129677_c2	6350	ENPP1	nucleotide pyrophosphatase	GO:0016323(basolateral plasma membrane);GO:0009986(cell surface);GO:0005615(extracellular space);GO:0016021(integral to membrane);GO:0050656(3'-phosphoadenosine 5'-phosphosulfate binding);GO:0005524(ATP binding);GO:0005158(insulin receptor binding);GO:0046872(metal ion binding);GO:0003676(nucleic acid binding);GO:0047429(nucleoside-triphosphate diphosphatase activity);GO:0004551(nucleotide diphos…	[R] General function prediction only	K01513	ko00230(Purine metabolism);ko00500(Starch and sucrose metabolism);ko00740(Riboflavin metabolism);ko00760(Nicotinate and nicotinamide metabolism);ko00770(Pantothenate and CoA biosynthesis)	sp|P22413|ENPP1_HUMAN Ectonucleotide pyrophosphatase/phosphodiesterase family member 1 OS=Homo sapiens GN=ENPP1 PE=1 SV=2	8.1e-88	gi|390342290|ref|XP_785045.2| PREDICTED: ectonucleotide pyrophosphatase/phosphodiesterase family member 3-like [Strongylocentrotus purpuratus]	9.2e-85	G1LVG7_AILME/142-468 G1LVG7.1 PF01663.17;Phosphodiest;	7.2e-62	hsa:5167	1.3e-87	EC:3.6.1.9
Marker22182	comp109192_c0	648	-	-	-	-	-	-	-	-	-	-	-	-	-	-	-
Marker61621	comp118525_c0	2590	-	-	-	[S] Function unknown	-	-	-	-	gi|641670082|ref|XP_008185056.1| PREDICTED: uncharacterized protein LOC103307623 [Acyrthosiphon pisum]	5.6e-130	E9H984_DAPPU/185-459 E9H984.1 PF01697.22;Glyco_transf_92;	1.3e-77	-	-	-
Marker12542	comp108241_c0	452	-	-	-	-	-	-	-	-	-	-	-	-	-	-	-
Marker28396	comp126894_c0	531	-	-	-	-	-	-	-	-	-	-	-	-	-	-	-
Marker3016	comp76129_c0	281	-	-	-	-	-	-	-	-	-	-	-	-	-	-	-
Marker4096	comp131477_c1	1795	RTBS	-	GO:0003723(RNA binding);GO:0003964(RNA-directed DNA polymerase activity);GO:0006278(RNA-dependent DNA replication);GO:0006313(transposition, DNA-mediated)	[R] General function prediction only	-	-	sp|Q95SX7|RTBS_DROME Probable RNA-directed DNA polymerase from transposon BS OS=Drosophila melanogaster GN=RTase PE=2 SV=1	1.9e-28	gi|34099638|gb|AAQ57129.1| endonuclease and reverse transcriptase-like protein [Bombyx mori]	5e-80	Q6UV17_BOMMO/524-782 Q6UV17.1 PF00078.22;RVT_1;	7.1e-51	-	-	-
Marker12516	comp128474_c4	1181	-	-	-	-	-	-	-	-	-	-	-	-	-	-	-
Marker37192	comp130159_c5	2407	-	-	-	-	-	-	-	-	-	-	-	-	-	-	-
Marker25477	comp124773_c0	2805	-	-	-	-	-	-	-	-	gi|470476418|ref|XP_004342258.1| MethylCpG binding domain containing protein [Acanthamoeba castellanii str. Neff]	7.9e-12	-	-	-	-	-
Marker45149	comp26274_c0	278	-	-	-	-	-	-	-	-	-	-	-	-	-	-	-
Marker1179	comp3245713_c0	265	-	-	-	-	-	-	-	-	-	-	-	-	-	-	-
Marker18469	comp129447_c0	2421	ZN300	KRAB domain-containing zinc finger protein	GO:0005634(nucleus);GO:0003677(DNA binding);GO:0008270(zinc ion binding);GO:0006355(regulation of transcription, DNA-dependent);GO:0006351(transcription, DNA-dependent)	[R] General function prediction only	K09228	-	sp|Q96RE9|ZN300_HUMAN Zinc finger protein 300 OS=Homo sapiens GN=ZNF300 PE=2 SV=1	2.8e-22	gi|270004583|gb|EFA01031.1| hypothetical protein TcasGA2_TC003947 [Tribolium castaneum]	1.6e-23	-	-	hsa:91975	4.7e-22	-
Marker36746	comp1673635_c0	297	-	-	-	-	-	-	-	-	-	-	-	-	-	-	-
Marker4550	comp128278_c4	4799	-	-	-	-	-	-	-	-	gi|34099638|gb|AAQ57129.1| endonuclease and reverse transcriptase-like protein [Bombyx mori]	1.5e-07	-	-	-	-	-
Marker31165	comp131758_c0	4840	ORCT	MFS transporter, OCT family, solute carrier family 22 (organic cation transporter), member 5	GO:0016021(integral to membrane);GO:0022857(transmembrane transporter activity);GO:0006915(apoptosis);GO:0006811(ion transport)	[R] General function prediction only	K08202	-	sp|Q9VCA2|ORCT_DROME Organic cation transporter protein OS=Drosophila melanogaster GN=Orct PE=1 SV=1	3.7e-133	gi|195060836|ref|XP_001995869.1| GH14185 [Drosophila grimshawi]	1e-136	B4JXW5_DROGR/87-527 B4JXW5.1 PF00083.19;Sugar_tr;	4.5e-117	aag:AaeL_AAEL012443	2.3e-135	-
Marker30166	comp130246_c1	1046	-	-	-	-	-	-	-	-	-	-	-	-	-	-	-
Marker16674	comp129215_c3	436	-	-	-	-	-	-	-	-	-	-	-	-	-	-	-
Marker24188	comp130125_c2	7474	VWA7	-	GO:0005576(extracellular region)	[R] General function prediction only ;[P] Inorganic ion transport and metabolism	-	-	sp|Q0V8J4|VWA7_BOVIN von Willebrand factor A domain-containing protein 7 OS=Bos taurus GN=VWA7 PE=2 SV=1	7.5e-72	gi|260818340|ref|XP_002604341.1| hypothetical protein BRAFLDRAFT_85431 [Branchiostoma floridae]	8.3e-85	-	-	-	-	-
Marker8932	comp11036_c0	248	-	-	-	-	-	-	-	-	-	-	-	-	-	-	-
Marker38885	comp31620_c0	816	-	-	-	-	-	-	-	-	-	-	-	-	-	-	-
Marker13901	comp130949_c2	4935	-	-	-	[R] General function prediction only	-	-	-	-	gi|34099638|gb|AAQ57129.1| endonuclease and reverse transcriptase-like protein [Bombyx mori]	4.3e-173	Q6UV17_BOMMO/524-782 Q6UV17.1 PF00078.22;RVT_1;	6.7e-59	-	-	-
Marker55096	comp117537_c0	1293	-	-	-	-	-	-	-	-	-	-	-	-	-	-	-
Marker2521	comp85767_c0	278	-	-	-	-	-	-	-	-	-	-	-	-	-	-	-
Marker55231	comp104530_c0	489	-	-	-	-	-	-	-	-	gi|68139273|gb|AAY86043.1| reverse transcriptase [Nullibrotheas allenii]	2.9e-13	Q4JIV6_9SCOR/14-134 Q4JIV6.1 PF00078.22;RVT_1;	2.5e-10	-	-	-
Marker1641	comp130444_c1	2425	TRM44	-	GO:0005737(cytoplasm);GO:0008168(methyltransferase activity);GO:0003676(nucleic acid binding);GO:0008270(zinc ion binding);GO:0008033(tRNA processing)	[S] Function unknown	-	-	sp|Q8IYL2|TRM44_HUMAN Probable tRNA (uracil-O(2)-)-methyltransferase OS=Homo sapiens GN=TRMT44 PE=2 SV=2	3.8e-116	gi|607364892|gb|EZA59094.1| putative tRNA (uracil-O(2)-)-methyltransferase [Cerapachys biroi]	2.9e-123	E2B3H2_HARSA/215-327 E2B3H2.1 PF07757.8;AdoMet_MTase;	3.2e-39	-	-	-
Marker27993	comp130306_c0	550	-	-	-	-	-	-	-	-	-	-	-	-	-	-	-
Marker42407	comp131565_c0	3192	EST6	carboxylesterase type B	GO:0005576(extracellular region);GO:0004091(carboxylesterase activity);GO:0080030(methyl indole-3-acetate esterase activity);GO:0080032(methyl jasmonate esterase activity);GO:0080031(methyl salicylate esterase activity)	[R] General function prediction only	K03927	ko00983(Drug metabolism - other enzymes)	sp|B2D0J5|EST6_APIME Venom carboxylesterase-6 OS=Apis mellifera PE=2 SV=1	5.9e-55	gi|641675887|ref|XP_008187205.1| PREDICTED: esterase E4-like [Acyrthosiphon pisum]	5.9e-60	D3GDM4_SPOLI/1-538 D3GDM4.1 PF00135.23;COesterase;	3.9e-56	api:100168834	2.3e-60	EC:3.1.1.1
Marker38269	comp121372_c0	2669	HDAC8	histone deacetylase 8	GO:0005737(cytoplasm);GO:0000118(histone deacetylase complex);GO:0034739(histone deacetylase activity (H3-K16 specific));GO:0046872(metal ion binding);GO:0032041(NAD-dependent histone deacetylase activity (H3-K14 specific));GO:0046969(NAD-dependent histone deacetylase activity (H3-K9 specific));GO:0046970(NAD-dependent histone deacetylase activity (H4-K16 specific));GO:0008134(transcription facto…	[B] Chromatin structure and dynamics	K11405	-	sp|Q8VH37|HDAC8_MOUSE Histone deacetylase 8 OS=Mus musculus GN=Hdac8 PE=1 SV=2	1.8e-90	gi|646714968|gb|KDR18741.1| Histone deacetylase 8 [Zootermopsis nevadensis]	1.2e-94	C1BMT8_9MAXI/14-317 C1BMT8.1 PF00850.14;Hist_deacetyl;	4.2e-84	spu:586295	2.3e-90	EC:3.5.1.98
Marker29085	comp110602_c0	650	-	-	-	-	-	-	-	-	-	-	-	-	-	-	-
Marker11033	comp113637_c0	287	-	-	-	-	-	-	-	-	-	-	-	-	-	-	-
Marker29895	comp129284_c7	3078	PARP3	poly [ADP-ribose] polymerase	GO:0005814(centriole);GO:0005634(nucleus);GO:0003950(NAD+ ADP-ribosyltransferase activity);GO:0006281(DNA repair);GO:0006471(protein ADP-ribosylation)	[K] Transcription ;[L] Replication, recombination and repair ;[O] Posttranslational modification, protein turnover, chaperones	K10798	ko03410(Base excision repair)	sp|Q9Y6F1|PARP3_HUMAN Poly [ADP-ribose] polymerase 3 OS=Homo sapiens GN=PARP3 PE=1 SV=3	5.7e-124	gi|260804813|ref|XP_002597282.1| hypothetical protein BRAFLDRAFT_203655 [Branchiostoma floridae]	7.9e-131	C3Z2P3_BRAFL/305-514 C3Z2P3.1 PF00644.15;PARP;	1.2e-61	dre:335495	1.6e-135	EC:2.4.2.30
Marker18224	comp30426_c0	219	-	-	-	-	-	-	-	-	-	-	-	-	-	-	-
Marker29409	comp121929_c0	4016	ZN845	KRAB domain-containing zinc finger protein	GO:0005634(nucleus);GO:0003677(DNA binding);GO:0008270(zinc ion binding);GO:0006355(regulation of transcription, DNA-dependent);GO:0006351(transcription, DNA-dependent)	[R] General function prediction only	K09228	-	sp|Q96IR2|ZN845_HUMAN Zinc finger protein 845 OS=Homo sapiens GN=ZNF845 PE=2 SV=3	2.5e-54	gi|676445096|ref|XP_009050644.1| hypothetical protein LOTGIDRAFT_180523 [Lottia gigantea]	3.2e-58	-	-	mmu:626316	2.2e-55	-
Marker42453	comp1499885_c0	354	-	-	-	-	-	-	-	-	-	-	-	-	-	-	-
Marker52317	comp108241_c0	452	-	-	-	-	-	-	-	-	-	-	-	-	-	-	-
Marker6225	comp128787_c0	784	-	-	-	-	-	-	-	-	-	-	-	-	-	-	-
Marker26368	comp129409_c2	2081	-	-	-	-	-	-	-	-	-	-	-	-	-	-	-
Marker29287	comp120932_c0	1084	-	-	-	-	-	-	-	-	-	-	-	-	-	-	-
Marker27354	comp119157_c0	13322	HERC2	E3 ubiquitin-protein ligase HERC2	-	[S] Function unknown	K10595	ko04120(Ubiquitin mediated proteolysis)	sp|Q4U2R1|HERC2_MOUSE E3 ubiquitin-protein ligase HERC2 OS=Mus musculus GN=Herc2 PE=1 SV=3	0	gi|443690304|gb|ELT92472.1| hypothetical protein CAPTEDRAFT_172844 [Capitella teleta]	0	H9K4P9_APIME/4458-4763 H9K4P9.1 PF00632.20;HECT;	1.2e-136	gga:418682	0	EC:6.3.2.19
Marker80261	comp128575_c0	2991	IN80C	INO80 complex subunit C	GO:0031011(Ino80 complex);GO:0071339(MLL1 complex);GO:0006310(DNA recombination);GO:0006281(DNA repair);GO:0006355(regulation of transcription, DNA-dependent);GO:0006351(transcription, DNA-dependent)	[S] Function unknown	K11667	-	sp|Q6PI98|IN80C_HUMAN INO80 complex subunit C OS=Homo sapiens GN=INO80C PE=1 SV=1	2.1e-29	gi|646714921|gb|KDR18718.1| INO80 complex subunit C [Zootermopsis nevadensis]	1.6e-36	-	-	tca:661037	8.9e-32	-
Marker12578	comp113786_c0	392	-	-	-	-	-	-	-	-	-	-	-	-	-	-	-
Marker4512	comp130949_c2	4935	-	-	-	[R] General function prediction only	-	-	-	-	gi|34099638|gb|AAQ57129.1| endonuclease and reverse transcriptase-like protein [Bombyx mori]	4.3e-173	Q6UV17_BOMMO/524-782 Q6UV17.1 PF00078.22;RVT_1;	6.7e-59	-	-	-
Marker30192	comp128486_c1	699	-	-	-	-	-	-	-	-	-	-	-	-	-	-	-
Marker64531	comp121907_c0	1053	-	-	-	-	-	-	-	-	-	-	-	-	-	-	-
Marker21567	comp113269_c1	336	-	-	-	-	-	-	-	-	-	-	-	-	-	-	-
Marker34902	comp130721_c0	986	-	-	-	-	-	-	-	-	-	-	-	-	-	-	-
Marker28375	comp131468_c0	3187	UAP1	UDP-N-acetylglucosamine pyrophosphorylase	GO:0005737(cytoplasm);GO:0003977(UDP-N-acetylglucosamine diphosphorylase activity)	[M] Cell wall/membrane/envelope biogenesis	K00972	ko00520(Amino sugar and nucleotide sugar metabolism)	sp|Q91YN5|UAP1_MOUSE UDP-N-acetylhexosamine pyrophosphorylase OS=Mus musculus GN=Uap1 PE=1 SV=1	2.5e-153	gi|321454588|gb|EFX65753.1| hypothetical protein DAPPUDRAFT_130439 [Daphnia pulex]	1e-184	E9HR90_DAPPU/42-464 E9HR90.1 PF01704.13;UDPGP;	6.1e-160	bfo:BRAFLDRAFT_125327	1.1e-162	EC:2.7.7.23
Marker5422	comp112986_c2	3439	BACD2	-	GO:0031463(Cul3-RING ubiquitin ligase complex);GO:0005768(endosome);GO:0005634(nucleus);GO:0008076(voltage-gated potassium channel complex);GO:0017049(GTP-Rho binding);GO:0019904(protein domain specific binding);GO:0005249(voltage-gated potassium channel activity);GO:0016477(cell migration);GO:0006281(DNA repair);GO:0006260(DNA replication);GO:0009790(embryo development);GO:0006955(immune respons…	[P] Inorganic ion transport and metabolism	-	-	sp|Q7TNY1|BACD2_RAT BTB/POZ domain-containing adapter for CUL3-mediated RhoA degradation protein 2 OS=Rattus norvegicus GN=Tnfaip1 PE=1 SV=1	6.1e-98	gi|646709754|gb|KDR15475.1| BTB/POZ domain-containing protein KCTD10 [Zootermopsis nevadensis]	1.1e-127	E2B9K5_HARSA/16-106 E2B9K5.1 PF02214.17;BTB_2;	7.1e-38	-	-	-
Marker53085	comp129360_c3	2554	-	-	-	-	-	-	-	-	gi|524880690|ref|XP_005097006.1| PREDICTED: uncharacterized protein LOC101852173 [Aplysia californica]	1.1e-40	-	-	-	-	-
Marker13368	comp126821_c3	432	-	-	-	-	-	-	-	-	-	-	-	-	-	-	-
Marker34900	comp109747_c0	678	-	-	-	-	-	-	-	-	-	-	-	-	-	-	-
Marker6717	comp129940_c0	5286	ANK2	ankyrin	GO:0016324(apical plasma membrane);GO:0016323(basolateral plasma membrane);GO:0005856(cytoskeleton);GO:0005829(cytosol);GO:0030017(sarcomere);GO:0005515(protein binding);GO:0007411(axon guidance);GO:0007165(signal transduction)	[M] Cell wall/membrane/envelope biogenesis	K10380	-	sp|Q01484|ANK2_HUMAN Ankyrin-2 OS=Homo sapiens GN=ANK2 PE=1 SV=4	2.8e-27	gi|646720525|gb|KDR22205.1| Ankyrin repeat and KH domain-containing protein 1 [Zootermopsis nevadensis]	5.6e-114	E0VRA7_PEDHC/295-387 E0VRA7.1 PF12796.2;Ank_2;	3.5e-26	aga:AgaP_AGAP002272	1.4e-30	-
Marker40954	comp122008_c0	2288	TRA1	-	GO:0003677(DNA binding);GO:0046983(protein dimerization activity);GO:0006310(DNA recombination);GO:0032196(transposition)	[L] Replication, recombination and repair	-	-	sp|P08770|TRA1_MAIZE Putative AC transposase OS=Zea mays PE=2 SV=2	1.5e-33	gi|449671855|ref|XP_004207582.1| PREDICTED: zinc finger BED domain-containing protein 4-like [Hydra vulgaris]	3.2e-106	I1FDW9_AMPQE/217-296 I1FDW9.1 PF05699.9;Dimer_Tnp_hAT;	4.3e-14	-	-	-
Marker42041	comp1967435_c0	617	-	-	-	-	-	-	-	-	-	-	-	-	-	-	-
Marker21247	comp2046402_c0	468	-	-	-	-	-	-	-	-	-	-	-	-	-	-	-
Marker15285	comp129284_c7	3078	PARP3	poly [ADP-ribose] polymerase	GO:0005814(centriole);GO:0005634(nucleus);GO:0003950(NAD+ ADP-ribosyltransferase activity);GO:0006281(DNA repair);GO:0006471(protein ADP-ribosylation)	[K] Transcription ;[L] Replication, recombination and repair ;[O] Posttranslational modification, protein turnover, chaperones	K10798	ko03410(Base excision repair)	sp|Q9Y6F1|PARP3_HUMAN Poly [ADP-ribose] polymerase 3 OS=Homo sapiens GN=PARP3 PE=1 SV=3	5.7e-124	gi|260804813|ref|XP_002597282.1| hypothetical protein BRAFLDRAFT_203655 [Branchiostoma floridae]	7.9e-131	C3Z2P3_BRAFL/305-514 C3Z2P3.1 PF00644.15;PARP;	1.2e-61	dre:335495	1.6e-135	EC:2.4.2.30
Marker40731	comp129918_c2	464	-	-	-	-	-	-	-	-	-	-	-	-	-	-	-
Marker14244	comp2750939_c0	350	-	-	-	-	-	-	-	-	-	-	-	-	-	-	-
Marker54059	comp126821_c3	432	-	-	-	-	-	-	-	-	-	-	-	-	-	-	-
Marker8752	comp129360_c3	2554	-	-	-	-	-	-	-	-	gi|524880690|ref|XP_005097006.1| PREDICTED: uncharacterized protein LOC101852173 [Aplysia californica]	1.1e-40	-	-	-	-	-
Marker46740	comp131381_c2	737	-	-	-	-	-	-	-	-	-	-	-	-	-	-	-
Marker55306	comp127342_c2	519	-	-	-	-	-	-	-	-	-	-	-	-	-	-	-
Marker45072	comp1824871_c0	202	-	-	-	-	-	-	-	-	-	-	-	-	-	-	-
Marker11130	comp129360_c3	2554	-	-	-	-	-	-	-	-	gi|524880690|ref|XP_005097006.1| PREDICTED: uncharacterized protein LOC101852173 [Aplysia californica]	1.1e-40	-	-	-	-	-
Marker11935	comp2115605_c0	375	-	-	-	-	-	-	-	-	-	-	-	-	-	-	-
Marker23256	comp1913408_c0	678	-	-	-	-	-	-	-	-	-	-	-	-	-	-	-
Marker74298	comp131309_c3	1699	SC22A	SEC22 vesicle trafficking protein A/C	GO:0005789(endoplasmic reticulum membrane);GO:0016021(integral to membrane);GO:0005215(transporter activity);GO:0006888(ER to Golgi vesicle-mediated transport);GO:0015031(protein transport)	[U] Intracellular trafficking, secretion, and vesicular transport	K08520	-	sp|Q96IW7|SC22A_HUMAN Vesicle-trafficking protein SEC22a OS=Homo sapiens GN=SEC22A PE=1 SV=1	9.7e-33	gi|646723172|gb|KDR23874.1| Vesicle-trafficking protein SEC22a [Zootermopsis nevadensis]	9.3e-35	H2ZUX9_LATCH/36-118 H2ZUX9.1 PF13774.1;Longin;	4.8e-14	xtr:448542	1.3e-30	-
Marker1366	comp130001_c4	5030	SUN1	-	GO:0002080(acrosomal membrane);GO:0005639(integral to nuclear inner membrane);GO:0005521(lamin binding);GO:0008270(zinc ion binding);GO:0006998(nuclear envelope organization)	[D] Cell cycle control, cell division, chromosome partitioning	-	-	sp|Q9D666|SUN1_MOUSE SUN domain-containing protein 1 OS=Mus musculus GN=Sun1 PE=1 SV=2	2.9e-55	gi|260824287|ref|XP_002607099.1| hypothetical protein BRAFLDRAFT_68107 [Branchiostoma floridae]	1.4e-64	C3Y953_BRAFL/975-1109 C3Y953.1 PF07738.8;Sad1_UNC;	2.6e-42	-	-	-
Marker25283	comp130649_c5	654	-	-	-	-	-	-	-	-	-	-	-	-	-	-	-
Marker29993	comp129842_c0	2628	SC5A6	solute:Na+ symporter, SSS family	GO:0005887(integral to plasma membrane);GO:0005624(membrane fraction);GO:0008523(sodium-dependent multivitamin transmembrane transporter activity);GO:0006768(biotin metabolic process);GO:0015939(pantothenate metabolic process)	[P] Inorganic ion transport and metabolism	K03307	-	sp|Q9Y289|SC5A6_HUMAN Sodium-dependent multivitamin transporter OS=Homo sapiens GN=SLC5A6 PE=2 SV=2	1e-102	gi|675389498|gb|KFM82395.1| Sodium-coupled monocarboxylate transporter 2, partial [Stegodyphus mimosarum]	1.5e-115	G3MQS0_9ACAR/42-446 G3MQS0.1 PF00474.12;SSF;	3.6e-96	nve:NEMVE_v1g168881	9.8e-102	-
Marker46940	comp120212_c0	1008	-	-	-	-	-	-	-	-	-	-	-	-	-	-	-
Marker33896	comp130777_c5	1155	-	-	-	-	-	-	-	-	-	-	-	-	-	-	-
Marker11582	comp130539_c9	2877	UBAP2	-	-	-	-	-	sp|Q5T6F2|UBAP2_HUMAN Ubiquitin-associated protein 2 OS=Homo sapiens GN=UBAP2 PE=1 SV=1	5.1e-35	gi|646706123|gb|KDR13510.1| Protein lingerer [Zootermopsis nevadensis]	4.7e-66	D2DSU6_9EUCA/8-49 D2DSU6.1 PF14555.1;UBA_4;	4.8e-18	-	-	-
Marker59503	comp130806_c0	4380	-	-	-	-	-	-	-	-	gi|307170013|gb|EFN62483.1| Transposable element P transposase [Camponotus floridanus]	9.9e-81	B4H130_DROPE/1-167 B4H130.1 PF12017.3;Tnp_P_element;	9.4e-22	-	-	-
Marker47493	comp126821_c3	432	-	-	-	-	-	-	-	-	-	-	-	-	-	-	-
Marker30544	comp11713_c0	461	-	-	-	-	-	-	-	-	-	-	-	-	-	-	-
Marker24285	comp126493_c0	3573	TIP60	histone acetyltransferase HTATIP	GO:0035267(NuA4 histone acetyltransferase complex);GO:0005705(polytene chromosome interband);GO:0004402(histone acetyltransferase activity);GO:0043486(histone exchange);GO:0006355(regulation of transcription, DNA-dependent);GO:0006974(response to DNA damage stimulus);GO:0006351(transcription, DNA-dependent)	[B] Chromatin structure and dynamics	K11304	-	sp|Q960X4|TIP60_DROME Histone acetyltransferase Tip60 OS=Drosophila melanogaster GN=Tip60 PE=1 SV=1	3e-166	gi|498984774|ref|XP_004530447.1| PREDICTED: histone acetyltransferase Tip60-like isoform X1 [Ceratitis capitata]	7.8e-170	G6CZK5_DANPL/306-499 G6CZK5.1 PF01853.13;MOZ_SAS;	5.9e-92	bfo:BRAFLDRAFT_125794	1.3e-161	EC:2.3.1.48
Marker12067	comp131273_c5	2903	-	-	-	-	-	-	-	-	-	-	-	-	-	-	-
Marker30955	comp112848_c0	290	-	-	-	-	-	-	-	-	-	-	-	-	-	-	-
Marker12220	comp85388_c0	568	-	-	-	-	-	-	-	-	-	-	-	-	-	-	-
Marker45179	comp123790_c0	1720	RAB28	Ras-related protein Rab-28	GO:0005886(plasma membrane);GO:0019003(GDP binding);GO:0005525(GTP binding);GO:0007264(small GTPase mediated signal transduction)	[T] Signal transduction mechanisms ;[U] Intracellular trafficking, secretion, and vesicular transport	K07915	-	sp|Q3SWY9|RAB28_BOVIN Ras-related protein Rab-28 OS=Bos taurus GN=RAB28 PE=2 SV=1	1.8e-56	gi|676439526|ref|XP_009048881.1| hypothetical protein LOTGIDRAFT_225808 [Lottia gigantea]	3.4e-58	A7RZL3_NEMVE/15-181 A7RZL3.1 PF00071.17;Ras;	8.7e-46	nve:NEMVE_v1g164553	1.7e-58	-
Marker28529	comp2303941_c0	246	-	-	-	-	-	-	-	-	-	-	-	-	-	-	-
Marker61452	comp126542_c0	1025	-	-	-	-	-	-	-	-	-	-	-	-	-	-	-
Marker13335	comp127550_c1	1284	-	-	-	-	-	-	-	-	-	-	-	-	-	-	-
Marker24900	comp119150_c0	1078	-	-	-	-	-	-	-	-	-	-	-	-	-	-	-
Marker52984	comp123193_c0	1937	NAAT1	solute carrier family 6 (neurotransmitter transporter), invertebrate	GO:0005887(integral to plasma membrane);GO:0042943(D-amino acid transmembrane transporter activity);GO:0005328(neurotransmitter:sodium symporter activity);GO:0015175(neutral amino acid transmembrane transporter activity);GO:0005283(sodium:amino acid symporter activity)	[T] Signal transduction mechanisms	K05336	-	sp|B4GVM9|NAAT1_DROPE Sodium-dependent nutrient amino acid transporter 1 OS=Drosophila persimilis GN=NAAT1 PE=3 SV=1	1.2e-138	gi|321473126|gb|EFX84094.1| hypothetical protein DAPPUDRAFT_315258 [Daphnia pulex]	1.4e-156	E9GAK3_DAPPU/2-520 E9GAK3.1 PF00209.13;SNF;	5.1e-152	aag:AaeL_AAEL008424	9.3e-148	-
Marker43415	comp12586_c0	687	-	-	-	-	-	-	-	-	-	-	-	-	-	-	-
Marker23103	comp129176_c1	2649	PYRD	dihydroorotate dehydrogenase	GO:0016021(integral to membrane);GO:0005743(mitochondrial inner membrane);GO:0004158(dihydroorotate oxidase activity);GO:0006207('de novo' pyrimidine base biosynthetic process);GO:0046134(pyrimidine nucleoside biosynthetic process);GO:0006222(UMP biosynthetic process)	[F] Nucleotide transport and metabolism	K00254	ko00240(Pyrimidine metabolism)	sp|Q02127|PYRD_HUMAN Dihydroorotate dehydrogenase (quinone), mitochondrial OS=Homo sapiens GN=DHODH PE=1 SV=3	3.2e-111	gi|390346997|ref|XP_794275.3| PREDICTED: dihydroorotate dehydrogenase (quinone), mitochondrial-like [Strongylocentrotus purpuratus]	2.1e-117	C3YFF0_BRAFL/35-333 C3YFF0.1 PF01180.16;DHO_dh;	2.8e-100	tca:658560	3e-114	EC:1.3.5.2
Marker12747	comp114045_c0	3416	PERQ2	-	-	[R] General function prediction only	-	-	sp|Q4KME6|PERQ2_DANRE PERQ amino acid-rich with GYF domain-containing protein 2 OS=Danio rerio GN=gigyf2 PE=2 SV=1	3.6e-81	gi|307177157|gb|EFN66390.1| PERQ amino acid-rich with GYF domain-containing protein 2 [Camponotus floridanus]	1.5e-117	G1SGK1_RABIT/556-611 G1SGK1.1 PF02213.11;GYF;	3.3e-18	-	-	-
Marker47456	comp105991_c0	377	-	-	-	-	-	-	-	-	-	-	-	-	-	-	-
Marker37720	comp4514_c0	634	-	-	-	-	-	-	-	-	-	-	-	-	-	-	-
Marker37698	comp130211_c2	2357	FAAA	fumarylacetoacetase	GO:0004334(fumarylacetoacetase activity);GO:0046872(metal ion binding);GO:0006559(L-phenylalanine catabolic process);GO:0006572(tyrosine catabolic process)	[G] Carbohydrate transport and metabolism	K01555	ko00350(Tyrosine metabolism);ko00643(Styrene degradation)	sp|A5PKH3|FAAA_BOVIN Fumarylacetoacetase OS=Bos taurus GN=FAH PE=2 SV=1	2.1e-170	gi|405960295|gb|EKC26229.1| Fumarylacetoacetase [Crassostrea gigas]	9.7e-177	C1C2Q6_9MAXI/124-416 C1C2Q6.1 PF01557.13;FAA_hydrolase;	2.7e-126	bta:508724	4.9e-170	EC:3.7.1.2
Marker13552	comp1946813_c0	331	-	-	-	-	-	-	-	-	-	-	-	-	-	-	-
Marker26894	comp188126_c0	478	-	-	-	-	-	-	-	-	-	-	-	-	-	-	-
Marker20881	comp48551_c0	375	-	-	-	-	-	-	-	-	-	-	-	-	-	-	-
Marker65132	comp130876_c0	2888	-	-	-	-	-	-	-	-	gi|662205671|ref|XP_008476260.1| PREDICTED: uncharacterized protein LOC103513223 [Diaphorina citri]	1.9e-59	E9GMV0_DAPPU/356-522 E9GMV0.1 PF13359.1;DDE_Tnp_4;	1.2e-21	-	-	-
Marker43174	comp130559_c0	437	-	-	-	-	-	-	-	-	-	-	-	-	-	-	-
Marker30607	comp129284_c7	3078	PARP3	poly [ADP-ribose] polymerase	GO:0005814(centriole);GO:0005634(nucleus);GO:0003950(NAD+ ADP-ribosyltransferase activity);GO:0006281(DNA repair);GO:0006471(protein ADP-ribosylation)	[K] Transcription ;[L] Replication, recombination and repair ;[O] Posttranslational modification, protein turnover, chaperones	K10798	ko03410(Base excision repair)	sp|Q9Y6F1|PARP3_HUMAN Poly [ADP-ribose] polymerase 3 OS=Homo sapiens GN=PARP3 PE=1 SV=3	5.7e-124	gi|260804813|ref|XP_002597282.1| hypothetical protein BRAFLDRAFT_203655 [Branchiostoma floridae]	7.9e-131	C3Z2P3_BRAFL/305-514 C3Z2P3.1 PF00644.15;PARP;	1.2e-61	dre:335495	1.6e-135	EC:2.4.2.30
Marker24307	comp127916_c0	849	-	-	-	-	-	-	-	-	-	-	-	-	-	-	-
Marker12932	comp98719_c0	293	-	-	-	-	-	-	-	-	-	-	-	-	-	-	-
Marker29475	comp130905_c3	6145	ATG5	autophagy-related protein 5	GO:0005776(autophagic vacuole);GO:0005829(cytosol);GO:0034045(pre-autophagosomal structure membrane);GO:0005515(protein binding);GO:0000045(autophagic vacuole assembly);GO:0001974(blood vessel remodeling);GO:0060047(heart contraction);GO:0043066(negative regulation of apoptosis);GO:0031397(negative regulation of protein ubiquitination);GO:0048840(otolith development);GO:0043687(post-translational…	[O] Posttranslational modification, protein turnover, chaperones	K08339	ko04140(Regulation of autophagy);ko04622(RIG-I-like receptor signaling pathway);ko05131(Shigellosis)	sp|Q99J83|ATG5_MOUSE Autophagy protein 5 OS=Mus musculus GN=Atg5 PE=1 SV=1	1.1e-80	gi|76150346|emb|CAJ31266.1| autophagy protein 5 [Callinectes sapidus]	4.2e-144	Q3MQ21_CALSI/81-264 Q3MQ21.1 PF04106.7;APG5;	2.7e-95	nvi:100121532	2.7e-89	-
Marker64248	comp131582_c1	2884	-	-	-	-	-	-	-	-	-	-	-	-	-	-	-
Marker24876	comp130454_c2	1797	DHR12	dehydrogenase/reductase SDR family member 12	GO:0005488(binding);GO:0016491(oxidoreductase activity)	[Q] Secondary metabolites biosynthesis, transport and catabolism	K11168	-	sp|A0PJE2|DHR12_HUMAN Dehydrogenase/reductase SDR family member 12 OS=Homo sapiens GN=DHRS12 PE=1 SV=2	2e-86	gi|405970732|gb|EKC35610.1| Dehydrogenase/reductase SDR family member 12 [Crassostrea gigas]	1.7e-96	H0ZPA4_TAEGU/41-207 H0ZPA4.1 PF00106.20;adh_short;	1.9e-46	xla:447474	8e-93	EC:1.1.-.-
Marker16185	comp84720_c0	277	-	-	-	-	-	-	-	-	gi|449668182|ref|XP_004206730.1| PREDICTED: RNA-directed DNA polymerase from mobile element jockey-like [Hydra vulgaris]	2.4e-12	E3UJT3_MNELE/517-776 E3UJT3.1 PF00078.22;RVT_1;	2.6e-11	-	-	-
Marker18689	comp131205_c0	4092	-	DNA-directed RNA polymerase II subunit B	-	[R] General function prediction only	K03010	ko00230(Purine metabolism);ko00240(Pyrimidine metabolism);ko03020(RNA polymerase);ko05016(Huntington's disease)	-	-	gi|67625699|tpe|CAJ00235.1| TPA: endonuclease-reverse transcriptase [Schistosoma mansoni]	4.7e-122	H3B5T4_LATCH/87-355 H3B5T4.1 PF00078.22;RVT_1;	1.8e-56	hmg:100208869	1.9e-28	EC:2.7.7.6
Marker21561	comp54456_c0	884	-	-	-	-	-	-	-	-	-	-	-	-	-	-	-
Marker15802	comp131764_c0	4115	Y4759	DNA-directed RNA polymerase II subunit B	-	[R] General function prediction only	K03010	ko00230(Purine metabolism);ko00240(Pyrimidine metabolism);ko03020(RNA polymerase);ko05016(Huntington's disease)	sp|F4JJP1|Y4759_ARATH WEB family protein At4g27595, chloroplastic OS=Arabidopsis thaliana GN=At4g27595 PE=2 SV=1	7.6e-06	gi|67625699|tpe|CAJ00235.1| TPA: endonuclease-reverse transcriptase [Schistosoma mansoni]	2.8e-138	H3B5T4_LATCH/87-355 H3B5T4.1 PF00078.22;RVT_1;	2.4e-58	hmg:100208869	1.3e-30	EC:2.7.7.6
Marker16189	comp62658_c0	351	-	-	-	-	-	-	-	-	-	-	-	-	-	-	-
Marker16382	comp83812_c0	606	-	-	-	-	-	-	-	-	-	-	-	-	-	-	-
Marker20816	comp131791_c2	6666	XYLB	xylulokinase	GO:0005524(ATP binding);GO:0004856(xylulokinase activity);GO:0042732(D-xylose metabolic process)	[G] Carbohydrate transport and metabolism	K00854	ko00040(Pentose and glucuronate interconversions)	sp|Q3MIF4|XYLB_RAT Xylulose kinase OS=Rattus norvegicus GN=Xylb PE=2 SV=1	2.7e-154	gi|91076316|ref|XP_969753.1| PREDICTED: xylulose kinase [Tribolium castaneum]	2.1e-171	Q4S1Z8_TETNG/1-269 Q4S1Z8.1 PF00370.16;FGGY_N;	2.4e-87	ame:409884	1.5e-156	EC:2.7.1.17
Marker45173	comp129311_c1	3328	ATS7	ADAM metallopeptidase with thrombospondin type 1 motif, 7	GO:0005578(proteinaceous extracellular matrix);GO:0004222(metalloendopeptidase activity);GO:0008270(zinc ion binding)	[O] Posttranslational modification, protein turnover, chaperones	K08622	-	sp|Q9UKP4|ATS7_HUMAN A disintegrin and metalloproteinase with thrombospondin motifs 7 OS=Homo sapiens GN=ADAMTS7 PE=1 SV=2	5e-257	gi|391332814|ref|XP_003740824.1| PREDICTED: A disintegrin and metalloproteinase with thrombospondin motifs 7-like [Metaseiulus occidentalis]	3.8e-297	E9FQX7_DAPPU/92-304 E9FQX7.1 PF01421.14;Reprolysin;	4.4e-82	hsa:11173	1.8e-256	EC:3.4.24.-
Marker16871	comp79014_c0	1314	YJ2I	phosphopantothenate-cysteine ligase	GO:0005829(cytosol);GO:0005634(nucleus);GO:0004632(phosphopantothenate--cysteine ligase activity);GO:0015937(coenzyme A biosynthetic process)	[R] General function prediction only	K01922	ko00770(Pantothenate and CoA biosynthesis)	sp|Q9USK7|YJ2I_SCHPO Uncharacterized protein C4B3.18 OS=Schizosaccharomyces pombe (strain 972 / ATCC 24843) GN=SPCC4B3.18 PE=3 SV=1	7.5e-62	gi|350409242|ref|XP_003488667.1| PREDICTED: uncharacterized protein C4B3.18-like [Bombus impatiens]	1.7e-79	F4WMZ3_ACREC/119-278 F4WMZ3.1 PF04127.10;DFP;	3.6e-44	nve:NEMVE_v1g163564	9.9e-69	EC:6.3.2.5
Marker14096	comp113561_c0	4194	ZNT5	cation efflux system protein, CDF family	GO:0005794(Golgi apparatus);GO:0016021(integral to membrane);GO:0008324(cation transmembrane transporter activity);GO:0010043(response to zinc ion);GO:0006829(zinc ion transport)	[P] Inorganic ion transport and metabolism	K03295	-	sp|Q6DG36|ZNT5_DANRE Zinc transporter 5 OS=Danio rerio GN=slc30a5 PE=2 SV=1	1.1e-37	gi|546684928|gb|ERL94510.1| hypothetical protein D910_11787, partial [Dendroctonus ponderosae]	4.1e-143	D2A2K8_TRICA/11-335 D2A2K8.1 PF01545.16;Cation_efflux;	4.9e-123	api:100169339	3.4e-139	-
Marker64446	comp115200_c0	4172	UBP2	ubiquitin carboxyl-terminal hydrolase 2/21	GO:0048471(perinuclear region of cytoplasm);GO:0046872(metal ion binding);GO:0004221(ubiquitin thiolesterase activity);GO:0004843(ubiquitin-specific protease activity);GO:0016579(protein deubiquitination);GO:0006511(ubiquitin-dependent protein catabolic process)	[O] Posttranslational modification, protein turnover, chaperones	K11833	-	sp|O57429|UBP2_CHICK Ubiquitin carboxyl-terminal hydrolase 2 OS=Gallus gallus GN=USP2 PE=2 SV=1	4.1e-104	gi|642925759|ref|XP_008201637.1| PREDICTED: ubiquitin carboxyl-terminal hydrolase 2 isoform X2 [Tribolium castaneum]	1.8e-138	E0W2N3_PEDHC/121-453 E0W2N3.1 PF00443.24;UCH;	5.4e-133	tca:656106	2.3e-141	EC:3.1.2.15
Marker7159	comp108241_c0	452	-	-	-	-	-	-	-	-	-	-	-	-	-	-	-
Marker8591	comp126821_c3	432	-	-	-	-	-	-	-	-	-	-	-	-	-	-	-
Marker35411	comp128719_c1	994	-	-	-	-	-	-	-	-	-	-	-	-	-	-	-
Marker40698	comp129284_c7	3078	PARP3	poly [ADP-ribose] polymerase	GO:0005814(centriole);GO:0005634(nucleus);GO:0003950(NAD+ ADP-ribosyltransferase activity);GO:0006281(DNA repair);GO:0006471(protein ADP-ribosylation)	[K] Transcription ;[L] Replication, recombination and repair ;[O] Posttranslational modification, protein turnover, chaperones	K10798	ko03410(Base excision repair)	sp|Q9Y6F1|PARP3_HUMAN Poly [ADP-ribose] polymerase 3 OS=Homo sapiens GN=PARP3 PE=1 SV=3	5.7e-124	gi|260804813|ref|XP_002597282.1| hypothetical protein BRAFLDRAFT_203655 [Branchiostoma floridae]	7.9e-131	C3Z2P3_BRAFL/305-514 C3Z2P3.1 PF00644.15;PARP;	1.2e-61	dre:335495	1.6e-135	EC:2.4.2.30
Marker41594	comp1170670_c0	348	-	-	-	-	-	-	-	-	-	-	-	-	-	-	-
Marker54749	comp121890_c0	1892	-	-	-	-	-	-	-	-	-	-	-	-	-	-	-
Marker17868	comp130454_c2	1797	DHR12	dehydrogenase/reductase SDR family member 12	GO:0005488(binding);GO:0016491(oxidoreductase activity)	[Q] Secondary metabolites biosynthesis, transport and catabolism	K11168	-	sp|A0PJE2|DHR12_HUMAN Dehydrogenase/reductase SDR family member 12 OS=Homo sapiens GN=DHRS12 PE=1 SV=2	2e-86	gi|405970732|gb|EKC35610.1| Dehydrogenase/reductase SDR family member 12 [Crassostrea gigas]	1.7e-96	H0ZPA4_TAEGU/41-207 H0ZPA4.1 PF00106.20;adh_short;	1.9e-46	xla:447474	8e-93	EC:1.1.-.-
Marker4639	comp2571605_c0	382	-	-	-	-	-	-	-	-	-	-	-	-	-	-	-
Marker57812	comp126369_c1	3779	BUB3	cell cycle arrest protein BUB3	-	[D] Cell cycle control, cell division, chromosome partitioning	K02180	ko04110(Cell cycle);ko04111(Cell cycle - yeast)	sp|Q9YGY3|BUB3_XENLA Mitotic checkpoint protein BUB3 OS=Xenopus laevis GN=bub3 PE=1 SV=1	1.9e-136	gi|187610693|gb|ACD13595.1| mitotic checkpoint protein [Penaeus monodon]	1.1e-178	D4A567_RAT/193-261 D4A567.1 PF00400.27;WD40;	2.3e-29	bfo:BRAFLDRAFT_115171	1.2e-136	-
Marker49125	comp131844_c0	7510	LIN1	DNA polymerase zeta subunit	GO:0003723(RNA binding);GO:0003964(RNA-directed DNA polymerase activity);GO:0006278(RNA-dependent DNA replication)	-	K02350	-	sp|P08548|LIN1_NYCCO LINE-1 reverse transcriptase homolog OS=Nycticebus coucang PE=1 SV=1	2.3e-18	gi|125901787|gb|ABN58714.1| pol-like protein [Biomphalaria glabrata]	1.2e-245	A3FMR3_BIOGL/490-742 A3FMR3.1 PF00078.22;RVT_1;	1.1e-72	spu:580974	2.4e-07	EC:2.7.7.7
Marker25838	comp85550_c0	400	-	-	-	-	-	-	-	-	-	-	-	-	-	-	-
Marker39961	comp130454_c2	1797	DHR12	dehydrogenase/reductase SDR family member 12	GO:0005488(binding);GO:0016491(oxidoreductase activity)	[Q] Secondary metabolites biosynthesis, transport and catabolism	K11168	-	sp|A0PJE2|DHR12_HUMAN Dehydrogenase/reductase SDR family member 12 OS=Homo sapiens GN=DHRS12 PE=1 SV=2	2e-86	gi|405970732|gb|EKC35610.1| Dehydrogenase/reductase SDR family member 12 [Crassostrea gigas]	1.7e-96	H0ZPA4_TAEGU/41-207 H0ZPA4.1 PF00106.20;adh_short;	1.9e-46	xla:447474	8e-93	EC:1.1.-.-
Marker66571	comp126821_c3	432	-	-	-	-	-	-	-	-	-	-	-	-	-	-	-
Marker43301	comp126417_c2	6200	-	-	-	-	-	-	-	-	gi|321466866|gb|EFX77859.1| hypothetical protein DAPPUDRAFT_305307 [Daphnia pulex]	3.8e-58	G6CZV9_DANPL/206-351 G6CZV9.1 PF08559.5;Cut8_C;	1.9e-34	-	-	-
Marker19877	comp124124_c0	6184	ARRB1	beta-arrestin	GO:0016323(basolateral plasma membrane);GO:0005905(coated pit);GO:0016023(cytoplasmic membrane-bounded vesicle);GO:0005829(cytosol);GO:0005624(membrane fraction);GO:0005634(nucleus);GO:0045211(postsynaptic membrane);GO:0031143(pseudopodium);GO:0035612(AP-2 adaptor complex binding);GO:0035615(clathrin adaptor activity);GO:0031762(follicle-stimulating hormone receptor binding);GO:0051219(phosphopro…	[T] Signal transduction mechanisms	K04439	ko04010(MAPK signaling pathway);ko04062(Chemokine signaling pathway);ko04144(Endocytosis);ko04744(Phototransduction)	sp|P29066|ARRB1_RAT Beta-arrestin-1 OS=Rattus norvegicus GN=Arrb1 PE=1 SV=1	2.5e-137	gi|642910560|ref|XP_008200266.1| PREDICTED: beta-arrestin-1 isoform X1 [Tribolium castaneum]	8.6e-185	G6DBI4_DANPL/98-254 G6DBI4.1 PF00339.24;Arrestin_N;	4.7e-73	tca:661293	3e-185	-
Marker22105	comp7071_c0	1849	RTBS	-	GO:0003723(RNA binding);GO:0003964(RNA-directed DNA polymerase activity);GO:0006278(RNA-dependent DNA replication);GO:0006313(transposition, DNA-mediated)	[R] General function prediction only	-	-	sp|Q95SX7|RTBS_DROME Probable RNA-directed DNA polymerase from transposon BS OS=Drosophila melanogaster GN=RTase PE=2 SV=1	4.1e-07	gi|390332283|ref|XP_003723460.1| PREDICTED: RNA-directed DNA polymerase from mobile element jockey-like [Strongylocentrotus purpuratus]	1.3e-46	H3I8F9_STRPU/411-656 H3I8F9.1 PF00078.22;RVT_1;	8.4e-22	-	-	-
Marker5650	comp130129_c0	11455	DCTN1	dynactin 1	GO:0031252(cell leading edge);GO:0005737(cytoplasm);GO:0030286(dynein complex);GO:0005874(microtubule);GO:0003774(motor activity);GO:0005515(protein binding)	[D] Cell cycle control, cell division, chromosome partitioning ;[Z] Cytoskeleton	K04648	ko04962(Vasopressin-regulated water reabsorption);ko05016(Huntington's disease)	sp|O08788|DCTN1_MOUSE Dynactin subunit 1 OS=Mus musculus GN=Dctn1 PE=1 SV=3	1.7e-245	gi|524866025|ref|XP_005089837.1| PREDICTED: dynactin subunit 1-like isoform X5 [Aplysia californica]	5e-265	D6X2E3_TRICA/527-806 D6X2E3.1 PF12455.3;Dynactin;	1.1e-69	mmu:13191	5.1e-245	-
Marker16512	comp131620_c0	2337	-	-	-	-	-	-	-	-	-	-	-	-	-	-	-
Marker32261	comp116794_c0	1488	-	-	-	-	-	-	-	-	gi|668463921|gb|KFB51315.1| hypothetical protein ZHAS_00019368 [Anopheles sinensis]	2.7e-06	-	-	-	-	-
Marker44599	comp1905611_c0	587	-	-	-	-	-	-	-	-	-	-	-	-	-	-	-
Marker30310	comp99635_c0	1555	-	-	-	-	-	-	-	-	gi|662218209|ref|XP_008483120.1| PREDICTED: RNA-directed DNA polymerase from mobile element jockey-like [Diaphorina citri]	1e-60	H3J6Z1_STRPU/953-1157 H3J6Z1.1 PF00078.22;RVT_1;	1.6e-48	-	-	-
Marker14090	comp37289_c0	263	-	-	-	-	-	-	-	-	-	-	-	-	-	-	-
Marker28931	comp129751_c0	2279	RDH12	retinol dehydrogenase 12	GO:0005622(intracellular);GO:0005488(binding);GO:0004745(retinol dehydrogenase activity);GO:0050896(response to stimulus);GO:0042572(retinol metabolic process);GO:0007601(visual perception)	[Q] Secondary metabolites biosynthesis, transport and catabolism	K11153	ko00830(Retinol metabolism)	sp|P59837|RDH12_BOVIN Retinol dehydrogenase 12 OS=Bos taurus GN=RDH12 PE=2 SV=1	4.8e-63	gi|646694329|gb|KDR07942.1| Retinol dehydrogenase 11 [Zootermopsis nevadensis]	3.7e-70	A7RNX1_NEMVE/2-180 A7RNX1.1 PF00106.20;adh_short;	1e-40	bta:369021	1.1e-62	EC:1.1.1.-
Marker23851	comp129075_c1	1070	-	-	-	-	-	-	-	-	-	-	-	-	-	-	-
Marker19617	comp122099_c0	1536	-	-	-	-	-	-	-	-	-	-	-	-	-	-	-
Marker14076	comp129165_c1	4016	-	-	-	-	-	-	-	-	gi|189240498|ref|XP_001810958.1| PREDICTED: uncharacterized protein LOC657358 [Tribolium castaneum]	5e-80	-	-	-	-	-
Marker36774	comp131814_c0	3932	ALG8	alpha-1,3-glucosyltransferase	GO:0005789(endoplasmic reticulum membrane);GO:0016021(integral to membrane);GO:0000033(alpha-1,3-mannosyltransferase activity);GO:0006487(protein N-linked glycosylation)	[K] Transcription	K03849	ko00510(N-Glycan biosynthesis)	sp|Q6P8H8|ALG8_MOUSE Probable dolichyl pyrophosphate Glc1Man9GlcNAc2 alpha-1,3-glucosyltransferase OS=Mus musculus GN=Alg8 PE=2 SV=2	1.1e-139	gi|646715017|gb|KDR18773.1| putative dolichyl pyrophosphate Glc1Man9GlcNAc2 alpha-1,3-glucosyltransferase [Zootermopsis nevadensis]	6.7e-150	Q566T2_DANRE/17-511 Q566T2.1 PF03155.10;Alg6_Alg8;	5.5e-147	dre:327601	5.7e-149	EC:2.4.1.-
Marker20761	comp121646_c0	495	-	-	-	-	-	-	-	-	gi|390359050|ref|XP_788980.3| PREDICTED: uncharacterized protein LOC584002 [Strongylocentrotus purpuratus]	6.8e-27	H3HQF6_STRPU/1-190 H3HQF6.1 PF00078.22;RVT_1;	3.3e-28	-	-	-
Marker42322	comp131844_c0	7510	LIN1	DNA polymerase zeta subunit	GO:0003723(RNA binding);GO:0003964(RNA-directed DNA polymerase activity);GO:0006278(RNA-dependent DNA replication)	-	K02350	-	sp|P08548|LIN1_NYCCO LINE-1 reverse transcriptase homolog OS=Nycticebus coucang PE=1 SV=1	2.3e-18	gi|125901787|gb|ABN58714.1| pol-like protein [Biomphalaria glabrata]	1.2e-245	A3FMR3_BIOGL/490-742 A3FMR3.1 PF00078.22;RVT_1;	1.1e-72	spu:580974	2.4e-07	EC:2.7.7.7
Marker71910	comp128474_c4	1181	-	-	-	-	-	-	-	-	-	-	-	-	-	-	-
Marker30012	comp129467_c5	3309	PHYD1	phytanoyl-CoA hydroxylase	GO:0046872(metal ion binding);GO:0016702(oxidoreductase activity, acting on single donors with incorporation of molecular oxygen, incorporation of two atoms of oxygen)	[I] Lipid transport and metabolism	K00477	ko04146(Peroxisome)	sp|Q5U3U0|PHYD1_DANRE Phytanoyl-CoA dioxygenase domain-containing protein 1 OS=Danio rerio GN=phyhd1 PE=2 SV=1	4.5e-72	gi|321477830|gb|EFX88788.1| hypothetical protein DAPPUDRAFT_230283 [Daphnia pulex]	5.6e-89	E9FUU7_DAPPU/12-255 E9FUU7.1 PF05721.8;PhyH;	2.4e-73	tet:TTHERM_00925660	2.1e-52	EC:1.14.11.18
Marker31903	comp125547_c0	856	-	-	-	-	-	-	-	-	-	-	-	-	-	-	-
Marker67013	comp131741_c0	2245	-	-	-	-	-	-	-	-	-	-	-	-	-	-	-
Marker17628	comp131014_c0	2294	-	-	-	-	-	-	-	-	-	-	-	-	-	-	-
Marker102523	comp1168808_c0	214	-	-	-	-	-	-	-	-	-	-	-	-	-	-	-
Marker45462	comp129843_c0	311	-	-	-	-	-	-	-	-	-	-	-	-	-	-	-
Marker47269	comp130559_c0	437	-	-	-	-	-	-	-	-	-	-	-	-	-	-	-
Marker15416	comp118457_c0	3466	GRM1B	dual-specificity tyrosine-(Y)-phosphorylation regulated kinase	GO:0016021(integral to membrane)	[S] Function unknown	K08825	-	sp|Q3KR37|GRM1B_HUMAN GRAM domain-containing protein 1B OS=Homo sapiens GN=GRAMD1B PE=1 SV=1	1e-101	gi|646712508|gb|KDR17240.1| GRAM domain-containing protein 1B [Zootermopsis nevadensis]	3.3e-161	E2BPH5_HARSA/173-240 E2BPH5.1 PF02893.15;GRAM;	8.3e-24	ddi:DDB_0230102	8.9e-06	EC:2.7.12.1
Marker25296	comp130046_c0	4673	ATS6	ADAM metallopeptidase with thrombospondin type 1 motif, 7	GO:0005578(proteinaceous extracellular matrix);GO:0004222(metalloendopeptidase activity);GO:0008270(zinc ion binding);GO:0006508(proteolysis)	[O] Posttranslational modification, protein turnover, chaperones	K08622	-	sp|Q9UKP5|ATS6_HUMAN A disintegrin and metalloproteinase with thrombospondin motifs 6 OS=Homo sapiens GN=ADAMTS6 PE=2 SV=2	2.4e-31	gi|646713441|gb|KDR17787.1| A disintegrin and metalloproteinase with thrombospondin motifs 18 [Zootermopsis nevadensis]	7.8e-48	Q7Q7Y1_ANOGA/143-358 Q7Q7Y1.4 PF01421.14;Reprolysin;	3.1e-44	aag:AaeL_AAEL005485	3.1e-26	EC:3.4.24.-
Marker4188	comp107488_c0	582	-	-	-	-	-	-	-	-	gi|675874266|ref|XP_009022693.1| hypothetical protein HELRODRAFT_162160 [Helobdella robusta]	1.8e-16	A7T1Z7_NEMVE/241-351 A7T1Z7.1 PF14529.1;Exo_endo_phos_2;	4.1e-10	-	-	-
Marker19802	comp129360_c3	2554	-	-	-	-	-	-	-	-	gi|524880690|ref|XP_005097006.1| PREDICTED: uncharacterized protein LOC101852173 [Aplysia californica]	1.1e-40	-	-	-	-	-
Marker23497	comp116038_c0	1082	-	-	-	-	-	-	-	-	-	-	-	-	-	-	-
Marker3269	comp1177267_c0	669	-	-	-	-	-	-	-	-	-	-	-	-	-	-	-
Marker48808	comp131741_c0	2245	-	-	-	-	-	-	-	-	-	-	-	-	-	-	-
Marker65090	comp128719_c1	994	-	-	-	-	-	-	-	-	-	-	-	-	-	-	-
Marker42708	comp128657_c0	5607	-	-	-	-	-	-	-	-	-	-	-	-	-	-	-
Marker33300	comp109112_c0	749	-	-	-	-	-	-	-	-	-	-	-	-	-	-	-
Marker45199	comp62076_c0	261	-	-	-	-	-	-	-	-	-	-	-	-	-	-	-
Marker11376	comp113256_c0	2595	TWF1	PTK9 protein tyrosine kinase 9	GO:0005737(cytoplasm);GO:0003779(actin binding)	[W] Extracellular structures	K08870	-	sp|Q5RJR2|TWF1_RAT Twinfilin-1 OS=Rattus norvegicus GN=Twf1 PE=2 SV=1	8.5e-106	gi|646710934|gb|KDR16312.1| Twinfilin [Zootermopsis nevadensis]	4.8e-110	TWF2_DANRE/6-135 Q6GMH3.1 PF00241.15;Cofilin_ADF;	3.3e-40	tca:658453	1.8e-109	-
Marker10950	comp97053_c0	1075	-	-	-	-	-	-	-	-	-	-	-	-	-	-	-
Marker6790	comp131480_c4	1559	-	DNA-directed RNA polymerase II subunit B	-	-	K03010	ko00230(Purine metabolism);ko00240(Pyrimidine metabolism);ko03020(RNA polymerase);ko05016(Huntington's disease)	-	-	gi|390359050|ref|XP_788980.3| PREDICTED: uncharacterized protein LOC584002 [Strongylocentrotus purpuratus]	1.7e-13	H3J3F5_STRPU/612-827 H3J3F5.1 PF00078.22;RVT_1;	7.3e-19	hmg:100208869	1.1e-10	EC:2.7.7.6
Marker20453	comp2458763_c0	260	-	-	-	-	-	-	-	-	-	-	-	-	-	-	-
Marker21834	comp126892_c0	852	-	-	-	-	-	-	-	-	-	-	-	-	-	-	-
Marker43526	comp127256_c0	1101	-	-	-	-	-	-	-	-	-	-	-	-	-	-	-
Marker18428	comp130454_c2	1797	DHR12	dehydrogenase/reductase SDR family member 12	GO:0005488(binding);GO:0016491(oxidoreductase activity)	[Q] Secondary metabolites biosynthesis, transport and catabolism	K11168	-	sp|A0PJE2|DHR12_HUMAN Dehydrogenase/reductase SDR family member 12 OS=Homo sapiens GN=DHRS12 PE=1 SV=2	2e-86	gi|405970732|gb|EKC35610.1| Dehydrogenase/reductase SDR family member 12 [Crassostrea gigas]	1.7e-96	H0ZPA4_TAEGU/41-207 H0ZPA4.1 PF00106.20;adh_short;	1.9e-46	xla:447474	8e-93	EC:1.1.-.-
Marker64505	comp46930_c0	1763	TF2H2	transcription initiation factor TFIIH subunit H2	GO:0005675(holo TFIIH complex);GO:0047485(protein N-terminus binding);GO:0003700(sequence-specific DNA binding transcription factor activity);GO:0008135(translation factor activity, nucleic acid binding);GO:0008270(zinc ion binding);GO:0002031(G-protein coupled receptor internalization);GO:0006370(mRNA capping);GO:0000718(nucleotide-excision repair, DNA damage removal);GO:0050434(positive regulat…	[K] Transcription ;[L] Replication, recombination and repair	K03142	ko03022(Basal transcription factors);ko03420(Nucleotide excision repair)	sp|Q13888|TF2H2_HUMAN General transcription factor IIH subunit 2 OS=Homo sapiens GN=GTF2H2 PE=1 SV=1	2e-115	gi|646722103|gb|KDR23206.1| General transcription factor IIH subunit 2 [Zootermopsis nevadensis]	2.8e-125	C3YN18_BRAFL/65-256 C3YN18.1 PF04056.9;Ssl1;	3.8e-56	nvi:100114652	1.9e-121	-
Marker66446	comp122352_c0	836	-	-	-	-	-	-	-	-	-	-	-	-	-	-	-
Marker2627	comp129303_c0	2186	B3GNL	regulatory associated protein of mTOR	GO:0016757(transferase activity, transferring glycosyl groups)	[R] General function prediction only	K07204	ko04150(mTOR signaling pathway);ko04910(Insulin signaling pathway)	sp|Q67FW5|B3GNL_HUMAN UDP-GlcNAc:betaGal beta-1,3-N-acetylglucosaminyltransferase-like protein 1 OS=Homo sapiens GN=B3GNTL1 PE=2 SV=2	8.6e-104	gi|391341259|ref|XP_003744948.1| PREDICTED: UDP-GlcNAc:betaGal beta-1,3-N-acetylglucosaminyltransferase-like protein 1-like [Metaseiulus occidentalis]	2e-103	E1BWL3_CHICK/17-189 E1BWL3.1 PF00535.21;Glycos_transf_2;	3.7e-48	spu:586135	6.4e-34	-
Marker34371	comp121953_c0	1572	IMPCT	-	GO:0006417(regulation of translation)	[S] Function unknown	-	-	sp|Q9XWF4|IMPCT_CAEEL Protein IMPACT homolog OS=Caenorhabditis elegans GN=Y52B11A.2 PE=3 SV=1	2.6e-47	gi|646721092|gb|KDR22562.1| Protein IMPACT-B [Zootermopsis nevadensis]	8.9e-70	IMPCT_DANRE/181-290 Q642J4.1 PF01205.14;UPF0029;	1.7e-39	-	-	-
Marker42496	comp126330_c0	3002	BRE4	beta-1,4-galactosyltransferase 1	GO:0016021(integral to membrane);GO:0046872(metal ion binding);GO:0016757(transferase activity, transferring glycosyl groups);GO:0005975(carbohydrate metabolic process)	[G] Carbohydrate transport and metabolism	K07966	ko00052(Galactose metabolism);ko00510(N-Glycan biosynthesis);ko00533(Glycosaminoglycan biosynthesis - keratan sulfate);ko00601(Glycosphingolipid biosynthesis - lacto and neolacto series)	sp|A8Y1P7|BRE4_CAEBR Beta-1,4-N-acetylgalactosaminyltransferase bre-4 OS=Caenorhabditis briggsae GN=bre-4 PE=3 SV=1	9.7e-65	gi|443715571|gb|ELU07484.1| hypothetical protein CAPTEDRAFT_158241 [Capitella teleta]	2.8e-82	E0W2U3_PEDHC/158-294 E0W2U3.1 PF13733.1;Glyco_transf_7N;	1.1e-34	mmu:14595	9.3e-61	EC:2.4.1.22 2.4.1.90 2.4.1.38 2.4.1.-
Marker10070	comp126358_c0	1281	-	-	-	-	-	-	-	-	-	-	-	-	-	-	-
Marker43707	comp112713_c0	659	-	-	-	-	-	-	-	-	-	-	-	-	-	-	-
Marker11952	comp125113_c0	2104	-	-	-	-	-	-	-	-	-	-	-	-	-	-	-
Marker5706	comp128177_c0	1880	-	-	-	-	-	-	-	-	-	-	-	-	-	-	-
Marker20839	comp130428_c1	1588	-	-	-	-	-	-	-	-	-	-	-	-	-	-	-
Marker21185	comp131343_c1	2361	-	-	-	-	-	-	-	-	gi|675871208|ref|XP_009021164.1| hypothetical protein HELRODRAFT_92631, partial [Helobdella robusta]	6.9e-06	-	-	-	-	-
Marker31070	comp111314_c0	2010	-	-	-	-	-	-	-	-	-	-	-	-	-	-	-
Marker3290	comp130564_c3	2258	-	-	-	-	-	-	-	-	-	-	-	-	-	-	-
Marker15653	comp34768_c0	315	-	-	-	-	-	-	-	-	-	-	-	-	-	-	-
Marker37455	comp119637_c0	1945	-	-	-	-	-	-	-	-	gi|585723281|ref|XP_006813614.1| PREDICTED: spermatogenesis-defective protein 39 homolog [Saccoglossus kowalevskii]	7.7e-63	H9KBT4_APIME/78-264 H9KBT4.1 PF09787.4;Golgin_A5;	6e-25	-	-	-
Marker56326	comp129523_c0	2063	-	-	-	-	-	-	-	-	-	-	-	-	-	-	-
Marker12803	comp127916_c0	849	-	-	-	-	-	-	-	-	-	-	-	-	-	-	-
Marker33933	comp127157_c3	639	-	-	-	-	-	-	-	-	-	-	-	-	-	-	-
Marker32809	comp121528_c0	997	-	-	-	-	-	-	-	-	-	-	-	-	-	-	-
Marker48366	comp129360_c3	2554	-	-	-	-	-	-	-	-	gi|524880690|ref|XP_005097006.1| PREDICTED: uncharacterized protein LOC101852173 [Aplysia californica]	1.1e-40	-	-	-	-	-
Marker36629	comp131691_c0	3514	-	kinesin family member 4/7/21/27	-	-	K10395	-	-	-	gi|357618507|gb|EHJ71459.1| hypothetical protein KGM_18910 [Danaus plexippus]	1.2e-79	G6D4X6_DANPL/237-444 G6D4X6.1 PF03184.14;DDE_1;	6.4e-43	hmg:100212893	6e-53	-
Marker40595	comp791943_c0	290	-	-	-	-	-	-	-	-	-	-	-	-	-	-	-
Marker26927	comp131525_c1	4197	-	-	-	-	-	-	-	-	gi|585723740|ref|XP_006813698.1| PREDICTED: uncharacterized protein K02A2.6-like [Saccoglossus kowalevskii]	1.1e-130	I1FKA2_AMPQE/58-169 I1FKA2.1 PF00665.21;rve;	1.1e-36	-	-	-
Marker38207	comp130962_c2	1793	-	-	-	-	-	-	-	-	-	-	-	-	-	-	-
Marker52052	comp19464_c0	429	-	-	-	-	-	-	-	-	-	-	-	-	-	-	-
Marker43411	comp130387_c1	2772	-	-	-	-	-	-	-	-	-	-	-	-	-	-	-
Marker19214	comp128379_c0	1501	SEC13	-	GO:0005789(endoplasmic reticulum membrane);GO:0012507(ER to Golgi transport vesicle membrane);GO:0031080(Nup107-160 complex);GO:0006888(ER to Golgi vesicle-mediated transport);GO:0051028(mRNA transport);GO:0015031(protein transport);GO:0055085(transmembrane transport)	[U] Intracellular trafficking, secretion, and vesicular transport	-	-	sp|Q5XFW8|SEC13_RAT Protein SEC13 homolog OS=Rattus norvegicus GN=Sec13 PE=1 SV=1	6.9e-120	gi|321476116|gb|EFX87077.1| hypothetical protein DAPPUDRAFT_221812 [Daphnia pulex]	2.5e-124	H3J9W7_STRPU/46-86 H3J9W7.1 PF00400.27;WD40;	6.8e-18	-	-	-
Marker70051	comp1500397_c0	648	-	-	-	-	-	-	-	-	-	-	-	-	-	-	-
Marker70793	comp129110_c0	5871	-	chitin synthase	-	[M] Cell wall/membrane/envelope biogenesis	K00698	ko00520(Amino sugar and nucleotide sugar metabolism)	-	-	gi|530723029|gb|AGT42323.1| chitin synthase [Pandalopsis japonica]	0	E2C2T3_HARSA/699-1006 E2C2T3.1 PF03142.10;Chitin_synth_2;	6.6e-144	dme:Dmel_CG2666	0	EC:2.4.1.16
Marker5757	comp131816_c2	10996	RTBS	DNA-directed RNA polymerase II subunit B	GO:0003723(RNA binding);GO:0003964(RNA-directed DNA polymerase activity);GO:0006278(RNA-dependent DNA replication);GO:0006313(transposition, DNA-mediated)	[R] General function prediction only	K03010	ko00230(Purine metabolism);ko00240(Pyrimidine metabolism);ko03020(RNA polymerase);ko05016(Huntington's disease)	sp|Q95SX7|RTBS_DROME Probable RNA-directed DNA polymerase from transposon BS OS=Drosophila melanogaster GN=RTase PE=2 SV=1	1.6e-32	gi|67625699|tpe|CAJ00235.1| TPA: endonuclease-reverse transcriptase [Schistosoma mansoni]	9.9e-142	H3B5T4_LATCH/87-355 H3B5T4.1 PF00078.22;RVT_1;	3.7e-73	hmg:100208869	7.6e-30	EC:2.7.7.6
Marker10862	comp130211_c2	2357	FAAA	fumarylacetoacetase	GO:0004334(fumarylacetoacetase activity);GO:0046872(metal ion binding);GO:0006559(L-phenylalanine catabolic process);GO:0006572(tyrosine catabolic process)	[G] Carbohydrate transport and metabolism	K01555	ko00350(Tyrosine metabolism);ko00643(Styrene degradation)	sp|A5PKH3|FAAA_BOVIN Fumarylacetoacetase OS=Bos taurus GN=FAH PE=2 SV=1	2.1e-170	gi|405960295|gb|EKC26229.1| Fumarylacetoacetase [Crassostrea gigas]	9.7e-177	C1C2Q6_9MAXI/124-416 C1C2Q6.1 PF01557.13;FAA_hydrolase;	2.7e-126	bta:508724	4.9e-170	EC:3.7.1.2
Marker34830	comp74708_c0	2030	DGK1	diacylglycerol kinase	GO:0005524(ATP binding);GO:0005509(calcium ion binding);GO:0004143(diacylglycerol kinase activity);GO:0007205(activation of protein kinase C activity by G-protein coupled receptor protein signaling pathway);GO:0035556(intracellular signal transduction)	[I] Lipid transport and metabolism ;[T] Signal transduction mechanisms	K00901	ko00561(Glycerolipid metabolism);ko00564(Glycerophospholipid metabolism);ko04070(Phosphatidylinositol signaling system)	sp|Q01583|DGK1_DROME Diacylglycerol kinase 1 OS=Drosophila melanogaster GN=Dgk PE=2 SV=5	3.8e-157	gi|383859137|ref|XP_003705053.1| PREDICTED: diacylglycerol kinase 1-like [Megachile rotundata]	6.2e-241	E2AXF7_CAMFO/3-208 E2AXF7.1 PF14513.1;DAG_kinase_N;	2.2e-63	tca:663130	3.2e-199	EC:2.7.1.107
Marker6384	comp131387_c0	3573	-	-	-	-	-	-	-	-	gi|585650438|ref|XP_006814579.1| PREDICTED: sushi, von Willebrand factor type A, EGF and pentraxin domain-containing protein 1-like [Saccoglossus kowalevskii]	9.7e-31	-	-	-	-	-
Marker15469	comp105595_c0	386	-	-	-	-	-	-	-	-	-	-	-	-	-	-	-
Marker11549	comp121076_c0	4755	YG31B	C-C chemokine receptor type 5	GO:0005737(cytoplasm);GO:0005634(nucleus);GO:0004190(aspartic-type endopeptidase activity);GO:0005524(ATP binding);GO:0003677(DNA binding);GO:0003887(DNA-directed DNA polymerase activity);GO:0004523(ribonuclease H activity);GO:0003723(RNA binding);GO:0003964(RNA-directed DNA polymerase activity);GO:0008270(zinc ion binding);GO:0015074(DNA integration);GO:0006310(DNA recombination);GO:0006278(RNA-…	[R] General function prediction only	K04180	ko04060(Cytokine-cytokine receptor interaction);ko04062(Chemokine signaling pathway);ko04144(Endocytosis)	sp|Q99315|YG31B_YEAST Transposon Ty3-G Gag-Pol polyprotein OS=Saccharomyces cerevisiae (strain ATCC 204508 / S288c) GN=TY3B-G PE=1 SV=3	6e-12	gi|675363786|gb|KFM56688.1| Retrovirus-related Pol polyprotein from transposon 412, partial [Stegodyphus mimosarum]	7e-76	H3HN53_STRPU/561-721 H3HN53.1 PF00078.22;RVT_1;	9.3e-20	dre:100005081	7.1e-18	-
Marker5625	comp78871_c0	592	-	-	-	-	-	-	-	-	-	-	-	-	-	-	-
Marker2036	comp125548_c3	5505	S39A2	-	GO:0016023(cytoplasmic membrane-bounded vesicle);GO:0005887(integral to plasma membrane);GO:0005385(zinc ion transmembrane transporter activity)	[P] Inorganic ion transport and metabolism	-	-	sp|Q9NP94|S39A2_HUMAN Zinc transporter ZIP2 OS=Homo sapiens GN=SLC39A2 PE=1 SV=2	1.3e-35	gi|646721557|gb|KDR22854.1| Zinc transporter ZIP1 [Zootermopsis nevadensis]	4.7e-58	E9H8K9_DAPPU/1-273 E9H8K9.1 PF02535.17;Zip;	4.9e-53	-	-	-
Marker22917	comp102668_c0	659	-	-	-	-	-	-	-	-	-	-	-	-	-	-	-
Marker2679	comp3312116_c0	254	-	-	-	-	-	-	-	-	-	-	-	-	-	-	-
Marker34705	comp131601_c0	830	-	-	-	-	-	-	-	-	-	-	-	-	-	-	-
Marker6733	comp129898_c0	6416	M4K4	TRAF2 and NCK interacting kinase	GO:0005737(cytoplasm);GO:0005524(ATP binding);GO:0005515(protein binding);GO:0004674(protein serine/threonine kinase activity);GO:0005083(small GTPase regulator activity);GO:0007243(intracellular protein kinase cascade);GO:0046328(regulation of JNK cascade);GO:0006950(response to stress)	[T] Signal transduction mechanisms	K08840	-	sp|O95819|M4K4_HUMAN Mitogen-activated protein kinase kinase kinase kinase 4 OS=Homo sapiens GN=MAP4K4 PE=1 SV=2	2.1e-300	gi|572301619|ref|XP_006616853.1| PREDICTED: serine/threonine-protein kinase mig-15-like isoform X2 [Apis dorsata]	0	H9K3X3_APIME/894-1177 H9K3X3.1 PF00780.17;CNH;	2.7e-131	hsa:23043	8.5e-163	EC:2.7.11.1
Marker49472	comp98225_c0	2846	IF5A	translation initiation factor eIF-5A	GO:0005737(cytoplasm);GO:0043022(ribosome binding);GO:0003746(translation elongation factor activity);GO:0008612(peptidyl-lysine modification to hypusine);GO:0045901(positive regulation of translational elongation);GO:0045905(positive regulation of translational termination);GO:0006452(translational frameshifting)	[J] Translation, ribosomal structure and biogenesis	K03263	-	sp|P62924|IF5A_SPOEX Eukaryotic translation initiation factor 5A OS=Spodoptera exigua GN=eIF-5A PE=2 SV=1	2e-58	gi|268588965|gb|ACZ06791.1| eukaryotic translation initiation factor 5A [Scylla paramamosain]	2.9e-82	A4ZHQ9_PENMO/85-153 A4ZHQ9.1 PF01287.15;eIF-5a;	8.5e-24	dre:406464	1.1e-58	-
Marker1497	comp127623_c0	891	-	-	-	-	-	-	-	-	-	-	-	-	-	-	-
Marker3210	comp131477_c1	1795	RTBS	-	GO:0003723(RNA binding);GO:0003964(RNA-directed DNA polymerase activity);GO:0006278(RNA-dependent DNA replication);GO:0006313(transposition, DNA-mediated)	[R] General function prediction only	-	-	sp|Q95SX7|RTBS_DROME Probable RNA-directed DNA polymerase from transposon BS OS=Drosophila melanogaster GN=RTase PE=2 SV=1	1.9e-28	gi|34099638|gb|AAQ57129.1| endonuclease and reverse transcriptase-like protein [Bombyx mori]	5e-80	Q6UV17_BOMMO/524-782 Q6UV17.1 PF00078.22;RVT_1;	7.1e-51	-	-	-
Marker64522	comp124454_c0	2126	-	-	-	-	-	-	-	-	-	-	-	-	-	-	-
Marker47923	comp102151_c0	304	-	-	-	-	-	-	-	-	-	-	-	-	-	-	-
Marker27207	comp126199_c0	6034	AT133	-	GO:0016021(integral to membrane);GO:0005524(ATP binding);GO:0015662(ATPase activity, coupled to transmembrane movement of ions, phosphorylative mechanism);GO:0046872(metal ion binding);GO:0006754(ATP biosynthetic process);GO:0006812(cation transport)	[P] Inorganic ion transport and metabolism	K01529	-	sp|Q9H7F0|AT133_HUMAN Probable cation-transporting ATPase 13A3 OS=Homo sapiens GN=ATP13A3 PE=1 SV=4	7.6e-255	gi|646658364|gb|KDQ84122.1| putative cation-transporting ATPase 13A3 [Zootermopsis nevadensis]	0	C3ZSG8_BRAFL/475-879 C3ZSG8.1 PF12710.2;HAD;	3.1e-95	ptr:456525	3.6e-225	-
Marker66529	comp115158_c0	1274	-	-	-	-	-	-	-	-	-	-	-	-	-	-	-
Marker11955	comp131205_c0	4092	-	DNA-directed RNA polymerase II subunit B	-	[R] General function prediction only	K03010	ko00230(Purine metabolism);ko00240(Pyrimidine metabolism);ko03020(RNA polymerase);ko05016(Huntington's disease)	-	-	gi|67625699|tpe|CAJ00235.1| TPA: endonuclease-reverse transcriptase [Schistosoma mansoni]	4.7e-122	H3B5T4_LATCH/87-355 H3B5T4.1 PF00078.22;RVT_1;	1.8e-56	hmg:100208869	1.9e-28	EC:2.7.7.6
Marker24389	comp118113_c0	1098	PEAMT	3-demethylubiquinone-9 3-methyltransferase	GO:0005737(cytoplasm);GO:0000234(phosphoethanolamine N-methyltransferase activity);GO:0008654(phospholipid biosynthetic process);GO:0006950(response to stress)	[I] Lipid transport and metabolism ;[R] General function prediction only	K00568	ko00130(Ubiquinone and other terpenoid-quinone biosynthesis)	sp|Q9M571|PEAMT_SPIOL Phosphoethanolamine N-methyltransferase OS=Spinacia oleracea GN=PEAMT PE=1 SV=1	4.8e-72	gi|321462188|gb|EFX73213.1| hypothetical protein DAPPUDRAFT_58148 [Daphnia pulex]	5e-78	E9H4W7_DAPPU/262-422 E9H4W7.1 PF13489.1;Methyltransf_23;	5.5e-47	pol:Bpro_1797	3.1e-13	EC:2.1.1.- 2.1.1.64
Marker48807	comp121528_c0	997	-	-	-	-	-	-	-	-	-	-	-	-	-	-	-
Marker14763	comp123453_c0	1703	OXSR1	non-specific serine/threonine protein kinase	GO:0005524(ATP binding);GO:0000287(magnesium ion binding);GO:0004674(protein serine/threonine kinase activity);GO:0007243(intracellular protein kinase cascade)	[T] Signal transduction mechanisms	K08282	-	sp|Q5R495|OXSR1_PONAB Serine/threonine-protein kinase OSR1 OS=Pongo abelii GN=OXSR1 PE=2 SV=1	2.1e-139	gi|646719650|gb|KDR21690.1| Serine/threonine-protein kinase OSR1 [Zootermopsis nevadensis]	6.9e-167	G3MKR8_9ACAR/91-365 G3MKR8.1 PF00069.20;Pkinase;	7.5e-135	aag:AaeL_AAEL011578	1.1e-158	EC:2.7.11.1
Marker26726	comp130461_c0	4734	PPIA	-	GO:0005737(cytoplasm);GO:0042277(peptide binding);GO:0003755(peptidyl-prolyl cis-trans isomerase activity);GO:0006457(protein folding)	-	-	-	sp|P54985|PPIA_BLAGE Peptidyl-prolyl cis-trans isomerase OS=Blattella germanica GN=CYPA PE=2 SV=1	5.5e-12	gi|1706258|sp|P54985.1|PPIA_BLAGE RecName: Full=Peptidyl-prolyl cis-trans isomerase; Short=PPIase; AltName: Full=Cyclophilin; AltName: Full=Cyclosporin A-binding protein; AltName: Full=Rotamase [Blattella germanica]	2.6e-11	PPIA_BLAGE/7-163 P54985.1 PF00160.16;Pro_isomerase;	6e-11	-	-	-
Marker74222	comp52294_c0	558	-	-	-	-	-	-	-	-	-	-	-	-	-	-	-
Marker55637	comp26884_c0	449	-	-	-	-	-	-	-	-	gi|17529698|gb|AAL40415.1|AF369891_4 endonuclease/reverse transcriptase [Branchiostoma floridae]	6.8e-22	-	-	-	-	-
Marker34237	comp121528_c0	997	-	-	-	-	-	-	-	-	-	-	-	-	-	-	-
Marker37994	comp122453_c0	1096	-	-	-	-	-	-	-	-	-	-	-	-	-	-	-
Marker8826	comp131417_c0	469	-	-	-	-	-	-	-	-	-	-	-	-	-	-	-
Marker40548	comp119011_c0	756	-	-	-	-	-	-	-	-	-	-	-	-	-	-	-
Marker63692	comp2075447_c0	286	-	-	-	-	-	-	-	-	-	-	-	-	-	-	-
Marker7915	comp88200_c0	516	-	-	-	-	-	-	-	-	-	-	-	-	-	-	-
Marker46783	comp129073_c3	5665	PARG	poly(ADP-ribose) glycohydrolase	GO:0005634(nucleus);GO:0004649(poly(ADP-ribose) glycohydrolase activity);GO:0005975(carbohydrate metabolic process)	[T] Signal transduction mechanisms	K07759	-	sp|Q86W56|PARG_HUMAN Poly(ADP-ribose) glycohydrolase OS=Homo sapiens GN=PARG PE=1 SV=1	1.7e-121	gi|585680076|ref|XP_006819631.1| PREDICTED: poly(ADP-ribose) glycohydrolase-like [Saccoglossus kowalevskii]	2.2e-134	H9HWI7_ATTCE/174-520 H9HWI7.1 PF05028.9;PARG_cat;	4e-96	cqu:CpipJ_CPIJ010172	9.4e-128	EC:3.2.1.143
Marker46024	comp123211_c0	3365	SK2L2	-	GO:0005730(nucleolus);GO:0005524(ATP binding);GO:0008026(ATP-dependent helicase activity);GO:0003676(nucleic acid binding);GO:0006397(mRNA processing);GO:0008380(RNA splicing)	[A] RNA processing and modification	K01529	-	sp|Q9CZU3|SK2L2_MOUSE Superkiller viralicidic activity 2-like 2 OS=Mus musculus GN=Skiv2l2 PE=2 SV=1	0	gi|675381028|gb|KFM73930.1| Superkiller viralicidic activity 2-like 2, partial [Stegodyphus mimosarum]	0	B0WF10_CULQU/867-1045 B0WF10.1 PF08148.7;DSHCT;	3.1e-70	bta:520256	0	-
Marker25262	comp130102_c0	1285	-	-	-	-	-	-	-	-	-	-	-	-	-	-	-
Marker15668	comp111975_c0	1435	NSE4A	-	-	[S] Function unknown	-	-	sp|Q9NXX6|NSE4A_HUMAN Non-structural maintenance of chromosomes element 4 homolog A OS=Homo sapiens GN=NSMCE4A PE=1 SV=2	2.4e-30	gi|341881753|gb|EGT37688.1| hypothetical protein CAEBREN_32622 [Caenorhabditis brenneri]	1.6e-10	F7HV64_CALJA/272-365 F7HV64.1 PF08743.5;Nse4_C;	1.4e-18	-	-	-
Marker37299	comp87346_c0	329	-	-	-	-	-	-	-	-	-	-	-	-	-	-	-
Marker11701	comp63385_c0	474	-	-	-	-	-	-	-	-	-	-	-	-	-	-	-
Marker60437	comp1625413_c0	355	-	-	-	-	-	-	-	-	-	-	-	-	-	-	-
Marker34822	comp112386_c0	1027	-	-	-	-	-	-	-	-	-	-	-	-	-	-	-
Marker29170	comp119026_c0	349	-	-	-	-	-	-	-	-	-	-	-	-	-	-	-
Marker31057	comp124303_c1	1548	CEG1A	Arf-GAP, GTPase, ANK repeat and PH domain-containing protein 1/2/3	GO:0005634(nucleus);GO:0008060(ARF GTPase activator activity);GO:0005525(GTP binding);GO:0008270(zinc ion binding);GO:0032312(regulation of ARF GTPase activity);GO:0007264(small GTPase mediated signal transduction)	[T] Signal transduction mechanisms	K12491	ko04144(Endocytosis)	sp|Q9NGC3|CEG1A_DROME Centaurin-gamma-1A OS=Drosophila melanogaster GN=cenG1A PE=2 SV=2	7.2e-87	gi|646717798|gb|KDR20518.1| Centaurin-gamma-1A, partial [Zootermopsis nevadensis]	8.6e-96	F1KS43_ASCSU/69-228 F1KS43.1 PF00071.17;Ras;	3.5e-61	dme:Dmel_CG31811	1.6e-93	-
Marker57813	comp79669_c0	202	-	-	-	-	-	-	-	-	-	-	-	-	-	-	-
Marker38349	comp94716_c1	821	-	-	-	-	-	-	-	-	-	-	-	-	-	-	-
Marker33324	comp126330_c0	3002	BRE4	beta-1,4-galactosyltransferase 1	GO:0016021(integral to membrane);GO:0046872(metal ion binding);GO:0016757(transferase activity, transferring glycosyl groups);GO:0005975(carbohydrate metabolic process)	[G] Carbohydrate transport and metabolism	K07966	ko00052(Galactose metabolism);ko00510(N-Glycan biosynthesis);ko00533(Glycosaminoglycan biosynthesis - keratan sulfate);ko00601(Glycosphingolipid biosynthesis - lacto and neolacto series)	sp|A8Y1P7|BRE4_CAEBR Beta-1,4-N-acetylgalactosaminyltransferase bre-4 OS=Caenorhabditis briggsae GN=bre-4 PE=3 SV=1	9.7e-65	gi|443715571|gb|ELU07484.1| hypothetical protein CAPTEDRAFT_158241 [Capitella teleta]	2.8e-82	E0W2U3_PEDHC/158-294 E0W2U3.1 PF13733.1;Glyco_transf_7N;	1.1e-34	mmu:14595	9.3e-61	EC:2.4.1.22 2.4.1.90 2.4.1.38 2.4.1.-
Marker65304	comp524244_c0	329	-	-	-	-	-	-	-	-	-	-	-	-	-	-	-
Marker15980	comp130547_c1	349	-	-	-	-	-	-	-	-	-	-	-	-	-	-	-
Marker61211	comp129572_c0	4594	PRD16	snail 3	GO:0017053(transcriptional repressor complex);GO:0005515(protein binding);GO:0043565(sequence-specific DNA binding);GO:0003713(transcription coactivator activity);GO:0008270(zinc ion binding);GO:0050873(brown fat cell differentiation);GO:0030853(negative regulation of granulocyte differentiation);GO:0000122(negative regulation of transcription from RNA polymerase II promoter);GO:0030512(negative …	[R] General function prediction only	K09217	-	sp|Q9HAZ2|PRD16_HUMAN PR domain zinc finger protein 16 OS=Homo sapiens GN=PRDM16 PE=1 SV=3	7.2e-09	gi|71993986|ref|NP_001022288.1| Protein EGL-43, isoform a [Caenorhabditis elegans]	7.2e-12	-	-	hsa:333929	3.7e-09	-
Marker39970	comp62658_c0	351	-	-	-	-	-	-	-	-	-	-	-	-	-	-	-
Marker18898	comp110065_c0	2023	PLCE	1-acyl-sn-glycerol-3-phosphate acyltransferase	GO:0016021(integral to membrane);GO:0005739(mitochondrion);GO:0003841(1-acylglycerol-3-phosphate O-acyltransferase activity);GO:0006639(acylglycerol metabolic process);GO:0008654(phospholipid biosynthetic process)	[I] Lipid transport and metabolism	K00655	ko00561(Glycerolipid metabolism);ko00564(Glycerophospholipid metabolism)	sp|Q9D1E8|PLCE_MOUSE 1-acyl-sn-glycerol-3-phosphate acyltransferase epsilon OS=Mus musculus GN=Agpat5 PE=2 SV=2	4.3e-79	gi|321467544|gb|EFX78534.1| hypothetical protein DAPPUDRAFT_53322 [Daphnia pulex]	4.7e-83	E9GPT4_DAPPU/68-230 E9GPT4.1 PF01553.16;Acyltransferase;	2.5e-47	dan:Dana_GF10215	9.3e-21	EC:2.3.1.51
Marker3628	comp62010_c0	441	-	-	-	-	-	-	-	-	-	-	-	-	-	-	-
Marker34083	comp1889888_c0	412	-	-	-	-	-	-	-	-	-	-	-	-	-	-	-
Marker51604	comp101874_c0	1159	-	-	-	-	-	-	-	-	-	-	-	-	-	-	-
Marker61394	comp717373_c0	367	-	-	-	-	-	-	-	-	-	-	-	-	-	-	-
Marker20715	comp122904_c1	4254	ASPH	aspartate beta-hydroxylase	GO:0030176(integral to endoplasmic reticulum membrane);GO:0005509(calcium ion binding);GO:0009055(electron carrier activity);GO:0016702(oxidoreductase activity, acting on single donors with incorporation of molecular oxygen, incorporation of two atoms of oxygen);GO:0004597(peptide-aspartate beta-dioxygenase activity);GO:0008307(structural constituent of muscle);GO:0006936(muscle contraction)	[O] Posttranslational modification, protein turnover, chaperones	K00476	-	sp|Q12797|ASPH_HUMAN Aspartyl/asparaginyl beta-hydroxylase OS=Homo sapiens GN=ASPH PE=1 SV=3	7.4e-119	gi|646707729|gb|KDR14347.1| Aspartyl/asparaginyl beta-hydroxylase [Zootermopsis nevadensis]	7.7e-136	E9FVV3_DAPPU/229-385 E9FVV3.1 PF05118.10;Asp_Arg_Hydrox;	1.1e-57	gga:421142	2.1e-119	EC:1.14.11.16
Marker42940	comp92838_c0	231	-	-	-	-	-	-	-	-	-	-	-	-	-	-	-
Marker3079	comp125548_c3	5505	S39A2	-	GO:0016023(cytoplasmic membrane-bounded vesicle);GO:0005887(integral to plasma membrane);GO:0005385(zinc ion transmembrane transporter activity)	[P] Inorganic ion transport and metabolism	-	-	sp|Q9NP94|S39A2_HUMAN Zinc transporter ZIP2 OS=Homo sapiens GN=SLC39A2 PE=1 SV=2	1.3e-35	gi|646721557|gb|KDR22854.1| Zinc transporter ZIP1 [Zootermopsis nevadensis]	4.7e-58	E9H8K9_DAPPU/1-273 E9H8K9.1 PF02535.17;Zip;	4.9e-53	-	-	-
Marker41344	comp129539_c0	2766	-	-	-	-	-	-	-	-	-	-	-	-	-	-	-
Marker21119	comp81035_c0	2540	-	-	-	-	-	-	-	-	-	-	-	-	-	-	-
Marker18545	comp97882_c0	736	-	-	-	-	-	-	-	-	-	-	-	-	-	-	-
Marker46562	comp124865_c0	7012	RECQ4	ATP-dependent DNA helicase Q4	GO:0005737(cytoplasm);GO:0005634(nucleus);GO:0005524(ATP binding);GO:0043140(ATP-dependent 3'-5' DNA helicase activity);GO:0000405(bubble DNA binding);GO:0000739(DNA strand annealing activity);GO:0008270(zinc ion binding);GO:0032508(DNA duplex unwinding);GO:0006310(DNA recombination);GO:0006281(DNA repair);GO:0006260(DNA replication);GO:0007275(multicellular organismal development)	[L] Replication, recombination and repair	K10730	-	sp|O94761|RECQ4_HUMAN ATP-dependent DNA helicase Q4 OS=Homo sapiens GN=RECQL4 PE=1 SV=1	6.4e-143	gi|668456273|gb|KFB44460.1| AGAP005917-PA-like protein [Anopheles sinensis]	8.3e-205	H9KSR7_APIME/658-832 H9KSR7.1 PF00270.24;DEAD;	1.2e-59	xla:734225	2.5e-195	EC:3.6.1.-
Marker10042	comp130211_c2	2357	FAAA	fumarylacetoacetase	GO:0004334(fumarylacetoacetase activity);GO:0046872(metal ion binding);GO:0006559(L-phenylalanine catabolic process);GO:0006572(tyrosine catabolic process)	[G] Carbohydrate transport and metabolism	K01555	ko00350(Tyrosine metabolism);ko00643(Styrene degradation)	sp|A5PKH3|FAAA_BOVIN Fumarylacetoacetase OS=Bos taurus GN=FAH PE=2 SV=1	2.1e-170	gi|405960295|gb|EKC26229.1| Fumarylacetoacetase [Crassostrea gigas]	9.7e-177	C1C2Q6_9MAXI/124-416 C1C2Q6.1 PF01557.13;FAA_hydrolase;	2.7e-126	bta:508724	4.9e-170	EC:3.7.1.2
Marker50538	comp130454_c2	1797	DHR12	dehydrogenase/reductase SDR family member 12	GO:0005488(binding);GO:0016491(oxidoreductase activity)	[Q] Secondary metabolites biosynthesis, transport and catabolism	K11168	-	sp|A0PJE2|DHR12_HUMAN Dehydrogenase/reductase SDR family member 12 OS=Homo sapiens GN=DHRS12 PE=1 SV=2	2e-86	gi|405970732|gb|EKC35610.1| Dehydrogenase/reductase SDR family member 12 [Crassostrea gigas]	1.7e-96	H0ZPA4_TAEGU/41-207 H0ZPA4.1 PF00106.20;adh_short;	1.9e-46	xla:447474	8e-93	EC:1.1.-.-
Marker17727	comp129842_c0	2628	SC5A6	solute:Na+ symporter, SSS family	GO:0005887(integral to plasma membrane);GO:0005624(membrane fraction);GO:0008523(sodium-dependent multivitamin transmembrane transporter activity);GO:0006768(biotin metabolic process);GO:0015939(pantothenate metabolic process)	[P] Inorganic ion transport and metabolism	K03307	-	sp|Q9Y289|SC5A6_HUMAN Sodium-dependent multivitamin transporter OS=Homo sapiens GN=SLC5A6 PE=2 SV=2	1e-102	gi|675389498|gb|KFM82395.1| Sodium-coupled monocarboxylate transporter 2, partial [Stegodyphus mimosarum]	1.5e-115	G3MQS0_9ACAR/42-446 G3MQS0.1 PF00474.12;SSF;	3.6e-96	nve:NEMVE_v1g168881	9.8e-102	-
Marker36713	comp121778_c0	2555	C2D2A	-	GO:0005929(cilium);GO:0005932(microtubule basal body);GO:0030030(cell projection organization)	[R] General function prediction only	-	-	sp|Q9P2K1|C2D2A_HUMAN Coiled-coil and C2 domain-containing protein 2A OS=Homo sapiens GN=CC2D2A PE=1 SV=3	5e-85	gi|405975364|gb|EKC39930.1| Coiled-coil and C2 domain-containing protein 2A [Crassostrea gigas]	6.4e-69	-	-	-	-	-
Marker18342	comp636138_c0	380	-	-	-	-	-	-	-	-	-	-	-	-	-	-	-
Marker21757	comp3119_c1	264	-	-	-	-	-	-	-	-	-	-	-	-	-	-	-
Marker23219	comp127648_c2	1934	-	-	-	-	-	-	-	-	-	-	-	-	-	-	-
Marker41095	comp128272_c0	1683	-	-	-	-	-	-	-	-	gi|546326984|ref|XP_005719114.1| unnamed protein product [Chondrus crispus]	2.6e-22	B5RI68_SALSA/144-298 B5RI68.1 PF13358.1;DDE_3;	8.3e-25	-	-	-
Marker24373	comp129284_c7	3078	PARP3	poly [ADP-ribose] polymerase	GO:0005814(centriole);GO:0005634(nucleus);GO:0003950(NAD+ ADP-ribosyltransferase activity);GO:0006281(DNA repair);GO:0006471(protein ADP-ribosylation)	[K] Transcription ;[L] Replication, recombination and repair ;[O] Posttranslational modification, protein turnover, chaperones	K10798	ko03410(Base excision repair)	sp|Q9Y6F1|PARP3_HUMAN Poly [ADP-ribose] polymerase 3 OS=Homo sapiens GN=PARP3 PE=1 SV=3	5.7e-124	gi|260804813|ref|XP_002597282.1| hypothetical protein BRAFLDRAFT_203655 [Branchiostoma floridae]	7.9e-131	C3Z2P3_BRAFL/305-514 C3Z2P3.1 PF00644.15;PARP;	1.2e-61	dre:335495	1.6e-135	EC:2.4.2.30
Marker39854	comp131713_c0	762	-	tRNA-dihydrouridine synthase 3	-	-	K05544	-	-	-	gi|449689479|ref|XP_004212042.1| PREDICTED: uncharacterized protein LOC101236504, partial [Hydra vulgaris]	9.3e-55	H3B5T4_LATCH/87-355 H3B5T4.1 PF00078.22;RVT_1;	3.6e-31	hmg:100199545	1.1e-27	EC:1.-.-.-
Marker48880	comp124951_c6	3067	PRLD1	-	GO:0005739(mitochondrion)	[U] Intracellular trafficking, secretion, and vesicular transport	-	-	sp|Q32KN9|PRLD1_BOVIN PRELI domain-containing protein 1, mitochondrial OS=Bos taurus GN=PRELID1 PE=2 SV=1	5.6e-46	gi|646719035|gb|KDR21294.1| Protein preli-like [Zootermopsis nevadensis]	1.4e-63	E2B3L0_HARSA/16-168 E2B3L0.1 PF04707.9;PRELI;	5.8e-54	-	-	-
Marker64116	comp122800_c2	905	-	-	-	-	-	-	-	-	-	-	-	-	-	-	-
Marker21469	comp126881_c2	2012	SIR3	NAD-dependent deacetylase sirtuin 3	GO:0005759(mitochondrial matrix);GO:0016811(hydrolase activity, acting on carbon-nitrogen (but not peptide) bonds, in linear amides);GO:0003950(NAD+ ADP-ribosyltransferase activity);GO:0070403(NAD+ binding);GO:0005515(protein binding);GO:0008270(zinc ion binding);GO:0006342(chromatin silencing);GO:0006471(protein ADP-ribosylation);GO:0006476(protein deacetylation)	[B] Chromatin structure and dynamics ;[K] Transcription	K11413	-	sp|Q9NTG7|SIR3_HUMAN NAD-dependent protein deacetylase sirtuin-3, mitochondrial OS=Homo sapiens GN=SIRT3 PE=1 SV=2	2.2e-73	gi|646714741|gb|KDR18595.1| NAD-dependent deacetylase sirtuin-3, mitochondrial [Zootermopsis nevadensis]	5.1e-84	C3Z1Z2_BRAFL/21-205 C3Z1Z2.1 PF02146.12;SIR2;	9.1e-65	bfo:BRAFLDRAFT_223028	2.9e-79	EC:3.5.1.-
Marker26477	comp130777_c5	1155	-	-	-	-	-	-	-	-	-	-	-	-	-	-	-
Marker1198	comp75805_c0	1333	STML2	cell division cycle 20-like protein 1, cofactor of APC complex	GO:0005856(cytoskeleton);GO:0005743(mitochondrial inner membrane)	[C] Energy production and conversion	K03364	ko04110(Cell cycle);ko04111(Cell cycle - yeast);ko04120(Ubiquitin mediated proteolysis);ko04914(Progesterone-mediated oocyte maturation)	sp|Q99JB2|STML2_MOUSE Stomatin-like protein 2, mitochondrial OS=Mus musculus GN=Stoml2 PE=1 SV=1	1.4e-104	gi|642929319|ref|XP_008195785.1| PREDICTED: stomatin-like protein 2, mitochondrial isoform X2 [Tribolium castaneum]	2.6e-113	G3MQD2_9ACAR/38-254 G3MQD2.1 PF01145.20;Band_7;	9.7e-89	dpo:Dpse_GA14145	5.5e-108	-
Marker71420	comp126821_c3	432	-	-	-	-	-	-	-	-	-	-	-	-	-	-	-
Marker23693	comp129284_c7	3078	PARP3	poly [ADP-ribose] polymerase	GO:0005814(centriole);GO:0005634(nucleus);GO:0003950(NAD+ ADP-ribosyltransferase activity);GO:0006281(DNA repair);GO:0006471(protein ADP-ribosylation)	[K] Transcription ;[L] Replication, recombination and repair ;[O] Posttranslational modification, protein turnover, chaperones	K10798	ko03410(Base excision repair)	sp|Q9Y6F1|PARP3_HUMAN Poly [ADP-ribose] polymerase 3 OS=Homo sapiens GN=PARP3 PE=1 SV=3	5.7e-124	gi|260804813|ref|XP_002597282.1| hypothetical protein BRAFLDRAFT_203655 [Branchiostoma floridae]	7.9e-131	C3Z2P3_BRAFL/305-514 C3Z2P3.1 PF00644.15;PARP;	1.2e-61	dre:335495	1.6e-135	EC:2.4.2.30
Marker31399	comp105768_c0	822	-	-	-	-	-	-	-	-	-	-	-	-	-	-	-
Marker49222	comp2413265_c0	275	-	-	-	-	-	-	-	-	-	-	-	-	-	-	-
Marker17196	comp125335_c0	505	-	-	-	-	-	-	-	-	-	-	-	-	-	-	-
Marker32838	comp128203_c0	2016	GALNS	N-acetylgalactosamine-6-sulfatase	GO:0005764(lysosome);GO:0046872(metal ion binding);GO:0043890(N-acetylgalactosamine-6-sulfatase activity)	[R] General function prediction only	K01132	ko00531(Glycosaminoglycan degradation);ko04142(Lysosome)	sp|Q32KH5|GALNS_CANFA N-acetylgalactosamine-6-sulfatase OS=Canis familiaris GN=GALNS PE=2 SV=1	3.3e-166	gi|524889752|ref|XP_005101429.1| PREDICTED: N-acetylgalactosamine-6-sulfatase-like [Aplysia californica]	6e-168	H2LLN5_ORYLA/31-359 H2LLN5.1 PF00884.18;Sulfatase;	1.6e-119	cfa:489661	5.3e-166	EC:3.1.6.4
Marker4381	comp130646_c1	1064	-	tRNA-dihydrouridine synthase 3	-	-	K05544	-	-	-	gi|390343325|ref|XP_003725849.1| PREDICTED: RNA-directed DNA polymerase from mobile element jockey-like [Strongylocentrotus purpuratus]	6.9e-49	H3HYH1_STRPU/480-729 H3HYH1.1 PF00078.22;RVT_1;	3.1e-11	hmg:100199545	7.6e-20	EC:1.-.-.-
Marker33545	comp1267388_c0	560	-	-	-	-	-	-	-	-	-	-	-	-	-	-	-
Marker21464	comp30453_c0	440	-	-	-	-	-	-	-	-	-	-	-	-	-	-	-
Marker20764	comp128474_c0	574	-	-	-	-	-	-	-	-	-	-	-	-	-	-	-
Marker11387	comp5614_c0	218	-	-	-	-	-	-	-	-	-	-	-	-	-	-	-
Marker32242	comp106707_c0	966	-	-	-	-	-	-	-	-	-	-	-	-	-	-	-
Marker4147	comp126633_c1	2675	RXFP1	leucine-rich repeat-containing G protein-coupled receptor 8	GO:0016021(integral to membrane);GO:0005886(plasma membrane);GO:0004930(G-protein coupled receptor activity);GO:0042562(hormone binding);GO:0046872(metal ion binding);GO:0030154(cell differentiation);GO:0030198(extracellular matrix organization);GO:0060427(lung connective tissue development);GO:0060658(nipple morphogenesis);GO:0007567(parturition)	[T] Signal transduction mechanisms	K04307	ko04080(Neuroactive ligand-receptor interaction)	sp|Q6R6I7|RXFP1_MOUSE Relaxin receptor 1 OS=Mus musculus GN=Rxfp1 PE=2 SV=1	4e-101	gi|572319206|ref|XP_006625154.1| PREDICTED: relaxin receptor 1-like isoform X1 [Apis dorsata]	9.4e-115	H9I5B4_ATTCE/74-329 H9I5B4.1 PF00001.16;7tm_1;	4.3e-73	dme:Dmel_CG31096	2.7e-108	-
Marker41766	comp111927_c1	2290	TI50C	-	GO:0016021(integral to membrane);GO:0005744(mitochondrial inner membrane presequence translocase complex);GO:0004722(protein serine/threonine phosphatase activity);GO:0004725(protein tyrosine phosphatase activity);GO:0007006(mitochondrial membrane organization);GO:0015031(protein transport);GO:0055085(transmembrane transport)	[K] Transcription	-	-	sp|Q9W4V8|TI50C_DROME Mitochondrial import inner membrane translocase subunit TIM50-C OS=Drosophila melanogaster GN=ttm50 PE=2 SV=2	1.3e-84	gi|321469578|gb|EFX80558.1| hypothetical protein DAPPUDRAFT_51518 [Daphnia pulex]	7e-94	B7PW77_IXOSC/125-273 B7PW77.1 PF03031.13;NIF;	1.5e-53	-	-	-
Marker25235	comp55403_c0	505	-	-	-	-	-	-	-	-	-	-	-	-	-	-	-
Marker44672	comp130454_c2	1797	DHR12	dehydrogenase/reductase SDR family member 12	GO:0005488(binding);GO:0016491(oxidoreductase activity)	[Q] Secondary metabolites biosynthesis, transport and catabolism	K11168	-	sp|A0PJE2|DHR12_HUMAN Dehydrogenase/reductase SDR family member 12 OS=Homo sapiens GN=DHRS12 PE=1 SV=2	2e-86	gi|405970732|gb|EKC35610.1| Dehydrogenase/reductase SDR family member 12 [Crassostrea gigas]	1.7e-96	H0ZPA4_TAEGU/41-207 H0ZPA4.1 PF00106.20;adh_short;	1.9e-46	xla:447474	8e-93	EC:1.1.-.-
Marker54027	comp128262_c2	1557	MIF	phenylpyruvate tautomerase	GO:0005737(cytoplasm);GO:0005615(extracellular space);GO:0005125(cytokine activity);GO:0004167(dopachrome isomerase activity);GO:0050178(phenylpyruvate tautomerase activity);GO:0006954(inflammatory response);GO:0045087(innate immune response)	-	K07253	ko00350(Tyrosine metabolism);ko00360(Phenylalanine metabolism)	sp|P80177|MIF_BOVIN Macrophage migration inhibitory factor OS=Bos taurus GN=MIF PE=1 SV=6	1.2e-23	gi|306411779|gb|ADM86239.1| macrophage migration inhibitory protein [Eriocheir sinensis]	4.5e-47	E7CW70_ERISI/2-115 E7CW70.1 PF01187.13;MIF;	8.9e-45	bta:280858	1.7e-23	EC:5.3.2.1
Marker17267	comp123496_c0	850	-	-	-	-	-	-	-	-	-	-	-	-	-	-	-
Marker18193	comp52000_c0	961	-	-	-	-	-	-	-	-	-	-	-	-	-	-	-
Marker25742	comp121416_c0	3108	HRS	hepatocyte growth factor-regulated tyrosine kinase substrate	GO:0005938(cell cortex);GO:0033565(ESCRT-0 complex);GO:0048471(perinuclear region of cytoplasm);GO:0008021(synaptic vesicle);GO:0046872(metal ion binding);GO:0007298(border follicle cell migration);GO:0006897(endocytosis);GO:0016197(endosome transport);GO:0006886(intracellular protein transport);GO:0007275(multicellular organismal development);GO:0042059(negative regulation of epidermal growth fa…	[T] Signal transduction mechanisms ;[U] Intracellular trafficking, secretion, and vesicular transport	K12182	ko04144(Endocytosis);ko04145(Phagosome)	sp|Q960X8|HRS_DROME Hepatocyte growth factor-regulated tyrosine kinase substrate OS=Drosophila melanogaster GN=Hrs PE=1 SV=1	1.3e-147	gi|646700903|gb|KDR10856.1| Hepatocyte growth factor-regulated tyrosine kinase substrate [Zootermopsis nevadensis]	1.1e-163	E9PYT7_MOUSE/3-139 E9PYT7.1 PF00790.14;VHS;	4.1e-35	aga:AgaP_AGAP008887	2.8e-151	-
Marker25989	comp127149_c0	686	-	-	-	-	-	-	-	-	-	-	-	-	-	-	-
Marker21605	comp3367168_c0	229	-	-	-	-	-	-	-	-	-	-	-	-	-	-	-
Marker9805	comp1021021_c0	351	-	-	-	-	-	-	-	-	-	-	-	-	-	-	-
Marker56860	comp124150_c0	2550	-	-	-	-	-	-	-	-	-	-	-	-	-	-	-
Marker76181	comp130454_c2	1797	DHR12	dehydrogenase/reductase SDR family member 12	GO:0005488(binding);GO:0016491(oxidoreductase activity)	[Q] Secondary metabolites biosynthesis, transport and catabolism	K11168	-	sp|A0PJE2|DHR12_HUMAN Dehydrogenase/reductase SDR family member 12 OS=Homo sapiens GN=DHRS12 PE=1 SV=2	2e-86	gi|405970732|gb|EKC35610.1| Dehydrogenase/reductase SDR family member 12 [Crassostrea gigas]	1.7e-96	H0ZPA4_TAEGU/41-207 H0ZPA4.1 PF00106.20;adh_short;	1.9e-46	xla:447474	8e-93	EC:1.1.-.-
Marker26958	comp124373_c0	2040	NELL1	fibrillin 1	GO:0005576(extracellular region);GO:0005509(calcium ion binding);GO:0005198(structural molecule activity);GO:0007155(cell adhesion);GO:0007399(nervous system development)	[T] Signal transduction mechanisms	K06825	-	sp|Q92832|NELL1_HUMAN Protein kinase C-binding protein NELL1 OS=Homo sapiens GN=NELL1 PE=1 SV=4	1.1e-82	gi|665787221|ref|XP_008556382.1| PREDICTED: protein kinase C-binding protein NELL1-like [Microplitis demolitor]	9.6e-109	E9G653_DAPPU/682-738 E9G653.1 PF00093.13;VWC;	2.3e-23	gga:373992	9.6e-25	-
Marker17078	comp1475154_c0	569	-	-	-	-	-	-	-	-	-	-	-	-	-	-	-
Marker27417	comp124951_c7	1203	-	-	-	-	-	-	-	-	-	-	-	-	-	-	-
Marker25706	comp126821_c3	432	-	-	-	-	-	-	-	-	-	-	-	-	-	-	-
Marker46202	comp127487_c0	2571	NPRL2	-	-	[P] Inorganic ion transport and metabolism	-	-	sp|Q9WUE4|NPRL2_MOUSE Nitrogen permease regulator 2-like protein OS=Mus musculus GN=Nprl2 PE=2 SV=1	4.6e-86	gi|646709995|gb|KDR15634.1| Tumor suppressor candidate 4, partial [Zootermopsis nevadensis]	7.5e-100	B1H2B9_XENTR/2-379 B1H2B9.1 PF06218.6;NPR2;	5.8e-86	-	-	-
Marker30975	comp22595_c0	397	-	-	-	-	-	-	-	-	-	-	-	-	-	-	-
Marker62322	comp114002_c0	2512	F10A1	suppressor of tumorigenicity protein 13	GO:0005737(cytoplasm);GO:0005488(binding)	[O] Posttranslational modification, protein turnover, chaperones ;[T] Signal transduction mechanisms	K09560	-	sp|Q5ZLF0|F10A1_CHICK Hsc70-interacting protein OS=Gallus gallus GN=ST13 PE=2 SV=1	3.9e-88	gi|662194505|ref|XP_008470203.1| PREDICTED: putative protein FAM10A4 [Diaphorina citri]	1.3e-93	E1FU26_LOALO/142-208 E1FU26.1 PF13414.1;TPR_11;	1.7e-19	gga:418003	8.4e-88	-
Marker47007	comp131059_c0	1203	-	-	-	-	-	-	-	-	-	-	-	-	-	-	-
Marker67799	comp101345_c0	810	-	-	-	-	-	-	-	-	-	-	-	-	-	-	-
Marker21706	comp130949_c2	4935	-	-	-	[R] General function prediction only	-	-	-	-	gi|34099638|gb|AAQ57129.1| endonuclease and reverse transcriptase-like protein [Bombyx mori]	4.3e-173	Q6UV17_BOMMO/524-782 Q6UV17.1 PF00078.22;RVT_1;	6.7e-59	-	-	-
Marker19103	comp124196_c0	3723	CHP1	protein phosphatase 3, regulatory subunit	GO:0015459(potassium channel regulator activity);GO:0006813(potassium ion transport);GO:0007264(small GTPase mediated signal transduction)	[T] Signal transduction mechanisms	K06268	ko04010(MAPK signaling pathway);ko04020(Calcium signaling pathway);ko04114(Oocyte meiosis);ko04210(Apoptosis);ko04310(Wnt signaling pathway);ko04360(Axon guidance);ko04370(VEGF signaling pathway);ko04650(Natural killer cell mediated cytotoxicity);ko04660(T cell receptor signaling pathway);ko04662(B cell receptor signaling pathway);ko04720(Long-term potentiation);ko05010(Alzheimer's disease);ko050…	sp|Q99653|CHP1_HUMAN Calcineurin B homologous protein 1 OS=Homo sapiens GN=CHP1 PE=1 SV=3	1.4e-62	gi|506968257|gb|AGM32472.1| putative calcium-binding protein p22 [Coptotermes formosanus]	2.8e-78	B7PAB8_IXOSC/9-174 B7PAB8.1 PF13499.1;EF-hand_7;	1.7e-67	tca:660056	3.9e-76	-
Marker14929	comp121528_c0	997	-	-	-	-	-	-	-	-	-	-	-	-	-	-	-
Marker32299	comp129210_c0	4315	SGF29	-	GO:0005671(Ada2/Gcn5/Ada3 transcription activator complex);GO:0070461(SAGA-type complex);GO:0035064(methylated histone residue binding);GO:0016568(chromatin modification);GO:0006355(regulation of transcription, DNA-dependent);GO:0006351(transcription, DNA-dependent)	[R] General function prediction only	-	-	sp|Q9DA08|SGF29_MOUSE SAGA-associated factor 29 homolog OS=Mus musculus GN=Ccdc101 PE=2 SV=1	9.4e-73	gi|646698085|gb|KDR09432.1| SAGA-associated factor 29-like protein [Zootermopsis nevadensis]	3e-97	E0VAG4_PEDHC/150-282 E0VAG4.1 PF07039.6;DUF1325;	2.3e-55	-	-	-
Marker19519	comp72578_c0	366	-	-	-	-	-	-	-	-	-	-	-	-	-	-	-
Marker6208	comp81319_c0	1316	-	-	-	-	-	-	-	-	gi|307206675|gb|EFN84640.1| Uncharacterized protein KIAA0329/KIAA0297 [Harpegnathos saltator]	6.6e-51	-	-	-	-	-
Marker46982	comp123359_c0	1864	-	-	-	-	-	-	-	-	-	-	-	-	-	-	-
Marker27657	comp177431_c0	634	-	-	-	-	-	-	-	-	-	-	-	-	-	-	-
Marker78406	comp99039_c0	3207	-	-	-	-	-	-	-	-	gi|665798334|ref|XP_008547039.1| PREDICTED: glutamic acid-rich protein [Microplitis demolitor]	6.4e-34	-	-	-	-	-
Marker18600	comp118660_c0	3010	SL9A7	solute carrier family 9, member 6	GO:0016021(integral to membrane);GO:0055038(recycling endosome membrane);GO:0005802(trans-Golgi network);GO:0015386(potassium:hydrogen antiporter activity);GO:0015385(sodium:hydrogen antiporter activity);GO:0006885(regulation of pH)	[P] Inorganic ion transport and metabolism	K12041	ko04260(Cardiac muscle contraction)	sp|Q8BLV3|SL9A7_MOUSE Sodium/hydrogen exchanger 7 OS=Mus musculus GN=Slc9a7 PE=2 SV=1	1.9e-149	gi|642911164|ref|XP_008200608.1| PREDICTED: sodium/hydrogen exchanger 7 isoform X1 [Tribolium castaneum]	9.5e-200	D6W7D4_TRICA/48-511 D6W7D4.1 PF00999.16;Na_H_Exchanger;	4.3e-163	tca:661189	5.9e-197	-
Marker13069	comp123298_c0	2536	-	-	-	-	-	-	-	-	gi|498971409|ref|XP_004527055.1| PREDICTED: uncharacterized protein LOC101458455 [Ceratitis capitata]	1.5e-43	-	-	-	-	-
Marker19654	comp109636_c0	3027	-	-	-	-	-	-	-	-	-	-	-	-	-	-	-
Marker16972	comp708994_c0	573	-	-	-	-	-	-	-	-	-	-	-	-	-	-	-
Marker9609	comp131804_c0	2345	RTBS	-	GO:0003723(RNA binding);GO:0003964(RNA-directed DNA polymerase activity);GO:0006278(RNA-dependent DNA replication);GO:0006313(transposition, DNA-mediated)	[R] General function prediction only	-	-	sp|Q95SX7|RTBS_DROME Probable RNA-directed DNA polymerase from transposon BS OS=Drosophila melanogaster GN=RTase PE=2 SV=1	1.3e-35	gi|67625699|tpe|CAJ00235.1| TPA: endonuclease-reverse transcriptase [Schistosoma mansoni]	5.7e-74	H3IQL4_STRPU/255-524 H3IQL4.1 PF00078.22;RVT_1;	2.7e-42	-	-	-
Marker13944	comp2123967_c0	224	-	-	-	-	-	-	-	-	-	-	-	-	-	-	-
Marker4708	comp130949_c2	4935	-	-	-	[R] General function prediction only	-	-	-	-	gi|34099638|gb|AAQ57129.1| endonuclease and reverse transcriptase-like protein [Bombyx mori]	4.3e-173	Q6UV17_BOMMO/524-782 Q6UV17.1 PF00078.22;RVT_1;	6.7e-59	-	-	-
Marker73724	comp120867_c0	2397	MGAT3	beta-1,4-mannosyl-glycoprotein beta-1,4-N-acetylglucosaminyltransferase	GO:0000139(Golgi membrane);GO:0016021(integral to membrane);GO:0003830(beta-1,4-mannosylglycoprotein 4-beta-N-acetylglucosaminyltransferase activity);GO:0043687(post-translational protein modification);GO:0018279(protein N-linked glycosylation via asparagine)	-	K00737	ko00510(N-Glycan biosynthesis)	sp|Q09327|MGAT3_HUMAN Beta-1,4-mannosyl-glycoprotein 4-beta-N-acetylglucosaminyltransferase OS=Homo sapiens GN=MGAT3 PE=2 SV=3	1.8e-72	gi|321469807|gb|EFX80786.1| hypothetical protein DAPPUDRAFT_50861 [Daphnia pulex]	2.6e-86	E9G6S0_DAPPU/4-358 E9G6S0.1 PF04724.8;Glyco_transf_17;	4.2e-85	mdo:100012345	5.6e-76	EC:2.4.1.144
Marker12940	comp126821_c3	432	-	-	-	-	-	-	-	-	-	-	-	-	-	-	-
Marker9886	comp128360_c1	1702	RDHE2	retinol dehydrogenase 10	GO:0005789(endoplasmic reticulum membrane);GO:0016021(integral to membrane);GO:0000299(integral to membrane of membrane fraction);GO:0005488(binding);GO:0004745(retinol dehydrogenase activity);GO:0050908(detection of light stimulus involved in visual perception);GO:0043616(keratinocyte proliferation);GO:0042574(retinal metabolic process);GO:0042572(retinol metabolic process)	[Q] Secondary metabolites biosynthesis, transport and catabolism	K11151	ko00830(Retinol metabolism)	sp|Q8N3Y7|RDHE2_HUMAN Epidermal retinol dehydrogenase 2 OS=Homo sapiens GN=SDR16C5 PE=2 SV=2	4.1e-73	gi|675390089|gb|KFM82986.1| Short-chain dehydrogenase/reductase family 16C member 6, partial [Stegodyphus mimosarum]	1.2e-86	E2A0R3_CAMFO/7-174 E2A0R3.1 PF00106.20;adh_short;	1.1e-56	cfa:486998	2.7e-61	EC:1.1.1.-
Marker42757	comp131477_c1	1795	RTBS	-	GO:0003723(RNA binding);GO:0003964(RNA-directed DNA polymerase activity);GO:0006278(RNA-dependent DNA replication);GO:0006313(transposition, DNA-mediated)	[R] General function prediction only	-	-	sp|Q95SX7|RTBS_DROME Probable RNA-directed DNA polymerase from transposon BS OS=Drosophila melanogaster GN=RTase PE=2 SV=1	1.9e-28	gi|34099638|gb|AAQ57129.1| endonuclease and reverse transcriptase-like protein [Bombyx mori]	5e-80	Q6UV17_BOMMO/524-782 Q6UV17.1 PF00078.22;RVT_1;	7.1e-51	-	-	-
Marker9753	comp131784_c0	710	-	-	-	-	-	-	-	-	-	-	-	-	-	-	-
Marker67605	comp114226_c0	2401	-	-	-	-	-	-	-	-	-	-	-	-	-	-	-
Marker2445	comp130211_c2	2357	FAAA	fumarylacetoacetase	GO:0004334(fumarylacetoacetase activity);GO:0046872(metal ion binding);GO:0006559(L-phenylalanine catabolic process);GO:0006572(tyrosine catabolic process)	[G] Carbohydrate transport and metabolism	K01555	ko00350(Tyrosine metabolism);ko00643(Styrene degradation)	sp|A5PKH3|FAAA_BOVIN Fumarylacetoacetase OS=Bos taurus GN=FAH PE=2 SV=1	2.1e-170	gi|405960295|gb|EKC26229.1| Fumarylacetoacetase [Crassostrea gigas]	9.7e-177	C1C2Q6_9MAXI/124-416 C1C2Q6.1 PF01557.13;FAA_hydrolase;	2.7e-126	bta:508724	4.9e-170	EC:3.7.1.2
Marker26195	comp129246_c0	901	-	-	-	-	-	-	-	-	-	-	-	-	-	-	-
Marker42630	comp2143913_c0	224	-	-	-	-	-	-	-	-	-	-	-	-	-	-	-
Marker62177	comp118818_c0	3177	KLH18	kelch-like protein 18	-	[T] Signal transduction mechanisms ;[R] General function prediction only	K10455	-	sp|O94889|KLH18_HUMAN Kelch-like protein 18 OS=Homo sapiens GN=KLHL18 PE=2 SV=3	3.8e-190	gi|675366443|gb|KFM59345.1| Kelch-like protein 18, partial [Stegodyphus mimosarum]	2.6e-230	B7PRX7_IXOSC/31-138 B7PRX7.1 PF00651.26;BTB;	3.5e-40	spu:578471	7.6e-194	-
Marker4800	comp636345_c0	329	-	-	-	-	-	-	-	-	-	-	-	-	-	-	-
Marker36143	comp29185_c0	241	-	-	-	-	-	-	-	-	-	-	-	-	-	-	-
Marker13957	comp127916_c0	849	-	-	-	-	-	-	-	-	-	-	-	-	-	-	-
Marker48269	comp119581_c0	2145	GFOD1	-	GO:0005576(extracellular region);GO:0005488(binding);GO:0016491(oxidoreductase activity)	[R] General function prediction only	-	-	sp|Q6P4M5|GFOD1_XENTR Glucose-fructose oxidoreductase domain-containing protein 1 OS=Xenopus tropicalis GN=gfod1 PE=2 SV=1	3.8e-99	gi|675389464|gb|KFM82361.1| Glucose-fructose oxidoreductase domain-containing protein 1, partial [Stegodyphus mimosarum]	3.2e-130	E9IME4_SOLIN/5-123 E9IME4.1 PF01408.17;GFO_IDH_MocA;	1.1e-47	-	-	-
Marker1466	comp116143_c0	2694	-	-	-	-	-	-	-	-	-	-	-	-	-	-	-
Marker21691	comp94462_c0	367	-	-	-	-	-	-	-	-	gi|68139273|gb|AAY86043.1| reverse transcriptase [Nullibrotheas allenii]	1.6e-09	Q4JIV6_9SCOR/14-134 Q4JIV6.1 PF00078.22;RVT_1;	1.1e-09	-	-	-
Marker12527	comp130454_c2	1797	DHR12	dehydrogenase/reductase SDR family member 12	GO:0005488(binding);GO:0016491(oxidoreductase activity)	[Q] Secondary metabolites biosynthesis, transport and catabolism	K11168	-	sp|A0PJE2|DHR12_HUMAN Dehydrogenase/reductase SDR family member 12 OS=Homo sapiens GN=DHRS12 PE=1 SV=2	2e-86	gi|405970732|gb|EKC35610.1| Dehydrogenase/reductase SDR family member 12 [Crassostrea gigas]	1.7e-96	H0ZPA4_TAEGU/41-207 H0ZPA4.1 PF00106.20;adh_short;	1.9e-46	xla:447474	8e-93	EC:1.1.-.-
Marker18448	comp131844_c0	7510	LIN1	DNA polymerase zeta subunit	GO:0003723(RNA binding);GO:0003964(RNA-directed DNA polymerase activity);GO:0006278(RNA-dependent DNA replication)	-	K02350	-	sp|P08548|LIN1_NYCCO LINE-1 reverse transcriptase homolog OS=Nycticebus coucang PE=1 SV=1	2.3e-18	gi|125901787|gb|ABN58714.1| pol-like protein [Biomphalaria glabrata]	1.2e-245	A3FMR3_BIOGL/490-742 A3FMR3.1 PF00078.22;RVT_1;	1.1e-72	spu:580974	2.4e-07	EC:2.7.7.7
Marker27218	comp128487_c0	4829	TS31A	-	GO:0016021(integral to membrane)	[R] General function prediction only	-	-	sp|Q5XHG6|TS31A_XENLA Tetraspanin-31-A OS=Xenopus laevis GN=tspan31-a PE=2 SV=1	2.6e-49	gi|524912534|ref|XP_005111114.1| PREDICTED: tetraspanin-13-like isoform X1 [Aplysia californica]	4e-66	G3MLB6_9ACAR/7-206 G3MLB6.1 PF00335.15;Tetraspannin;	3.1e-59	-	-	-
Marker68218	comp130895_c3	240	-	-	-	-	-	-	-	-	-	-	-	-	-	-	-
Marker53565	comp121528_c0	997	-	-	-	-	-	-	-	-	-	-	-	-	-	-	-
Marker8794	comp123118_c2	1169	-	-	-	-	-	-	-	-	-	-	-	-	-	-	-
Marker45271	comp79482_c0	307	-	-	-	-	-	-	-	-	-	-	-	-	-	-	-
Marker26478	comp131471_c1	3461	-	-	-	-	-	-	-	-	gi|646721754|gb|KDR22984.1| Thioredoxin domain-containing protein 11 [Zootermopsis nevadensis]	9.4e-103	H9KP96_APIME/101-196 H9KP96.1 PF00085.15;Thioredoxin;	8.6e-22	-	-	-
Marker50853	comp70525_c0	833	-	-	-	-	-	-	-	-	-	-	-	-	-	-	-
Marker49845	comp130573_c5	1005	-	-	-	-	-	-	-	-	-	-	-	-	-	-	-
Marker37812	comp126330_c0	3002	BRE4	beta-1,4-galactosyltransferase 1	GO:0016021(integral to membrane);GO:0046872(metal ion binding);GO:0016757(transferase activity, transferring glycosyl groups);GO:0005975(carbohydrate metabolic process)	[G] Carbohydrate transport and metabolism	K07966	ko00052(Galactose metabolism);ko00510(N-Glycan biosynthesis);ko00533(Glycosaminoglycan biosynthesis - keratan sulfate);ko00601(Glycosphingolipid biosynthesis - lacto and neolacto series)	sp|A8Y1P7|BRE4_CAEBR Beta-1,4-N-acetylgalactosaminyltransferase bre-4 OS=Caenorhabditis briggsae GN=bre-4 PE=3 SV=1	9.7e-65	gi|443715571|gb|ELU07484.1| hypothetical protein CAPTEDRAFT_158241 [Capitella teleta]	2.8e-82	E0W2U3_PEDHC/158-294 E0W2U3.1 PF13733.1;Glyco_transf_7N;	1.1e-34	mmu:14595	9.3e-61	EC:2.4.1.22 2.4.1.90 2.4.1.38 2.4.1.-
Marker36467	comp2043145_c0	337	-	-	-	-	-	-	-	-	-	-	-	-	-	-	-
Marker60159	comp114836_c0	1506	PQLC1	-	GO:0016021(integral to membrane)	[S] Function unknown	-	-	sp|Q0VCC1|PQLC1_BOVIN PQ-loop repeat-containing protein 1 OS=Bos taurus GN=PQLC1 PE=2 SV=1	3.2e-67	gi|290561789|gb|ADD38292.1| PQ-loop repeat-containing protein 1 [Lepeophtheirus salmonis]	1e-75	H3ID16_STRPU/29-89 H3ID16.1 PF04193.9;PQ-loop;	3e-22	-	-	-
Marker5551	comp109119_c0	5294	VRK1	vaccinia related kinase	GO:0005634(nucleus);GO:0005524(ATP binding);GO:0004674(protein serine/threonine kinase activity)	[T] Signal transduction mechanisms	K08816	-	sp|Q7ZUS1|VRK1_DANRE Serine/threonine-protein kinase VRK1 OS=Danio rerio GN=vrk1 PE=2 SV=1	9e-96	gi|675380112|gb|KFM73014.1| Serine/threonine-protein kinase VRK1, partial [Stegodyphus mimosarum]	3e-120	E9GM57_DAPPU/40-331 E9GM57.1 PF00069.20;Pkinase;	9.4e-92	dre:406694	1.8e-95	EC:2.7.11.1
Marker18111	comp117684_c0	3850	2016-10-01	MFS transporter, OCT family, solute carrier family 22 (organic cation transporter), member 5	GO:0016021(integral to membrane);GO:0015101(organic cation transmembrane transporter activity)	[R] General function prediction only	K08202	-	sp|Q9U539|OCT1_CAEEL Organic cation transporter 1 OS=Caenorhabditis elegans GN=oct-1 PE=1 SV=3	1.4e-67	gi|198457708|ref|XP_001360769.2| GA18316 [Drosophila pseudoobscura pseudoobscura]	2.2e-102	B4N5P1_DROWI/99-535 B4N5P1.1 PF00083.19;Sugar_tr;	5.3e-80	aga:AgaP_AGAP004309	7.6e-79	-
Marker44297	comp129167_c0	583	-	-	-	-	-	-	-	-	-	-	-	-	-	-	-
Marker35162	comp127550_c1	1284	-	-	-	-	-	-	-	-	-	-	-	-	-	-	-
Marker18554	comp3745_c0	384	-	-	-	-	-	-	-	-	-	-	-	-	-	-	-
Marker28955	comp130541_c0	2093	-	alpha-glucosidase	-	[G] Carbohydrate transport and metabolism	K01187	ko00052(Galactose metabolism);ko00500(Starch and sucrose metabolism)	-	-	gi|72051808|ref|XP_791707.1| PREDICTED: uncharacterized family 31 glucosidase KIAA1161-like [Strongylocentrotus purpuratus]	5.2e-73	H3HHN8_STRPU/830-1277 H3HHN8.1 PF01055.21;Glyco_hydro_31;	4.6e-53	dme:Dmel_CG11909	1.6e-66	EC:3.2.1.20
Marker10961	comp127670_c0	1713	-	-	-	-	-	-	-	-	-	-	-	-	-	-	-
Marker13821	comp121810_c0	2954	FAF1	-	GO:0031265(CD95 death-inducing signaling complex);GO:0034098(Cdc48p-Npl4p-Ufd1p AAA ATPase complex);GO:0005829(cytosol);GO:0048471(perinuclear region of cytoplasm);GO:0031072(heat shock protein binding);GO:0051059(NF-kappaB binding);GO:0019901(protein kinase binding);GO:0019887(protein kinase regulator activity);GO:0043130(ubiquitin binding);GO:0031625(ubiquitin protein ligase binding);GO:0006915…	[T] Signal transduction mechanisms	-	-	sp|Q9UNN5|FAF1_HUMAN FAS-associated factor 1 OS=Homo sapiens GN=FAF1 PE=1 SV=2	4.7e-120	gi|646698086|gb|KDR09433.1| FAS-associated factor 1 [Zootermopsis nevadensis]	4.7e-149	H0ZE93_TAEGU/568-648 H0ZE93.1 PF00789.15;UBX;	8.9e-19	-	-	-
Marker10801	comp120466_c0	1062	-	-	-	-	-	-	-	-	-	-	-	-	-	-	-
Marker20748	comp128666_c0	5675	PYRD1	oligosaccharyl transferase complex subunit OST4	GO:0016491(oxidoreductase activity)	[R] General function prediction only	K00730	ko00510(N-Glycan biosynthesis)	sp|Q68FS6|PYRD1_RAT Pyridine nucleotide-disulfide oxidoreductase domain-containing protein 1 OS=Rattus norvegicus GN=Pyroxd1 PE=2 SV=1	7.3e-144	gi|646626468|gb|KDQ71487.1| Dolichyl-diphosphooligosaccharide--protein glycosyltransferase subunit 2 [Zootermopsis nevadensis]	9.3e-160	E9GGE5_DAPPU/1-627 E9GGE5.1 PF05817.9;Ribophorin_II;	1.2e-153	aga:AgaP_AGAP007638	6e-115	-
Marker56657	comp130944_c0	2912	-	-	-	-	-	-	-	-	-	-	-	-	-	-	-
Marker41844	comp109425_c0	921	-	-	-	-	-	-	-	-	-	-	-	-	-	-	-
Marker4734	comp130570_c0	2130	PGBD3	-	-	-	-	-	sp|Q8N328|PGBD3_HUMAN PiggyBac transposable element-derived protein 3 OS=Homo sapiens GN=PGBD3 PE=2 SV=3	5.7e-66	gi|641659551|ref|XP_008181149.1| PREDICTED: piggyBac transposable element-derived protein 3-like [Acyrthosiphon pisum]	1.6e-71	G1S128_NOMLE/608-966 G1S128.1 PF13843.1;DDE_Tnp_1_7;	3.8e-59	-	-	-
Marker14037	comp1873072_c0	265	-	-	-	-	-	-	-	-	-	-	-	-	-	-	-
Marker12397	comp32408_c0	813	-	-	-	-	-	-	-	-	-	-	-	-	-	-	-
Marker37131	comp129467_c0	2399	-	-	-	-	-	-	-	-	-	-	-	-	-	-	-
Marker31865	comp128534_c0	861	-	-	-	-	-	-	-	-	-	-	-	-	-	-	-
Marker44841	comp694062_c0	232	-	-	-	-	-	-	-	-	-	-	-	-	-	-	-
Marker73339	comp64221_c0	289	-	-	-	-	-	-	-	-	-	-	-	-	-	-	-
Marker58161	comp130454_c2	1797	DHR12	dehydrogenase/reductase SDR family member 12	GO:0005488(binding);GO:0016491(oxidoreductase activity)	[Q] Secondary metabolites biosynthesis, transport and catabolism	K11168	-	sp|A0PJE2|DHR12_HUMAN Dehydrogenase/reductase SDR family member 12 OS=Homo sapiens GN=DHRS12 PE=1 SV=2	2e-86	gi|405970732|gb|EKC35610.1| Dehydrogenase/reductase SDR family member 12 [Crassostrea gigas]	1.7e-96	H0ZPA4_TAEGU/41-207 H0ZPA4.1 PF00106.20;adh_short;	1.9e-46	xla:447474	8e-93	EC:1.1.-.-
Marker9757	comp127916_c0	849	-	-	-	-	-	-	-	-	-	-	-	-	-	-	-
Marker33886	comp130151_c1	1881	CI114	hypothetical protein	-	[S] Function unknown	K09142	-	sp|Q3UHX9|CI114_MOUSE Uncharacterized protein C9orf114 homolog OS=Mus musculus GN=D2Wsu81e PE=2 SV=1	9.2e-74	gi|91091892|ref|XP_970427.1| PREDICTED: uncharacterized protein C9orf114 homolog [Tribolium castaneum]	5.9e-75	D6X4M3_TRICA/56-349 D6X4M3.1 PF02598.12;Methyltrn_RNA_3;	5e-72	tca:658993	3.6e-75	-
Marker34885	comp100321_c0	785	-	-	-	-	-	-	-	-	-	-	-	-	-	-	-
Marker49866	comp126789_c0	2160	-	-	-	-	-	-	-	-	-	-	-	-	-	-	-
Marker16775	comp126821_c3	432	-	-	-	-	-	-	-	-	-	-	-	-	-	-	-
Marker13637	comp131236_c0	5054	XDH	xanthine dehydrogenase/oxidase	GO:0005777(peroxisome);GO:0051537(2 iron, 2 sulfur cluster binding);GO:0009055(electron carrier activity);GO:0050660(flavin adenine dinucleotide binding);GO:0005506(iron ion binding);GO:0030151(molybdenum ion binding);GO:0043546(molybdopterin cofactor binding);GO:0008762(UDP-N-acetylmuramate dehydrogenase activity);GO:0004854(xanthine dehydrogenase activity);GO:0004855(xanthine oxidase activity);…	[F] Nucleotide transport and metabolism	K00106	ko00230(Purine metabolism);ko00232(Caffeine metabolism);ko00983(Drug metabolism - other enzymes);ko04146(Peroxisome)	sp|P47990|XDH_CHICK Xanthine dehydrogenase/oxidase OS=Gallus gallus GN=XDH PE=1 SV=1	1.8e-174	gi|524881253|ref|XP_005097281.1| PREDICTED: xanthine dehydrogenase-like [Aplysia californica]	3.3e-230	I1G7S9_AMPQE/661-1195 I1G7S9.1 PF02738.13;Ald_Xan_dh_C2;	7.8e-101	tva:TVAG_416300	4.7e-145	EC:1.17.1.4 1.17.3.2
Marker7052	comp129012_c2	2925	LRP1	low density lipoprotein-related protein 1 (alpha-2-macroglobulin receptor)	GO:0005905(coated pit);GO:0005887(integral to plasma membrane);GO:0005634(nucleus);GO:0034187(apolipoprotein E binding);GO:0005509(calcium ion binding);GO:0070325(lipoprotein particle receptor binding);GO:0042954(lipoprotein transporter activity);GO:0032403(protein complex binding);GO:0004872(receptor activity);GO:0035909(aorta morphogenesis);GO:0043277(apoptotic cell clearance);GO:2000587(negati…	[T] Signal transduction mechanisms	K04550	ko05010(Alzheimer's disease);ko05144(Malaria)	sp|Q07954|LRP1_HUMAN Prolow-density lipoprotein receptor-related protein 1 OS=Homo sapiens GN=LRP1 PE=1 SV=2	6.9e-43	gi|524911570|ref|XP_005110646.1| PREDICTED: basement membrane-specific heparan sulfate proteoglycan core protein-like [Aplysia californica]	3e-47	C3XU65_BRAFL/48-101 C3XU65.1 PF07716.10;bZIP_2;	8.1e-14	hsa:4035	1.6e-42	-
Marker31055	comp2700050_c0	217	-	-	-	-	-	-	-	-	-	-	-	-	-	-	-
Marker6781	comp96648_c0	272	-	-	-	-	-	-	-	-	-	-	-	-	-	-	-
Marker43112	comp2545_c1	460	-	-	-	-	-	-	-	-	-	-	-	-	-	-	-
Marker40302	comp106834_c0	943	-	-	-	-	-	-	-	-	-	-	-	-	-	-	-
Marker40295	comp1969149_c0	300	-	-	-	-	-	-	-	-	-	-	-	-	-	-	-
Marker18051	comp125453_c0	796	-	-	-	-	-	-	-	-	-	-	-	-	-	-	-
Marker51477	comp130454_c2	1797	DHR12	dehydrogenase/reductase SDR family member 12	GO:0005488(binding);GO:0016491(oxidoreductase activity)	[Q] Secondary metabolites biosynthesis, transport and catabolism	K11168	-	sp|A0PJE2|DHR12_HUMAN Dehydrogenase/reductase SDR family member 12 OS=Homo sapiens GN=DHRS12 PE=1 SV=2	2e-86	gi|405970732|gb|EKC35610.1| Dehydrogenase/reductase SDR family member 12 [Crassostrea gigas]	1.7e-96	H0ZPA4_TAEGU/41-207 H0ZPA4.1 PF00106.20;adh_short;	1.9e-46	xla:447474	8e-93	EC:1.1.-.-
Marker12280	comp127652_c0	4110	LMF2	-	GO:0005789(endoplasmic reticulum membrane);GO:0016021(integral to membrane)	-	-	-	sp|Q9BU23|LMF2_HUMAN Lipase maturation factor 2 OS=Homo sapiens GN=LMF2 PE=1 SV=2	3.5e-129	gi|328790105|ref|XP_001120633.2| PREDICTED: lipase maturation factor 2-like isoform 1 [Apis mellifera]	4.2e-165	E9GA51_DAPPU/120-573 E9GA51.1 PF06762.9;LMF1;	1e-121	-	-	-
Marker44744	comp130454_c2	1797	DHR12	dehydrogenase/reductase SDR family member 12	GO:0005488(binding);GO:0016491(oxidoreductase activity)	[Q] Secondary metabolites biosynthesis, transport and catabolism	K11168	-	sp|A0PJE2|DHR12_HUMAN Dehydrogenase/reductase SDR family member 12 OS=Homo sapiens GN=DHRS12 PE=1 SV=2	2e-86	gi|405970732|gb|EKC35610.1| Dehydrogenase/reductase SDR family member 12 [Crassostrea gigas]	1.7e-96	H0ZPA4_TAEGU/41-207 H0ZPA4.1 PF00106.20;adh_short;	1.9e-46	xla:447474	8e-93	EC:1.1.-.-
Marker27400	comp1613972_c0	267	-	-	-	-	-	-	-	-	gi|662215508|ref|XP_008481639.1| PREDICTED: protein unc-80 homolog [Diaphorina citri]	5.5e-20	-	-	-	-	-
Marker49685	comp120655_c0	425	-	-	-	-	-	-	-	-	-	-	-	-	-	-	-
Marker48160	comp131526_c1	1629	-	-	-	-	-	-	-	-	-	-	-	-	-	-	-
Marker32009	comp126330_c0	3002	BRE4	beta-1,4-galactosyltransferase 1	GO:0016021(integral to membrane);GO:0046872(metal ion binding);GO:0016757(transferase activity, transferring glycosyl groups);GO:0005975(carbohydrate metabolic process)	[G] Carbohydrate transport and metabolism	K07966	ko00052(Galactose metabolism);ko00510(N-Glycan biosynthesis);ko00533(Glycosaminoglycan biosynthesis - keratan sulfate);ko00601(Glycosphingolipid biosynthesis - lacto and neolacto series)	sp|A8Y1P7|BRE4_CAEBR Beta-1,4-N-acetylgalactosaminyltransferase bre-4 OS=Caenorhabditis briggsae GN=bre-4 PE=3 SV=1	9.7e-65	gi|443715571|gb|ELU07484.1| hypothetical protein CAPTEDRAFT_158241 [Capitella teleta]	2.8e-82	E0W2U3_PEDHC/158-294 E0W2U3.1 PF13733.1;Glyco_transf_7N;	1.1e-34	mmu:14595	9.3e-61	EC:2.4.1.22 2.4.1.90 2.4.1.38 2.4.1.-
Marker4811	comp128708_c0	1023	-	-	-	-	-	-	-	-	-	-	-	-	-	-	-
Marker28927	comp123871_c2	3383	-	-	-	-	-	-	-	-	-	-	-	-	-	-	-
Marker86621	comp115649_c0	2675	RN145	-	GO:0016021(integral to membrane);GO:0008270(zinc ion binding)	[O] Posttranslational modification, protein turnover, chaperones	-	-	sp|Q5SWK7|RN145_MOUSE RING finger protein 145 OS=Mus musculus GN=Rnf145 PE=2 SV=1	2.5e-110	gi|443699640|gb|ELT99017.1| hypothetical protein CAPTEDRAFT_179209 [Capitella teleta]	8.7e-126	E9GML3_DAPPU/1-359 E9GML3.1 PF13705.1;TRC8_N;	2.5e-80	-	-	-
Marker11299	comp125153_c0	1943	FCNV2	tenascin	-	[R] General function prediction only	K06252	ko04510(Focal adhesion);ko04512(ECM-receptor interaction)	sp|D8VNS8|FCNV2_CERRY Ryncolin-2 OS=Cerberus rynchops PE=1 SV=1	9.7e-35	gi|260828627|ref|XP_002609264.1| hypothetical protein BRAFLDRAFT_124749 [Branchiostoma floridae]	6.4e-30	C3Y2L2_BRAFL/4171-4379 C3Y2L2.1 PF00147.13;Fibrinogen_C;	6.4e-34	bfo:BRAFLDRAFT_124749	2.8e-30	-
Marker62188	comp121122_c0	1823	-	-	-	-	-	-	-	-	-	-	-	-	-	-	-
Marker39163	comp108053_c0	658	-	-	-	-	-	-	-	-	-	-	-	-	-	-	-
Marker28691	comp117790_c0	2517	-	-	-	-	-	-	-	-	gi|646698213|gb|KDR09491.1| hypothetical protein L798_00831 [Zootermopsis nevadensis]	5.4e-29	-	-	-	-	-
Marker4742	comp131198_c0	1939	-	-	-	-	-	-	-	-	gi|597856693|gb|EYC06130.1| hypothetical protein Y032_0078g1207 [Ancylostoma ceylanicum]	5.9e-27	I1CKX1_RHIO9/4-167 I1CKX1.1 PF00078.22;RVT_1;	4.8e-11	-	-	-
Marker10424	comp130125_c1	1426	-	-	-	-	-	-	-	-	-	-	-	-	-	-	-
Marker3995	comp83554_c0	212	-	-	-	-	-	-	-	-	-	-	-	-	-	-	-
Marker15811	comp129284_c7	3078	PARP3	poly [ADP-ribose] polymerase	GO:0005814(centriole);GO:0005634(nucleus);GO:0003950(NAD+ ADP-ribosyltransferase activity);GO:0006281(DNA repair);GO:0006471(protein ADP-ribosylation)	[K] Transcription ;[L] Replication, recombination and repair ;[O] Posttranslational modification, protein turnover, chaperones	K10798	ko03410(Base excision repair)	sp|Q9Y6F1|PARP3_HUMAN Poly [ADP-ribose] polymerase 3 OS=Homo sapiens GN=PARP3 PE=1 SV=3	5.7e-124	gi|260804813|ref|XP_002597282.1| hypothetical protein BRAFLDRAFT_203655 [Branchiostoma floridae]	7.9e-131	C3Z2P3_BRAFL/305-514 C3Z2P3.1 PF00644.15;PARP;	1.2e-61	dre:335495	1.6e-135	EC:2.4.2.30
Marker8405	comp3023_c1	447	-	-	-	-	-	-	-	-	-	-	-	-	-	-	-
Marker11940	comp128710_c0	5302	GRIK2	glutamate receptor, ionotropic, AMPA 1	GO:0030054(cell junction);GO:0045211(postsynaptic membrane);GO:0005234(extracellular-glutamate-gated ion channel activity);GO:0015277(kainate selective glutamate receptor activity);GO:0007215(glutamate signaling pathway);GO:0031557(induction of programmed cell death in response to chemical stimulus);GO:0051402(neuron apoptosis);GO:0050806(positive regulation of synaptic transmission);GO:0048172(r…	[P] Inorganic ion transport and metabolism ;[E] Amino acid transport and metabolism ;[T] Signal transduction mechanisms	K05197	ko04080(Neuroactive ligand-receptor interaction);ko04720(Long-term potentiation);ko04730(Long-term depression);ko05014(Amyotrophic lateral sclerosis (ALS))	sp|Q13002|GRIK2_HUMAN Glutamate receptor ionotropic, kainate 2 OS=Homo sapiens GN=GRIK2 PE=1 SV=1	2.9e-208	gi|357615315|gb|EHJ69593.1| hypothetical protein KGM_08876 [Danaus plexippus]	3.3e-305	H9JPS3_BOMMO/35-375 H9JPS3.1 PF01094.23;ANF_receptor;	6.3e-108	dre:403044	3.5e-130	-
Marker5034	comp131221_c2	752	-	-	-	-	-	-	-	-	-	-	-	-	-	-	-
Marker16054	comp124183_c2	5332	-	-	-	-	-	-	-	-	gi|646724053|gb|KDR24443.1| WD repeat-containing protein 60 [Zootermopsis nevadensis]	9.1e-112	-	-	-	-	-
Marker16868	comp126660_c0	7518	-	-	-	-	-	-	-	-	-	-	-	-	-	-	-
Marker13622	comp122553_c0	1064	-	-	-	-	-	-	-	-	-	-	-	-	-	-	-
Marker24423	comp125835_c0	2610	-	-	-	-	-	-	-	-	gi|646709967|gb|KDR15606.1| hypothetical protein L798_09419 [Zootermopsis nevadensis]	7.8e-122	-	-	-	-	-
Marker75583	comp130567_c0	6425	-	-	-	-	-	-	-	-	-	-	-	-	-	-	-
Marker23385	comp105664_c0	401	-	-	-	-	-	-	-	-	-	-	-	-	-	-	-
Marker1726	comp111808_c0	411	-	-	-	-	-	-	-	-	-	-	-	-	-	-	-
Marker49028	comp131382_c0	976	-	-	-	-	-	-	-	-	-	-	-	-	-	-	-
Marker51840	comp131844_c0	7510	LIN1	DNA polymerase zeta subunit	GO:0003723(RNA binding);GO:0003964(RNA-directed DNA polymerase activity);GO:0006278(RNA-dependent DNA replication)	-	K02350	-	sp|P08548|LIN1_NYCCO LINE-1 reverse transcriptase homolog OS=Nycticebus coucang PE=1 SV=1	2.3e-18	gi|125901787|gb|ABN58714.1| pol-like protein [Biomphalaria glabrata]	1.2e-245	A3FMR3_BIOGL/490-742 A3FMR3.1 PF00078.22;RVT_1;	1.1e-72	spu:580974	2.4e-07	EC:2.7.7.7
Marker30663	comp130586_c1	1102	-	-	-	-	-	-	-	-	-	-	-	-	-	-	-
Marker8807	comp130734_c3	9925	MOT12	MFS transporter, MCP family, solute carrier family 16 (monocarboxylic acid transporters), member 12	GO:0016021(integral to membrane);GO:0005886(plasma membrane);GO:0015293(symporter activity)	[G] Carbohydrate transport and metabolism	K11810	-	sp|Q6GM59|MOT12_XENLA Monocarboxylate transporter 12 OS=Xenopus laevis GN=slc16a12 PE=2 SV=1	5.8e-60	gi|665815773|ref|XP_008556560.1| PREDICTED: monocarboxylate transporter 9 isoform X2 [Microplitis demolitor]	6.3e-171	E1ZY63_CAMFO/1-242 E1ZY63.1 PF07690.11;MFS_1;	2.2e-71	gga:423791	3.2e-61	-
Marker28463	comp131058_c0	931	-	-	-	-	-	-	-	-	-	-	-	-	-	-	-
Marker45152	comp89063_c0	785	-	-	-	-	-	-	-	-	-	-	-	-	-	-	-
Marker39116	comp130993_c4	2385	-	-	-	-	-	-	-	-	-	-	-	-	-	-	-
Marker37948	comp117262_c0	2393	-	-	-	-	-	-	-	-	-	-	-	-	-	-	-
Marker86163	comp105930_c0	568	-	-	-	-	-	-	-	-	-	-	-	-	-	-	-
Marker80105	comp131121_c2	799	-	DNA-directed RNA polymerase II subunit B	-	[R] General function prediction only	K03010	ko00230(Purine metabolism);ko00240(Pyrimidine metabolism);ko03020(RNA polymerase);ko05016(Huntington's disease)	-	-	gi|449682042|ref|XP_004209983.1| PREDICTED: RNA-directed DNA polymerase from mobile element jockey-like [Hydra vulgaris]	4.1e-47	H3JJY4_STRPU/519-765 H3JJY4.1 PF00078.22;RVT_1;	1.2e-39	hmg:100208869	2.1e-32	EC:2.7.7.6
Marker13223	comp131730_c0	1395	RTBS	DNA-directed RNA polymerase II subunit B	GO:0003723(RNA binding);GO:0003964(RNA-directed DNA polymerase activity);GO:0006278(RNA-dependent DNA replication);GO:0006313(transposition, DNA-mediated)	[R] General function prediction only	K03010	ko00230(Purine metabolism);ko00240(Pyrimidine metabolism);ko03020(RNA polymerase);ko05016(Huntington's disease)	sp|Q95SX7|RTBS_DROME Probable RNA-directed DNA polymerase from transposon BS OS=Drosophila melanogaster GN=RTase PE=2 SV=1	2.4e-38	gi|391336237|ref|XP_003742488.1| PREDICTED: RNA-directed DNA polymerase from mobile element jockey-like [Metaseiulus occidentalis]	2.4e-56	I1E5Y4_AMPQE/1-230 I1E5Y4.1 PF00078.22;RVT_1;	5.3e-39	hmg:100208869	4.3e-19	EC:2.7.7.6
Marker48986	comp34633_c0	215	-	-	-	-	-	-	-	-	-	-	-	-	-	-	-
Marker47670	comp129953_c0	3972	MCF2L	coagulation factor VII	GO:0005737(cytoplasm);GO:0005886(plasma membrane);GO:0005089(Rho guanyl-nucleotide exchange factor activity);GO:0035556(intracellular signal transduction);GO:0035023(regulation of Rho protein signal transduction)	[T] Signal transduction mechanisms	K01320	ko04610(Complement and coagulation cascades)	sp|Q63406|MCF2L_RAT Guanine nucleotide exchange factor DBS OS=Rattus norvegicus GN=Mcf2l PE=2 SV=3	9.9e-218	gi|557762458|ref|XP_005180943.1| PREDICTED: guanine nucleotide exchange factor DBS-like isoform X1 [Musca domestica]	3.7e-294	B7PZE7_IXOSC/512-689 B7PZE7.1 PF00621.15;RhoGEF;	8.5e-65	ptr:452678	1e-213	EC:3.4.21.21
Marker25648	comp130324_c0	3872	-	-	-	-	-	-	-	-	gi|270015511|gb|EFA11959.1| hypothetical protein TcasGA2_TC005046 [Tribolium castaneum]	4e-70	-	-	-	-	-
Marker1890	comp3266999_c0	298	-	-	-	-	-	-	-	-	-	-	-	-	-	-	-
Marker50220	comp116858_c0	2750	SIN1	-	GO:0016023(cytoplasmic membrane-bounded vesicle);GO:0005634(nucleus);GO:0005886(plasma membrane);GO:0006950(response to stress)	[T] Signal transduction mechanisms	-	-	sp|A2VDU2|SIN1_BOVIN Target of rapamycin complex 2 subunit MAPKAP1 OS=Bos taurus GN=MAPKAP1 PE=2 SV=1	9.9e-75	gi|115712054|ref|XP_787234.2| PREDICTED: target of rapamycin complex 2 subunit MAPKAP1-like [Strongylocentrotus purpuratus]	6e-70	H0ZAH3_TAEGU/18-481 H0ZAH3.1 PF05422.7;SIN1;	8.5e-66	-	-	-
Marker22206	comp1195481_c0	1238	-	-	-	-	-	-	-	-	-	-	-	-	-	-	-
Marker4537	comp129999_c1	727	-	-	-	-	-	-	-	-	-	-	-	-	-	-	-
Marker34158	comp131718_c1	1784	-	-	-	-	-	-	-	-	gi|390342280|ref|XP_003725632.1| PREDICTED: RNA-directed DNA polymerase from mobile element jockey-like [Strongylocentrotus purpuratus]	1.5e-24	Q68VM4_CHEMY/155-393 Q68VM4.1 PF00078.22;RVT_1;	2e-14	-	-	-
Marker6071	comp131518_c1	2665	-	-	-	-	-	-	-	-	-	-	-	-	-	-	-
Marker56516	comp130895_c1	308	-	-	-	-	-	-	-	-	-	-	-	-	-	-	-
Marker21072	comp130454_c2	1797	DHR12	dehydrogenase/reductase SDR family member 12	GO:0005488(binding);GO:0016491(oxidoreductase activity)	[Q] Secondary metabolites biosynthesis, transport and catabolism	K11168	-	sp|A0PJE2|DHR12_HUMAN Dehydrogenase/reductase SDR family member 12 OS=Homo sapiens GN=DHRS12 PE=1 SV=2	2e-86	gi|405970732|gb|EKC35610.1| Dehydrogenase/reductase SDR family member 12 [Crassostrea gigas]	1.7e-96	H0ZPA4_TAEGU/41-207 H0ZPA4.1 PF00106.20;adh_short;	1.9e-46	xla:447474	8e-93	EC:1.1.-.-
Marker1469	comp108241_c0	452	-	-	-	-	-	-	-	-	-	-	-	-	-	-	-
Marker2454	comp1817487_c0	452	-	-	-	-	-	-	-	-	-	-	-	-	-	-	-
Marker41453	comp2893072_c0	208	-	-	-	-	-	-	-	-	-	-	-	-	-	-	-
Marker19630	comp131260_c0	1248	-	-	-	-	-	-	-	-	gi|353232822|emb|CCD80178.1| pol-related [Schistosoma mansoni]	1.8e-54	H3B5T4_LATCH/87-355 H3B5T4.1 PF00078.22;RVT_1;	2.8e-28	-	-	-
Marker24556	comp101189_c0	752	-	-	-	-	-	-	-	-	-	-	-	-	-	-	-
Marker43471	comp124999_c8	2553	-	-	-	-	-	-	-	-	-	-	H3GFY9_PHYRM/55-104 H3GFY9.1 PF00050.16;Kazal_1;	4.6e-10	-	-	-
Marker42126	comp127916_c0	849	-	-	-	-	-	-	-	-	-	-	-	-	-	-	-
Marker57144	comp131708_c0	3318	-	-	-	-	-	-	-	-	gi|585719779|ref|XP_006826129.1| PREDICTED: uncharacterized protein LOC100376757 [Saccoglossus kowalevskii]	4.1e-97	-	-	-	-	-
Marker54242	comp4085337_c0	226	-	-	-	-	-	-	-	-	-	-	-	-	-	-	-
Marker43045	comp122034_c0	5475	ABRU	broad	GO:0005634(nucleus);GO:0003677(DNA binding);GO:0003700(sequence-specific DNA binding transcription factor activity);GO:0008270(zinc ion binding);GO:0016198(axon choice point recognition);GO:0007298(border follicle cell migration);GO:0048813(dendrite morphogenesis);GO:0016203(muscle attachment);GO:0007423(sensory organ development);GO:0008039(synaptic target recognition)	-	K02174	ko04320(Dorso-ventral axis formation)	sp|Q24174|ABRU_DROME Protein abrupt OS=Drosophila melanogaster GN=ab PE=1 SV=2	3.8e-27	gi|358442122|gb|AEU11366.1| Broad-complex protein isoform 4 [Penaeus monodon]	2.7e-59	G9IBG8_PENMO/21-121 G9IBG8.1 PF00651.26;BTB;	8.3e-40	dme:Dmel_CG11491	8.2e-26	-
Marker8569	comp125034_c1	4244	PRP4B	pre-mRNA-processing factor 4	GO:0005681(spliceosomal complex);GO:0005524(ATP binding);GO:0004674(protein serine/threonine kinase activity);GO:0006397(mRNA processing);GO:0008380(RNA splicing)	[A] RNA processing and modification	K08827	-	sp|Q5R814|PRP4B_PONAB Serine/threonine-protein kinase PRP4 homolog OS=Pongo abelii GN=PRPF4B PE=2 SV=1	1e-185	gi|380022948|ref|XP_003695295.1| PREDICTED: uncharacterized protein LOC100871777 [Apis florea]	1.5e-186	E0W0T4_PEDHC/585-901 E0W0T4.1 PF00069.20;Pkinase;	3.5e-140	api:100169542	4.9e-176	EC:2.7.11.1
Marker22116	comp127811_c1	1628	-	-	-	-	-	-	-	-	gi|560121404|emb|CDJ93964.1| RNA-directed DNA polymerase (reverse transcriptase) domain containing protein [Haemonchus contortus]	1.5e-14	-	-	-	-	-
Marker19543	comp127480_c0	3553	-	-	-	-	-	-	-	-	gi|675382873|gb|KFM75770.1| Protein Dom3Z, partial [Stegodyphus mimosarum]	1.1e-47	-	-	-	-	-
Marker28150	comp2972021_c0	253	-	-	-	-	-	-	-	-	-	-	-	-	-	-	-
Marker18357	comp110695_c0	751	-	-	-	-	-	-	-	-	-	-	-	-	-	-	-
Marker55812	comp114582_c0	355	-	-	-	-	-	-	-	-	-	-	-	-	-	-	-
Marker25540	comp126465_c0	1513	-	-	-	-	-	-	-	-	-	-	-	-	-	-	-
Marker16250	comp99767_c0	433	-	-	-	-	-	-	-	-	-	-	-	-	-	-	-
Marker29713	comp127778_c1	1261	-	-	-	-	-	-	-	-	-	-	-	-	-	-	-
Marker53178	comp121791_c0	426	-	-	-	-	-	-	-	-	-	-	-	-	-	-	-
Marker57944	comp1372173_c0	457	-	-	-	-	-	-	-	-	-	-	-	-	-	-	-
Marker75922	comp69804_c0	258	-	-	-	-	-	-	-	-	-	-	-	-	-	-	-
Marker34049	comp123241_c0	1221	-	-	-	-	-	-	-	-	-	-	-	-	-	-	-
Marker27355	comp131482_c2	1636	-	DNA-directed RNA polymerase II subunit B	-	[R] General function prediction only	K03010	ko00230(Purine metabolism);ko00240(Pyrimidine metabolism);ko03020(RNA polymerase);ko05016(Huntington's disease)	-	-	gi|390343325|ref|XP_003725849.1| PREDICTED: RNA-directed DNA polymerase from mobile element jockey-like [Strongylocentrotus purpuratus]	6.7e-101	H3B5T4_LATCH/87-355 H3B5T4.1 PF00078.22;RVT_1;	5.4e-66	hmg:100208869	2.2e-31	EC:2.7.7.6
Marker43518	comp128650_c0	2490	-	-	-	-	-	-	-	-	gi|260810925|ref|XP_002600173.1| hypothetical protein BRAFLDRAFT_66681 [Branchiostoma floridae]	6.7e-25	C3YTQ8_BRAFL/65-141 C3YTQ8.1 PF04181.8;RPAP2_Rtr1;	1.4e-17	-	-	-
Marker27074	comp87771_c0	483	-	-	-	-	-	-	-	-	-	-	-	-	-	-	-
Marker12455	comp131764_c0	4115	Y4759	DNA-directed RNA polymerase II subunit B	-	[R] General function prediction only	K03010	ko00230(Purine metabolism);ko00240(Pyrimidine metabolism);ko03020(RNA polymerase);ko05016(Huntington's disease)	sp|F4JJP1|Y4759_ARATH WEB family protein At4g27595, chloroplastic OS=Arabidopsis thaliana GN=At4g27595 PE=2 SV=1	7.6e-06	gi|67625699|tpe|CAJ00235.1| TPA: endonuclease-reverse transcriptase [Schistosoma mansoni]	2.8e-138	H3B5T4_LATCH/87-355 H3B5T4.1 PF00078.22;RVT_1;	2.4e-58	hmg:100208869	1.3e-30	EC:2.7.7.6
Marker25420	comp114424_c0	3333	-	-	-	-	-	-	-	-	gi|242003515|ref|XP_002422760.1| hypothetical protein Phum_PHUM011410 [Pediculus humanus corporis]	1.6e-81	-	-	-	-	-
Marker20599	comp123962_c0	1302	SOX	sarcosine oxidase / L-pipecolate oxidase	GO:0005777(peroxisome);GO:0050031(L-pipecolate oxidase activity);GO:0008115(sarcosine oxidase activity);GO:0046653(tetrahydrofolate metabolic process)	[R] General function prediction only	K00306	ko00260(Glycine, serine and threonine metabolism);ko00310(Lysine degradation);ko04146(Peroxisome)	sp|Q9D826|SOX_MOUSE Peroxisomal sarcosine oxidase OS=Mus musculus GN=Pipox PE=2 SV=1	1.5e-65	gi|405970588|gb|EKC35481.1| Peroxisomal sarcosine oxidase [Crassostrea gigas]	1.8e-70	C3XVP5_BRAFL/8-360 C3XVP5.1 PF01266.19;DAO;	3.5e-64	rno:303272	4.9e-67	EC:1.5.3.1 1.5.3.7
Marker1587	comp52717_c0	357	-	-	-	-	-	-	-	-	-	-	-	-	-	-	-
Marker9719	comp119154_c0	2859	-	-	-	-	-	-	-	-	gi|340712997|ref|XP_003395038.1| PREDICTED: hypothetical protein LOC100646619 [Bombus terrestris]	6.4e-125	G4VC29_SCHMA/12-137 G4VC29.1 PF00640.18;PID;	8.7e-37	-	-	-
Marker20823	comp129842_c0	2628	SC5A6	solute:Na+ symporter, SSS family	GO:0005887(integral to plasma membrane);GO:0005624(membrane fraction);GO:0008523(sodium-dependent multivitamin transmembrane transporter activity);GO:0006768(biotin metabolic process);GO:0015939(pantothenate metabolic process)	[P] Inorganic ion transport and metabolism	K03307	-	sp|Q9Y289|SC5A6_HUMAN Sodium-dependent multivitamin transporter OS=Homo sapiens GN=SLC5A6 PE=2 SV=2	1e-102	gi|675389498|gb|KFM82395.1| Sodium-coupled monocarboxylate transporter 2, partial [Stegodyphus mimosarum]	1.5e-115	G3MQS0_9ACAR/42-446 G3MQS0.1 PF00474.12;SSF;	3.6e-96	nve:NEMVE_v1g168881	9.8e-102	-
Marker18001	comp99358_c0	2159	-	-	-	-	-	-	-	-	-	-	-	-	-	-	-
Marker27124	comp1087556_c0	708	-	-	-	-	-	-	-	-	gi|668449920|gb|KFB39268.1| AGAP008778-PA-like protein [Anopheles sinensis]	4.9e-43	E0VR02_PEDHC/12-106 E0VR02.1 PF07679.11;I-set;	5.8e-28	-	-	-
Marker57411	comp4071_c0	586	-	-	-	-	-	-	-	-	-	-	-	-	-	-	-
Marker40483	comp128053_c2	3162	RTXE	-	GO:0003723(RNA binding);GO:0003964(RNA-directed DNA polymerase activity);GO:0006278(RNA-dependent DNA replication);GO:0006313(transposition, DNA-mediated)	[R] General function prediction only	-	-	sp|Q9NBX4|RTXE_DROME Probable RNA-directed DNA polymerase from transposon X-element OS=Drosophila melanogaster GN=X-element\ORF2 PE=3 SV=1	3.7e-22	gi|662213540|ref|XP_008480563.1| PREDICTED: RNA-directed DNA polymerase from mobile element jockey-like [Diaphorina citri]	8.1e-316	I1NG84_SOYBN/896-1140 I1NG84.1 PF00078.22;RVT_1;	1.1e-72	-	-	-
Marker14938	comp130949_c2	4935	-	-	-	[R] General function prediction only	-	-	-	-	gi|34099638|gb|AAQ57129.1| endonuclease and reverse transcriptase-like protein [Bombyx mori]	4.3e-173	Q6UV17_BOMMO/524-782 Q6UV17.1 PF00078.22;RVT_1;	6.7e-59	-	-	-
Marker31052	comp122108_c1	1784	RTBS	-	GO:0003723(RNA binding);GO:0003964(RNA-directed DNA polymerase activity);GO:0006278(RNA-dependent DNA replication);GO:0006313(transposition, DNA-mediated)	[R] General function prediction only	-	-	sp|Q95SX7|RTBS_DROME Probable RNA-directed DNA polymerase from transposon BS OS=Drosophila melanogaster GN=RTase PE=2 SV=1	1.3e-15	gi|443682793|gb|ELT87263.1| hypothetical protein CAPTEDRAFT_211086 [Capitella teleta]	2.3e-59	F8QXJ1_9EUCA/3-116 F8QXJ1.1 PF00078.22;RVT_1;	2.4e-29	-	-	-
Marker36919	comp129836_c0	957	-	-	-	-	-	-	-	-	gi|391329969|ref|XP_003739439.1| PREDICTED: tigger transposable element-derived protein 2-like [Metaseiulus occidentalis]	2.1e-18	G1KXJ3_ANOCA/71-134 G1KXJ3.1 PF03221.11;HTH_Tnp_Tc5;	2.3e-15	-	-	-
Marker32317	comp3002784_c0	252	-	-	-	-	-	-	-	-	-	-	-	-	-	-	-
Marker92841	comp115633_c0	531	-	-	-	-	-	-	-	-	-	-	-	-	-	-	-
Marker6044	comp130211_c2	2357	FAAA	fumarylacetoacetase	GO:0004334(fumarylacetoacetase activity);GO:0046872(metal ion binding);GO:0006559(L-phenylalanine catabolic process);GO:0006572(tyrosine catabolic process)	[G] Carbohydrate transport and metabolism	K01555	ko00350(Tyrosine metabolism);ko00643(Styrene degradation)	sp|A5PKH3|FAAA_BOVIN Fumarylacetoacetase OS=Bos taurus GN=FAH PE=2 SV=1	2.1e-170	gi|405960295|gb|EKC26229.1| Fumarylacetoacetase [Crassostrea gigas]	9.7e-177	C1C2Q6_9MAXI/124-416 C1C2Q6.1 PF01557.13;FAA_hydrolase;	2.7e-126	bta:508724	4.9e-170	EC:3.7.1.2
Marker47128	comp130454_c2	1797	DHR12	dehydrogenase/reductase SDR family member 12	GO:0005488(binding);GO:0016491(oxidoreductase activity)	[Q] Secondary metabolites biosynthesis, transport and catabolism	K11168	-	sp|A0PJE2|DHR12_HUMAN Dehydrogenase/reductase SDR family member 12 OS=Homo sapiens GN=DHRS12 PE=1 SV=2	2e-86	gi|405970732|gb|EKC35610.1| Dehydrogenase/reductase SDR family member 12 [Crassostrea gigas]	1.7e-96	H0ZPA4_TAEGU/41-207 H0ZPA4.1 PF00106.20;adh_short;	1.9e-46	xla:447474	8e-93	EC:1.1.-.-
Marker6464	comp1330104_c0	341	-	-	-	-	-	-	-	-	-	-	-	-	-	-	-
Marker21547	comp129523_c0	2063	-	-	-	-	-	-	-	-	-	-	-	-	-	-	-
Marker32063	comp117999_c1	2119	DHGL	choline dehydrogenase	GO:0005576(extracellular region);GO:0008812(choline dehydrogenase activity);GO:0050660(flavin adenine dinucleotide binding);GO:0004344(glucose dehydrogenase activity);GO:0006006(glucose metabolic process);GO:0008364(pupal chitin-based cuticle development);GO:0046693(sperm storage)	[R] General function prediction only	K00108	ko00260(Glycine, serine and threonine metabolism)	sp|P18173|DHGL_DROME Glucose dehydrogenase [acceptor] OS=Drosophila melanogaster GN=Gld PE=3 SV=3	7.1e-111	gi|321473037|gb|EFX84005.1| hypothetical protein DAPPUDRAFT_315087 [Daphnia pulex]	2.7e-160	Q5TVB7_ANOGA/56-352 Q5TVB7.4 PF00732.14;GMC_oxred_N;	2.7e-91	dme:Dmel_CG9518	2.6e-153	EC:1.1.99.1
Marker39796	comp131063_c0	4218	ENASE	mannosyl-glycoprotein endo-beta-N-acetylglucosaminidase	GO:0005829(cytosol);GO:0033925(mannosyl-glycoprotein endo-beta-N-acetylglucosaminidase activity)	[R] General function prediction only	K01227	ko00511(Other glycan degradation)	sp|Q8NFI3|ENASE_HUMAN Cytosolic endo-beta-N-acetylglucosaminidase OS=Homo sapiens GN=ENGASE PE=1 SV=1	2.2e-92	gi|675363728|gb|KFM56630.1| Cytosolic endo-beta-N-acetylglucosaminidase, partial [Stegodyphus mimosarum]	1.1e-97	H2TSR9_TAKRU/85-370 H2TSR9.1 PF03644.8;Glyco_hydro_85;	8.2e-77	mcc:716600	2.4e-92	EC:3.2.1.96
Marker84688	comp129467_c0	2399	-	-	-	-	-	-	-	-	-	-	-	-	-	-	-
Marker25634	comp100478_c0	576	-	-	-	-	-	-	-	-	-	-	-	-	-	-	-
Marker16048	comp92946_c0	281	-	-	-	-	-	-	-	-	-	-	-	-	-	-	-
Marker30674	comp130125_c1	1426	-	-	-	-	-	-	-	-	-	-	-	-	-	-	-
Marker17549	comp130056_c0	1965	PLRKT	-	-	[S] Function unknown	-	-	sp|D4ACN8|PLRKT_RAT Plasminogen receptor (KT) OS=Rattus norvegicus GN=Plgrkt PE=1 SV=1	4.7e-31	gi|646698608|gb|KDR09687.1| hypothetical protein L798_15617 [Zootermopsis nevadensis]	3.8e-49	E9HK56_DAPPU/1-135 E9HK56.1 PF10166.4;DUF2368;	1.9e-42	-	-	-
Marker22535	comp127222_c0	1955	WNT1	wingless-type MMTV integration site family, member 1	GO:0005578(proteinaceous extracellular matrix);GO:0005102(receptor binding);GO:0007275(multicellular organismal development);GO:0016055(Wnt receptor signaling pathway)	[T] Signal transduction mechanisms	K03209	ko04310(Wnt signaling pathway);ko04340(Hedgehog signaling pathway);ko04916(Melanogenesis);ko05200(Pathways in cancer);ko05217(Basal cell carcinoma)	sp|P49340|WNT1_BOMMO Protein Wnt-1 OS=Bombyx mori GN=WNT-1 PE=2 SV=1	2.5e-117	gi|321475423|gb|EFX86386.1| putative secreted signaling factor WNT1 [Daphnia pulex]	3.4e-134	E9G214_DAPPU/62-379 E9G214.1 PF00110.14;wnt;	2.4e-124	ame:413502	8.2e-124	-
Marker58003	comp131471_c1	3461	-	-	-	-	-	-	-	-	gi|646721754|gb|KDR22984.1| Thioredoxin domain-containing protein 11 [Zootermopsis nevadensis]	9.4e-103	H9KP96_APIME/101-196 H9KP96.1 PF00085.15;Thioredoxin;	8.6e-22	-	-	-
Marker2815	comp77681_c0	276	-	-	-	-	-	-	-	-	-	-	-	-	-	-	-
Marker66401	comp127481_c0	3949	VGFR3	FMS-like tyrosine kinase 1	GO:0005887(integral to plasma membrane);GO:0005524(ATP binding);GO:0005021(vascular endothelial growth factor-activated receptor activity);GO:0030154(cell differentiation)	[T] Signal transduction mechanisms	K05096	ko04060(Cytokine-cytokine receptor interaction);ko04144(Endocytosis);ko04510(Focal adhesion)	sp|P79701|VGFR3_COTCO Vascular endothelial growth factor receptor 3 OS=Coturnix coturnix GN=FLT4 PE=2 SV=1	1.4e-85	gi|332021682|gb|EGI62038.1| Vascular endothelial growth factor receptor 1 [Acromyrmex echinatior]	4.2e-125	F1NW21_CHICK/825-1153 F1NW21.1 PF07714.12;Pkinase_Tyr;	1.5e-70	dpo:Dpse_GA20908	2.6e-117	EC:2.7.10.1
Marker49114	comp129416_c1	8787	ZN740	krueppel-like factor 5	GO:0005634(nucleus);GO:0003676(nucleic acid binding);GO:0008270(zinc ion binding);GO:0006355(regulation of transcription, DNA-dependent);GO:0006351(transcription, DNA-dependent)	[R] General function prediction only	K09206	-	sp|Q6NZQ6|ZN740_MOUSE Zinc finger protein 740 OS=Mus musculus GN=Znf740 PE=1 SV=1	7.4e-13	gi|646708407|gb|KDR14732.1| hypothetical protein L798_11660 [Zootermopsis nevadensis]	2.4e-16	-	-	spu:575745	4.1e-09	-
Marker39467	comp123733_c1	1165	-	-	-	-	-	-	-	-	-	-	-	-	-	-	-
Marker35060	comp131206_c0	1158	-	-	-	-	-	-	-	-	-	-	G7YPA7_CLOSI/467-594 G7YPA7.1 PF00078.22;RVT_1;	3.9e-10	-	-	-
Marker7680	comp1167429_c0	1096	-	-	-	-	-	-	-	-	-	-	-	-	-	-	-
Marker52217	comp120637_c1	341	EST1	carboxylesterase type B	GO:0004091(carboxylesterase activity);GO:0080030(methyl indole-3-acetate esterase activity);GO:0080032(methyl jasmonate esterase activity);GO:0080031(methyl salicylate esterase activity)	-	K03927	ko00983(Drug metabolism - other enzymes)	sp|P81429|EST1_SCHGA Esterase SG1 (Fragment) OS=Schizaphis graminum GN=SG1 PE=1 SV=1	2.2e-18	gi|665810478|ref|XP_008553665.1| PREDICTED: esterase FE4-like isoform X1 [Microplitis demolitor]	2.4e-21	H9K924_APIME/1-530 H9K924.1 PF00135.23;COesterase;	4.5e-19	bpy:Bphyt_6663	3.4e-14	EC:3.1.1.1
Marker62374	comp131821_c0	5488	-	-	-	-	-	-	-	-	gi|524915581|ref|XP_005112584.1| PREDICTED: uncharacterized protein K02A2.6-like [Aplysia californica]	4.2e-50	H3I344_STRPU/115-307 H3I344.1 PF00078.22;RVT_1;	3.5e-18	-	-	-
Marker42190	comp131764_c0	4115	Y4759	DNA-directed RNA polymerase II subunit B	-	[R] General function prediction only	K03010	ko00230(Purine metabolism);ko00240(Pyrimidine metabolism);ko03020(RNA polymerase);ko05016(Huntington's disease)	sp|F4JJP1|Y4759_ARATH WEB family protein At4g27595, chloroplastic OS=Arabidopsis thaliana GN=At4g27595 PE=2 SV=1	7.6e-06	gi|67625699|tpe|CAJ00235.1| TPA: endonuclease-reverse transcriptase [Schistosoma mansoni]	2.8e-138	H3B5T4_LATCH/87-355 H3B5T4.1 PF00078.22;RVT_1;	2.4e-58	hmg:100208869	1.3e-30	EC:2.7.7.6
Marker21404	comp126213_c1	5095	PUS7	-	GO:0009982(pseudouridine synthase activity);GO:0003723(RNA binding);GO:0001522(pseudouridine synthesis);GO:0008033(tRNA processing)	[S] Function unknown	K01855	-	sp|Q96PZ0|PUS7_HUMAN Pseudouridylate synthase 7 homolog OS=Homo sapiens GN=PUS7 PE=1 SV=2	7.8e-107	gi|646705443|gb|KDR13150.1| Pseudouridylate synthase 7-like protein [Zootermopsis nevadensis]	2.6e-121	Q28DV4_XENTR/235-630 Q28DV4.1 PF01142.13;TruD;	5.4e-95	hsa:54517	1.3e-106	-
Marker17083	comp121528_c0	997	-	-	-	-	-	-	-	-	-	-	-	-	-	-	-
Marker13087	comp126821_c3	432	-	-	-	-	-	-	-	-	-	-	-	-	-	-	-
Marker47600	comp130895_c3	240	-	-	-	-	-	-	-	-	-	-	-	-	-	-	-
Marker6294	comp121528_c0	997	-	-	-	-	-	-	-	-	-	-	-	-	-	-	-
Marker41796	comp127916_c0	849	-	-	-	-	-	-	-	-	-	-	-	-	-	-	-
Marker38362	comp47851_c0	1763	KCY1	cytidylate kinase	-	[F] Nucleotide transport and metabolism	K00945	ko00240(Pyrimidine metabolism)	sp|O17622|KCY1_CAEEL UMP-CMP kinase 1 OS=Caenorhabditis elegans GN=C29F7.3 PE=1 SV=1	1.1e-64	gi|321474424|gb|EFX85389.1| hypothetical protein DAPPUDRAFT_230557 [Daphnia pulex]	1.3e-72	E9G508_DAPPU/11-170 E9G508.1 PF00406.17;ADK;	2.6e-64	tca:654848	5.1e-69	EC:2.7.4.14
Marker29503	comp40633_c0	442	-	-	-	-	-	-	-	-	-	-	-	-	-	-	-
Marker7082	comp1271423_c0	503	-	-	-	-	-	-	-	-	-	-	-	-	-	-	-
Marker15254	comp131499_c1	1813	-	-	-	-	-	-	-	-	gi|242004040|ref|XP_002422949.1| hypothetical protein Phum_PHUM025060 [Pediculus humanus corporis]	4.2e-144	-	-	-	-	-
Marker44246	comp126122_c0	2919	KIFA3	-	GO:0016939(kinesin II complex);GO:0019894(kinesin binding);GO:0007017(microtubule-based process)	[U] Intracellular trafficking, secretion, and vesicular transport	-	-	sp|Q26626|KIFA3_STRPU Kinesin-associated protein 3 OS=Strongylocentrotus purpuratus GN=KAP115 PE=1 SV=1	9.1e-236	gi|585683862|ref|XP_006812486.1| PREDICTED: kinesin-associated protein 3-like [Saccoglossus kowalevskii]	2.5e-240	A4IH14_XENTR/3-702 A4IH14.1 PF05804.7;KAP;	2.3e-221	-	-	-
Marker75183	comp124970_c0	562	-	-	-	-	-	-	-	-	-	-	-	-	-	-	-
Marker36638	comp128697_c0	4733	ASM3B	-	GO:0005615(extracellular space);GO:0016798(hydrolase activity, acting on glycosyl bonds);GO:0004767(sphingomyelin phosphodiesterase activity);GO:0006685(sphingomyelin catabolic process)	[I] Lipid transport and metabolism	K01128	-	sp|Q92485|ASM3B_HUMAN Acid sphingomyelinase-like phosphodiesterase 3b OS=Homo sapiens GN=SMPDL3B PE=2 SV=2	2.5e-70	gi|321458613|gb|EFX69678.1| hypothetical protein DAPPUDRAFT_300846 [Daphnia pulex]	8.1e-105	E9HEY4_DAPPU/38-308 E9HEY4.1 PF00149.23;Metallophos;	5.4e-70	mmu:100340	7e-68	-
Marker41946	comp2154580_c0	265	-	-	-	-	-	-	-	-	-	-	-	-	-	-	-
Marker17239	comp130559_c0	437	-	-	-	-	-	-	-	-	-	-	-	-	-	-	-
Marker14671	comp2446955_c0	255	-	-	-	-	-	-	-	-	-	-	-	-	-	-	-
Marker34095	comp130454_c2	1797	DHR12	dehydrogenase/reductase SDR family member 12	GO:0005488(binding);GO:0016491(oxidoreductase activity)	[Q] Secondary metabolites biosynthesis, transport and catabolism	K11168	-	sp|A0PJE2|DHR12_HUMAN Dehydrogenase/reductase SDR family member 12 OS=Homo sapiens GN=DHRS12 PE=1 SV=2	2e-86	gi|405970732|gb|EKC35610.1| Dehydrogenase/reductase SDR family member 12 [Crassostrea gigas]	1.7e-96	H0ZPA4_TAEGU/41-207 H0ZPA4.1 PF00106.20;adh_short;	1.9e-46	xla:447474	8e-93	EC:1.1.-.-
Marker33515	comp104107_c0	1754	CISD1	-	GO:0016021(integral to membrane);GO:0005741(mitochondrial outer membrane);GO:0051537(2 iron, 2 sulfur cluster binding);GO:0046872(metal ion binding)	[R] General function prediction only	-	-	sp|Q3ZBU2|CISD1_BOVIN CDGSH iron-sulfur domain-containing protein 1 OS=Bos taurus GN=CISD1 PE=1 SV=1	1.1e-23	gi|241751474|ref|XP_002406055.1| CDGSH iron sulfur domain-containing protein, putative [Ixodes scapularis]	1e-25	E9HC86_DAPPU/29-90 E9HC86.1 PF09360.5;zf-CDGSH;	2.5e-17	-	-	-
Marker4465	comp130908_c0	1424	-	-	-	-	-	-	-	-	-	-	-	-	-	-	-
Marker17079	comp130310_c1	2887	-	-	-	-	-	-	-	-	-	-	-	-	-	-	-
Marker1055	comp12924_c0	489	-	-	-	-	-	-	-	-	-	-	-	-	-	-	-
Marker86395	comp122161_c0	2793	-	-	-	-	-	-	-	-	gi|307168033|gb|EFN61357.1| hypothetical protein EAG_02012 [Camponotus floridanus]	1.8e-12	-	-	-	-	-
Marker9824	comp125737_c0	1634	-	-	-	-	-	-	-	-	-	-	-	-	-	-	-
Marker16955	comp131761_c0	968	-	-	-	-	-	-	-	-	gi|560117754|emb|CDJ97620.1| RNA-directed DNA polymerase (reverse transcriptase) domain containing protein [Haemonchus contortus]	2.5e-08	-	-	-	-	-
Marker86174	comp130734_c3	9925	MOT12	MFS transporter, MCP family, solute carrier family 16 (monocarboxylic acid transporters), member 12	GO:0016021(integral to membrane);GO:0005886(plasma membrane);GO:0015293(symporter activity)	[G] Carbohydrate transport and metabolism	K11810	-	sp|Q6GM59|MOT12_XENLA Monocarboxylate transporter 12 OS=Xenopus laevis GN=slc16a12 PE=2 SV=1	5.8e-60	gi|665815773|ref|XP_008556560.1| PREDICTED: monocarboxylate transporter 9 isoform X2 [Microplitis demolitor]	6.3e-171	E1ZY63_CAMFO/1-242 E1ZY63.1 PF07690.11;MFS_1;	2.2e-71	gga:423791	3.2e-61	-
Marker6099	comp130244_c0	1238	-	-	-	-	-	-	-	-	-	-	-	-	-	-	-
Marker30022	comp130657_c0	6172	SMU1	arginase	GO:0005737(cytoplasm);GO:0005634(nucleus)	[R] General function prediction only	K01476	ko00330(Arginine and proline metabolism)	sp|Q5ZME8|SMU1_CHICK WD40 repeat-containing protein SMU1 OS=Gallus gallus GN=SMU1 PE=2 SV=1	1.9e-224	gi|586587219|gb|AHJ61045.1| SMU1 [Macrobrachium rosenbergii]	8.4e-269	H9K523_APIME/133-333 H9K523.1 PF07970.7;COPIIcoated_ERV;	4.2e-62	dme:Dmel_CG4293	1.1e-61	EC:3.5.3.1
Marker5294	comp130949_c2	4935	-	-	-	[R] General function prediction only	-	-	-	-	gi|34099638|gb|AAQ57129.1| endonuclease and reverse transcriptase-like protein [Bombyx mori]	4.3e-173	Q6UV17_BOMMO/524-782 Q6UV17.1 PF00078.22;RVT_1;	6.7e-59	-	-	-
Marker17349	comp129246_c0	901	-	-	-	-	-	-	-	-	-	-	-	-	-	-	-
Marker85189	comp130465_c11	5350	KS6B1	p70 ribosomal S6 kinase	GO:0030054(cell junction);GO:0005741(mitochondrial outer membrane);GO:0045202(synapse);GO:0019717(synaptosome);GO:0005524(ATP binding);GO:0004674(protein serine/threonine kinase activity);GO:0006915(apoptosis);GO:0043066(negative regulation of apoptosis)	[R] General function prediction only ;[T] Signal transduction mechanisms	K04688	ko04012(ErbB signaling pathway);ko04150(mTOR signaling pathway);ko04350(TGF-beta signaling pathway);ko04666(Fc gamma R-mediated phagocytosis);ko04910(Insulin signaling pathway);ko05221(Acute myeloid leukemia)	sp|Q6TJY3|KS6B1_BOVIN Ribosomal protein S6 kinase beta-1 OS=Bos taurus GN=RPS6KB1 PE=2 SV=1	8.8e-157	gi|388261310|gb|ADM87427.3| 70 kDa ribosomal protein S6 kinase, partial [Gecarcinus lateralis]	1.6e-196	E1APK6_GECLA/23-275 E1APK6.2 PF00069.20;Pkinase;	1e-133	aag:AaeL_AAEL000728	7.9e-178	EC:2.7.11.1
Marker56123	comp130559_c0	437	-	-	-	-	-	-	-	-	-	-	-	-	-	-	-
Marker13738	comp117712_c0	582	-	-	-	-	-	-	-	-	-	-	-	-	-	-	-
Marker74505	comp130810_c0	4924	-	-	-	-	-	-	-	-	-	-	-	-	-	-	-
Marker29524	comp128928_c0	731	-	-	-	-	-	-	-	-	-	-	-	-	-	-	-
Marker52553	comp130049_c2	835	-	-	-	-	-	-	-	-	-	-	-	-	-	-	-
Marker17055	comp129842_c0	2628	SC5A6	solute:Na+ symporter, SSS family	GO:0005887(integral to plasma membrane);GO:0005624(membrane fraction);GO:0008523(sodium-dependent multivitamin transmembrane transporter activity);GO:0006768(biotin metabolic process);GO:0015939(pantothenate metabolic process)	[P] Inorganic ion transport and metabolism	K03307	-	sp|Q9Y289|SC5A6_HUMAN Sodium-dependent multivitamin transporter OS=Homo sapiens GN=SLC5A6 PE=2 SV=2	1e-102	gi|675389498|gb|KFM82395.1| Sodium-coupled monocarboxylate transporter 2, partial [Stegodyphus mimosarum]	1.5e-115	G3MQS0_9ACAR/42-446 G3MQS0.1 PF00474.12;SSF;	3.6e-96	nve:NEMVE_v1g168881	9.8e-102	-
Marker3947	comp107020_c0	971	-	-	-	-	-	-	-	-	gi|295291554|gb|ADF87490.1| ferritin 1 [Eriocheir sinensis]	5.8e-47	D6MXQ4_ERISI/45-198 D6MXQ4.1 PF00210.19;Ferritin;	2.1e-38	-	-	-
Marker4429	comp130659_c0	6259	-	-	-	-	-	-	-	-	gi|321469702|gb|EFX80681.1| hypothetical protein DAPPUDRAFT_318379 [Daphnia pulex]	4e-85	-	-	-	-	-
Marker63568	comp126151_c0	1175	-	-	-	-	-	-	-	-	gi|357629021|gb|EHJ78062.1| hypothetical protein KGM_02627 [Danaus plexippus]	3.7e-66	G6CL20_DANPL/179-543 G6CL20.1 PF13843.1;DDE_Tnp_1_7;	5.5e-65	-	-	-
Marker54474	comp129499_c0	593	-	-	-	-	-	-	-	-	-	-	H3I5L3_STRPU/255-418 H3I5L3.1 PF00078.22;RVT_1;	1e-13	-	-	-
Marker4636	comp131742_c0	1917	-	-	-	-	-	-	-	-	-	-	-	-	-	-	-
Marker33824	comp96154_c0	306	-	-	-	-	-	-	-	-	-	-	-	-	-	-	-
Marker68163	comp74932_c0	250	-	-	-	-	-	-	-	-	-	-	-	-	-	-	-
Marker27812	comp128278_c2	637	-	-	-	-	-	-	-	-	-	-	-	-	-	-	-
Marker39294	comp97522_c0	513	-	-	-	-	-	-	-	-	-	-	-	-	-	-	-
Marker48156	comp131190_c0	4443	MEGF6	Notch	GO:0005576(extracellular region);GO:0005509(calcium ion binding)	[T] Signal transduction mechanisms	K02599	ko04320(Dorso-ventral axis formation);ko04330(Notch signaling pathway)	sp|Q80V70|MEGF6_MOUSE Multiple epidermal growth factor-like domains protein 6 OS=Mus musculus GN=Megf6 PE=2 SV=3	4.6e-302	gi|405950252|gb|EKC18251.1| Multiple epidermal growth factor-like domains 6 [Crassostrea gigas]	1e-303	H9H915_MONDO/362-412 H9H915.1 PF00053.19;Laminin_EGF;	3.8e-18	tgu:100224680	1.3e-74	-
Marker8861	comp126697_c0	4857	-	topoisomerase (DNA) II binding protein 1	-	-	K10728	-	-	-	gi|646703816|gb|KDR12289.1| DNA topoisomerase 2-binding protein 1 [Zootermopsis nevadensis]	5.4e-141	H9KMP2_APIME/627-698 H9KMP2.1 PF12738.2;PTCB-BRCT;	2.6e-16	ame:410940	7.8e-116	-
Marker44083	comp119867_c0	2334	-	-	-	-	-	-	-	-	-	-	-	-	-	-	-
Marker16277	comp126968_c1	2119	-	-	-	-	-	-	-	-	-	-	-	-	-	-	-
Marker42439	comp11117_c0	347	-	-	-	[P] Inorganic ion transport and metabolism ;[E] Amino acid transport and metabolism ;[T] Signal transduction mechanisms	-	-	-	-	gi|478733530|gb|AGJ51190.1| olfactory ionotropic receptor IR93a [Panulirus argus]	2.2e-46	E9FS24_DAPPU/605-878 E9FS24.1 PF00060.21;Lig_chan;	2.2e-25	-	-	-
Marker95166	comp118092_c0	1833	-	-	-	-	-	-	-	-	-	-	-	-	-	-	-
Marker13079	comp129284_c7	3078	PARP3	poly [ADP-ribose] polymerase	GO:0005814(centriole);GO:0005634(nucleus);GO:0003950(NAD+ ADP-ribosyltransferase activity);GO:0006281(DNA repair);GO:0006471(protein ADP-ribosylation)	[K] Transcription ;[L] Replication, recombination and repair ;[O] Posttranslational modification, protein turnover, chaperones	K10798	ko03410(Base excision repair)	sp|Q9Y6F1|PARP3_HUMAN Poly [ADP-ribose] polymerase 3 OS=Homo sapiens GN=PARP3 PE=1 SV=3	5.7e-124	gi|260804813|ref|XP_002597282.1| hypothetical protein BRAFLDRAFT_203655 [Branchiostoma floridae]	7.9e-131	C3Z2P3_BRAFL/305-514 C3Z2P3.1 PF00644.15;PARP;	1.2e-61	dre:335495	1.6e-135	EC:2.4.2.30
Marker39780	comp106889_c1	350	-	-	-	-	-	-	-	-	-	-	-	-	-	-	-
Marker39269	comp111002_c0	222	-	-	-	-	-	-	-	-	-	-	-	-	-	-	-
Marker30705	comp1365059_c0	209	-	-	-	-	-	-	-	-	-	-	-	-	-	-	-
Marker14304	comp2339091_c0	222	-	-	-	-	-	-	-	-	-	-	-	-	-	-	-
Marker1528	comp131628_c0	11440	ZFY26	Rho-associated, coiled-coil containing protein kinase	GO:0046872(metal ion binding)	[R] General function prediction only	K04514	ko04062(Chemokine signaling pathway);ko04270(Vascular smooth muscle contraction);ko04310(Wnt signaling pathway);ko04350(TGF-beta signaling pathway);ko04360(Axon guidance);ko04510(Focal adhesion);ko04670(Leukocyte transendothelial migration);ko04810(Regulation of actin cytoskeleton);ko05130(Pathogenic Escherichia coli infection);ko05131(Shigellosis)	sp|Q9VGP1|ZFY26_DROME Zinc finger FYVE domain-containing protein 26 homolog OS=Drosophila melanogaster GN=CG5270 PE=1 SV=3	2.4e-64	gi|571530566|ref|XP_006567966.1| PREDICTED: zinc finger FYVE domain-containing protein 26 homolog [Apis mellifera]	6.2e-93	H9KHQ4_APIME/1083-1149 H9KHQ4.1 PF01363.16;FYVE;	1.1e-19	nvi:100119770	2.6e-15	EC:2.7.11.1
Marker5969	comp127301_c0	1757	-	-	-	[T] Signal transduction mechanisms ;[U] Intracellular trafficking, secretion, and vesicular transport	-	-	-	-	gi|321458606|gb|EFX69671.1| hypothetical protein DAPPUDRAFT_217669 [Daphnia pulex]	2.6e-109	H9K0Z7_APIME/46-153 H9K0Z7.1 PF13499.1;EF-hand_7;	5.1e-35	-	-	-
Marker25114	comp131844_c0	7510	LIN1	DNA polymerase zeta subunit	GO:0003723(RNA binding);GO:0003964(RNA-directed DNA polymerase activity);GO:0006278(RNA-dependent DNA replication)	-	K02350	-	sp|P08548|LIN1_NYCCO LINE-1 reverse transcriptase homolog OS=Nycticebus coucang PE=1 SV=1	2.3e-18	gi|125901787|gb|ABN58714.1| pol-like protein [Biomphalaria glabrata]	1.2e-245	A3FMR3_BIOGL/490-742 A3FMR3.1 PF00078.22;RVT_1;	1.1e-72	spu:580974	2.4e-07	EC:2.7.7.7
Marker9870	comp86084_c0	1018	-	adenylate cyclase	-	[C] Energy production and conversion	K01768	ko00230(Purine metabolism);ko04113(Meiosis - yeast)	-	-	gi|675852052|ref|XP_009011586.1| hypothetical protein HELRODRAFT_183756 [Helobdella robusta]	3.9e-09	-	-	dme:Dmel_CG32158	1.3e-06	EC:4.6.1.1
Marker41809	comp62888_c0	206	-	-	-	-	-	-	-	-	-	-	-	-	-	-	-
Marker24921	comp129012_c0	443	-	-	-	-	-	-	-	-	-	-	-	-	-	-	-
Marker11666	comp130332_c0	5420	EGLN1	hypoxia-inducible factor prolyl hydroxylase	GO:0005829(cytosol);GO:0005506(iron ion binding);GO:0031418(L-ascorbic acid binding);GO:0016702(oxidoreductase activity, acting on single donors with incorporation of molecular oxygen, incorporation of two atoms of oxygen);GO:0031543(peptidyl-proline dioxygenase activity);GO:0005515(protein binding);GO:0008270(zinc ion binding);GO:0043433(negative regulation of sequence-specific DNA binding trans…	[T] Signal transduction mechanisms	K09592	ko05200(Pathways in cancer);ko05211(Renal cell carcinoma)	sp|Q9GZT9|EGLN1_HUMAN Egl nine homolog 1 OS=Homo sapiens GN=EGLN1 PE=1 SV=1	2.6e-60	gi|347970051|ref|XP_313264.5| AGAP003523-PA [Anopheles gambiae str. PEST]	8.2e-68	EGLN3_RAT/116-214 Q62630.2 PF03171.15;2OG-FeII_Oxy;	1.1e-34	dme:Dmel_CG31543	1.5e-62	EC:1.14.11.-
Marker45088	comp2427462_c0	220	-	-	-	-	-	-	-	-	-	-	-	-	-	-	-
Marker31851	comp117098_c0	870	-	-	-	-	-	-	-	-	gi|390343325|ref|XP_003725849.1| PREDICTED: RNA-directed DNA polymerase from mobile element jockey-like [Strongylocentrotus purpuratus]	3.6e-09	-	-	-	-	-
Marker74846	comp113869_c0	949	-	-	-	-	-	-	-	-	-	-	-	-	-	-	-
Marker28828	comp91658_c0	329	-	-	-	-	-	-	-	-	-	-	-	-	-	-	-
Marker38675	comp116616_c0	783	-	-	-	-	-	-	-	-	-	-	-	-	-	-	-
Marker11036	comp130454_c2	1797	DHR12	dehydrogenase/reductase SDR family member 12	GO:0005488(binding);GO:0016491(oxidoreductase activity)	[Q] Secondary metabolites biosynthesis, transport and catabolism	K11168	-	sp|A0PJE2|DHR12_HUMAN Dehydrogenase/reductase SDR family member 12 OS=Homo sapiens GN=DHRS12 PE=1 SV=2	2e-86	gi|405970732|gb|EKC35610.1| Dehydrogenase/reductase SDR family member 12 [Crassostrea gigas]	1.7e-96	H0ZPA4_TAEGU/41-207 H0ZPA4.1 PF00106.20;adh_short;	1.9e-46	xla:447474	8e-93	EC:1.1.-.-
Marker27648	comp128497_c0	3395	-	-	-	-	-	-	-	-	gi|470440958|ref|XP_004339358.1| IgA-specific serine endopeptidase, putative [Acanthamoeba castellanii str. Neff]	1.3e-09	-	-	-	-	-
Marker49762	comp20548_c0	243	-	-	-	-	-	-	-	-	-	-	-	-	-	-	-
Marker36874	comp131241_c0	935	-	-	-	-	-	-	-	-	-	-	-	-	-	-	-
Marker27472	comp131477_c1	1795	RTBS	-	GO:0003723(RNA binding);GO:0003964(RNA-directed DNA polymerase activity);GO:0006278(RNA-dependent DNA replication);GO:0006313(transposition, DNA-mediated)	[R] General function prediction only	-	-	sp|Q95SX7|RTBS_DROME Probable RNA-directed DNA polymerase from transposon BS OS=Drosophila melanogaster GN=RTase PE=2 SV=1	1.9e-28	gi|34099638|gb|AAQ57129.1| endonuclease and reverse transcriptase-like protein [Bombyx mori]	5e-80	Q6UV17_BOMMO/524-782 Q6UV17.1 PF00078.22;RVT_1;	7.1e-51	-	-	-
Marker17351	comp125856_c1	4620	FARP2	FERM, RhoGEF and pleckstrin domain protein 2	GO:0005856(cytoskeleton);GO:0005829(cytosol);GO:0019898(extrinsic to membrane);GO:0008092(cytoskeletal protein binding);GO:0005089(Rho guanyl-nucleotide exchange factor activity);GO:0035023(regulation of Rho protein signal transduction)	[T] Signal transduction mechanisms	K06082	ko04520(Adherens junction)	sp|Q91VS8|FARP2_MOUSE FERM, RhoGEF and pleckstrin domain-containing protein 2 OS=Mus musculus GN=Farp2 PE=1 SV=2	1.5e-249	gi|498979897|ref|XP_004529222.1| PREDICTED: FERM, RhoGEF and pleckstrin domain-containing protein 2-like isoform X2 [Ceratitis capitata]	7.9e-288	E9G6D9_DAPPU/380-566 E9G6D9.1 PF00621.15;RhoGEF;	4.4e-53	gga:424842	1.3e-156	-
Marker7074	comp130854_c4	2761	-	-	-	[W] Extracellular structures	-	-	-	-	gi|321475027|gb|EFX85991.1| hypothetical protein DAPPUDRAFT_313559 [Daphnia pulex]	8.8e-98	E9G3G9_DAPPU/2706-2837 E9G3G9.1 PF02210.19;Laminin_G_2;	3e-31	-	-	-
Marker48341	comp107096_c0	1653	-	-	-	-	-	-	-	-	gi|514680477|ref|XP_004987826.1| hypothetical protein PTSG_11178 [Salpingoeca rosetta]	6.3e-14	F2USN2_SALS5/13-193 F2USN2.1 PF07258.9;HCaRG;	4.7e-14	-	-	-
Marker20219	comp131711_c0	1286	PERK2	-	GO:0016021(integral to membrane);GO:0005886(plasma membrane);GO:0005524(ATP binding);GO:0004674(protein serine/threonine kinase activity);GO:0004872(receptor activity)	[T] Signal transduction mechanisms	-	-	sp|Q9LK03|PERK2_ARATH Proline-rich receptor-like protein kinase PERK2 OS=Arabidopsis thaliana GN=PERK2 PE=2 SV=3	3.2e-06	gi|321452688|gb|EFX64017.1| hypothetical protein DAPPUDRAFT_267210 [Daphnia pulex]	4.1e-21	E9H8J0_DAPPU/58-160 E9H8J0.1 PF14529.1;Exo_endo_phos_2;	6.9e-13	-	-	-
Marker65940	comp90600_c0	2971	-	-	-	-	-	-	-	-	-	-	-	-	-	-	-
Marker56165	comp131819_c0	6070	POL3	putative transposase	GO:0004190(aspartic-type endopeptidase activity);GO:0003677(DNA binding);GO:0004519(endonuclease activity);GO:0003723(RNA binding);GO:0003964(RNA-directed DNA polymerase activity);GO:0015074(DNA integration);GO:0006278(RNA-dependent DNA replication)	[R] General function prediction only	K07497	-	sp|P04323|POL3_DROME Retrovirus-related Pol polyprotein from transposon 17.6 OS=Drosophila melanogaster GN=pol PE=4 SV=1	5.1e-62	gi|115928363|ref|XP_001199932.1| PREDICTED: uncharacterized protein LOC763830, partial [Strongylocentrotus purpuratus]	4.3e-248	H3HT24_STRPU/416-532 H3HT24.1 PF00665.21;rve;	1.4e-39	mgr:MGG_13837	4.9e-50	-
Marker7452	comp128278_c4	4799	-	-	-	-	-	-	-	-	gi|34099638|gb|AAQ57129.1| endonuclease and reverse transcriptase-like protein [Bombyx mori]	1.5e-07	-	-	-	-	-
Marker54730	comp2475124_c0	229	-	-	-	-	-	-	-	-	-	-	-	-	-	-	-
Marker34132	comp128379_c0	1501	SEC13	-	GO:0005789(endoplasmic reticulum membrane);GO:0012507(ER to Golgi transport vesicle membrane);GO:0031080(Nup107-160 complex);GO:0006888(ER to Golgi vesicle-mediated transport);GO:0051028(mRNA transport);GO:0015031(protein transport);GO:0055085(transmembrane transport)	[U] Intracellular trafficking, secretion, and vesicular transport	-	-	sp|Q5XFW8|SEC13_RAT Protein SEC13 homolog OS=Rattus norvegicus GN=Sec13 PE=1 SV=1	6.9e-120	gi|321476116|gb|EFX87077.1| hypothetical protein DAPPUDRAFT_221812 [Daphnia pulex]	2.5e-124	H3J9W7_STRPU/46-86 H3J9W7.1 PF00400.27;WD40;	6.8e-18	-	-	-
Marker45713	comp130211_c2	2357	FAAA	fumarylacetoacetase	GO:0004334(fumarylacetoacetase activity);GO:0046872(metal ion binding);GO:0006559(L-phenylalanine catabolic process);GO:0006572(tyrosine catabolic process)	[G] Carbohydrate transport and metabolism	K01555	ko00350(Tyrosine metabolism);ko00643(Styrene degradation)	sp|A5PKH3|FAAA_BOVIN Fumarylacetoacetase OS=Bos taurus GN=FAH PE=2 SV=1	2.1e-170	gi|405960295|gb|EKC26229.1| Fumarylacetoacetase [Crassostrea gigas]	9.7e-177	C1C2Q6_9MAXI/124-416 C1C2Q6.1 PF01557.13;FAA_hydrolase;	2.7e-126	bta:508724	4.9e-170	EC:3.7.1.2
Marker13924	comp111758_c0	662	-	-	-	-	-	-	-	-	-	-	-	-	-	-	-
Marker46081	comp121528_c0	997	-	-	-	-	-	-	-	-	-	-	-	-	-	-	-
Marker16236	comp131198_c0	1939	-	-	-	-	-	-	-	-	gi|597856693|gb|EYC06130.1| hypothetical protein Y032_0078g1207 [Ancylostoma ceylanicum]	5.9e-27	I1CKX1_RHIO9/4-167 I1CKX1.1 PF00078.22;RVT_1;	4.8e-11	-	-	-
Marker30179	comp130211_c2	2357	FAAA	fumarylacetoacetase	GO:0004334(fumarylacetoacetase activity);GO:0046872(metal ion binding);GO:0006559(L-phenylalanine catabolic process);GO:0006572(tyrosine catabolic process)	[G] Carbohydrate transport and metabolism	K01555	ko00350(Tyrosine metabolism);ko00643(Styrene degradation)	sp|A5PKH3|FAAA_BOVIN Fumarylacetoacetase OS=Bos taurus GN=FAH PE=2 SV=1	2.1e-170	gi|405960295|gb|EKC26229.1| Fumarylacetoacetase [Crassostrea gigas]	9.7e-177	C1C2Q6_9MAXI/124-416 C1C2Q6.1 PF01557.13;FAA_hydrolase;	2.7e-126	bta:508724	4.9e-170	EC:3.7.1.2
Marker18406	comp95604_c0	766	-	-	-	-	-	-	-	-	-	-	-	-	-	-	-
Marker29281	comp130139_c0	1194	-	-	-	-	-	-	-	-	-	-	-	-	-	-	-
Marker53902	comp125639_c0	2172	-	-	-	-	-	-	-	-	-	-	-	-	-	-	-
Marker5268	comp113753_c0	772	-	-	-	-	-	-	-	-	-	-	-	-	-	-	-
Marker36248	comp131844_c0	7510	LIN1	DNA polymerase zeta subunit	GO:0003723(RNA binding);GO:0003964(RNA-directed DNA polymerase activity);GO:0006278(RNA-dependent DNA replication)	-	K02350	-	sp|P08548|LIN1_NYCCO LINE-1 reverse transcriptase homolog OS=Nycticebus coucang PE=1 SV=1	2.3e-18	gi|125901787|gb|ABN58714.1| pol-like protein [Biomphalaria glabrata]	1.2e-245	A3FMR3_BIOGL/490-742 A3FMR3.1 PF00078.22;RVT_1;	1.1e-72	spu:580974	2.4e-07	EC:2.7.7.7
Marker75196	comp117726_c0	4074	TRI37	tripartite motif-containing protein 37	GO:0048471(perinuclear region of cytoplasm);GO:0005777(peroxisome);GO:0016874(ligase activity);GO:0008270(zinc ion binding)	[O] Posttranslational modification, protein turnover, chaperones	K10608	ko04120(Ubiquitin mediated proteolysis)	sp|Q6PCX9|TRI37_MOUSE E3 ubiquitin-protein ligase TRIM37 OS=Mus musculus GN=Trim37 PE=2 SV=1	6.7e-208	gi|646717073|gb|KDR20067.1| E3 ubiquitin-protein ligase TRIM37 [Zootermopsis nevadensis]	2.4e-234	F4WYL9_ACREC/297-418 F4WYL9.1 PF00917.21;MATH;	8.8e-59	tgu:100225193	2.6e-211	-
Marker30118	comp130454_c2	1797	DHR12	dehydrogenase/reductase SDR family member 12	GO:0005488(binding);GO:0016491(oxidoreductase activity)	[Q] Secondary metabolites biosynthesis, transport and catabolism	K11168	-	sp|A0PJE2|DHR12_HUMAN Dehydrogenase/reductase SDR family member 12 OS=Homo sapiens GN=DHRS12 PE=1 SV=2	2e-86	gi|405970732|gb|EKC35610.1| Dehydrogenase/reductase SDR family member 12 [Crassostrea gigas]	1.7e-96	H0ZPA4_TAEGU/41-207 H0ZPA4.1 PF00106.20;adh_short;	1.9e-46	xla:447474	8e-93	EC:1.1.-.-
Marker31866	comp67509_c0	352	-	-	-	-	-	-	-	-	-	-	-	-	-	-	-
Marker6353	comp131540_c1	1211	-	-	-	-	-	-	-	-	-	-	-	-	-	-	-
Marker66105	comp130806_c0	4380	-	-	-	-	-	-	-	-	gi|307170013|gb|EFN62483.1| Transposable element P transposase [Camponotus floridanus]	9.9e-81	B4H130_DROPE/1-167 B4H130.1 PF12017.3;Tnp_P_element;	9.4e-22	-	-	-
Marker48537	comp131438_c0	2000	AATM	aspartate aminotransferase	GO:0005743(mitochondrial inner membrane);GO:0005759(mitochondrial matrix);GO:0005886(plasma membrane);GO:0004069(L-aspartate:2-oxoglutarate aminotransferase activity);GO:0030170(pyridoxal phosphate binding);GO:0006532(aspartate biosynthetic process);GO:0019551(glutamate catabolic process to 2-oxoglutarate);GO:0019550(glutamate catabolic process to aspartate);GO:0006107(oxaloacetate metabolic proc…	[E] Amino acid transport and metabolism	K00813	ko00250(Alanine, aspartate and glutamate metabolism);ko00270(Cysteine and methionine metabolism);ko00330(Arginine and proline metabolism);ko00350(Tyrosine metabolism);ko00360(Phenylalanine metabolism);ko00400(Phenylalanine, tyrosine and tryptophan biosynthesis);ko00401(Novobiocin biosynthesis);ko00710(Carbon fixation in photosynthetic organisms);ko00950(Isoquinoline alkaloid biosynthesis);ko00960…	sp|P05202|AATM_MOUSE Aspartate aminotransferase, mitochondrial OS=Mus musculus GN=Got2 PE=1 SV=1	4.1e-161	gi|656985105|gb|AID18683.1| aspartate aminotransferase [Fenneropenaeus chinensis]	1.8e-198	E9HGW6_DAPPU/20-388 E9HGW6.1 PF00155.16;Aminotran_1_2;	2.4e-151	tca:658177	5.5e-165	EC:2.6.1.1
Marker60009	comp122739_c0	4864	-	-	-	-	-	-	-	-	gi|390355937|ref|XP_003728662.1| PREDICTED: uncharacterized protein LOC579712 isoform 2 [Strongylocentrotus purpuratus]	8.2e-06	-	-	-	-	-
Marker13496	comp129367_c2	465	-	-	-	-	-	-	-	-	-	-	-	-	-	-	-
Marker59712	comp129988_c0	7407	ALS	leucine-rich repeat kinase 2	GO:0007155(cell adhesion)	[R] General function prediction only	K08844	ko05012(Parkinson's disease)	sp|P70389|ALS_MOUSE Insulin-like growth factor-binding protein complex acid labile subunit OS=Mus musculus GN=Igfals PE=2 SV=1	1.8e-38	gi|642937261|ref|XP_008198761.1| PREDICTED: chaoptin [Tribolium castaneum]	4.1e-240	-	-	spu:581823	1.2e-15	EC:2.7.11.1
Marker13432	comp113550_c0	583	-	-	-	-	-	-	-	-	-	-	-	-	-	-	-
Marker60501	comp108149_c0	1786	-	-	-	-	-	-	-	-	-	-	-	-	-	-	-
Marker5169	comp123367_c0	1192	-	-	-	-	-	-	-	-	-	-	-	-	-	-	-
Marker22990	comp128041_c0	4912	CA2D1	calcium channel, voltage-dependent, alpha 2/delta subunit 1	GO:0005891(voltage-gated calcium channel complex);GO:0046872(metal ion binding)	[P] Inorganic ion transport and metabolism ;[T] Signal transduction mechanisms	K04858	ko04010(MAPK signaling pathway);ko04260(Cardiac muscle contraction);ko05410(Hypertrophic cardiomyopathy (HCM));ko05412(Arrhythmogenic right ventricular cardiomyopathy (ARVC));ko05414(Dilated cardiomyopathy)	sp|P54289|CA2D1_HUMAN Voltage-dependent calcium channel subunit alpha-2/delta-1 OS=Homo sapiens GN=CACNA2D1 PE=1 SV=3	2.4e-74	gi|242007523|ref|XP_002424589.1| conserved hypothetical protein [Pediculus humanus corporis]	1e-100	E0VEP5_PEDHC/236-405 E0VEP5.1 PF13768.1;VWA_3;	1.1e-41	mdo:100012746	8.3e-78	-
Marker37637	comp118005_c1	625	-	-	-	-	-	-	-	-	-	-	-	-	-	-	-
Marker11662	comp129360_c3	2554	-	-	-	-	-	-	-	-	gi|524880690|ref|XP_005097006.1| PREDICTED: uncharacterized protein LOC101852173 [Aplysia californica]	1.1e-40	-	-	-	-	-
Marker16100	comp131169_c5	1476	-	-	-	-	-	-	-	-	-	-	-	-	-	-	-
Marker40807	comp111908_c0	5086	RENT1	-	GO:0005737(cytoplasm);GO:0005524(ATP binding);GO:0003677(DNA binding);GO:0004386(helicase activity);GO:0008270(zinc ion binding);GO:0071456(cellular response to hypoxia);GO:0000184(nuclear-transcribed mRNA catabolic process, nonsense-mediated decay)	[A] RNA processing and modification	K01529	-	sp|Q9VYS3|RENT1_DROME Regulator of nonsense transcripts 1 homolog OS=Drosophila melanogaster GN=Upf1 PE=1 SV=2	0	gi|646699937|gb|KDR10316.1| Regulator of nonsense transcripts 1 [Zootermopsis nevadensis]	0	E9IWJ9_SOLIN/299-502 E9IWJ9.1 PF13086.1;AAA_11;	2.6e-95	aae:aq_2057	3.2e-47	-
Marker66043	comp131389_c0	5314	-	leucine-rich repeat-containing G protein-coupled receptor 6	-	[R] General function prediction only	K08399	-	-	-	gi|383854523|ref|XP_003702770.1| PREDICTED: chaoptin-like [Megachile rotundata]	2.1e-229	E3X722_ANODA/235-368 E3X722.1 PF13306.1;LRR_5;	3.1e-33	aag:AaeL_AAEL004777	3.2e-27	-
Marker11262	comp114505_c0	634	-	-	-	-	-	-	-	-	-	-	-	-	-	-	-
Marker42147	comp221094_c0	244	-	-	-	-	-	-	-	-	-	-	-	-	-	-	-
Marker3643	comp89693_c1	407	-	-	-	-	-	-	-	-	-	-	-	-	-	-	-
Marker26285	comp130909_c6	2193	-	-	-	-	-	-	-	-	gi|194758014|ref|XP_001961257.1| GF13775 [Drosophila ananassae]	1.5e-49	B3MIK3_DROAN/61-232 B3MIK3.1 PF14640.1;TMEM223;	1.7e-49	-	-	-
Marker30340	comp95644_c0	1462	-	-	-	-	-	-	-	-	-	-	-	-	-	-	-
Marker23369	comp108241_c0	452	-	-	-	-	-	-	-	-	-	-	-	-	-	-	-
Marker1875	comp1085712_c0	795	-	-	-	-	-	-	-	-	-	-	-	-	-	-	-
Marker34259	comp131601_c0	830	-	-	-	-	-	-	-	-	-	-	-	-	-	-	-
Marker65835	comp123077_c0	4161	UXS1	UDP-glucuronate decarboxylase	GO:0032580(Golgi cisterna membrane);GO:0016021(integral to membrane);GO:0050662(coenzyme binding);GO:0048040(UDP-glucuronate decarboxylase activity);GO:0030206(chondroitin sulfate biosynthetic process);GO:0015012(heparan sulfate proteoglycan biosynthetic process);GO:0007275(multicellular organismal development)	[G] Carbohydrate transport and metabolism ;[M] Cell wall/membrane/envelope biogenesis	K08678	ko00500(Starch and sucrose metabolism);ko00520(Amino sugar and nucleotide sugar metabolism)	sp|Q6GMI9|UXS1_DANRE UDP-glucuronic acid decarboxylase 1 OS=Danio rerio GN=uxs1 PE=2 SV=2	5.4e-143	gi|157112664|ref|XP_001651837.1| dtdp-glucose 4-6-dehydratase [Aedes aegypti]	4.9e-157	Q7QAZ6_ANOGA/187-420 Q7QAZ6.5 PF01370.16;Epimerase;	5e-114	dpo:Dpse_GA20738	1.1e-145	EC:4.1.1.35
Marker23188	comp131816_c2	10996	RTBS	DNA-directed RNA polymerase II subunit B	GO:0003723(RNA binding);GO:0003964(RNA-directed DNA polymerase activity);GO:0006278(RNA-dependent DNA replication);GO:0006313(transposition, DNA-mediated)	[R] General function prediction only	K03010	ko00230(Purine metabolism);ko00240(Pyrimidine metabolism);ko03020(RNA polymerase);ko05016(Huntington's disease)	sp|Q95SX7|RTBS_DROME Probable RNA-directed DNA polymerase from transposon BS OS=Drosophila melanogaster GN=RTase PE=2 SV=1	1.6e-32	gi|67625699|tpe|CAJ00235.1| TPA: endonuclease-reverse transcriptase [Schistosoma mansoni]	9.9e-142	H3B5T4_LATCH/87-355 H3B5T4.1 PF00078.22;RVT_1;	3.7e-73	hmg:100208869	7.6e-30	EC:2.7.7.6
Marker56175	comp131749_c1	3968	SPEN	DNA-directed RNA polymerase II subunit B	GO:0005634(nucleus);GO:0000166(nucleotide binding);GO:0003723(RNA binding);GO:0007411(axon guidance);GO:0007173(epidermal growth factor receptor signaling pathway);GO:0048106(establishment of body bristle planar orientation);GO:0007403(glial cell fate determination);GO:0008586(imaginal disc-derived wing vein morphogenesis);GO:0035321(maintenance of imaginal disc-derived wing hair orientation);GO:…	[R] General function prediction only	K03010	ko00230(Purine metabolism);ko00240(Pyrimidine metabolism);ko03020(RNA polymerase);ko05016(Huntington's disease)	sp|Q8SX83|SPEN_DROME Protein split ends OS=Drosophila melanogaster GN=spen PE=1 SV=2	4.3e-06	gi|585718698|ref|XP_006825930.1| PREDICTED: RNA-directed DNA polymerase from mobile element jockey-like [Saccoglossus kowalevskii]	8.7e-120	H3B5T4_LATCH/87-355 H3B5T4.1 PF00078.22;RVT_1;	8.2e-58	hmg:100208869	1.6e-29	EC:2.7.7.6
Marker40798	comp110324_c0	554	-	-	-	-	-	-	-	-	-	-	-	-	-	-	-
Marker6043	comp126329_c3	2702	MLH3	DNA mismatch repair protein MLH3	GO:0005712(chiasma);GO:0032390(MutLbeta complex);GO:0000795(synaptonemal complex);GO:0005524(ATP binding);GO:0016887(ATPase activity);GO:0030983(mismatched DNA binding);GO:0005515(protein binding);GO:0003696(satellite DNA binding);GO:0006298(mismatch repair);GO:0007131(reciprocal meiotic recombination)	[L] Replication, recombination and repair	K08739	ko03430(Mismatch repair)	sp|Q9UHC1|MLH3_HUMAN DNA mismatch repair protein Mlh3 OS=Homo sapiens GN=MLH3 PE=1 SV=3	4.5e-54	gi|585645287|ref|XP_006811535.1| PREDICTED: DNA mismatch repair protein Mlh3-like [Saccoglossus kowalevskii]	8e-46	H3J1F7_STRPU/1390-1574 H3J1F7.1 PF08676.6;MutL_C;	3.4e-31	rno:314320	1.3e-52	-
Marker20272	comp131497_c1	8113	ZC3H3	partitioning defective protein 6	GO:0005634(nucleus);GO:0003676(nucleic acid binding);GO:0008270(zinc ion binding);GO:0006378(mRNA polyadenylation);GO:0016973(poly(A)+ mRNA export from nucleus);GO:0010793(regulation of mRNA export from nucleus)	[R] General function prediction only	K06093	ko04144(Endocytosis);ko04530(Tight junction)	sp|Q8CHP0|ZC3H3_MOUSE Zinc finger CCCH domain-containing protein 3 OS=Mus musculus GN=Zc3h3 PE=2 SV=1	1.6e-37	gi|241701703|ref|XP_002413185.1| ZC3H3 protein, putative [Ixodes scapularis]	5.2e-50	-	-	hmg:100206476	4.1e-19	-
Marker56846	comp111648_c0	1245	-	-	-	-	-	-	-	-	-	-	-	-	-	-	-
Marker41977	comp130949_c2	4935	-	-	-	[R] General function prediction only	-	-	-	-	gi|34099638|gb|AAQ57129.1| endonuclease and reverse transcriptase-like protein [Bombyx mori]	4.3e-173	Q6UV17_BOMMO/524-782 Q6UV17.1 PF00078.22;RVT_1;	6.7e-59	-	-	-
Marker29958	comp118926_c0	808	-	-	-	-	-	-	-	-	-	-	-	-	-	-	-
Marker18317	comp123077_c0	4161	UXS1	UDP-glucuronate decarboxylase	GO:0032580(Golgi cisterna membrane);GO:0016021(integral to membrane);GO:0050662(coenzyme binding);GO:0048040(UDP-glucuronate decarboxylase activity);GO:0030206(chondroitin sulfate biosynthetic process);GO:0015012(heparan sulfate proteoglycan biosynthetic process);GO:0007275(multicellular organismal development)	[G] Carbohydrate transport and metabolism ;[M] Cell wall/membrane/envelope biogenesis	K08678	ko00500(Starch and sucrose metabolism);ko00520(Amino sugar and nucleotide sugar metabolism)	sp|Q6GMI9|UXS1_DANRE UDP-glucuronic acid decarboxylase 1 OS=Danio rerio GN=uxs1 PE=2 SV=2	5.4e-143	gi|157112664|ref|XP_001651837.1| dtdp-glucose 4-6-dehydratase [Aedes aegypti]	4.9e-157	Q7QAZ6_ANOGA/187-420 Q7QAZ6.5 PF01370.16;Epimerase;	5e-114	dpo:Dpse_GA20738	1.1e-145	EC:4.1.1.35
Marker43741	comp127231_c0	913	-	-	-	-	-	-	-	-	-	-	-	-	-	-	-
Marker2089	comp125101_c4	2420	-	-	-	-	-	-	-	-	-	-	-	-	-	-	-
Marker7227	comp241335_c0	278	-	-	-	-	-	-	-	-	-	-	-	-	-	-	-
Marker3991	comp127916_c0	849	-	-	-	-	-	-	-	-	-	-	-	-	-	-	-
Marker17296	comp32182_c0	285	-	-	-	-	-	-	-	-	-	-	-	-	-	-	-
Marker4991	comp115431_c0	743	-	-	-	-	-	-	-	-	-	-	-	-	-	-	-
Marker54909	comp128615_c0	2977	-	-	-	-	-	-	-	-	-	-	-	-	-	-	-
Marker7399	comp131216_c0	2989	-	-	-	-	-	-	-	-	-	-	-	-	-	-	-
Marker11147	comp131313_c0	346	-	-	-	-	-	-	-	-	-	-	-	-	-	-	-
Marker52032	comp128469_c0	2725	CEP76	-	GO:0005814(centriole);GO:0046599(regulation of centriole replication)	-	-	-	sp|A7E2V1|CEP76_DANRE Centrosomal protein of 76 kDa OS=Danio rerio GN=cep76 PE=2 SV=1	6.7e-109	gi|443691425|gb|ELT93283.1| hypothetical protein CAPTEDRAFT_130762 [Capitella teleta]	2e-114	-	-	-	-	-
Marker7707	comp126906_c3	455	-	-	-	-	-	-	-	-	gi|358256655|dbj|GAA57884.1| hypothetical protein CLF_113313 [Clonorchis sinensis]	2.2e-12	-	-	-	-	-
Marker51941	comp43056_c0	330	-	-	-	-	-	-	-	-	-	-	-	-	-	-	-
Marker73255	comp124122_c1	590	-	-	-	-	-	-	-	-	-	-	-	-	-	-	-
Marker12240	comp130929_c0	1556	-	-	-	-	-	-	-	-	gi|270015199|gb|EFA11647.1| hypothetical protein TcasGA2_TC010626 [Tribolium castaneum]	9e-37	-	-	-	-	-
Marker21675	comp68350_c0	505	-	-	-	-	-	-	-	-	-	-	-	-	-	-	-
Marker3770	comp128474_c4	1181	-	-	-	-	-	-	-	-	-	-	-	-	-	-	-
Marker80133	comp124558_c0	5199	VPS11	-	GO:0030139(endocytic vesicle);GO:0030897(HOPS complex);GO:0031902(late endosome membrane);GO:0005765(lysosomal membrane);GO:0000166(nucleotide binding);GO:0008270(zinc ion binding);GO:0015031(protein transport)	[U] Intracellular trafficking, secretion, and vesicular transport	-	-	sp|Q9H270|VPS11_HUMAN Vacuolar protein sorting-associated protein 11 homolog OS=Homo sapiens GN=VPS11 PE=1 SV=1	4.1e-182	gi|646719057|gb|KDR21303.1| Vacuolar protein sorting-associated protein 11-like protein [Zootermopsis nevadensis]	9.4e-213	E2B3X3_HARSA/265-411 E2B3X3.1 PF00637.15;Clathrin;	7.5e-44	-	-	-
Marker16588	comp126821_c3	432	-	-	-	-	-	-	-	-	-	-	-	-	-	-	-
Marker7600	comp124170_c0	4143	-	-	-	-	-	-	-	-	gi|358442122|gb|AEU11366.1| Broad-complex protein isoform 4 [Penaeus monodon]	2.2e-21	E9FZ28_DAPPU/54-160 E9FZ28.1 PF00651.26;BTB;	7e-19	-	-	-
Marker57504	comp130171_c1	3836	SHPRH	adenosinetriphosphatase	-	[L] Replication, recombination and repair	K01509	ko00230(Purine metabolism)	sp|Q149N8|SHPRH_HUMAN E3 ubiquitin-protein ligase SHPRH OS=Homo sapiens GN=SHPRH PE=1 SV=2	2.2e-251	gi|646709125|gb|KDR15144.1| E3 ubiquitin-protein ligase SHPRH [Zootermopsis nevadensis]	8.7e-248	C3YH64_BRAFL/407-925 C3YH64.1 PF00176.18;SNF2_N;	1.1e-112	dme:Dmel_CG7376	4.3e-99	EC:3.6.1.3
Marker17373	comp124951_c6	3067	PRLD1	-	GO:0005739(mitochondrion)	[U] Intracellular trafficking, secretion, and vesicular transport	-	-	sp|Q32KN9|PRLD1_BOVIN PRELI domain-containing protein 1, mitochondrial OS=Bos taurus GN=PRELID1 PE=2 SV=1	5.6e-46	gi|646719035|gb|KDR21294.1| Protein preli-like [Zootermopsis nevadensis]	1.4e-63	E2B3L0_HARSA/16-168 E2B3L0.1 PF04707.9;PRELI;	5.8e-54	-	-	-
Marker41829	comp128474_c4	1181	-	-	-	-	-	-	-	-	-	-	-	-	-	-	-
Marker39956	comp123604_c1	301	-	-	-	-	-	-	-	-	-	-	-	-	-	-	-
Marker57234	comp85573_c0	1071	-	-	-	-	-	-	-	-	-	-	-	-	-	-	-
Marker34367	comp23171_c0	251	-	-	-	-	-	-	-	-	-	-	-	-	-	-	-
Marker17892	comp88356_c0	310	-	-	-	-	-	-	-	-	-	-	-	-	-	-	-
Marker32746	comp126821_c0	333	-	-	-	-	-	-	-	-	-	-	-	-	-	-	-
Marker32908	comp130454_c2	1797	DHR12	dehydrogenase/reductase SDR family member 12	GO:0005488(binding);GO:0016491(oxidoreductase activity)	[Q] Secondary metabolites biosynthesis, transport and catabolism	K11168	-	sp|A0PJE2|DHR12_HUMAN Dehydrogenase/reductase SDR family member 12 OS=Homo sapiens GN=DHRS12 PE=1 SV=2	2e-86	gi|405970732|gb|EKC35610.1| Dehydrogenase/reductase SDR family member 12 [Crassostrea gigas]	1.7e-96	H0ZPA4_TAEGU/41-207 H0ZPA4.1 PF00106.20;adh_short;	1.9e-46	xla:447474	8e-93	EC:1.1.-.-
Marker10844	comp64577_c0	273	-	-	-	-	-	-	-	-	-	-	-	-	-	-	-
Marker3943	comp30204_c0	290	-	-	-	-	-	-	-	-	gi|307197313|gb|EFN78605.1| hypothetical protein EAI_06274 [Harpegnathos saltator]	1.2e-14	-	-	-	-	-
Marker37485	comp128214_c0	1979	-	-	-	-	-	-	-	-	-	-	-	-	-	-	-
Marker28584	comp82089_c0	661	-	-	-	-	-	-	-	-	-	-	-	-	-	-	-
Marker33200	comp131722_c0	1836	-	-	-	[R] General function prediction only	-	-	-	-	gi|597892194|gb|EYC40426.1| hypothetical protein Y032_0612g657 [Ancylostoma ceylanicum]	9.1e-33	F2WZP9_9NEOP/42-177 F2WZP9.1 PF00078.22;RVT_1;	1.9e-23	-	-	-
Marker33480	comp107632_c0	592	-	-	-	-	-	-	-	-	-	-	-	-	-	-	-
Marker42398	comp96734_c0	4906	AVIL	villin 1	GO:0030424(axon);GO:0005737(cytoplasm);GO:0005856(cytoskeleton);GO:0003779(actin binding);GO:0051693(actin filament capping);GO:0060271(cilium morphogenesis);GO:0007010(cytoskeleton organization);GO:0010976(positive regulation of neuron projection development);GO:0006950(response to stress)	[Z] Cytoskeleton	K05761	-	sp|O88398|AVIL_MOUSE Advillin OS=Mus musculus GN=Avil PE=1 SV=2	7.2e-172	gi|321477204|gb|EFX88163.1| hypothetical protein DAPPUDRAFT_311761 [Daphnia pulex]	2.5e-252	E9FXU5_DAPPU/32-129 E9FXU5.1 PF00626.17;Gelsolin;	2e-25	xtr:100124960	6.3e-174	-
Marker53400	comp126677_c0	2183	CC103	-	-	-	-	-	sp|Q9D9P2|CC103_MOUSE Coiled-coil domain-containing protein 103 OS=Mus musculus GN=Ccdc103 PE=2 SV=1	2.5e-22	gi|307175941|gb|EFN65751.1| Probable phospholipid-transporting ATPase IIB [Camponotus floridanus]	1.8e-12	-	-	-	-	-
Marker13288	comp96501_c1	217	-	-	-	-	-	-	-	-	-	-	-	-	-	-	-
Marker28534	comp118491_c0	1110	-	-	-	-	-	-	-	-	-	-	-	-	-	-	-
Marker12060	comp126821_c0	333	-	-	-	-	-	-	-	-	-	-	-	-	-	-	-
Marker12849	comp50030_c0	224	-	-	-	-	-	-	-	-	-	-	-	-	-	-	-
Marker20352	comp122915_c0	3077	SCRT	adenosinetriphosphatase	GO:0016021(integral to membrane);GO:0005524(ATP binding);GO:0016887(ATPase activity);GO:0031409(pigment binding);GO:0006856(eye pigment precursor transport);GO:0006727(ommochrome biosynthetic process)	[Q] Secondary metabolites biosynthesis, transport and catabolism	K01509	ko00230(Purine metabolism)	sp|P45843|SCRT_DROME Protein scarlet OS=Drosophila melanogaster GN=st PE=1 SV=3	3.1e-149	gi|321473456|gb|EFX84423.1| ABC protein, subfamily ABCG [Daphnia pulex]	2e-182	E9G786_DAPPU/389-602 E9G786.1 PF01061.19;ABC2_membrane;	6.7e-63	dme:Dmel_CG4314	4.8e-149	EC:3.6.1.3
Marker71229	comp131791_c2	6666	XYLB	xylulokinase	GO:0005524(ATP binding);GO:0004856(xylulokinase activity);GO:0042732(D-xylose metabolic process)	[G] Carbohydrate transport and metabolism	K00854	ko00040(Pentose and glucuronate interconversions)	sp|Q3MIF4|XYLB_RAT Xylulose kinase OS=Rattus norvegicus GN=Xylb PE=2 SV=1	2.7e-154	gi|91076316|ref|XP_969753.1| PREDICTED: xylulose kinase [Tribolium castaneum]	2.1e-171	Q4S1Z8_TETNG/1-269 Q4S1Z8.1 PF00370.16;FGGY_N;	2.4e-87	ame:409884	1.5e-156	EC:2.7.1.17
Marker49754	comp122743_c0	2061	-	-	-	-	-	-	-	-	-	-	H2Y442_CIOSA/21-177 H2Y442.1 PF00160.16;Pro_isomerase;	1.8e-09	-	-	-
Marker13393	comp80907_c0	1678	HSBP1	-	GO:0005634(nucleus)	[K] Transcription ;[O] Posttranslational modification, protein turnover, chaperones	-	-	sp|Q3ZC22|HSBP1_BOVIN Heat shock factor-binding protein 1 OS=Bos taurus GN=HSBP1 PE=3 SV=1	1.5e-21	gi|662219735|ref|XP_008483966.1| PREDICTED: heat shock factor-binding protein 1-like [Diaphorina citri]	3.4e-24	E9GU51_DAPPU/59-112 E9GU51.1 PF06825.7;HSBP1;	6.1e-19	-	-	-
Marker1069	comp121631_c0	848	-	-	-	-	-	-	-	-	-	-	-	-	-	-	-
Marker31706	comp130454_c2	1797	DHR12	dehydrogenase/reductase SDR family member 12	GO:0005488(binding);GO:0016491(oxidoreductase activity)	[Q] Secondary metabolites biosynthesis, transport and catabolism	K11168	-	sp|A0PJE2|DHR12_HUMAN Dehydrogenase/reductase SDR family member 12 OS=Homo sapiens GN=DHRS12 PE=1 SV=2	2e-86	gi|405970732|gb|EKC35610.1| Dehydrogenase/reductase SDR family member 12 [Crassostrea gigas]	1.7e-96	H0ZPA4_TAEGU/41-207 H0ZPA4.1 PF00106.20;adh_short;	1.9e-46	xla:447474	8e-93	EC:1.1.-.-
Marker10341	comp4000283_c0	249	-	-	-	-	-	-	-	-	-	-	-	-	-	-	-
Marker33351	comp129284_c7	3078	PARP3	poly [ADP-ribose] polymerase	GO:0005814(centriole);GO:0005634(nucleus);GO:0003950(NAD+ ADP-ribosyltransferase activity);GO:0006281(DNA repair);GO:0006471(protein ADP-ribosylation)	[K] Transcription ;[L] Replication, recombination and repair ;[O] Posttranslational modification, protein turnover, chaperones	K10798	ko03410(Base excision repair)	sp|Q9Y6F1|PARP3_HUMAN Poly [ADP-ribose] polymerase 3 OS=Homo sapiens GN=PARP3 PE=1 SV=3	5.7e-124	gi|260804813|ref|XP_002597282.1| hypothetical protein BRAFLDRAFT_203655 [Branchiostoma floridae]	7.9e-131	C3Z2P3_BRAFL/305-514 C3Z2P3.1 PF00644.15;PARP;	1.2e-61	dre:335495	1.6e-135	EC:2.4.2.30
Marker34564	comp7372_c0	459	-	-	-	-	-	-	-	-	-	-	-	-	-	-	-
Marker44203	comp125625_c1	757	-	-	-	-	-	-	-	-	-	-	-	-	-	-	-
Marker2392	comp128033_c0	4037	VPP1	V-type H+-transporting ATPase subunit I	GO:0030659(cytoplasmic vesicle membrane);GO:0010008(endosome membrane);GO:0005794(Golgi apparatus);GO:0016021(integral to membrane);GO:0042470(melanosome);GO:0005634(nucleus);GO:0005886(plasma membrane);GO:0033177(proton-transporting two-sector ATPase complex, proton-transporting domain);GO:0051117(ATPase binding);GO:0015078(hydrogen ion transmembrane transporter activity);GO:0015991(ATP hydrolys…	[C] Energy production and conversion	K02154	ko00190(Oxidative phosphorylation);ko04142(Lysosome);ko04145(Phagosome);ko04966(Collecting duct acid secretion);ko05110(Vibrio cholerae infection);ko05120(Epithelial cell signaling in Helicobacter pylori infection)	sp|Q93050|VPP1_HUMAN V-type proton ATPase 116 kDa subunit a isoform 1 OS=Homo sapiens GN=ATP6V0A1 PE=1 SV=3	7e-268	gi|332183193|gb|AEE25939.1| V-H-ATPase subunit A [Litopenaeus vannamei]	0	F4YYJ1_LITVA/26-820 F4YYJ1.1 PF01496.14;V_ATPase_I;	0	nvi:100116803	4.3e-288	EC:3.6.3.14
Marker58273	comp121528_c0	997	-	-	-	-	-	-	-	-	-	-	-	-	-	-	-
Marker20284	comp131781_c0	3443	-	-	-	-	-	-	-	-	gi|662213540|ref|XP_008480563.1| PREDICTED: RNA-directed DNA polymerase from mobile element jockey-like [Diaphorina citri]	1.1e-33	F0WCK9_9STRA/237-439 F0WCK9.1 PF00078.22;RVT_1;	2.6e-14	-	-	-
Marker23229	comp83872_c0	1513	-	-	-	-	-	-	-	-	gi|665804830|ref|XP_008550580.1| PREDICTED: serine protease easter-like [Microplitis demolitor]	2.6e-06	-	-	-	-	-
Marker25240	comp130793_c0	665	-	-	-	-	-	-	-	-	-	-	-	-	-	-	-
Marker48328	comp108241_c0	452	-	-	-	-	-	-	-	-	-	-	-	-	-	-	-
Marker29567	comp123152_c2	768	-	-	-	-	-	-	-	-	-	-	-	-	-	-	-
Marker12259	comp131273_c5	2903	-	-	-	-	-	-	-	-	-	-	-	-	-	-	-
Marker14410	comp121528_c0	997	-	-	-	-	-	-	-	-	-	-	-	-	-	-	-
Marker26149	comp105847_c0	2765	-	-	-	-	-	-	-	-	-	-	-	-	-	-	-
Marker19398	comp396504_c0	717	-	-	-	-	-	-	-	-	-	-	-	-	-	-	-
Marker53686	comp126841_c0	3178	DAF36	-	-	-	-	-	sp|Q17938|DAF36_CAEEL Cholesterol desaturase daf-36 OS=Caenorhabditis elegans GN=daf-36 PE=1 SV=2	1.1e-89	gi|405970633|gb|EKC35522.1| Chlorophyllide a oxygenase [Crassostrea gigas]	3.9e-115	H2MGR4_ORYLA/118-213 H2MGR4.1 PF00355.21;Rieske;	5.6e-34	-	-	-
Marker19973	comp3240920_c0	324	-	-	-	-	-	-	-	-	-	-	-	-	-	-	-
Marker18128	comp125680_c1	556	-	-	-	-	-	-	-	-	-	-	-	-	-	-	-
Marker40938	comp60295_c0	838	-	-	-	-	-	-	-	-	-	-	-	-	-	-	-
Marker10018	comp23784_c0	457	-	-	-	-	-	-	-	-	-	-	-	-	-	-	-
Marker4412	comp116172_c0	1815	-	-	-	-	-	-	-	-	-	-	-	-	-	-	-
Marker24533	comp26610_c0	273	-	-	-	-	-	-	-	-	-	-	-	-	-	-	-
Marker4856	comp129842_c0	2628	SC5A6	solute:Na+ symporter, SSS family	GO:0005887(integral to plasma membrane);GO:0005624(membrane fraction);GO:0008523(sodium-dependent multivitamin transmembrane transporter activity);GO:0006768(biotin metabolic process);GO:0015939(pantothenate metabolic process)	[P] Inorganic ion transport and metabolism	K03307	-	sp|Q9Y289|SC5A6_HUMAN Sodium-dependent multivitamin transporter OS=Homo sapiens GN=SLC5A6 PE=2 SV=2	1e-102	gi|675389498|gb|KFM82395.1| Sodium-coupled monocarboxylate transporter 2, partial [Stegodyphus mimosarum]	1.5e-115	G3MQS0_9ACAR/42-446 G3MQS0.1 PF00474.12;SSF;	3.6e-96	nve:NEMVE_v1g168881	9.8e-102	-
Marker20433	comp130364_c1	5002	SGT1	-	GO:0005737(cytoplasm);GO:0005634(nucleus);GO:0003713(transcription coactivator activity);GO:0006110(regulation of glycolysis);GO:0006355(regulation of transcription, DNA-dependent);GO:0006366(transcription from RNA polymerase II promoter)	[K] Transcription	-	-	sp|O95905|SGT1_HUMAN Protein SGT1 OS=Homo sapiens GN=ECD PE=1 SV=1	6.4e-93	gi|328704073|ref|XP_001947588.2| PREDICTED: protein SGT1 homolog ecdysoneless [Acyrthosiphon pisum]	3.1e-101	C3YWS1_BRAFL/10-589 C3YWS1.1 PF07093.6;SGT1;	1e-104	-	-	-
Marker14705	comp124124_c0	6184	ARRB1	beta-arrestin	GO:0016323(basolateral plasma membrane);GO:0005905(coated pit);GO:0016023(cytoplasmic membrane-bounded vesicle);GO:0005829(cytosol);GO:0005624(membrane fraction);GO:0005634(nucleus);GO:0045211(postsynaptic membrane);GO:0031143(pseudopodium);GO:0035612(AP-2 adaptor complex binding);GO:0035615(clathrin adaptor activity);GO:0031762(follicle-stimulating hormone receptor binding);GO:0051219(phosphopro…	[T] Signal transduction mechanisms	K04439	ko04010(MAPK signaling pathway);ko04062(Chemokine signaling pathway);ko04144(Endocytosis);ko04744(Phototransduction)	sp|P29066|ARRB1_RAT Beta-arrestin-1 OS=Rattus norvegicus GN=Arrb1 PE=1 SV=1	2.5e-137	gi|642910560|ref|XP_008200266.1| PREDICTED: beta-arrestin-1 isoform X1 [Tribolium castaneum]	8.6e-185	G6DBI4_DANPL/98-254 G6DBI4.1 PF00339.24;Arrestin_N;	4.7e-73	tca:661293	3e-185	-
Marker23614	comp126821_c3	432	-	-	-	-	-	-	-	-	-	-	-	-	-	-	-
Marker14313	comp121528_c0	997	-	-	-	-	-	-	-	-	-	-	-	-	-	-	-
Marker36930	comp82412_c0	4481	NDUS2	NADH dehydrogenase (ubiquinone) Fe-S protein 2	GO:0005743(mitochondrial inner membrane);GO:0070469(respiratory chain);GO:0051539(4 iron, 4 sulfur cluster binding);GO:0046872(metal ion binding);GO:0051287(NAD binding);GO:0008137(NADH dehydrogenase (ubiquinone) activity);GO:0048038(quinone binding);GO:0022900(electron transport chain);GO:0006810(transport)	[C] Energy production and conversion	K03935	ko00190(Oxidative phosphorylation);ko05010(Alzheimer's disease);ko05012(Parkinson's disease);ko05016(Huntington's disease)	sp|Q641Y2|NDUS2_RAT NADH dehydrogenase [ubiquinone] iron-sulfur protein 2, mitochondrial OS=Rattus norvegicus GN=Ndufs2 PE=1 SV=1	1.3e-184	gi|91084535|ref|XP_972884.1| PREDICTED: NADH-ubiquinone oxidoreductase 49 kDa subunit [Tribolium castaneum]	4.1e-199	E9G2H1_DAPPU/28-352 E9G2H1.1 PF00180.15;Iso_dh;	7.4e-153	tca:661641	1.9e-199	EC:1.6.5.3 1.6.99.3
Marker29809	comp47846_c0	871	-	-	-	-	-	-	-	-	-	-	-	-	-	-	-
Marker69335	comp108133_c1	1217	-	-	-	-	-	-	-	-	-	-	-	-	-	-	-
Marker63517	comp121330_c0	1744	TRY2	protease, serine, 7 (enterokinase)	GO:0005615(extracellular space);GO:0005509(calcium ion binding);GO:0004252(serine-type endopeptidase activity);GO:0030574(collagen catabolic process);GO:0007586(digestion);GO:0006508(proteolysis)	[E] Amino acid transport and metabolism	K01316	-	sp|Q29463|TRY2_BOVIN Anionic trypsin OS=Bos taurus PE=2 SV=1	1.2e-34	gi|308055652|gb|ADO08222.1| trypsinogen [Branchiostoma belcheri]	3e-37	H9KC43_APIME/18-243 H9KC43.1 PF00089.21;Trypsin;	2e-35	dre:100148042	4.2e-34	EC:3.4.21.9
Marker33057	comp124214_c2	669	-	-	-	-	-	-	-	-	-	-	-	-	-	-	-
Marker32423	comp130231_c1	385	-	-	-	-	-	-	-	-	-	-	-	-	-	-	-
Marker38997	comp115363_c0	1342	PLS2	-	GO:0005737(cytoplasm);GO:0016021(integral to membrane);GO:0005634(nucleus);GO:0017124(SH3 domain binding);GO:0071222(cellular response to lipopolysaccharide)	-	-	-	sp|Q9DCW2|PLS2_MOUSE Phospholipid scramblase 2 OS=Mus musculus GN=Plscr2 PE=2 SV=3	2.9e-09	-	-	-	-	-	-	-
Marker52618	comp122674_c0	472	RTBS	DNA-directed RNA polymerase II subunit B	GO:0003723(RNA binding);GO:0003964(RNA-directed DNA polymerase activity);GO:0006278(RNA-dependent DNA replication);GO:0006313(transposition, DNA-mediated)	[R] General function prediction only	K03010	ko00230(Purine metabolism);ko00240(Pyrimidine metabolism);ko03020(RNA polymerase);ko05016(Huntington's disease)	sp|Q95SX7|RTBS_DROME Probable RNA-directed DNA polymerase from transposon BS OS=Drosophila melanogaster GN=RTase PE=2 SV=1	1e-08	gi|449679882|ref|XP_004209444.1| PREDICTED: RNA-directed DNA polymerase from mobile element jockey-like, partial [Hydra vulgaris]	1.5e-26	H3B5T4_LATCH/87-355 H3B5T4.1 PF00078.22;RVT_1;	1.9e-29	hmg:100208869	8.2e-09	EC:2.7.7.6
Marker23584	comp128173_c0	1333	PRXD1	prolyl-tRNA synthetase	-	-	K01881	ko00970(Aminoacyl-tRNA biosynthesis)	sp|Q6PFS2|PRXD1_DANRE Prolyl-tRNA synthetase associated domain-containing protein 1 OS=Danio rerio GN=Prorsd1 PE=2 SV=1	1.3e-33	gi|291236079|ref|XP_002737969.1| PREDICTED: prolyl-tRNA synthetase associated domain-containing protein 1-like [Saccoglossus kowalevskii]	6.2e-34	PRXD1_DANRE/43-170 Q6PFS2.1 PF04073.10;tRNA_edit;	4e-26	tbr:Tb10.389.0630	1.1e-21	EC:6.1.1.15
Marker25625	comp79213_c0	206	-	-	-	-	-	-	-	-	-	-	-	-	-	-	-
Marker72461	comp91385_c0	464	-	-	-	-	-	-	-	-	-	-	-	-	-	-	-
Marker30296	comp2743175_c0	231	-	-	-	-	-	-	-	-	-	-	-	-	-	-	-
Marker21385	comp122347_c1	3923	PDIA4	protein disulfide isomerase family A, member 4	GO:0005788(endoplasmic reticulum lumen);GO:0042470(melanosome);GO:0009055(electron carrier activity);GO:0003756(protein disulfide isomerase activity);GO:0015035(protein disulfide oxidoreductase activity);GO:0045454(cell redox homeostasis);GO:0006662(glycerol ether metabolic process);GO:0009306(protein secretion)	[O] Posttranslational modification, protein turnover, chaperones	K09582	ko05110(Vibrio cholerae infection)	sp|P13667|PDIA4_HUMAN Protein disulfide-isomerase A4 OS=Homo sapiens GN=PDIA4 PE=1 SV=2	6.5e-144	gi|675387930|gb|KFM80827.1| Protein disulfide-isomerase A4, partial [Stegodyphus mimosarum]	4.7e-160	E9GGE1_DAPPU/299-492 E9GGE1.1 PF13848.1;Thioredoxin_6;	4.7e-43	nve:NEMVE_v1g193399	2.2e-146	EC:5.3.4.1
Marker63941	comp130454_c2	1797	DHR12	dehydrogenase/reductase SDR family member 12	GO:0005488(binding);GO:0016491(oxidoreductase activity)	[Q] Secondary metabolites biosynthesis, transport and catabolism	K11168	-	sp|A0PJE2|DHR12_HUMAN Dehydrogenase/reductase SDR family member 12 OS=Homo sapiens GN=DHRS12 PE=1 SV=2	2e-86	gi|405970732|gb|EKC35610.1| Dehydrogenase/reductase SDR family member 12 [Crassostrea gigas]	1.7e-96	H0ZPA4_TAEGU/41-207 H0ZPA4.1 PF00106.20;adh_short;	1.9e-46	xla:447474	8e-93	EC:1.1.-.-
Marker2907	comp121134_c0	341	-	-	-	-	-	-	-	-	-	-	-	-	-	-	-
Marker8486	comp131541_c0	4456	RTBS	DNA-directed RNA polymerase II subunit B	GO:0003723(RNA binding);GO:0003964(RNA-directed DNA polymerase activity);GO:0006278(RNA-dependent DNA replication);GO:0006313(transposition, DNA-mediated)	[R] General function prediction only	K03010	ko00230(Purine metabolism);ko00240(Pyrimidine metabolism);ko03020(RNA polymerase);ko05016(Huntington's disease)	sp|Q95SX7|RTBS_DROME Probable RNA-directed DNA polymerase from transposon BS OS=Drosophila melanogaster GN=RTase PE=2 SV=1	8.7e-26	gi|585695869|ref|XP_006822105.1| PREDICTED: RNA-directed DNA polymerase from mobile element jockey-like, partial [Saccoglossus kowalevskii]	1.1e-64	D6WFI9_TRICA/268-505 D6WFI9.1 PF00078.22;RVT_1;	1.2e-38	hmg:100208869	1.8e-17	EC:2.7.7.6
Marker26880	comp124565_c0	408	-	-	-	-	-	-	-	-	-	-	-	-	-	-	-
Marker46053	comp1276976_c0	308	-	-	-	-	-	-	-	-	-	-	-	-	-	-	-
Marker19323	comp128925_c4	3433	OBRG	-	GO:0010008(endosome membrane);GO:0000139(Golgi membrane);GO:0016021(integral to membrane)	[T] Signal transduction mechanisms	-	-	sp|Q561T9|OBRG_DANRE Leptin receptor gene-related protein OS=Danio rerio GN=leprot PE=2 SV=1	2.2e-37	gi|319432631|gb|ADV57398.1| leptin receptor protein [Eriocheir sinensis]	6.8e-65	E9K6D5_ERISI/7-129 E9K6D5.1 PF04133.9;Vps55;	2.9e-61	-	-	-
Marker42814	comp2466245_c0	214	-	-	-	-	-	-	-	-	-	-	-	-	-	-	-
Marker55413	comp25041_c0	306	-	-	-	-	-	-	-	-	-	-	-	-	-	-	-
Marker33418	comp130454_c2	1797	DHR12	dehydrogenase/reductase SDR family member 12	GO:0005488(binding);GO:0016491(oxidoreductase activity)	[Q] Secondary metabolites biosynthesis, transport and catabolism	K11168	-	sp|A0PJE2|DHR12_HUMAN Dehydrogenase/reductase SDR family member 12 OS=Homo sapiens GN=DHRS12 PE=1 SV=2	2e-86	gi|405970732|gb|EKC35610.1| Dehydrogenase/reductase SDR family member 12 [Crassostrea gigas]	1.7e-96	H0ZPA4_TAEGU/41-207 H0ZPA4.1 PF00106.20;adh_short;	1.9e-46	xla:447474	8e-93	EC:1.1.-.-
Marker10517	comp129360_c3	2554	-	-	-	-	-	-	-	-	gi|524880690|ref|XP_005097006.1| PREDICTED: uncharacterized protein LOC101852173 [Aplysia californica]	1.1e-40	-	-	-	-	-
Marker14448	comp17052_c0	262	-	-	-	-	-	-	-	-	-	-	-	-	-	-	-
Marker22899	comp75199_c0	250	-	-	-	-	-	-	-	-	-	-	-	-	-	-	-
Marker31210	comp125366_c0	1122	-	-	-	-	-	-	-	-	-	-	-	-	-	-	-
Marker36708	comp131041_c0	2970	PCSK7	proprotein convertase subtilisin/kexin type 7	GO:0004252(serine-type endopeptidase activity);GO:0006508(proteolysis)	[O] Posttranslational modification, protein turnover, chaperones	K08673	-	sp|Q62849|PCSK7_RAT Proprotein convertase subtilisin/kexin type 7 OS=Rattus norvegicus GN=Pcsk7 PE=1 SV=1	4.6e-155	gi|443697198|gb|ELT97733.1| hypothetical protein CAPTEDRAFT_161485 [Capitella teleta]	3.8e-177	C3XS14_BRAFL/244-535 C3XS14.1 PF00082.17;Peptidase_S8;	1.4e-112	rno:29606	7.4e-155	EC:3.4.21.-
Marker52718	comp130900_c1	926	-	-	-	-	-	-	-	-	-	-	-	-	-	-	-
Marker24516	comp113753_c0	772	-	-	-	-	-	-	-	-	-	-	-	-	-	-	-
Marker64073	comp20121_c0	251	-	-	-	-	-	-	-	-	-	-	-	-	-	-	-
Marker48340	comp128945_c1	929	-	-	-	-	-	-	-	-	-	-	-	-	-	-	-
Marker43069	comp46213_c0	2900	-	-	-	-	-	-	-	-	-	-	-	-	-	-	-
Marker31780	comp128110_c0	1784	-	-	-	[U] Intracellular trafficking, secretion, and vesicular transport	-	-	-	-	gi|91086365|ref|XP_974582.1| PREDICTED: peroxisomal membrane protein 11B [Tribolium castaneum]	6.5e-58	D6WTR4_TRICA/1-223 D6WTR4.1 PF05648.9;PEX11;	1.3e-54	-	-	-
Marker21327	comp128898_c0	3158	PCP	lysosomal Pro-X carboxypeptidase	GO:0005764(lysosome);GO:0004180(carboxypeptidase activity);GO:0008236(serine-type peptidase activity);GO:0006508(proteolysis)	[O] Posttranslational modification, protein turnover, chaperones ;[R] General function prediction only	K01285	-	sp|Q2TA14|PCP_BOVIN Lysosomal Pro-X carboxypeptidase OS=Bos taurus GN=PRCP PE=2 SV=1	6.9e-133	gi|321468146|gb|EFX79132.1| hypothetical protein DAPPUDRAFT_225197 [Daphnia pulex]	9.4e-164	E9GMP5_DAPPU/29-452 E9GMP5.1 PF05577.7;Peptidase_S28;	1.1e-156	xtr:780095	5.4e-144	EC:3.4.16.2
Marker73823	comp129467_c1	4233	LAC7	ferritin heavy chain	GO:0048046(apoplast);GO:0005507(copper ion binding);GO:0052716(hydroquinone:oxygen oxidoreductase activity);GO:0008471(laccase activity);GO:0046274(lignin catabolic process)	[Q] Secondary metabolites biosynthesis, transport and catabolism	K00522	ko00860(Porphyrin and chlorophyll metabolism)	sp|Q5N7B4|LAC7_ORYSJ Laccase-7 OS=Oryza sativa subsp. japonica GN=LAC7 PE=2 SV=1	3e-35	gi|607367022|gb|EZA61178.1| Laccase-4 [Cerapachys biroi]	8.2e-103	G6DFM6_DANPL/401-567 G6DFM6.1 PF07731.9;Cu-oxidase_2;	2.9e-42	dme:Dmel_CG3759	2.8e-129	EC:1.16.3.1
Marker28487	comp78537_c0	439	-	-	-	-	-	-	-	-	-	-	-	-	-	-	-
Marker11612	comp131196_c1	4961	YTDC2	adenosinetriphosphatase	GO:0005524(ATP binding);GO:0008026(ATP-dependent helicase activity);GO:0003676(nucleic acid binding)	[A] RNA processing and modification	K01509	ko00230(Purine metabolism)	sp|B2RR83|YTDC2_MOUSE Probable ATP-dependent RNA helicase YTHDC2 OS=Mus musculus GN=Ythdc2 PE=2 SV=1	0	gi|676473026|ref|XP_009059681.1| hypothetical protein LOTGIDRAFT_124894 [Lottia gigantea]	0	B7Q1P2_IXOSC/101-266 B7Q1P2.1 PF00270.24;DEAD;	2.1e-59	dme:Dmel_CG9323	1.2e-113	EC:3.6.1.3
Marker17002	comp82375_c0	273	-	-	-	-	-	-	-	-	-	-	-	-	-	-	-
Marker4594	comp106206_c0	217	-	-	-	-	-	-	-	-	-	-	-	-	-	-	-
Marker66381	comp128909_c1	3143	CC132	-	-	[S] Function unknown	-	-	sp|Q8CI71|CC132_MOUSE Coiled-coil domain-containing protein 132 OS=Mus musculus GN=Ccdc132 PE=1 SV=2	7.6e-91	gi|405970084|gb|EKC35019.1| hypothetical protein CGI_10023639, partial [Crassostrea gigas]	1.4e-165	A7S1F6_NEMVE/244-479 A7S1F6.1 PF10474.4;DUF2451;	3.9e-67	-	-	-
Marker42656	comp131241_c0	935	-	-	-	-	-	-	-	-	-	-	-	-	-	-	-
Marker22246	comp48333_c0	2041	MLC2	myosin light chain 1/3/4/6, alkali	GO:0016459(myosin complex);GO:0005509(calcium ion binding);GO:0032036(myosin heavy chain binding)	[Z] Cytoskeleton	K05738	-	sp|P54357|MLC2_DROME Myosin-2 essential light chain OS=Drosophila melanogaster GN=Mlc-c PE=1 SV=1	7.9e-61	gi|293652146|gb|ADE60733.1| myosin essential light chain [Eriocheir sinensis]	8e-75	D2DSN4_9EUCA/11-144 D2DSN4.1 PF13499.1;EF-hand_7;	2.8e-68	tca:662551	3.2e-62	-
Marker17032	comp1314498_c0	259	-	-	-	-	-	-	-	-	-	-	-	-	-	-	-
Marker17504	comp131477_c1	1795	RTBS	-	GO:0003723(RNA binding);GO:0003964(RNA-directed DNA polymerase activity);GO:0006278(RNA-dependent DNA replication);GO:0006313(transposition, DNA-mediated)	[R] General function prediction only	-	-	sp|Q95SX7|RTBS_DROME Probable RNA-directed DNA polymerase from transposon BS OS=Drosophila melanogaster GN=RTase PE=2 SV=1	1.9e-28	gi|34099638|gb|AAQ57129.1| endonuclease and reverse transcriptase-like protein [Bombyx mori]	5e-80	Q6UV17_BOMMO/524-782 Q6UV17.1 PF00078.22;RVT_1;	7.1e-51	-	-	-
Marker49938	comp1865721_c0	214	-	-	-	-	-	-	-	-	-	-	-	-	-	-	-
Marker26549	comp130895_c3	240	-	-	-	-	-	-	-	-	-	-	-	-	-	-	-
Marker7222	comp116606_c1	215	-	-	-	-	-	-	-	-	-	-	-	-	-	-	-
Marker3243	comp126887_c1	4713	TNI3K	ankyrin	GO:0005737(cytoplasm);GO:0005634(nucleus);GO:0005524(ATP binding);GO:0046872(metal ion binding);GO:0008022(protein C-terminus binding);GO:0004674(protein serine/threonine kinase activity);GO:0031013(troponin I binding)	[T] Signal transduction mechanisms	K10380	-	sp|Q59H18|TNI3K_HUMAN Serine/threonine-protein kinase TNNI3K OS=Homo sapiens GN=TNNI3K PE=1 SV=3	3.8e-185	gi|524872465|ref|XP_005092994.1| PREDICTED: serine/threonine-protein kinase TNNI3K-like [Aplysia californica]	6e-176	H2LG73_ORYLA/462-718 H2LG73.1 PF07714.12;Pkinase_Tyr;	1.2e-89	oaa:100076099	1.3e-30	-
Marker23381	comp109254_c0	800	-	-	-	-	-	-	-	-	-	-	-	-	-	-	-
Marker41532	comp3483862_c0	216	-	-	-	-	-	-	-	-	-	-	-	-	-	-	-
Marker38639	comp131482_c2	1636	-	DNA-directed RNA polymerase II subunit B	-	[R] General function prediction only	K03010	ko00230(Purine metabolism);ko00240(Pyrimidine metabolism);ko03020(RNA polymerase);ko05016(Huntington's disease)	-	-	gi|390343325|ref|XP_003725849.1| PREDICTED: RNA-directed DNA polymerase from mobile element jockey-like [Strongylocentrotus purpuratus]	6.7e-101	H3B5T4_LATCH/87-355 H3B5T4.1 PF00078.22;RVT_1;	5.4e-66	hmg:100208869	2.2e-31	EC:2.7.7.6
Marker33626	comp2706929_c0	371	-	-	-	-	-	-	-	-	-	-	-	-	-	-	-
Marker32777	comp131438_c0	2000	AATM	aspartate aminotransferase	GO:0005743(mitochondrial inner membrane);GO:0005759(mitochondrial matrix);GO:0005886(plasma membrane);GO:0004069(L-aspartate:2-oxoglutarate aminotransferase activity);GO:0030170(pyridoxal phosphate binding);GO:0006532(aspartate biosynthetic process);GO:0019551(glutamate catabolic process to 2-oxoglutarate);GO:0019550(glutamate catabolic process to aspartate);GO:0006107(oxaloacetate metabolic proc…	[E] Amino acid transport and metabolism	K00813	ko00250(Alanine, aspartate and glutamate metabolism);ko00270(Cysteine and methionine metabolism);ko00330(Arginine and proline metabolism);ko00350(Tyrosine metabolism);ko00360(Phenylalanine metabolism);ko00400(Phenylalanine, tyrosine and tryptophan biosynthesis);ko00401(Novobiocin biosynthesis);ko00710(Carbon fixation in photosynthetic organisms);ko00950(Isoquinoline alkaloid biosynthesis);ko00960…	sp|P05202|AATM_MOUSE Aspartate aminotransferase, mitochondrial OS=Mus musculus GN=Got2 PE=1 SV=1	4.1e-161	gi|656985105|gb|AID18683.1| aspartate aminotransferase [Fenneropenaeus chinensis]	1.8e-198	E9HGW6_DAPPU/20-388 E9HGW6.1 PF00155.16;Aminotran_1_2;	2.4e-151	tca:658177	5.5e-165	EC:2.6.1.1
Marker42340	comp130828_c5	7052	-	-	-	-	-	-	-	-	-	-	-	-	-	-	-
Marker7777	comp129842_c0	2628	SC5A6	solute:Na+ symporter, SSS family	GO:0005887(integral to plasma membrane);GO:0005624(membrane fraction);GO:0008523(sodium-dependent multivitamin transmembrane transporter activity);GO:0006768(biotin metabolic process);GO:0015939(pantothenate metabolic process)	[P] Inorganic ion transport and metabolism	K03307	-	sp|Q9Y289|SC5A6_HUMAN Sodium-dependent multivitamin transporter OS=Homo sapiens GN=SLC5A6 PE=2 SV=2	1e-102	gi|675389498|gb|KFM82395.1| Sodium-coupled monocarboxylate transporter 2, partial [Stegodyphus mimosarum]	1.5e-115	G3MQS0_9ACAR/42-446 G3MQS0.1 PF00474.12;SSF;	3.6e-96	nve:NEMVE_v1g168881	9.8e-102	-
Marker25853	comp124479_c0	528	-	-	-	-	-	-	-	-	-	-	-	-	-	-	-
Marker16480	comp126841_c0	3178	DAF36	-	-	-	-	-	sp|Q17938|DAF36_CAEEL Cholesterol desaturase daf-36 OS=Caenorhabditis elegans GN=daf-36 PE=1 SV=2	1.1e-89	gi|405970633|gb|EKC35522.1| Chlorophyllide a oxygenase [Crassostrea gigas]	3.9e-115	H2MGR4_ORYLA/118-213 H2MGR4.1 PF00355.21;Rieske;	5.6e-34	-	-	-
Marker7347	comp129467_c0	2399	-	-	-	-	-	-	-	-	-	-	-	-	-	-	-
Marker38158	comp3138028_c0	237	-	-	-	-	-	-	-	-	-	-	-	-	-	-	-
Marker11867	comp130949_c2	4935	-	-	-	[R] General function prediction only	-	-	-	-	gi|34099638|gb|AAQ57129.1| endonuclease and reverse transcriptase-like protein [Bombyx mori]	4.3e-173	Q6UV17_BOMMO/524-782 Q6UV17.1 PF00078.22;RVT_1;	6.7e-59	-	-	-
Marker15505	comp131408_c0	5317	-	-	-	-	-	-	-	-	gi|641650710|ref|XP_008189844.1| PREDICTED: uncharacterized protein LOC103311853 [Acyrthosiphon pisum]	5e-163	H3ADP1_LATCH/15-150 H3ADP1.1 PF14291.1;DUF4371;	3.4e-34	-	-	-
Marker62703	comp131361_c1	3172	MAT2B	S-adenosylmethionine synthetase	GO:0005488(binding);GO:0008831(dTDP-4-dehydrorhamnose reductase activity);GO:0045226(extracellular polysaccharide biosynthetic process);GO:0006730(one-carbon metabolic process)	[I] Lipid transport and metabolism ;[E] Amino acid transport and metabolism	K00789	ko00270(Cysteine and methionine metabolism);ko00450(Selenoamino acid metabolism)	sp|Q566L8|MAT2B_XENTR Methionine adenosyltransferase 2 subunit beta OS=Xenopus tropicalis GN=mat2b PE=2 SV=1	6.9e-62	gi|646713068|gb|KDR17569.1| Methionine adenosyltransferase 2 subunit beta [Zootermopsis nevadensis]	1.8e-65	C3XXC8_BRAFL/2-287 C3XXC8.1 PF04321.12;RmlD_sub_bind;	2.9e-64	bfo:BRAFLDRAFT_73226	2.6e-64	EC:2.5.1.6
Marker36011	comp2469774_c0	351	-	-	-	-	-	-	-	-	-	-	-	-	-	-	-
Marker8379	comp125695_c0	2222	-	-	-	-	-	-	-	-	-	-	-	-	-	-	-
Marker30609	comp116687_c0	967	-	-	-	-	-	-	-	-	-	-	-	-	-	-	-
Marker51731	comp130481_c0	1702	-	-	-	-	-	-	-	-	gi|665794514|ref|XP_008544956.1| PREDICTED: host cell factor-like [Microplitis demolitor]	9.4e-07	-	-	-	-	-
Marker4541	comp11525_c0	554	-	-	-	-	-	-	-	-	-	-	-	-	-	-	-
Marker6872	comp117549_c0	285	-	-	-	-	-	-	-	-	-	-	-	-	-	-	-
Marker41966	comp128262_c2	1557	MIF	phenylpyruvate tautomerase	GO:0005737(cytoplasm);GO:0005615(extracellular space);GO:0005125(cytokine activity);GO:0004167(dopachrome isomerase activity);GO:0050178(phenylpyruvate tautomerase activity);GO:0006954(inflammatory response);GO:0045087(innate immune response)	-	K07253	ko00350(Tyrosine metabolism);ko00360(Phenylalanine metabolism)	sp|P80177|MIF_BOVIN Macrophage migration inhibitory factor OS=Bos taurus GN=MIF PE=1 SV=6	1.2e-23	gi|306411779|gb|ADM86239.1| macrophage migration inhibitory protein [Eriocheir sinensis]	4.5e-47	E7CW70_ERISI/2-115 E7CW70.1 PF01187.13;MIF;	8.9e-45	bta:280858	1.7e-23	EC:5.3.2.1
Marker58057	comp129777_c1	3870	MCAT	mitochondrial carrier protein, MC family	GO:0016021(integral to membrane);GO:0005743(mitochondrial inner membrane);GO:0006853(carnitine shuttle);GO:0044255(cellular lipid metabolic process);GO:0046320(regulation of fatty acid oxidation)	[C] Energy production and conversion	K03454	-	sp|O43772|MCAT_HUMAN Mitochondrial carnitine/acylcarnitine carrier protein OS=Homo sapiens GN=SLC25A20 PE=1 SV=1	1.7e-105	gi|241714779|ref|XP_002413523.1| carnitine-acylcarnitine carrier protein, putative [Ixodes scapularis]	1.1e-113	B7QDA9_IXOSC/5-103 B7QDA9.1 PF00153.22;Mito_carr;	1e-36	dre:393833	2.2e-108	-
Marker31041	comp1804185_c0	391	-	-	-	-	-	-	-	-	-	-	-	-	-	-	-
Marker49912	comp2436489_c0	344	-	-	-	-	-	-	-	-	-	-	-	-	-	-	-
Marker29411	comp125548_c3	5505	S39A2	-	GO:0016023(cytoplasmic membrane-bounded vesicle);GO:0005887(integral to plasma membrane);GO:0005385(zinc ion transmembrane transporter activity)	[P] Inorganic ion transport and metabolism	-	-	sp|Q9NP94|S39A2_HUMAN Zinc transporter ZIP2 OS=Homo sapiens GN=SLC39A2 PE=1 SV=2	1.3e-35	gi|646721557|gb|KDR22854.1| Zinc transporter ZIP1 [Zootermopsis nevadensis]	4.7e-58	E9H8K9_DAPPU/1-273 E9H8K9.1 PF02535.17;Zip;	4.9e-53	-	-	-
Marker7366	comp100292_c0	425	-	-	-	-	-	-	-	-	-	-	-	-	-	-	-
Marker25279	comp126122_c0	2919	KIFA3	-	GO:0016939(kinesin II complex);GO:0019894(kinesin binding);GO:0007017(microtubule-based process)	[U] Intracellular trafficking, secretion, and vesicular transport	-	-	sp|Q26626|KIFA3_STRPU Kinesin-associated protein 3 OS=Strongylocentrotus purpuratus GN=KAP115 PE=1 SV=1	9.1e-236	gi|585683862|ref|XP_006812486.1| PREDICTED: kinesin-associated protein 3-like [Saccoglossus kowalevskii]	2.5e-240	A4IH14_XENTR/3-702 A4IH14.1 PF05804.7;KAP;	2.3e-221	-	-	-
Marker69652	comp131668_c0	729	-	-	-	-	-	-	-	-	-	-	-	-	-	-	-
Marker43610	comp8842_c0	225	-	-	-	-	-	-	-	-	-	-	-	-	-	-	-
Marker24522	comp125964_c0	2156	-	-	-	-	-	-	-	-	-	-	-	-	-	-	-
Marker1999	comp127758_c0	1469	-	-	-	-	-	-	-	-	-	-	-	-	-	-	-
Marker38170	comp102354_c0	598	-	-	-	-	-	-	-	-	-	-	-	-	-	-	-
Marker36522	comp130559_c0	437	-	-	-	-	-	-	-	-	-	-	-	-	-	-	-
Marker8310	comp131438_c0	2000	AATM	aspartate aminotransferase	GO:0005743(mitochondrial inner membrane);GO:0005759(mitochondrial matrix);GO:0005886(plasma membrane);GO:0004069(L-aspartate:2-oxoglutarate aminotransferase activity);GO:0030170(pyridoxal phosphate binding);GO:0006532(aspartate biosynthetic process);GO:0019551(glutamate catabolic process to 2-oxoglutarate);GO:0019550(glutamate catabolic process to aspartate);GO:0006107(oxaloacetate metabolic proc…	[E] Amino acid transport and metabolism	K00813	ko00250(Alanine, aspartate and glutamate metabolism);ko00270(Cysteine and methionine metabolism);ko00330(Arginine and proline metabolism);ko00350(Tyrosine metabolism);ko00360(Phenylalanine metabolism);ko00400(Phenylalanine, tyrosine and tryptophan biosynthesis);ko00401(Novobiocin biosynthesis);ko00710(Carbon fixation in photosynthetic organisms);ko00950(Isoquinoline alkaloid biosynthesis);ko00960…	sp|P05202|AATM_MOUSE Aspartate aminotransferase, mitochondrial OS=Mus musculus GN=Got2 PE=1 SV=1	4.1e-161	gi|656985105|gb|AID18683.1| aspartate aminotransferase [Fenneropenaeus chinensis]	1.8e-198	E9HGW6_DAPPU/20-388 E9HGW6.1 PF00155.16;Aminotran_1_2;	2.4e-151	tca:658177	5.5e-165	EC:2.6.1.1
Marker46311	comp126821_c3	432	-	-	-	-	-	-	-	-	-	-	-	-	-	-	-
Marker3444	comp131749_c1	3968	SPEN	DNA-directed RNA polymerase II subunit B	GO:0005634(nucleus);GO:0000166(nucleotide binding);GO:0003723(RNA binding);GO:0007411(axon guidance);GO:0007173(epidermal growth factor receptor signaling pathway);GO:0048106(establishment of body bristle planar orientation);GO:0007403(glial cell fate determination);GO:0008586(imaginal disc-derived wing vein morphogenesis);GO:0035321(maintenance of imaginal disc-derived wing hair orientation);GO:…	[R] General function prediction only	K03010	ko00230(Purine metabolism);ko00240(Pyrimidine metabolism);ko03020(RNA polymerase);ko05016(Huntington's disease)	sp|Q8SX83|SPEN_DROME Protein split ends OS=Drosophila melanogaster GN=spen PE=1 SV=2	4.3e-06	gi|585718698|ref|XP_006825930.1| PREDICTED: RNA-directed DNA polymerase from mobile element jockey-like [Saccoglossus kowalevskii]	8.7e-120	H3B5T4_LATCH/87-355 H3B5T4.1 PF00078.22;RVT_1;	8.2e-58	hmg:100208869	1.6e-29	EC:2.7.7.6
Marker22701	comp1243782_c0	252	-	-	-	-	-	-	-	-	-	-	-	-	-	-	-
Marker78918	comp441896_c0	256	-	-	-	-	-	-	-	-	-	-	-	-	-	-	-
Marker40253	comp56395_c0	415	-	-	-	-	-	-	-	-	-	-	-	-	-	-	-
Marker40514	comp106407_c1	621	-	-	-	-	-	-	-	-	-	-	-	-	-	-	-
Marker49733	comp130454_c2	1797	DHR12	dehydrogenase/reductase SDR family member 12	GO:0005488(binding);GO:0016491(oxidoreductase activity)	[Q] Secondary metabolites biosynthesis, transport and catabolism	K11168	-	sp|A0PJE2|DHR12_HUMAN Dehydrogenase/reductase SDR family member 12 OS=Homo sapiens GN=DHRS12 PE=1 SV=2	2e-86	gi|405970732|gb|EKC35610.1| Dehydrogenase/reductase SDR family member 12 [Crassostrea gigas]	1.7e-96	H0ZPA4_TAEGU/41-207 H0ZPA4.1 PF00106.20;adh_short;	1.9e-46	xla:447474	8e-93	EC:1.1.-.-
Marker35893	comp130559_c0	437	-	-	-	-	-	-	-	-	-	-	-	-	-	-	-
Marker47134	comp119682_c0	2790	-	-	-	-	-	-	-	-	-	-	-	-	-	-	-
Marker50274	comp104481_c0	2967	-	-	-	-	-	-	-	-	gi|646706728|gb|KDR13825.1| Proton-coupled folate transporter [Zootermopsis nevadensis]	7.6e-42	-	-	-	-	-
Marker61407	comp130198_c0	1894	-	-	-	-	-	-	-	-	gi|158296772|ref|XP_317117.4| AGAP008340-PA [Anopheles gambiae str. PEST]	6.2e-17	-	-	-	-	-
Marker39415	comp12759_c0	362	-	-	-	-	-	-	-	-	-	-	-	-	-	-	-
Marker41287	comp1812129_c0	202	-	-	-	-	-	-	-	-	gi|390353987|ref|XP_003728234.1| PREDICTED: uncharacterized protein LOC100889612 [Strongylocentrotus purpuratus]	9.4e-19	H3IVX9_STRPU/1092-1254 H3IVX9.1 PF05380.8;Peptidase_A17;	1.9e-20	-	-	-
Marker108122	comp128750_c0	2517	-	-	-	-	-	-	-	-	-	-	-	-	-	-	-
Marker12810	comp127916_c0	849	-	-	-	-	-	-	-	-	-	-	-	-	-	-	-
Marker46858	comp121819_c0	824	-	-	-	-	-	-	-	-	-	-	-	-	-	-	-
Marker30649	comp130454_c2	1797	DHR12	dehydrogenase/reductase SDR family member 12	GO:0005488(binding);GO:0016491(oxidoreductase activity)	[Q] Secondary metabolites biosynthesis, transport and catabolism	K11168	-	sp|A0PJE2|DHR12_HUMAN Dehydrogenase/reductase SDR family member 12 OS=Homo sapiens GN=DHRS12 PE=1 SV=2	2e-86	gi|405970732|gb|EKC35610.1| Dehydrogenase/reductase SDR family member 12 [Crassostrea gigas]	1.7e-96	H0ZPA4_TAEGU/41-207 H0ZPA4.1 PF00106.20;adh_short;	1.9e-46	xla:447474	8e-93	EC:1.1.-.-
Marker2765	comp125695_c0	2222	-	-	-	-	-	-	-	-	-	-	-	-	-	-	-
Marker33749	comp113007_c0	2302	CDK9	cyclin-dependent kinase 9	GO:0005524(ATP binding);GO:0004693(cyclin-dependent protein kinase activity);GO:0008353(RNA polymerase II carboxy-terminal domain kinase activity);GO:0006355(regulation of transcription, DNA-dependent);GO:0006351(transcription, DNA-dependent)	[D] Cell cycle control, cell division, chromosome partitioning	K02211	-	sp|Q5ZKN1|CDK9_CHICK Cyclin-dependent kinase 9 OS=Gallus gallus GN=CDK9 PE=2 SV=1	2.9e-137	gi|321462732|gb|EFX73753.1| hypothetical protein DAPPUDRAFT_215456 [Daphnia pulex]	4.3e-149	E9H3F0_DAPPU/31-327 E9H3F0.1 PF00069.20;Pkinase;	3.8e-132	ame:412560	1.1e-145	EC:2.7.11.22
Marker23766	comp113033_c0	1046	-	-	-	-	-	-	-	-	-	-	-	-	-	-	-
Marker36612	comp131273_c5	2903	-	-	-	-	-	-	-	-	-	-	-	-	-	-	-
Marker34089	comp103771_c0	867	-	-	-	-	-	-	-	-	-	-	-	-	-	-	-
Marker58263	comp4898_c0	249	-	-	-	-	-	-	-	-	-	-	-	-	-	-	-
Marker18388	comp130211_c2	2357	FAAA	fumarylacetoacetase	GO:0004334(fumarylacetoacetase activity);GO:0046872(metal ion binding);GO:0006559(L-phenylalanine catabolic process);GO:0006572(tyrosine catabolic process)	[G] Carbohydrate transport and metabolism	K01555	ko00350(Tyrosine metabolism);ko00643(Styrene degradation)	sp|A5PKH3|FAAA_BOVIN Fumarylacetoacetase OS=Bos taurus GN=FAH PE=2 SV=1	2.1e-170	gi|405960295|gb|EKC26229.1| Fumarylacetoacetase [Crassostrea gigas]	9.7e-177	C1C2Q6_9MAXI/124-416 C1C2Q6.1 PF01557.13;FAA_hydrolase;	2.7e-126	bta:508724	4.9e-170	EC:3.7.1.2
Marker24784	comp1635941_c0	313	-	-	-	-	-	-	-	-	-	-	-	-	-	-	-
Marker11286	comp129842_c0	2628	SC5A6	solute:Na+ symporter, SSS family	GO:0005887(integral to plasma membrane);GO:0005624(membrane fraction);GO:0008523(sodium-dependent multivitamin transmembrane transporter activity);GO:0006768(biotin metabolic process);GO:0015939(pantothenate metabolic process)	[P] Inorganic ion transport and metabolism	K03307	-	sp|Q9Y289|SC5A6_HUMAN Sodium-dependent multivitamin transporter OS=Homo sapiens GN=SLC5A6 PE=2 SV=2	1e-102	gi|675389498|gb|KFM82395.1| Sodium-coupled monocarboxylate transporter 2, partial [Stegodyphus mimosarum]	1.5e-115	G3MQS0_9ACAR/42-446 G3MQS0.1 PF00474.12;SSF;	3.6e-96	nve:NEMVE_v1g168881	9.8e-102	-
Marker10790	comp131057_c0	13581	RELN	reelin	GO:0005737(cytoplasm);GO:0030425(dendrite);GO:0005615(extracellular space);GO:0005578(proteinaceous extracellular matrix);GO:0046872(metal ion binding);GO:0004712(protein serine/threonine/tyrosine kinase activity);GO:0008236(serine-type peptidase activity);GO:0007411(axon guidance);GO:0007155(cell adhesion);GO:0021800(cerebral cortex tangential migration);GO:0010001(glial cell differentiation);GO…	-	K06249	ko04510(Focal adhesion);ko04512(ECM-receptor interaction)	sp|P78509|RELN_HUMAN Reelin OS=Homo sapiens GN=RELN PE=1 SV=3	6.3e-303	gi|585704842|ref|XP_006823527.1| PREDICTED: LOW QUALITY PROTEIN: reelin-like [Saccoglossus kowalevskii]	0	-	-	cfa:483273	7.3e-305	EC:3.4.21.-
Marker26037	comp757778_c0	400	-	-	-	-	-	-	-	-	-	-	-	-	-	-	-
Marker48417	comp119939_c0	847	RM41	-	GO:0005762(mitochondrial large ribosomal subunit);GO:0003735(structural constituent of ribosome);GO:0006412(translation)	[J] Translation, ribosomal structure and biogenesis	-	-	sp|Q7JZM8|RM41_DROME 39S ribosomal protein L41, mitochondrial OS=Drosophila melanogaster GN=mRpL41 PE=2 SV=1	6.6e-37	gi|646718771|gb|KDR21123.1| 39S ribosomal protein L41, mitochondrial [Zootermopsis nevadensis]	6.7e-46	E3WJ27_ANODA/18-141 E3WJ27.1 PF09809.4;MRP-L27;	5.8e-35	-	-	-
Marker6274	comp130454_c2	1797	DHR12	dehydrogenase/reductase SDR family member 12	GO:0005488(binding);GO:0016491(oxidoreductase activity)	[Q] Secondary metabolites biosynthesis, transport and catabolism	K11168	-	sp|A0PJE2|DHR12_HUMAN Dehydrogenase/reductase SDR family member 12 OS=Homo sapiens GN=DHRS12 PE=1 SV=2	2e-86	gi|405970732|gb|EKC35610.1| Dehydrogenase/reductase SDR family member 12 [Crassostrea gigas]	1.7e-96	H0ZPA4_TAEGU/41-207 H0ZPA4.1 PF00106.20;adh_short;	1.9e-46	xla:447474	8e-93	EC:1.1.-.-
Marker26983	comp131788_c0	3240	-	-	-	-	-	-	-	-	gi|390360480|ref|XP_003729705.1| PREDICTED: uncharacterized protein LOC100889911 [Strongylocentrotus purpuratus]	1.6e-164	H3HEK3_STRPU/554-799 H3HEK3.1 PF00078.22;RVT_1;	1.3e-52	-	-	-
Marker4420	comp124263_c0	2315	MFS12	-	GO:0016021(integral to membrane);GO:0055085(transmembrane transport)	[G] Carbohydrate transport and metabolism	-	-	sp|Q6NUT3|MFS12_HUMAN Major facilitator superfamily domain-containing protein 12 OS=Homo sapiens GN=MFSD12 PE=2 SV=2	6.1e-96	gi|325190159|emb|CCA24639.1| GlycosidePentosideHexuronide (GPH):Cation Symporter Family putative [Albugo laibachii Nc14]	1.2e-68	F0WTE9_9STRA/36-518 F0WTE9.1 PF13347.1;MFS_2;	7.7e-69	-	-	-
Marker8031	comp123400_c1	2383	-	-	-	-	-	-	-	-	-	-	-	-	-	-	-
Marker59565	comp1290303_c0	552	-	-	-	-	-	-	-	-	-	-	-	-	-	-	-
Marker16065	comp129223_c0	2996	AT2B3	Ca2+ transporting ATPase, plasma membrane	GO:0016021(integral to membrane);GO:0005886(plasma membrane);GO:0005524(ATP binding);GO:0005388(calcium-transporting ATPase activity);GO:0005516(calmodulin binding);GO:0046872(metal ion binding);GO:0006754(ATP biosynthetic process);GO:0030168(platelet activation)	[P] Inorganic ion transport and metabolism	K05850	ko04020(Calcium signaling pathway)	sp|Q16720|AT2B3_HUMAN Plasma membrane calcium-transporting ATPase 3 OS=Homo sapiens GN=ATP2B3 PE=1 SV=3	5.2e-236	gi|646693310|gb|KDR07663.1| Plasma membrane calcium-transporting ATPase 3 [Zootermopsis nevadensis]	1.6e-253	E0VM90_PEDHC/366-715 E0VM90.1 PF00702.21;Hydrolase;	3.3e-119	dan:Dana_GF21692	7.6e-249	EC:3.6.3.8
Marker8889	comp107046_c0	223	-	-	-	-	-	-	-	-	-	-	-	-	-	-	-
Marker20343	comp97724_c0	3227	GEPH	molybdopterin biosynthesis protein MoeA	GO:0030054(cell junction);GO:0005737(cytoplasm);GO:0005856(cytoskeleton);GO:0005886(plasma membrane);GO:0045211(postsynaptic membrane);GO:0005524(ATP binding);GO:0046872(metal ion binding);GO:0016779(nucleotidyltransferase activity);GO:0006777(Mo-molybdopterin cofactor biosynthetic process);GO:0006767(water-soluble vitamin metabolic process)	[H] Coenzyme transport and metabolism	K03750	-	sp|Q9NQX3|GEPH_HUMAN Gephyrin OS=Homo sapiens GN=GPHN PE=1 SV=1	3.2e-167	gi|646719157|gb|KDR21365.1| Gephyrin [Zootermopsis nevadensis]	2.8e-176	A7SKS5_NEMVE/211-377 A7SKS5.1 PF03453.12;MoeA_N;	5.5e-44	tad:TRIADDRAFT_61235	1.1e-162	-
Marker52996	comp129867_c4	2719	-	-	-	-	-	-	-	-	gi|449677127|ref|XP_004208784.1| PREDICTED: uncharacterized protein LOC101235222 [Hydra vulgaris]	2.4e-25	-	-	-	-	-
Marker19109	comp131814_c0	3932	ALG8	alpha-1,3-glucosyltransferase	GO:0005789(endoplasmic reticulum membrane);GO:0016021(integral to membrane);GO:0000033(alpha-1,3-mannosyltransferase activity);GO:0006487(protein N-linked glycosylation)	[K] Transcription	K03849	ko00510(N-Glycan biosynthesis)	sp|Q6P8H8|ALG8_MOUSE Probable dolichyl pyrophosphate Glc1Man9GlcNAc2 alpha-1,3-glucosyltransferase OS=Mus musculus GN=Alg8 PE=2 SV=2	1.1e-139	gi|646715017|gb|KDR18773.1| putative dolichyl pyrophosphate Glc1Man9GlcNAc2 alpha-1,3-glucosyltransferase [Zootermopsis nevadensis]	6.7e-150	Q566T2_DANRE/17-511 Q566T2.1 PF03155.10;Alg6_Alg8;	5.5e-147	dre:327601	5.7e-149	EC:2.4.1.-
Marker14887	comp116071_c0	513	-	-	-	-	-	-	-	-	-	-	-	-	-	-	-
Marker21407	comp126511_c0	1988	-	-	-	-	-	-	-	-	-	-	-	-	-	-	-
Marker31394	comp131720_c1	4336	-	-	-	-	-	-	-	-	-	-	-	-	-	-	-
Marker18905	comp129360_c3	2554	-	-	-	-	-	-	-	-	gi|524880690|ref|XP_005097006.1| PREDICTED: uncharacterized protein LOC101852173 [Aplysia californica]	1.1e-40	-	-	-	-	-
Marker38034	comp99672_c0	4508	-	fanconi anemia group I protein	-	-	K10895	-	-	-	gi|676450381|ref|XP_009052360.1| hypothetical protein LOTGIDRAFT_115514, partial [Lottia gigantea]	3e-159	H3BEB6_LATCH/1052-1310 H3BEB6.1 PF14678.1;FANCI_S4;	4.4e-40	gga:415491	1.1e-144	-
Marker42977	comp130787_c1	5234	SYLM	leucyl-tRNA synthetase	GO:0005759(mitochondrial matrix);GO:0005524(ATP binding);GO:0004823(leucine-tRNA ligase activity);GO:0006429(leucyl-tRNA aminoacylation)	[J] Translation, ribosomal structure and biogenesis	K01869	ko00290(Valine, leucine and isoleucine biosynthesis);ko00970(Aminoacyl-tRNA biosynthesis)	sp|Q5RDP4|SYLM_PONAB Probable leucine--tRNA ligase, mitochondrial OS=Pongo abelii GN=LARS2 PE=2 SV=1	3.4e-186	gi|646711060|gb|KDR16393.1| hypothetical protein L798_10052, partial [Zootermopsis nevadensis]	9.3e-211	G1SGI3_RABIT/58-436 G1SGI3.1 PF00133.17;tRNA-synt_1;	1.2e-82	xla:443989	1.6e-192	EC:6.1.1.4
Marker27048	comp127016_c0	578	-	-	-	-	-	-	-	-	-	-	-	-	-	-	-
Marker14803	comp80851_c0	459	-	-	-	-	-	-	-	-	-	-	-	-	-	-	-
Marker43475	comp2796315_c0	221	-	-	-	-	-	-	-	-	-	-	-	-	-	-	-
Marker4992	comp6663_c0	343	-	-	-	-	-	-	-	-	-	-	-	-	-	-	-
Marker54138	comp130479_c2	4793	PAR6G	partitioning defective protein 6	GO:0005737(cytoplasm);GO:0005923(tight junction);GO:0007049(cell cycle);GO:0051301(cell division)	[T] Signal transduction mechanisms	K06093	ko04144(Endocytosis);ko04530(Tight junction)	sp|Q9JK84|PAR6G_MOUSE Partitioning defective 6 homolog gamma OS=Mus musculus GN=Pard6g PE=2 SV=1	2.6e-76	gi|646717387|gb|KDR20262.1| Partitioning defective 6-like protein beta [Zootermopsis nevadensis]	3.8e-109	A7SLU2_NEMVE/134-224 A7SLU2.1 PF00595.19;PDZ;	7.2e-40	dpo:Dpse_GA19201	7.5e-96	-
Marker3296	comp123545_c0	1855	-	-	-	-	-	-	-	-	-	-	-	-	-	-	-
Marker72383	comp130954_c0	905	-	-	-	-	-	-	-	-	-	-	-	-	-	-	-
Marker6908	comp117451_c0	553	-	-	-	-	-	-	-	-	-	-	-	-	-	-	-
Marker34555	comp122815_c0	5335	-	-	-	-	-	-	-	-	-	-	-	-	-	-	-
Marker42542	comp124999_c8	2553	-	-	-	-	-	-	-	-	-	-	H3GFY9_PHYRM/55-104 H3GFY9.1 PF00050.16;Kazal_1;	4.6e-10	-	-	-
Marker8003	comp96137_c0	716	-	-	-	-	-	-	-	-	-	-	-	-	-	-	-
Marker7979	comp1862988_c0	263	-	-	-	-	-	-	-	-	-	-	-	-	-	-	-
Marker56107	comp128719_c1	994	-	-	-	-	-	-	-	-	-	-	-	-	-	-	-
Marker11054	comp126821_c3	432	-	-	-	-	-	-	-	-	-	-	-	-	-	-	-
Marker53311	comp80939_c0	377	-	-	-	-	-	-	-	-	-	-	-	-	-	-	-
Marker39014	comp131816_c2	10996	RTBS	DNA-directed RNA polymerase II subunit B	GO:0003723(RNA binding);GO:0003964(RNA-directed DNA polymerase activity);GO:0006278(RNA-dependent DNA replication);GO:0006313(transposition, DNA-mediated)	[R] General function prediction only	K03010	ko00230(Purine metabolism);ko00240(Pyrimidine metabolism);ko03020(RNA polymerase);ko05016(Huntington's disease)	sp|Q95SX7|RTBS_DROME Probable RNA-directed DNA polymerase from transposon BS OS=Drosophila melanogaster GN=RTase PE=2 SV=1	1.6e-32	gi|67625699|tpe|CAJ00235.1| TPA: endonuclease-reverse transcriptase [Schistosoma mansoni]	9.9e-142	H3B5T4_LATCH/87-355 H3B5T4.1 PF00078.22;RVT_1;	3.7e-73	hmg:100208869	7.6e-30	EC:2.7.7.6
Marker27275	comp2073759_c0	253	-	-	-	-	-	-	-	-	-	-	-	-	-	-	-
Marker8426	comp111440_c0	3494	MSH2	DNA mismatch repair protein MSH2	GO:0032301(MutSalpha complex);GO:0032302(MutSbeta complex);GO:0000228(nuclear chromosome);GO:0005524(ATP binding);GO:0019237(centromeric DNA binding);GO:0008094(DNA-dependent ATPase activity);GO:0000406(double-strand/single-strand DNA junction binding);GO:0000400(four-way junction DNA binding);GO:0000404(loop DNA binding);GO:0000403(Y-form DNA binding);GO:0006915(apoptosis);GO:0030183(B cell diff…	[L] Replication, recombination and repair	K08735	ko03430(Mismatch repair);ko05200(Pathways in cancer);ko05210(Colorectal cancer)	sp|P43247|MSH2_MOUSE DNA mismatch repair protein Msh2 OS=Mus musculus GN=Msh2 PE=2 SV=1	5.4e-264	gi|291240666|ref|XP_002740239.1| PREDICTED: DNA mismatch repair protein Msh2 [Saccoglossus kowalevskii]	2.1e-280	C3XTK2_BRAFL/591-826 C3XTK2.1 PF00488.16;MutS_V;	2.4e-85	bfo:BRAFLDRAFT_131200	3.9e-271	-
Marker13655	comp2162493_c0	275	-	-	-	-	-	-	-	-	-	-	-	-	-	-	-
Marker6558	comp83884_c0	301	-	-	-	-	-	-	-	-	-	-	-	-	-	-	-
Marker5400	comp129360_c3	2554	-	-	-	-	-	-	-	-	gi|524880690|ref|XP_005097006.1| PREDICTED: uncharacterized protein LOC101852173 [Aplysia californica]	1.1e-40	-	-	-	-	-
Marker12847	comp108241_c0	452	-	-	-	-	-	-	-	-	-	-	-	-	-	-	-
Marker36615	comp128060_c2	4960	-	-	-	[L] Replication, recombination and repair	-	-	-	-	gi|646711002|gb|KDR16352.1| Metallophosphoesterase 1 [Zootermopsis nevadensis]	2e-53	E9H4W5_DAPPU/54-238 E9H4W5.1 PF00149.23;Metallophos;	6.9e-27	-	-	-
Marker70137	comp131413_c1	1423	-	-	-	-	-	-	-	-	-	-	-	-	-	-	-
Marker28155	comp1641122_c0	393	-	-	-	-	-	-	-	-	-	-	-	-	-	-	-
Marker13595	comp129360_c3	2554	-	-	-	-	-	-	-	-	gi|524880690|ref|XP_005097006.1| PREDICTED: uncharacterized protein LOC101852173 [Aplysia californica]	1.1e-40	-	-	-	-	-
Marker31292	comp131286_c0	2975	DHSD	succinate dehydrogenase (ubiquinone) membrane anchor subunit	GO:0016021(integral to membrane);GO:0005749(mitochondrial respiratory chain complex II);GO:0020037(heme binding);GO:0000104(succinate dehydrogenase activity);GO:0048039(ubiquinone binding);GO:0022900(electron transport chain);GO:0006810(transport);GO:0006099(tricarboxylic acid cycle)	[C] Energy production and conversion ;[U] Intracellular trafficking, secretion, and vesicular transport	K00237	ko00020(Citrate cycle (TCA cycle));ko00190(Oxidative phosphorylation);ko05010(Alzheimer's disease);ko05012(Parkinson's disease);ko05016(Huntington's disease)	sp|Q9VCI5|DHSD_DROME Putative succinate dehydrogenase [ubiquinone] cytochrome b small subunit, mitochondrial OS=Drosophila melanogaster GN=CG10219 PE=1 SV=1	2e-32	gi|241680579|ref|XP_002412692.1| succinate-ubiquinone reductase cytochrome B small subunit, putative [Ixodes scapularis]	6.7e-33	B7QAW5_IXOSC/80-207 B7QAW5.1 PF05328.7;CybS;	7.7e-32	dan:Dana_GF18741	2.9e-32	EC:1.3.5.1
Marker46402	comp131477_c1	1795	RTBS	-	GO:0003723(RNA binding);GO:0003964(RNA-directed DNA polymerase activity);GO:0006278(RNA-dependent DNA replication);GO:0006313(transposition, DNA-mediated)	[R] General function prediction only	-	-	sp|Q95SX7|RTBS_DROME Probable RNA-directed DNA polymerase from transposon BS OS=Drosophila melanogaster GN=RTase PE=2 SV=1	1.9e-28	gi|34099638|gb|AAQ57129.1| endonuclease and reverse transcriptase-like protein [Bombyx mori]	5e-80	Q6UV17_BOMMO/524-782 Q6UV17.1 PF00078.22;RVT_1;	7.1e-51	-	-	-
Marker23053	comp21892_c0	268	-	-	-	-	-	-	-	-	gi|669304238|gb|KFD47818.1| hypothetical protein M513_11298 [Trichuris suis]	7.5e-15	-	-	-	-	-
Marker13202	comp119105_c0	618	-	arylformamidase	-	-	K01432	ko00380(Tryptophan metabolism);ko00630(Glyoxylate and dicarboxylate metabolism)	-	-	gi|646697353|gb|KDR09098.1| putative arylformamidase [Zootermopsis nevadensis]	1.6e-29	D0IWQ6_COMT2/78-253 D0IWQ6.1 PF07859.8;Abhydrolase_3;	1.2e-16	mdo:100031085	1.7e-24	EC:3.5.1.9
Marker16819	comp127863_c0	1756	-	-	-	-	-	-	-	-	-	-	-	-	-	-	-
Marker62246	comp131558_c1	927	-	-	-	-	-	-	-	-	gi|70916175|ref|XP_732422.1| hypothetical protein [Plasmodium chabaudi chabaudi]	4.7e-08	I1EHR9_AMPQE/1-99 I1EHR9.1 PF12762.2;DDE_Tnp_IS1595;	1.6e-13	-	-	-
Marker11640	comp92229_c0	1811	CHDH	choline dehydrogenase	-	[R] General function prediction only	K00108	ko00260(Glycine, serine and threonine metabolism)	sp|Q6UPE0|CHDH_RAT Choline dehydrogenase, mitochondrial OS=Rattus norvegicus GN=Chdh PE=1 SV=1	5.3e-50	gi|646722400|gb|KDR23413.1| Neither inactivation nor afterpotential protein G [Zootermopsis nevadensis]	8.9e-87	H3D394_TETNG/1-299 H3D394.1 PF00732.14;GMC_oxred_N;	3.5e-30	dme:Dmel_CG9517	2.5e-54	EC:1.1.99.1
Marker36512	comp128667_c0	12131	CUBN	bone morphogenetic protein 1	GO:0016324(apical plasma membrane);GO:0005903(brush border);GO:0005905(coated pit);GO:0030139(endocytic vesicle);GO:0005783(endoplasmic reticulum);GO:0010008(endosome membrane);GO:0005794(Golgi apparatus);GO:0005765(lysosomal membrane);GO:0005509(calcium ion binding);GO:0031419(cobalamin binding);GO:0005515(protein binding);GO:0004872(receptor activity);GO:0008203(cholesterol metabolic process);G…	[H] Coenzyme transport and metabolism	K05502	-	sp|Q9JLB4|CUBN_MOUSE Cubilin OS=Mus musculus GN=Cubn PE=1 SV=3	0	gi|332020477|gb|EGI60892.1| Cubilin [Acromyrmex echinatior]	0	Q4T392_TETNG/546-655 Q4T392.1 PF00431.15;CUB;	6.6e-35	ptr:464042	5.6e-71	EC:3.4.24.19
Marker55253	comp129652_c0	10365	-	-	-	-	-	-	-	-	-	-	-	-	-	-	-
Marker41464	comp128588_c2	644	-	-	-	-	-	-	-	-	-	-	-	-	-	-	-
Marker73465	comp130855_c0	2053	-	-	-	-	-	-	-	-	-	-	-	-	-	-	-
Marker92723	comp106334_c1	1097	-	-	-	-	-	-	-	-	-	-	-	-	-	-	-
Marker18123	comp128286_c0	1009	-	-	-	-	-	-	-	-	-	-	-	-	-	-	-
Marker58438	comp118015_c2	1173	-	-	-	-	-	-	-	-	-	-	-	-	-	-	-
Marker54808	comp862902_c0	274	-	-	-	-	-	-	-	-	-	-	-	-	-	-	-
Marker26401	comp112309_c0	2565	-	-	-	-	-	-	-	-	gi|262401227|gb|ACY66516.1| hypothetical protein [Scylla paramamosain]	7.2e-48	-	-	-	-	-
Marker3046	comp50030_c0	224	-	-	-	-	-	-	-	-	-	-	-	-	-	-	-
Marker18720	comp126330_c0	3002	BRE4	beta-1,4-galactosyltransferase 1	GO:0016021(integral to membrane);GO:0046872(metal ion binding);GO:0016757(transferase activity, transferring glycosyl groups);GO:0005975(carbohydrate metabolic process)	[G] Carbohydrate transport and metabolism	K07966	ko00052(Galactose metabolism);ko00510(N-Glycan biosynthesis);ko00533(Glycosaminoglycan biosynthesis - keratan sulfate);ko00601(Glycosphingolipid biosynthesis - lacto and neolacto series)	sp|A8Y1P7|BRE4_CAEBR Beta-1,4-N-acetylgalactosaminyltransferase bre-4 OS=Caenorhabditis briggsae GN=bre-4 PE=3 SV=1	9.7e-65	gi|443715571|gb|ELU07484.1| hypothetical protein CAPTEDRAFT_158241 [Capitella teleta]	2.8e-82	E0W2U3_PEDHC/158-294 E0W2U3.1 PF13733.1;Glyco_transf_7N;	1.1e-34	mmu:14595	9.3e-61	EC:2.4.1.22 2.4.1.90 2.4.1.38 2.4.1.-
Marker15377	comp2657_c0	752	-	-	-	-	-	-	-	-	-	-	-	-	-	-	-
Marker14257	comp82270_c0	313	-	-	-	-	-	-	-	-	-	-	-	-	-	-	-
Marker14210	comp100764_c0	620	-	-	-	-	-	-	-	-	-	-	-	-	-	-	-
Marker17577	comp131806_c0	8384	POL4	-	GO:0004190(aspartic-type endopeptidase activity);GO:0003677(DNA binding);GO:0004519(endonuclease activity);GO:0003723(RNA binding);GO:0003964(RNA-directed DNA polymerase activity);GO:0015074(DNA integration);GO:0006508(proteolysis);GO:0006278(RNA-dependent DNA replication)	-	-	-	sp|P10394|POL4_DROME Retrovirus-related Pol polyprotein from transposon 412 OS=Drosophila melanogaster GN=POL PE=4 SV=1	4.8e-129	gi|597886232|gb|EYC35032.1| hypothetical protein Y032_1180g3735 [Ancylostoma ceylanicum]	3.3e-144	I1EBF7_AMPQE/1-159 I1EBF7.1 PF00078.22;RVT_1;	3.2e-37	-	-	-
Marker43997	comp2752223_c0	323	-	-	-	-	-	-	-	-	-	-	-	-	-	-	-
Marker17630	comp128458_c0	1289	-	-	-	-	-	-	-	-	-	-	-	-	-	-	-
Marker45333	comp94238_c0	263	-	-	-	-	-	-	-	-	-	-	-	-	-	-	-
Marker6900	comp129842_c0	2628	SC5A6	solute:Na+ symporter, SSS family	GO:0005887(integral to plasma membrane);GO:0005624(membrane fraction);GO:0008523(sodium-dependent multivitamin transmembrane transporter activity);GO:0006768(biotin metabolic process);GO:0015939(pantothenate metabolic process)	[P] Inorganic ion transport and metabolism	K03307	-	sp|Q9Y289|SC5A6_HUMAN Sodium-dependent multivitamin transporter OS=Homo sapiens GN=SLC5A6 PE=2 SV=2	1e-102	gi|675389498|gb|KFM82395.1| Sodium-coupled monocarboxylate transporter 2, partial [Stegodyphus mimosarum]	1.5e-115	G3MQS0_9ACAR/42-446 G3MQS0.1 PF00474.12;SSF;	3.6e-96	nve:NEMVE_v1g168881	9.8e-102	-
Marker55212	comp66196_c0	1094	-	-	-	-	-	-	-	-	-	-	-	-	-	-	-
Marker31092	comp33634_c0	312	-	-	-	-	-	-	-	-	-	-	-	-	-	-	-
Marker16007	comp131565_c0	3192	EST6	carboxylesterase type B	GO:0005576(extracellular region);GO:0004091(carboxylesterase activity);GO:0080030(methyl indole-3-acetate esterase activity);GO:0080032(methyl jasmonate esterase activity);GO:0080031(methyl salicylate esterase activity)	[R] General function prediction only	K03927	ko00983(Drug metabolism - other enzymes)	sp|B2D0J5|EST6_APIME Venom carboxylesterase-6 OS=Apis mellifera PE=2 SV=1	5.9e-55	gi|641675887|ref|XP_008187205.1| PREDICTED: esterase E4-like [Acyrthosiphon pisum]	5.9e-60	D3GDM4_SPOLI/1-538 D3GDM4.1 PF00135.23;COesterase;	3.9e-56	api:100168834	2.3e-60	EC:3.1.1.1
Marker38955	comp130454_c2	1797	DHR12	dehydrogenase/reductase SDR family member 12	GO:0005488(binding);GO:0016491(oxidoreductase activity)	[Q] Secondary metabolites biosynthesis, transport and catabolism	K11168	-	sp|A0PJE2|DHR12_HUMAN Dehydrogenase/reductase SDR family member 12 OS=Homo sapiens GN=DHRS12 PE=1 SV=2	2e-86	gi|405970732|gb|EKC35610.1| Dehydrogenase/reductase SDR family member 12 [Crassostrea gigas]	1.7e-96	H0ZPA4_TAEGU/41-207 H0ZPA4.1 PF00106.20;adh_short;	1.9e-46	xla:447474	8e-93	EC:1.1.-.-
Marker37412	comp15780_c0	250	-	-	-	-	-	-	-	-	-	-	-	-	-	-	-
Marker19155	comp80851_c0	459	-	-	-	-	-	-	-	-	-	-	-	-	-	-	-
Marker12380	comp129697_c1	3450	-	-	-	-	K01025	-	-	-	gi|646722394|gb|KDR23407.1| Carbohydrate sulfotransferase 5, partial [Zootermopsis nevadensis]	3.8e-107	Q7Q1F9_ANOGA/50-325 Q7Q1F9.4 PF00685.22;Sulfotransfer_1;	4.8e-99	dme:Dmel_CG31637	3.2e-101	-
Marker31584	comp98342_c0	1445	-	-	-	-	-	-	-	-	-	-	-	-	-	-	-
Marker19091	comp130211_c2	2357	FAAA	fumarylacetoacetase	GO:0004334(fumarylacetoacetase activity);GO:0046872(metal ion binding);GO:0006559(L-phenylalanine catabolic process);GO:0006572(tyrosine catabolic process)	[G] Carbohydrate transport and metabolism	K01555	ko00350(Tyrosine metabolism);ko00643(Styrene degradation)	sp|A5PKH3|FAAA_BOVIN Fumarylacetoacetase OS=Bos taurus GN=FAH PE=2 SV=1	2.1e-170	gi|405960295|gb|EKC26229.1| Fumarylacetoacetase [Crassostrea gigas]	9.7e-177	C1C2Q6_9MAXI/124-416 C1C2Q6.1 PF01557.13;FAA_hydrolase;	2.7e-126	bta:508724	4.9e-170	EC:3.7.1.2
Marker32519	comp56196_c0	446	-	-	-	-	-	-	-	-	-	-	-	-	-	-	-
Marker70783	comp2343859_c0	310	-	-	-	-	-	-	-	-	-	-	-	-	-	-	-
Marker10600	comp129224_c0	977	-	-	-	-	-	-	-	-	-	-	-	-	-	-	-
Marker8101	comp125548_c3	5505	S39A2	-	GO:0016023(cytoplasmic membrane-bounded vesicle);GO:0005887(integral to plasma membrane);GO:0005385(zinc ion transmembrane transporter activity)	[P] Inorganic ion transport and metabolism	-	-	sp|Q9NP94|S39A2_HUMAN Zinc transporter ZIP2 OS=Homo sapiens GN=SLC39A2 PE=1 SV=2	1.3e-35	gi|646721557|gb|KDR22854.1| Zinc transporter ZIP1 [Zootermopsis nevadensis]	4.7e-58	E9H8K9_DAPPU/1-273 E9H8K9.1 PF02535.17;Zip;	4.9e-53	-	-	-
Marker39844	comp72607_c0	962	-	-	-	-	-	-	-	-	-	-	-	-	-	-	-
Marker2935	comp1536808_c0	254	-	-	-	-	-	-	-	-	-	-	-	-	-	-	-
Marker7584	comp126821_c3	432	-	-	-	-	-	-	-	-	-	-	-	-	-	-	-
Marker25731	comp131779_c0	4083	RTBS	DNA-directed RNA polymerase II subunit B	GO:0003723(RNA binding);GO:0003964(RNA-directed DNA polymerase activity);GO:0006278(RNA-dependent DNA replication);GO:0006313(transposition, DNA-mediated)	[R] General function prediction only	K03010	ko00230(Purine metabolism);ko00240(Pyrimidine metabolism);ko03020(RNA polymerase);ko05016(Huntington's disease)	sp|Q95SX7|RTBS_DROME Probable RNA-directed DNA polymerase from transposon BS OS=Drosophila melanogaster GN=RTase PE=2 SV=1	4.8e-36	gi|67625699|tpe|CAJ00235.1| TPA: endonuclease-reverse transcriptase [Schistosoma mansoni]	3e-130	H3IJ74_STRPU/770-1006 H3IJ74.1 PF00078.22;RVT_1;	8.2e-52	hmg:100208869	5.7e-28	EC:2.7.7.6
Marker33591	comp126821_c3	432	-	-	-	-	-	-	-	-	-	-	-	-	-	-	-
Marker4759	comp131826_c0	3484	RTBS	-	GO:0003723(RNA binding);GO:0003964(RNA-directed DNA polymerase activity);GO:0006278(RNA-dependent DNA replication);GO:0006313(transposition, DNA-mediated)	-	-	-	sp|Q95SX7|RTBS_DROME Probable RNA-directed DNA polymerase from transposon BS OS=Drosophila melanogaster GN=RTase PE=2 SV=1	6.9e-14	gi|1079026|pir||B56679 probable reverse transcriptase - house mosquito	1.1e-15	Q4VZX2_CULPI/1-129 Q4VZX2.1 PF00078.22;RVT_1;	6e-07	-	-	-
Marker47705	comp129032_c3	2069	-	-	-	-	-	-	-	-	-	-	-	-	-	-	-
Marker1295	comp124029_c2	1473	OGFD2	-	GO:0005506(iron ion binding);GO:0031418(L-ascorbic acid binding);GO:0016706(oxidoreductase activity, acting on paired donors, with incorporation or reduction of molecular oxygen, 2-oxoglutarate as one donor, and incorporation of one atom each of oxygen into both donors);GO:0016702(oxidoreductase activity, acting on single donors with incorporation of molecular oxygen, incorporation of two atoms o…	[O] Posttranslational modification, protein turnover, chaperones	K00478	ko00904(Diterpenoid biosynthesis)	sp|Q28C22|OGFD2_XENTR 2-oxoglutarate and iron-dependent oxygenase domain-containing protein 2 OS=Xenopus tropicalis GN=ogfod2 PE=2 SV=1	1.1e-82	gi|156355246|ref|XP_001623582.1| predicted protein [Nematostella vectensis]	2.2e-88	A7T2Y2_NEMVE/115-209 A7T2Y2.1 PF03171.15;2OG-FeII_Oxy;	2.8e-25	dre:790923	7.8e-80	-
Marker28580	comp129050_c1	6353	ATP7B	Cu2+-exporting ATPase	GO:0000139(Golgi membrane);GO:0005887(integral to plasma membrane);GO:0005770(late endosome);GO:0005739(mitochondrion);GO:0005524(ATP binding);GO:0005507(copper ion binding);GO:0004008(copper-exporting ATPase activity);GO:0005515(protein binding);GO:0006754(ATP biosynthetic process);GO:0006878(cellular copper ion homeostasis);GO:0015677(copper ion import);GO:0046688(response to copper ion);GO:005…	[P] Inorganic ion transport and metabolism	K01533	-	sp|P35670|ATP7B_HUMAN Copper-transporting ATPase 2 OS=Homo sapiens GN=ATP7B PE=1 SV=4	0	gi|307194123|gb|EFN76571.1| Copper-transporting ATPase 1 [Harpegnathos saltator]	0	E0VL69_PEDHC/542-789 E0VL69.1 PF00122.15;E1-E2_ATPase;	8.5e-94	cqu:CpipJ_CPIJ010121	0	EC:3.6.3.4
Marker41137	comp118085_c0	353	-	-	-	-	-	-	-	-	-	-	-	-	-	-	-
Marker73457	comp125450_c0	678	-	-	-	-	-	-	-	-	-	-	-	-	-	-	-
Marker25148	comp131255_c0	7196	DPOE1	DNA polymerase epsilon subunit 1	GO:0005654(nucleoplasm);GO:0003682(chromatin binding);GO:0003677(DNA binding);GO:0003887(DNA-directed DNA polymerase activity);GO:0000166(nucleotide binding);GO:0008270(zinc ion binding);GO:0006287(base-excision repair, gap-filling);GO:0000731(DNA synthesis involved in DNA repair);GO:0006270(DNA-dependent DNA replication initiation);GO:0000082(G1/S transition of mitotic cell cycle);GO:0000216(M/G…	[L] Replication, recombination and repair	K02324	ko00230(Purine metabolism);ko00240(Pyrimidine metabolism);ko03030(DNA replication);ko03410(Base excision repair);ko03420(Nucleotide excision repair)	sp|Q07864|DPOE1_HUMAN DNA polymerase epsilon catalytic subunit A OS=Homo sapiens GN=POLE PE=1 SV=5	0	gi|676469892|ref|XP_009058679.1| hypothetical protein LOTGIDRAFT_217825 [Lottia gigantea]	0	Q29BI3_DROPS/493-1153 Q29BI3.2 PF00136.16;DNA_pol_B;	2.5e-265	dre:553405	0	EC:2.7.7.7
Marker39648	comp85630_c0	1177	-	-	-	-	-	-	-	-	-	-	-	-	-	-	-
Marker56578	comp131030_c0	2173	-	-	-	-	-	-	-	-	-	-	-	-	-	-	-
Marker3242	comp101173_c1	236	-	-	-	-	-	-	-	-	-	-	-	-	-	-	-
Marker30829	comp130454_c2	1797	DHR12	dehydrogenase/reductase SDR family member 12	GO:0005488(binding);GO:0016491(oxidoreductase activity)	[Q] Secondary metabolites biosynthesis, transport and catabolism	K11168	-	sp|A0PJE2|DHR12_HUMAN Dehydrogenase/reductase SDR family member 12 OS=Homo sapiens GN=DHRS12 PE=1 SV=2	2e-86	gi|405970732|gb|EKC35610.1| Dehydrogenase/reductase SDR family member 12 [Crassostrea gigas]	1.7e-96	H0ZPA4_TAEGU/41-207 H0ZPA4.1 PF00106.20;adh_short;	1.9e-46	xla:447474	8e-93	EC:1.1.-.-
Marker11248	comp121528_c0	997	-	-	-	-	-	-	-	-	-	-	-	-	-	-	-
Marker53370	comp127140_c0	3469	-	-	-	-	-	-	-	-	-	-	-	-	-	-	-
Marker12075	comp129315_c0	1818	-	-	-	-	-	-	-	-	-	-	-	-	-	-	-
Marker34723	comp125976_c0	1676	-	-	-	-	-	-	-	-	-	-	-	-	-	-	-
Marker49163	comp95624_c0	278	-	-	-	-	-	-	-	-	-	-	-	-	-	-	-
Marker3278	comp129012_c1	3062	YDJ1	-	-	[S] Function unknown	-	-	sp|O02485|YDJ1_CAEEL Uncharacterized protein ZK1073.1 OS=Caenorhabditis elegans GN=ZK1073.1 PE=3 SV=1	6.3e-78	gi|321465971|gb|EFX76969.1| hypothetical protein DAPPUDRAFT_321849 [Daphnia pulex]	5.8e-106	E9GU36_DAPPU/22-307 E9GU36.1 PF03096.9;Ndr;	4.6e-95	-	-	-
Marker40500	comp130895_c3	240	-	-	-	-	-	-	-	-	-	-	-	-	-	-	-
Marker42055	comp110584_c0	2304	-	-	-	-	-	-	-	-	gi|568255940|gb|ETN64594.1| Notch [Anopheles darlingi]	6.1e-06	-	-	-	-	-
Marker58210	comp130454_c2	1797	DHR12	dehydrogenase/reductase SDR family member 12	GO:0005488(binding);GO:0016491(oxidoreductase activity)	[Q] Secondary metabolites biosynthesis, transport and catabolism	K11168	-	sp|A0PJE2|DHR12_HUMAN Dehydrogenase/reductase SDR family member 12 OS=Homo sapiens GN=DHRS12 PE=1 SV=2	2e-86	gi|405970732|gb|EKC35610.1| Dehydrogenase/reductase SDR family member 12 [Crassostrea gigas]	1.7e-96	H0ZPA4_TAEGU/41-207 H0ZPA4.1 PF00106.20;adh_short;	1.9e-46	xla:447474	8e-93	EC:1.1.-.-
Marker13671	comp131468_c0	3187	UAP1	UDP-N-acetylglucosamine pyrophosphorylase	GO:0005737(cytoplasm);GO:0003977(UDP-N-acetylglucosamine diphosphorylase activity)	[M] Cell wall/membrane/envelope biogenesis	K00972	ko00520(Amino sugar and nucleotide sugar metabolism)	sp|Q91YN5|UAP1_MOUSE UDP-N-acetylhexosamine pyrophosphorylase OS=Mus musculus GN=Uap1 PE=1 SV=1	2.5e-153	gi|321454588|gb|EFX65753.1| hypothetical protein DAPPUDRAFT_130439 [Daphnia pulex]	1e-184	E9HR90_DAPPU/42-464 E9HR90.1 PF01704.13;UDPGP;	6.1e-160	bfo:BRAFLDRAFT_125327	1.1e-162	EC:2.7.7.23
Marker33344	comp130170_c0	1205	-	-	-	-	-	-	-	-	-	-	-	-	-	-	-
Marker54521	comp128539_c0	1258	PBLD	-	GO:0016853(isomerase activity);GO:0009058(biosynthetic process)	[R] General function prediction only	K06998	-	sp|Q2HJF4|PBLD_BOVIN Phenazine biosynthesis-like domain-containing protein OS=Bos taurus GN=PBLD PE=2 SV=1	3.9e-57	gi|156384166|ref|XP_001633202.1| predicted protein [Nematostella vectensis]	1.2e-64	A7S540_NEMVE/12-297 A7S540.1 PF02567.11;PhzC-PhzF;	4.7e-63	nve:NEMVE_v1g234942	4.9e-65	-
Marker28319	comp125105_c0	5004	-	-	-	-	-	-	-	-	-	-	-	-	-	-	-
Marker41219	comp792498_c0	324	-	-	-	-	-	-	-	-	-	-	-	-	-	-	-
Marker34071	comp130454_c2	1797	DHR12	dehydrogenase/reductase SDR family member 12	GO:0005488(binding);GO:0016491(oxidoreductase activity)	[Q] Secondary metabolites biosynthesis, transport and catabolism	K11168	-	sp|A0PJE2|DHR12_HUMAN Dehydrogenase/reductase SDR family member 12 OS=Homo sapiens GN=DHRS12 PE=1 SV=2	2e-86	gi|405970732|gb|EKC35610.1| Dehydrogenase/reductase SDR family member 12 [Crassostrea gigas]	1.7e-96	H0ZPA4_TAEGU/41-207 H0ZPA4.1 PF00106.20;adh_short;	1.9e-46	xla:447474	8e-93	EC:1.1.-.-
Marker30879	comp131110_c1	1325	-	-	-	-	-	-	-	-	-	-	-	-	-	-	-
Marker39036	comp128269_c0	319	-	-	-	-	-	-	-	-	-	-	-	-	-	-	-
Marker4500	comp98173_c1	1068	-	-	-	-	-	-	-	-	-	-	-	-	-	-	-
Marker29782	comp131207_c0	4199	-	kelch-like protein 8	-	-	K10446	-	-	-	gi|242007877|ref|XP_002424744.1| conserved hypothetical protein [Pediculus humanus corporis]	8.4e-51	-	-	cel:W02G9.2	2.2e-18	-
Marker62760	comp130553_c1	358	-	-	-	-	-	-	-	-	-	-	-	-	-	-	-
Marker10268	comp1691247_c0	398	-	-	-	-	-	-	-	-	-	-	-	-	-	-	-
Marker1718	comp119801_c0	2393	-	-	-	-	-	-	-	-	-	-	-	-	-	-	-
Marker14294	comp131531_c0	4410	SYVC	valyl-tRNA synthetase	GO:0005829(cytosol);GO:0005524(ATP binding);GO:0004832(valine-tRNA ligase activity);GO:0006414(translational elongation);GO:0006438(valyl-tRNA aminoacylation)	[J] Translation, ribosomal structure and biogenesis	K01873	ko00290(Valine, leucine and isoleucine biosynthesis);ko00970(Aminoacyl-tRNA biosynthesis)	sp|P26640|SYVC_HUMAN Valine--tRNA ligase OS=Homo sapiens GN=VARS PE=1 SV=4	5.7e-248	gi|646719376|gb|KDR21498.1| Valyl-tRNA synthetase [Zootermopsis nevadensis]	1e-245	F7B9X7_MONDO/308-939 F7B9X7.1 PF00133.17;tRNA-synt_1;	7.5e-195	ptr:462568	1.3e-249	EC:6.1.1.9
Marker49367	comp68874_c0	324	-	-	-	-	-	-	-	-	-	-	-	-	-	-	-
Marker26502	comp99556_c0	1142	-	-	-	-	-	-	-	-	-	-	-	-	-	-	-
Marker50537	comp123944_c0	637	-	-	-	-	-	-	-	-	-	-	-	-	-	-	-
Marker27810	comp126657_c0	1332	-	-	-	-	-	-	-	-	-	-	-	-	-	-	-
Marker27034	comp128719_c1	994	-	-	-	-	-	-	-	-	-	-	-	-	-	-	-
Marker35745	comp131788_c0	3240	-	-	-	-	-	-	-	-	gi|390360480|ref|XP_003729705.1| PREDICTED: uncharacterized protein LOC100889911 [Strongylocentrotus purpuratus]	1.6e-164	H3HEK3_STRPU/554-799 H3HEK3.1 PF00078.22;RVT_1;	1.3e-52	-	-	-
Marker33101	comp121528_c0	997	-	-	-	-	-	-	-	-	-	-	-	-	-	-	-
Marker54807	comp2015300_c0	476	-	-	-	-	-	-	-	-	-	-	-	-	-	-	-
Marker49060	comp131773_c0	598	-	-	-	-	-	-	-	-	-	-	-	-	-	-	-
Marker65380	comp127165_c2	2347	-	-	-	-	-	-	-	-	-	-	-	-	-	-	-
Marker8658	comp123619_c0	1985	CP301	-	GO:0031966(mitochondrial membrane);GO:0009055(electron carrier activity);GO:0020037(heme binding);GO:0004497(monooxygenase activity);GO:0016705(oxidoreductase activity, acting on paired donors, with incorporation or reduction of molecular oxygen)	[Q] Secondary metabolites biosynthesis, transport and catabolism	K00517	ko00361(gamma-Hexachlorocyclohexane degradation);ko00626(Naphthalene and anthracene degradation);ko00903(Limonene and pinene degradation);ko00945(Stilbenoid, diarylheptanoid and gingerol biosynthesis)	sp|Q9V6D6|CP301_DROME Probable cytochrome P450 301a1, mitochondrial OS=Drosophila melanogaster GN=Cyp301a1 PE=2 SV=1	3.3e-32	gi|499009367|ref|XP_004536548.1| PREDICTED: probable cytochrome P450 12a4, mitochondrial-like [Ceratitis capitata]	1.2e-47	Q7PNR4_ANOGA/33-512 Q7PNR4.4 PF00067.17;p450;	2.9e-41	dme:Dmel_CG8587	4.2e-32	-
Marker6605	comp130017_c0	3820	INF2	single-minded	GO:0048471(perinuclear region of cytoplasm);GO:0003779(actin binding);GO:0017048(Rho GTPase binding);GO:0030036(actin cytoskeleton organization)	[T] Signal transduction mechanisms ;[Z] Cytoskeleton	K09100	-	sp|Q0GNC1|INF2_MOUSE Inverted formin-2 OS=Mus musculus GN=Inf2 PE=1 SV=1	1.2e-16	gi|242016113|ref|XP_002428680.1| conserved hypothetical protein [Pediculus humanus corporis]	1.3e-23	-	-	cqu:CpipJ_CPIJ009948	1.6e-09	-
Marker40753	comp129360_c3	2554	-	-	-	-	-	-	-	-	gi|524880690|ref|XP_005097006.1| PREDICTED: uncharacterized protein LOC101852173 [Aplysia californica]	1.1e-40	-	-	-	-	-
Marker3913	comp116604_c0	911	GSTT5	glutathione S-transferase	GO:0004364(glutathione transferase activity)	[O] Posttranslational modification, protein turnover, chaperones	K00799	ko00480(Glutathione metabolism);ko00980(Metabolism of xenobiotics by cytochrome P450);ko00982(Drug metabolism - cytochrome P450)	sp|Q9VG95|GSTT5_DROME Glutathione S-transferase D5 OS=Drosophila melanogaster GN=GstD5 PE=3 SV=2	8.4e-37	gi|557136718|gb|AGZ89666.1| glutathione S-transferase [Palaemon carinicauda]	2.4e-49	E9GFG5_DAPPU/70-193 E9GFG5.1 PF00043.20;GST_C;	8.4e-24	tca:663119	2.8e-41	EC:2.5.1.18
Marker2068	comp127758_c0	1469	-	-	-	-	-	-	-	-	-	-	-	-	-	-	-
Marker19373	comp113753_c0	772	-	-	-	-	-	-	-	-	-	-	-	-	-	-	-
Marker16699	comp130525_c0	7103	-	-	-	-	-	-	-	-	gi|597874524|gb|EYC23896.1| hypothetical protein Y032_0014g2204 [Ancylostoma ceylanicum]	6.7e-58	-	-	-	-	-
Marker55762	comp113786_c0	392	-	-	-	-	-	-	-	-	-	-	-	-	-	-	-
Marker39622	comp121560_c0	2121	-	-	-	-	-	-	-	-	-	-	-	-	-	-	-
Marker22212	comp77162_c0	238	-	-	-	-	-	-	-	-	-	-	-	-	-	-	-
Marker23370	comp129360_c3	2554	-	-	-	-	-	-	-	-	gi|524880690|ref|XP_005097006.1| PREDICTED: uncharacterized protein LOC101852173 [Aplysia californica]	1.1e-40	-	-	-	-	-
Marker70604	comp103853_c0	809	-	-	-	-	-	-	-	-	-	-	-	-	-	-	-
Marker6443	comp126772_c0	3571	-	-	-	-	-	-	-	-	-	-	-	-	-	-	-
Marker30041	comp99017_c0	339	-	-	-	-	-	-	-	-	-	-	-	-	-	-	-
Marker32387	comp130559_c0	437	-	-	-	-	-	-	-	-	-	-	-	-	-	-	-
Marker11652	comp129842_c0	2628	SC5A6	solute:Na+ symporter, SSS family	GO:0005887(integral to plasma membrane);GO:0005624(membrane fraction);GO:0008523(sodium-dependent multivitamin transmembrane transporter activity);GO:0006768(biotin metabolic process);GO:0015939(pantothenate metabolic process)	[P] Inorganic ion transport and metabolism	K03307	-	sp|Q9Y289|SC5A6_HUMAN Sodium-dependent multivitamin transporter OS=Homo sapiens GN=SLC5A6 PE=2 SV=2	1e-102	gi|675389498|gb|KFM82395.1| Sodium-coupled monocarboxylate transporter 2, partial [Stegodyphus mimosarum]	1.5e-115	G3MQS0_9ACAR/42-446 G3MQS0.1 PF00474.12;SSF;	3.6e-96	nve:NEMVE_v1g168881	9.8e-102	-
Marker24883	comp918854_c0	547	-	-	-	-	-	-	-	-	-	-	-	-	-	-	-
Marker71392	comp113164_c0	3782	UT14A	-	GO:0005730(nucleolus);GO:0032040(small-subunit processome);GO:0006364(rRNA processing)	-	-	-	sp|Q640M1|UT14A_MOUSE U3 small nucleolar RNA-associated protein 14 homolog A OS=Mus musculus GN=Utp14a PE=2 SV=1	1.1e-42	gi|380017825|ref|XP_003692845.1| PREDICTED: LOW QUALITY PROTEIN: U3 small nucleolar RNA-associated protein 14 homolog A-like [Apis florea]	1e-92	H9J7R0_BOMMO/4-779 H9J7R0.1 PF04615.8;Utp14;	2.6e-80	-	-	-
Marker59186	comp56119_c0	405	-	-	-	-	-	-	-	-	-	-	-	-	-	-	-
Marker20946	comp88240_c0	261	-	-	-	-	-	-	-	-	-	-	-	-	-	-	-
Marker8392	comp113753_c0	772	-	-	-	-	-	-	-	-	-	-	-	-	-	-	-
Marker24932	comp115597_c0	593	-	-	-	-	-	-	-	-	-	-	-	-	-	-	-
Marker15399	comp123256_c0	4414	GRAM3	-	-	[S] Function unknown	-	-	sp|Q96HH9|GRAM3_HUMAN GRAM domain-containing protein 3 OS=Homo sapiens GN=GRAMD3 PE=1 SV=1	1e-19	gi|568254335|gb|ETN63307.1| hypothetical protein AND_004965 [Anopheles darlingi]	7.1e-42	H9IW19_BOMMO/56-123 H9IW19.1 PF02893.15;GRAM;	4e-20	-	-	-
Marker19850	comp121585_c0	1814	-	-	-	-	-	-	-	-	-	-	-	-	-	-	-
Marker52841	comp93051_c0	1372	-	-	-	-	-	-	-	-	-	-	-	-	-	-	-
Marker18940	comp112702_c1	723	-	-	-	-	-	-	-	-	-	-	-	-	-	-	-
Marker18819	comp1244743_c0	292	-	-	-	-	-	-	-	-	-	-	-	-	-	-	-
Marker18146	comp922815_c0	537	-	-	-	-	-	-	-	-	-	-	-	-	-	-	-
Marker34594	comp126507_c2	515	-	-	-	-	-	-	-	-	gi|449691350|ref|XP_004212641.1| PREDICTED: RNA-directed DNA polymerase from mobile element jockey-like, partial [Hydra vulgaris]	4.9e-06	H3B5T4_LATCH/87-355 H3B5T4.1 PF00078.22;RVT_1;	1.8e-11	-	-	-
Marker36268	comp129470_c0	3170	PRC2C	-	-	-	-	-	sp|Q3TLH4|PRC2C_MOUSE Protein PRRC2C OS=Mus musculus GN=Prrc2c PE=1 SV=3	3.1e-06	gi|347966687|ref|XP_321212.4| AGAP001856-PA [Anopheles gambiae str. PEST]	1.4e-21	-	-	-	-	-
Marker18492	comp124206_c1	1073	-	-	-	-	-	-	-	-	-	-	-	-	-	-	-
Marker47243	comp130040_c4	3658	DPH6	-	-	[R] General function prediction only	K06927	-	sp|A2RV01|DPH6_DANRE Diphthine--ammonia ligase OS=Danio rerio GN=atpbd4 PE=2 SV=1	6.8e-84	gi|571553886|ref|XP_006565616.1| PREDICTED: diphthine--ammonia ligase-like isoform X3 [Apis mellifera]	4e-148	ATBD4_DANRE/1-244 A2RV01.1 PF01902.12;ATP_bind_4;	3.7e-83	spo:SPBC577.12	1.3e-75	-
Marker24281	comp123046_c0	3722	AMPE	glutamyl aminopeptidase	GO:0016021(integral to membrane);GO:0004177(aminopeptidase activity);GO:0008237(metallopeptidase activity);GO:0008270(zinc ion binding);GO:0006508(proteolysis)	[E] Amino acid transport and metabolism ;[O] Posttranslational modification, protein turnover, chaperones	K11141	ko04614(Renin-angiotensin system)	sp|Q95334|AMPE_PIG Glutamyl aminopeptidase OS=Sus scrofa GN=ENPEP PE=1 SV=1	2e-184	gi|646714740|gb|KDR18594.1| Glutamyl aminopeptidase [Zootermopsis nevadensis]	1.2e-230	B0WVN6_CULQU/142-540 B0WVN6.1 PF01433.15;Peptidase_M1;	4.9e-108	dme:Dmel_CG8773	8.8e-208	EC:3.4.11.7
Marker5948	comp112013_c0	740	-	-	-	-	-	-	-	-	-	-	-	-	-	-	-
Marker14449	comp130553_c1	358	-	-	-	-	-	-	-	-	-	-	-	-	-	-	-
Marker36184	comp1966708_c0	204	-	-	-	-	-	-	-	-	-	-	-	-	-	-	-
Marker21421	comp118799_c0	824	PTPS	6-pyruvoyl tetrahydrobiopterin synthase	GO:0003874(6-pyruvoyltetrahydropterin synthase activity);GO:0046872(metal ion binding);GO:0006729(tetrahydrobiopterin biosynthetic process)	[H] Coenzyme transport and metabolism	K01737	ko00790(Folate biosynthesis)	sp|Q5REZ5|PTPS_PONAB 6-pyruvoyl tetrahydrobiopterin synthase OS=Pongo abelii GN=PTS PE=2 SV=1	7.7e-43	gi|514681759|ref|XP_004988464.1| 6-pyruvoyl tetrahydrobiopterin synthase [Salpingoeca rosetta]	1.2e-43	G3MHQ8_9ACAR/38-170 G3MHQ8.1 PF01242.14;PTPS;	1.3e-43	bfo:BRAFLDRAFT_275566	5.4e-44	EC:4.2.3.12
Marker17689	comp131438_c0	2000	AATM	aspartate aminotransferase	GO:0005743(mitochondrial inner membrane);GO:0005759(mitochondrial matrix);GO:0005886(plasma membrane);GO:0004069(L-aspartate:2-oxoglutarate aminotransferase activity);GO:0030170(pyridoxal phosphate binding);GO:0006532(aspartate biosynthetic process);GO:0019551(glutamate catabolic process to 2-oxoglutarate);GO:0019550(glutamate catabolic process to aspartate);GO:0006107(oxaloacetate metabolic proc…	[E] Amino acid transport and metabolism	K00813	ko00250(Alanine, aspartate and glutamate metabolism);ko00270(Cysteine and methionine metabolism);ko00330(Arginine and proline metabolism);ko00350(Tyrosine metabolism);ko00360(Phenylalanine metabolism);ko00400(Phenylalanine, tyrosine and tryptophan biosynthesis);ko00401(Novobiocin biosynthesis);ko00710(Carbon fixation in photosynthetic organisms);ko00950(Isoquinoline alkaloid biosynthesis);ko00960…	sp|P05202|AATM_MOUSE Aspartate aminotransferase, mitochondrial OS=Mus musculus GN=Got2 PE=1 SV=1	4.1e-161	gi|656985105|gb|AID18683.1| aspartate aminotransferase [Fenneropenaeus chinensis]	1.8e-198	E9HGW6_DAPPU/20-388 E9HGW6.1 PF00155.16;Aminotran_1_2;	2.4e-151	tca:658177	5.5e-165	EC:2.6.1.1
Marker3820	comp117743_c0	3052	-	-	-	-	-	-	-	-	-	-	-	-	-	-	-
Marker31736	comp100480_c0	532	-	-	-	-	-	-	-	-	-	-	-	-	-	-	-
Marker33645	comp104725_c1	304	-	-	-	-	-	-	-	-	-	-	-	-	-	-	-
Marker39272	comp126536_c1	1100	-	-	-	-	-	-	-	-	-	-	-	-	-	-	-
Marker51547	comp79137_c0	355	-	-	-	-	-	-	-	-	-	-	-	-	-	-	-
Marker33685	comp94796_c0	821	-	-	-	-	-	-	-	-	-	-	-	-	-	-	-
Marker5619	comp130306_c0	550	-	-	-	-	-	-	-	-	-	-	-	-	-	-	-
Marker48334	comp131562_c2	3828	AADAT	2-aminoadipate transaminase	GO:0005759(mitochondrial matrix);GO:0047536(2-aminoadipate transaminase activity);GO:0016212(kynurenine-oxoglutarate transaminase activity);GO:0042803(protein homodimerization activity);GO:0006103(2-oxoglutarate metabolic process);GO:0009058(biosynthetic process);GO:0006536(glutamate metabolic process);GO:0006554(lysine catabolic process)	[E] Amino acid transport and metabolism	K00825	ko00300(Lysine biosynthesis);ko00310(Lysine degradation)	sp|Q8N5Z0|AADAT_HUMAN Kynurenine/alpha-aminoadipate aminotransferase, mitochondrial OS=Homo sapiens GN=AADAT PE=1 SV=2	1e-113	gi|321479278|gb|EFX90234.1| hypothetical protein DAPPUDRAFT_299942 [Daphnia pulex]	3.5e-144	E9FR95_DAPPU/44-412 E9FR95.1 PF00155.16;Aminotran_1_2;	1.6e-125	oaa:100076580	2.7e-115	EC:2.6.1.39
Marker4523	comp47851_c0	1763	KCY1	cytidylate kinase	-	[F] Nucleotide transport and metabolism	K00945	ko00240(Pyrimidine metabolism)	sp|O17622|KCY1_CAEEL UMP-CMP kinase 1 OS=Caenorhabditis elegans GN=C29F7.3 PE=1 SV=1	1.1e-64	gi|321474424|gb|EFX85389.1| hypothetical protein DAPPUDRAFT_230557 [Daphnia pulex]	1.3e-72	E9G508_DAPPU/11-170 E9G508.1 PF00406.17;ADK;	2.6e-64	tca:654848	5.1e-69	EC:2.7.4.14
Marker54247	comp88055_c0	539	-	-	-	-	-	-	-	-	gi|260792128|ref|XP_002591079.1| hypothetical protein BRAFLDRAFT_119068 [Branchiostoma floridae]	1.8e-27	C3YKU4_BRAFL/373-450 C3YKU4.1 PF00856.23;SET;	3.9e-14	-	-	-
Marker10967	comp830633_c0	589	-	-	-	-	-	-	-	-	-	-	-	-	-	-	-
Marker40435	comp125924_c1	1818	-	-	-	-	-	-	-	-	gi|166014131|gb|ABY77968.1| tetraspanin-like protein CD9 [Fenneropenaeus chinensis]	3.2e-88	D2CL28_FENCH/16-230 D2CL28.1 PF00335.15;Tetraspannin;	2.5e-85	-	-	-
Marker65738	comp129653_c6	3953	BRD7	bromodomain-containing protein 7	GO:0005634(nucleus);GO:0007049(cell cycle);GO:0006355(regulation of transcription, DNA-dependent);GO:0006351(transcription, DNA-dependent);GO:0016055(Wnt receptor signaling pathway)	[K] Transcription	K11723	-	sp|Q5ZKG2|BRD7_CHICK Bromodomain-containing protein 7 OS=Gallus gallus GN=BRD7 PE=2 SV=1	2e-86	gi|242013215|ref|XP_002427310.1| Bromodomain-containing protein, putative [Pediculus humanus corporis]	2.6e-135	E2BEL8_HARSA/325-577 E2BEL8.1 PF12024.3;DUF3512;	7e-60	tca:658132	4.1e-133	-
Marker6460	comp129467_c0	2399	-	-	-	-	-	-	-	-	-	-	-	-	-	-	-
Marker31809	comp129657_c1	2441	-	-	-	-	-	-	-	-	-	-	H3AA78_LATCH/63-247 H3AA78.1 PF04300.8;FBA;	8e-10	-	-	-
Marker65748	comp110984_c0	217	-	-	-	-	-	-	-	-	-	-	-	-	-	-	-
Marker4239	comp130542_c2	3306	TRI13	tripartite motif-containing protein 13	-	[O] Posttranslational modification, protein turnover, chaperones	K12003	-	sp|Q503I2|TRI13_DANRE Tripartite motif-containing 13 OS=Danio rerio GN=trim13 PE=2 SV=1	7.4e-12	gi|403340071|gb|EJY69303.1| Kelch motif family protein [Oxytricha trifallax]	3.3e-14	-	-	dre:553630	1.3e-11	-
Marker54744	comp125932_c0	4040	-	-	-	-	-	-	-	-	-	-	-	-	-	-	-
Marker7435	comp130296_c0	4142	-	-	-	-	-	-	-	-	-	-	-	-	-	-	-
Marker38957	comp48598_c0	1461	-	-	-	-	-	-	-	-	-	-	-	-	-	-	-
Marker9351	comp129360_c3	2554	-	-	-	-	-	-	-	-	gi|524880690|ref|XP_005097006.1| PREDICTED: uncharacterized protein LOC101852173 [Aplysia californica]	1.1e-40	-	-	-	-	-
Marker21154	comp1244757_c0	807	-	-	-	-	-	-	-	-	-	-	-	-	-	-	-
Marker36246	comp117042_c1	712	-	-	-	-	-	-	-	-	-	-	-	-	-	-	-
Marker5128	comp128817_c0	1731	-	-	-	-	-	-	-	-	gi|585697128|ref|XP_006822327.1| PREDICTED: uncharacterized protein LOC102807199 [Saccoglossus kowalevskii]	6.9e-39	H3IVX9_STRPU/1583-1719 H3IVX9.1 PF00665.21;rve;	7.9e-32	-	-	-
Marker45137	comp140535_c0	209	-	-	-	-	-	-	-	-	-	-	-	-	-	-	-
Marker33528	comp130170_c0	1205	-	-	-	-	-	-	-	-	-	-	-	-	-	-	-
Marker66224	comp131844_c0	7510	LIN1	DNA polymerase zeta subunit	GO:0003723(RNA binding);GO:0003964(RNA-directed DNA polymerase activity);GO:0006278(RNA-dependent DNA replication)	-	K02350	-	sp|P08548|LIN1_NYCCO LINE-1 reverse transcriptase homolog OS=Nycticebus coucang PE=1 SV=1	2.3e-18	gi|125901787|gb|ABN58714.1| pol-like protein [Biomphalaria glabrata]	1.2e-245	A3FMR3_BIOGL/490-742 A3FMR3.1 PF00078.22;RVT_1;	1.1e-72	spu:580974	2.4e-07	EC:2.7.7.7
Marker52515	comp121528_c0	997	-	-	-	-	-	-	-	-	-	-	-	-	-	-	-
Marker59855	comp102760_c0	981	-	-	-	-	-	-	-	-	-	-	-	-	-	-	-
Marker37660	comp89366_c0	271	-	-	-	-	-	-	-	-	-	-	-	-	-	-	-
Marker11930	comp128278_c4	4799	-	-	-	-	-	-	-	-	gi|34099638|gb|AAQ57129.1| endonuclease and reverse transcriptase-like protein [Bombyx mori]	1.5e-07	-	-	-	-	-
Marker9559	comp128262_c2	1557	MIF	phenylpyruvate tautomerase	GO:0005737(cytoplasm);GO:0005615(extracellular space);GO:0005125(cytokine activity);GO:0004167(dopachrome isomerase activity);GO:0050178(phenylpyruvate tautomerase activity);GO:0006954(inflammatory response);GO:0045087(innate immune response)	-	K07253	ko00350(Tyrosine metabolism);ko00360(Phenylalanine metabolism)	sp|P80177|MIF_BOVIN Macrophage migration inhibitory factor OS=Bos taurus GN=MIF PE=1 SV=6	1.2e-23	gi|306411779|gb|ADM86239.1| macrophage migration inhibitory protein [Eriocheir sinensis]	4.5e-47	E7CW70_ERISI/2-115 E7CW70.1 PF01187.13;MIF;	8.9e-45	bta:280858	1.7e-23	EC:5.3.2.1
Marker115576	comp126572_c0	5210	-	-	-	[A] RNA processing and modification	-	-	-	-	gi|646712513|gb|KDR17245.1| hypothetical protein L798_08810 [Zootermopsis nevadensis]	9.3e-14	-	-	-	-	-
Marker50540	comp126277_c0	1083	-	-	-	-	-	-	-	-	-	-	-	-	-	-	-
Marker5715	comp131749_c1	3968	SPEN	DNA-directed RNA polymerase II subunit B	GO:0005634(nucleus);GO:0000166(nucleotide binding);GO:0003723(RNA binding);GO:0007411(axon guidance);GO:0007173(epidermal growth factor receptor signaling pathway);GO:0048106(establishment of body bristle planar orientation);GO:0007403(glial cell fate determination);GO:0008586(imaginal disc-derived wing vein morphogenesis);GO:0035321(maintenance of imaginal disc-derived wing hair orientation);GO:…	[R] General function prediction only	K03010	ko00230(Purine metabolism);ko00240(Pyrimidine metabolism);ko03020(RNA polymerase);ko05016(Huntington's disease)	sp|Q8SX83|SPEN_DROME Protein split ends OS=Drosophila melanogaster GN=spen PE=1 SV=2	4.3e-06	gi|585718698|ref|XP_006825930.1| PREDICTED: RNA-directed DNA polymerase from mobile element jockey-like [Saccoglossus kowalevskii]	8.7e-120	H3B5T4_LATCH/87-355 H3B5T4.1 PF00078.22;RVT_1;	8.2e-58	hmg:100208869	1.6e-29	EC:2.7.7.6
Marker33263	comp127180_c0	4507	Y4059_DICDI SET and MYND domain-containing protein DDB_G0284059 OS=Dictyostelium discoideum GN=DDB	-	GO:0008168(methyltransferase activity);GO:0008270(zinc ion binding)	-	-	-	sp|Q54Q80|Y4059_DICDI SET and MYND domain-containing protein DDB_G0284059 OS=Dictyostelium discoideum GN=DDB_G0284059 PE=3 SV=1	1.3e-20	gi|646704093|gb|KDR12448.1| SET and MYND domain-containing protein 4 [Zootermopsis nevadensis]	1.6e-93	B7P356_IXOSC/254-536 B7P356.1 PF00856.23;SET;	4.5e-46	-	-	-
Marker14545	comp2720783_c0	215	-	-	-	-	-	-	-	-	-	-	-	-	-	-	-
Marker73017	comp918501_c0	290	-	-	-	-	-	-	-	-	-	-	-	-	-	-	-
Marker9945	comp124471_c0	2636	BSSP4	trypsin	GO:0005576(extracellular region);GO:0004252(serine-type endopeptidase activity);GO:0006508(proteolysis)	[E] Amino acid transport and metabolism	K01312	ko04080(Neuroactive ligand-receptor interaction)	sp|Q9GZN4|BSSP4_HUMAN Brain-specific serine protease 4 OS=Homo sapiens GN=PRSS22 PE=1 SV=1	6.4e-37	gi|321466797|gb|EFX77790.1| hypothetical protein DAPPUDRAFT_305317 [Daphnia pulex]	1.3e-102	E9GRK6_DAPPU/74-311 E9GRK6.1 PF00089.21;Trypsin;	4.3e-97	dme:Dmel_CG13744	2.2e-89	EC:3.4.21.4
Marker36156	comp128666_c0	5675	PYRD1	oligosaccharyl transferase complex subunit OST4	GO:0016491(oxidoreductase activity)	[R] General function prediction only	K00730	ko00510(N-Glycan biosynthesis)	sp|Q68FS6|PYRD1_RAT Pyridine nucleotide-disulfide oxidoreductase domain-containing protein 1 OS=Rattus norvegicus GN=Pyroxd1 PE=2 SV=1	7.3e-144	gi|646626468|gb|KDQ71487.1| Dolichyl-diphosphooligosaccharide--protein glycosyltransferase subunit 2 [Zootermopsis nevadensis]	9.3e-160	E9GGE5_DAPPU/1-627 E9GGE5.1 PF05817.9;Ribophorin_II;	1.2e-153	aga:AgaP_AGAP007638	6e-115	-
Marker21471	comp1371934_c0	219	-	-	-	-	-	-	-	-	-	-	-	-	-	-	-
Marker68638	comp109132_c0	288	-	-	-	-	-	-	-	-	-	-	-	-	-	-	-
Marker33353	comp2315764_c0	335	-	-	-	-	-	-	-	-	-	-	-	-	-	-	-
Marker1320	comp126287_c1	337	-	-	-	-	-	-	-	-	-	-	-	-	-	-	-
Marker19429	comp127114_c0	2999	-	-	-	-	-	-	-	-	-	-	-	-	-	-	-
Marker3298	comp75268_c0	247	-	-	-	-	-	-	-	-	-	-	-	-	-	-	-
Marker31122	comp117978_c0	1135	-	-	-	-	-	-	-	-	-	-	-	-	-	-	-
Marker4986	comp97715_c0	471	-	-	-	-	-	-	-	-	-	-	-	-	-	-	-
Marker14309	comp105911_c0	728	-	-	-	-	-	-	-	-	-	-	-	-	-	-	-
Marker13261	comp9236_c0	296	-	-	-	-	-	-	-	-	-	-	-	-	-	-	-
Marker57526	comp131147_c6	3296	-	-	-	-	-	-	-	-	-	-	-	-	-	-	-
Marker38131	comp131147_c6	3296	-	-	-	-	-	-	-	-	-	-	-	-	-	-	-
Marker17184	comp108072_c0	253	-	-	-	-	-	-	-	-	-	-	-	-	-	-	-
Marker27227	comp88200_c0	516	-	-	-	-	-	-	-	-	-	-	-	-	-	-	-
Marker52067	comp129360_c3	2554	-	-	-	-	-	-	-	-	gi|524880690|ref|XP_005097006.1| PREDICTED: uncharacterized protein LOC101852173 [Aplysia californica]	1.1e-40	-	-	-	-	-
Marker28451	comp131438_c0	2000	AATM	aspartate aminotransferase	GO:0005743(mitochondrial inner membrane);GO:0005759(mitochondrial matrix);GO:0005886(plasma membrane);GO:0004069(L-aspartate:2-oxoglutarate aminotransferase activity);GO:0030170(pyridoxal phosphate binding);GO:0006532(aspartate biosynthetic process);GO:0019551(glutamate catabolic process to 2-oxoglutarate);GO:0019550(glutamate catabolic process to aspartate);GO:0006107(oxaloacetate metabolic proc…	[E] Amino acid transport and metabolism	K00813	ko00250(Alanine, aspartate and glutamate metabolism);ko00270(Cysteine and methionine metabolism);ko00330(Arginine and proline metabolism);ko00350(Tyrosine metabolism);ko00360(Phenylalanine metabolism);ko00400(Phenylalanine, tyrosine and tryptophan biosynthesis);ko00401(Novobiocin biosynthesis);ko00710(Carbon fixation in photosynthetic organisms);ko00950(Isoquinoline alkaloid biosynthesis);ko00960…	sp|P05202|AATM_MOUSE Aspartate aminotransferase, mitochondrial OS=Mus musculus GN=Got2 PE=1 SV=1	4.1e-161	gi|656985105|gb|AID18683.1| aspartate aminotransferase [Fenneropenaeus chinensis]	1.8e-198	E9HGW6_DAPPU/20-388 E9HGW6.1 PF00155.16;Aminotran_1_2;	2.4e-151	tca:658177	5.5e-165	EC:2.6.1.1
Marker18207	comp131645_c0	1353	-	-	-	-	-	-	-	-	-	-	-	-	-	-	-
Marker4230	comp1265558_c0	273	-	-	-	-	-	-	-	-	-	-	-	-	-	-	-
Marker28348	comp131727_c3	9074	TFPI2	tissue factor pathway inhibitor	GO:0005576(extracellular region);GO:0004867(serine-type endopeptidase inhibitor activity);GO:0007596(blood coagulation)	[O] Posttranslational modification, protein turnover, chaperones	K03909	ko04610(Complement and coagulation cascades)	sp|Q7YRQ8|TFPI2_BOVIN Tissue factor pathway inhibitor 2 OS=Bos taurus GN=TFPI2 PE=2 SV=1	9.7e-20	gi|321456658|gb|EFX67760.1| hypothetical protein DAPPUDRAFT_330735 [Daphnia pulex]	5.2e-250	H9GB42_ANOCA/1-53 H9GB42.1 PF00014.18;Kunitz_BPTI;	1.1e-12	mcc:613026	2.3e-07	-
Marker1939	comp127612_c3	861	-	-	-	-	-	-	-	-	-	-	-	-	-	-	-
Marker34039	comp117912_c0	5099	WDR48	1-alkyl-2-acetylglycerophosphocholine esterase	GO:0005764(lysosome);GO:0005634(nucleus);GO:0016579(protein deubiquitination)	[S] Function unknown	K01062	ko00565(Ether lipid metabolism)	sp|Q05B17|WDR48_XENTR WD repeat-containing protein 48 OS=Xenopus tropicalis GN=wdr48 PE=2 SV=1	1.5e-228	gi|646723481|gb|KDR24078.1| WD repeat-containing protein 48 [Zootermopsis nevadensis]	8e-246	H9K3F4_APIME/363-680 H9K3F4.1 PF11816.3;DUF3337;	1e-96	mdo:100019365	6.4e-26	EC:3.1.1.47
Marker45382	comp131376_c0	1368	-	-	-	-	-	-	-	-	-	-	-	-	-	-	-
Marker54366	comp127863_c0	1756	-	-	-	-	-	-	-	-	-	-	-	-	-	-	-
Marker11908	comp113781_c0	4434	MYSA	myosin heavy chain	-	[Z] Cytoskeleton	K10352	ko04530(Tight junction);ko05416(Viral myocarditis)	sp|P05661|MYSA_DROME Myosin heavy chain, muscle OS=Drosophila melanogaster GN=Mhc PE=1 SV=4	1.1e-310	gi|410509312|dbj|BAM65722.1| myosin heavy chain type 2 [Litopenaeus vannamei]	0	F8WR04_PENJP/1068-1910 F8WR04.1 PF01576.14;Myosin_tail_1;	3.6e-219	ame:409843	9.2e-312	-
Marker64080	comp76110_c0	1382	-	-	-	-	-	-	-	-	-	-	-	-	-	-	-
Marker24452	comp123335_c3	5183	SLK	STE20-like kinase	-	[T] Signal transduction mechanisms	K08836	ko04114(Oocyte meiosis)	sp|Q9H2G2|SLK_HUMAN STE20-like serine/threonine-protein kinase OS=Homo sapiens GN=SLK PE=1 SV=1	5.4e-109	gi|572259802|ref|XP_006608232.1| PREDICTED: serine/threonine-protein kinase 10-like isoform X5 [Apis dorsata]	2.7e-289	H9IKM3_ATTCE/37-295 H9IKM3.1 PF00069.20;Pkinase;	1.2e-105	dme:Dmel_CG4527	8.9e-267	EC:2.7.11.1
Marker9081	comp130809_c0	6183	KAZRN	myosin heavy chain	GO:0005737(cytoplasm);GO:0005634(nucleus);GO:0031424(keratinization)	[R] General function prediction only	K10352	ko04530(Tight junction);ko05416(Viral myocarditis)	sp|Q5FWS6|KAZRN_RAT Kazrin OS=Rattus norvegicus GN=Kazn PE=2 SV=2	3.6e-105	gi|270004925|gb|EFA01373.1| hypothetical protein TcasGA2_TC010503 [Tribolium castaneum]	1e-183	D6WE19_TRICA/786-856 D6WE19.1 PF07647.12;SAM_2;	4.2e-27	mcc:717865	3.6e-12	-
Marker16932	comp128719_c1	994	-	-	-	-	-	-	-	-	-	-	-	-	-	-	-
Marker47441	comp122030_c1	2422	-	-	-	-	-	-	-	-	-	-	-	-	-	-	-
Marker104824	comp128688_c0	2130	ACADS	butyryl-CoA dehydrogenase	GO:0005759(mitochondrial matrix);GO:0031966(mitochondrial membrane);GO:0004085(butyryl-CoA dehydrogenase activity);GO:0000062(fatty-acyl-CoA binding);GO:0050660(flavin adenine dinucleotide binding);GO:0046359(butyrate catabolic process);GO:0033539(fatty acid beta-oxidation using acyl-CoA dehydrogenase);GO:0051289(protein homotetramerization);GO:0051384(response to glucocorticoid stimulus);GO:0042…	[I] Lipid transport and metabolism	K00248	ko00071(Fatty acid metabolism);ko00280(Valine, leucine and isoleucine degradation);ko00650(Butanoate metabolism)	sp|P15651|ACADS_RAT Short-chain specific acyl-CoA dehydrogenase, mitochondrial OS=Rattus norvegicus GN=Acads PE=1 SV=2	5.7e-148	gi|322796936|gb|EFZ19288.1| hypothetical protein SINV_12082 [Solenopsis invicta]	1.4e-158	E2C415_HARSA/185-334 E2C415.1 PF00441.19;Acyl-CoA_dh_1;	3.4e-62	tca:661684	1.2e-155	EC:1.3.99.2
Marker41617	comp131779_c0	4083	RTBS	DNA-directed RNA polymerase II subunit B	GO:0003723(RNA binding);GO:0003964(RNA-directed DNA polymerase activity);GO:0006278(RNA-dependent DNA replication);GO:0006313(transposition, DNA-mediated)	[R] General function prediction only	K03010	ko00230(Purine metabolism);ko00240(Pyrimidine metabolism);ko03020(RNA polymerase);ko05016(Huntington's disease)	sp|Q95SX7|RTBS_DROME Probable RNA-directed DNA polymerase from transposon BS OS=Drosophila melanogaster GN=RTase PE=2 SV=1	4.8e-36	gi|67625699|tpe|CAJ00235.1| TPA: endonuclease-reverse transcriptase [Schistosoma mansoni]	3e-130	H3IJ74_STRPU/770-1006 H3IJ74.1 PF00078.22;RVT_1;	8.2e-52	hmg:100208869	5.7e-28	EC:2.7.7.6
Marker35646	comp2405831_c0	277	-	-	-	-	-	-	-	-	-	-	-	-	-	-	-
Marker9232	comp85578_c0	540	-	-	-	-	-	-	-	-	-	-	-	-	-	-	-
Marker7627	comp131703_c1	4428	DHMA	haloalkane dehalogenase	GO:0018786(haloalkane dehalogenase activity)	-	K01563	ko00361(gamma-Hexachlorocyclohexane degradation);ko00626(Naphthalene and anthracene degradation);ko00631(1,2-Dichloroethane degradation);ko00641(3-Chloroacrylic acid degradation)	sp|B0SY51|DHMA_CAUSK Haloalkane dehalogenase OS=Caulobacter sp. (strain K31) GN=dhmA PE=3 SV=1	8e-57	gi|290562605|gb|ADD38698.1| Haloalkane dehalogenase [Lepeophtheirus salmonis]	1.5e-69	H6RK89_BLASD/49-294 H6RK89.1 PF12697.2;Abhydrolase_6;	3.9e-54	pat:Patl_1915	2.6e-59	EC:3.8.1.5
Marker26347	comp18137_c0	635	-	-	-	-	-	-	-	-	-	-	-	-	-	-	-
Marker69046	comp118450_c0	2491	PAK2	protein-serine/threonine kinase	GO:0005829(cytosol);GO:0016020(membrane);GO:0005654(nucleoplasm);GO:0048471(perinuclear region of cytoplasm);GO:0005524(ATP binding);GO:0004674(protein serine/threonine kinase activity)	[T] Signal transduction mechanisms	K08286	-	sp|Q29502|PAK2_RABIT Serine/threonine-protein kinase PAK 2 OS=Oryctolagus cuniculus GN=PAK2 PE=1 SV=1	1.4e-103	gi|350417732|ref|XP_003491567.1| PREDICTED: serine/threonine-protein kinase PAK 2-like [Bombus impatiens]	1.9e-117	H9KMW7_APIME/228-478 H9KMW7.1 PF00069.20;Pkinase;	1.4e-94	dme:Dmel_CG14895	1.4e-110	EC:2.7.11.-
Marker15888	comp129073_c3	5665	PARG	poly(ADP-ribose) glycohydrolase	GO:0005634(nucleus);GO:0004649(poly(ADP-ribose) glycohydrolase activity);GO:0005975(carbohydrate metabolic process)	[T] Signal transduction mechanisms	K07759	-	sp|Q86W56|PARG_HUMAN Poly(ADP-ribose) glycohydrolase OS=Homo sapiens GN=PARG PE=1 SV=1	1.7e-121	gi|585680076|ref|XP_006819631.1| PREDICTED: poly(ADP-ribose) glycohydrolase-like [Saccoglossus kowalevskii]	2.2e-134	H9HWI7_ATTCE/174-520 H9HWI7.1 PF05028.9;PARG_cat;	4e-96	cqu:CpipJ_CPIJ010172	9.4e-128	EC:3.2.1.143
Marker11004	comp124412_c0	2428	-	-	-	-	-	-	-	-	-	-	-	-	-	-	-
Marker18784	comp108541_c0	3764	EPS8	-	-	[T] Signal transduction mechanisms	-	-	sp|F1M3L7|EPS8_RAT Epidermal growth factor receptor kinase substrate 8 OS=Rattus norvegicus GN=Eps8 PE=2 SV=2	6.5e-86	gi|307209987|gb|EFN86756.1| Epidermal growth factor receptor kinase substrate 8 [Harpegnathos saltator]	2.4e-210	E9H625_DAPPU/33-166 E9H625.1 PF08416.8;PTB;	2e-46	-	-	-
Marker24736	comp831525_c0	319	-	-	-	-	-	-	-	-	-	-	-	-	-	-	-
Marker84329	comp527276_c0	1057	-	-	-	-	-	-	-	-	-	-	-	-	-	-	-
Marker56959	comp118267_c0	409	-	-	-	-	-	-	-	-	-	-	-	-	-	-	-
Marker42642	comp120173_c0	2022	-	-	-	-	-	-	-	-	-	-	-	-	-	-	-
Marker61969	comp126295_c0	10252	UBR4	E3 ubiquitin-protein ligase UBR4	-	[T] Signal transduction mechanisms	K10691	-	sp|A2AN08|UBR4_MOUSE E3 ubiquitin-protein ligase UBR4 OS=Mus musculus GN=Ubr4 PE=1 SV=1	0	gi|307167934|gb|EFN61308.1| Protein purity of essence [Camponotus floridanus]	0	E0VLM7_PEDHC/4447-5248 E0VLM7.1 PF13764.1;E3_UbLigase_R4;	2.5e-255	gga:419469	0	EC:6.3.2.19
Marker25343	comp3434312_c0	455	-	-	-	-	-	-	-	-	-	-	-	-	-	-	-
Marker48086	comp131058_c0	931	-	-	-	-	-	-	-	-	-	-	-	-	-	-	-
Marker27017	comp1084541_c0	243	-	-	-	-	-	-	-	-	-	-	-	-	-	-	-
Marker3641	comp103834_c0	273	-	-	-	-	-	-	-	-	-	-	-	-	-	-	-
Marker41577	comp113532_c0	959	-	-	-	-	-	-	-	-	-	-	-	-	-	-	-
Marker33878	comp131254_c3	3325	TM9S4	histone-lysine N-methyltransferase SETD2	GO:0016021(integral to membrane)	[U] Intracellular trafficking, secretion, and vesicular transport	K11423	ko00310(Lysine degradation)	sp|Q8BH24|TM9S4_MOUSE Transmembrane 9 superfamily member 4 OS=Mus musculus GN=Tm9sf4 PE=2 SV=1	1.4e-180	gi|646709227|gb|KDR15208.1| Transmembrane 9 superfamily member 4 [Zootermopsis nevadensis]	4.2e-245	E9H1I9_DAPPU/57-588 E9H1I9.1 PF02990.11;EMP70;	1.2e-211	tca:662406	1.3e-27	EC:2.1.1.43
Marker14341	comp131316_c1	2190	-	-	-	-	-	-	-	-	-	-	-	-	-	-	-
Marker26569	comp131766_c0	594	-	-	-	-	-	-	-	-	-	-	Q68VM4_CHEMY/155-393 Q68VM4.1 PF00078.22;RVT_1;	9.8e-15	-	-	-
Marker61455	comp2702375_c0	362	-	-	-	-	-	-	-	-	gi|270015511|gb|EFA11959.1| hypothetical protein TcasGA2_TC005046 [Tribolium castaneum]	2.5e-21	-	-	-	-	-
Marker69699	comp117643_c0	953	-	-	-	-	-	-	-	-	gi|309362536|emb|CAR99189.1| Protein CBG27393 [Caenorhabditis briggsae]	6.5e-08	-	-	-	-	-
Marker66091	comp128257_c0	2115	LGUL	lactoylglutathione lyase	GO:0005625(soluble fraction);GO:0004462(lactoylglutathione lyase activity);GO:0046872(metal ion binding);GO:0006916(anti-apoptosis);GO:0005975(carbohydrate metabolic process);GO:0006749(glutathione metabolic process);GO:0009438(methylglyoxal metabolic process)	[G] Carbohydrate transport and metabolism	K01759	ko00620(Pyruvate metabolism);ko04011(MAPK signaling pathway - yeast)	sp|Q6P7Q4|LGUL_RAT Lactoylglutathione lyase OS=Rattus norvegicus GN=Glo1 PE=1 SV=3	1.9e-72	gi|662194364|ref|XP_008470129.1| PREDICTED: lactoylglutathione lyase isoform X1 [Diaphorina citri]	3.2e-72	B5FYL6_TAEGU/30-173 B5FYL6.1 PF00903.20;Glyoxalase;	8.7e-63	gga:421428	4.1e-75	EC:4.4.1.5
Marker6089	comp123256_c0	4414	GRAM3	-	-	[S] Function unknown	-	-	sp|Q96HH9|GRAM3_HUMAN GRAM domain-containing protein 3 OS=Homo sapiens GN=GRAMD3 PE=1 SV=1	1e-19	gi|568254335|gb|ETN63307.1| hypothetical protein AND_004965 [Anopheles darlingi]	7.1e-42	H9IW19_BOMMO/56-123 H9IW19.1 PF02893.15;GRAM;	4e-20	-	-	-
Marker37415	comp95682_c0	1206	-	-	-	-	-	-	-	-	-	-	-	-	-	-	-
Marker17833	comp131533_c0	2129	-	-	-	-	-	-	-	-	-	-	-	-	-	-	-
Marker1265	comp129992_c0	5421	TIGD1	-	GO:0000775(chromosome, centromeric region);GO:0005634(nucleus);GO:0003677(DNA binding);GO:0006355(regulation of transcription, DNA-dependent)	[B] Chromatin structure and dynamics ;[D] Cell cycle control, cell division, chromosome partitioning	-	-	sp|Q96MW7|TIGD1_HUMAN Tigger transposable element-derived protein 1 OS=Homo sapiens GN=TIGD1 PE=1 SV=1	1.7e-37	gi|390362200|ref|XP_790066.3| PREDICTED: oxalate:formate antiporter-like [Strongylocentrotus purpuratus]	4.9e-86	H3HGJ2_STRPU/16-420 H3HGJ2.1 PF07690.11;MFS_1;	3.5e-78	-	-	-
Marker17605	comp131779_c0	4083	RTBS	DNA-directed RNA polymerase II subunit B	GO:0003723(RNA binding);GO:0003964(RNA-directed DNA polymerase activity);GO:0006278(RNA-dependent DNA replication);GO:0006313(transposition, DNA-mediated)	[R] General function prediction only	K03010	ko00230(Purine metabolism);ko00240(Pyrimidine metabolism);ko03020(RNA polymerase);ko05016(Huntington's disease)	sp|Q95SX7|RTBS_DROME Probable RNA-directed DNA polymerase from transposon BS OS=Drosophila melanogaster GN=RTase PE=2 SV=1	4.8e-36	gi|67625699|tpe|CAJ00235.1| TPA: endonuclease-reverse transcriptase [Schistosoma mansoni]	3e-130	H3IJ74_STRPU/770-1006 H3IJ74.1 PF00078.22;RVT_1;	8.2e-52	hmg:100208869	5.7e-28	EC:2.7.7.6
Marker22747	comp100594_c0	862	-	-	-	-	-	-	-	-	-	-	-	-	-	-	-
Marker74348	comp114067_c0	371	-	-	-	-	-	-	-	-	-	-	-	-	-	-	-
Marker44017	comp124591_c1	6883	-	translation initiation factor eIF-4F	-	-	K03260	ko05416(Viral myocarditis)	-	-	gi|260789496|ref|XP_002589782.1| hypothetical protein BRAFLDRAFT_125888 [Branchiostoma floridae]	1.5e-50	B4L9E0_DROMO/641-821 B4L9E0.1 PF05672.6;MAP7;	4.7e-33	pan:PODANSg5523	4.3e-17	-
Marker25863	comp129842_c0	2628	SC5A6	solute:Na+ symporter, SSS family	GO:0005887(integral to plasma membrane);GO:0005624(membrane fraction);GO:0008523(sodium-dependent multivitamin transmembrane transporter activity);GO:0006768(biotin metabolic process);GO:0015939(pantothenate metabolic process)	[P] Inorganic ion transport and metabolism	K03307	-	sp|Q9Y289|SC5A6_HUMAN Sodium-dependent multivitamin transporter OS=Homo sapiens GN=SLC5A6 PE=2 SV=2	1e-102	gi|675389498|gb|KFM82395.1| Sodium-coupled monocarboxylate transporter 2, partial [Stegodyphus mimosarum]	1.5e-115	G3MQS0_9ACAR/42-446 G3MQS0.1 PF00474.12;SSF;	3.6e-96	nve:NEMVE_v1g168881	9.8e-102	-
Marker5127	comp106855_c0	486	-	-	-	-	-	-	-	-	gi|669320387|gb|KFD60727.1| hypothetical protein M514_27083 [Trichuris suis]	7e-50	G7Y5V2_CLOSI/130-293 G7Y5V2.1 PF00078.22;RVT_1;	1.7e-32	-	-	-
Marker4140	comp108241_c0	452	-	-	-	-	-	-	-	-	-	-	-	-	-	-	-
Marker14569	comp48375_c0	656	-	-	-	-	-	-	-	-	-	-	-	-	-	-	-
Marker30648	comp131438_c0	2000	AATM	aspartate aminotransferase	GO:0005743(mitochondrial inner membrane);GO:0005759(mitochondrial matrix);GO:0005886(plasma membrane);GO:0004069(L-aspartate:2-oxoglutarate aminotransferase activity);GO:0030170(pyridoxal phosphate binding);GO:0006532(aspartate biosynthetic process);GO:0019551(glutamate catabolic process to 2-oxoglutarate);GO:0019550(glutamate catabolic process to aspartate);GO:0006107(oxaloacetate metabolic proc…	[E] Amino acid transport and metabolism	K00813	ko00250(Alanine, aspartate and glutamate metabolism);ko00270(Cysteine and methionine metabolism);ko00330(Arginine and proline metabolism);ko00350(Tyrosine metabolism);ko00360(Phenylalanine metabolism);ko00400(Phenylalanine, tyrosine and tryptophan biosynthesis);ko00401(Novobiocin biosynthesis);ko00710(Carbon fixation in photosynthetic organisms);ko00950(Isoquinoline alkaloid biosynthesis);ko00960…	sp|P05202|AATM_MOUSE Aspartate aminotransferase, mitochondrial OS=Mus musculus GN=Got2 PE=1 SV=1	4.1e-161	gi|656985105|gb|AID18683.1| aspartate aminotransferase [Fenneropenaeus chinensis]	1.8e-198	E9HGW6_DAPPU/20-388 E9HGW6.1 PF00155.16;Aminotran_1_2;	2.4e-151	tca:658177	5.5e-165	EC:2.6.1.1
Marker2680	comp111281_c0	287	-	-	-	-	-	-	-	-	-	-	-	-	-	-	-
Marker73556	comp131679_c3	2160	-	-	-	-	-	-	-	-	-	-	-	-	-	-	-
Marker43429	comp2702415_c0	593	-	-	-	-	-	-	-	-	-	-	-	-	-	-	-
Marker17365	comp125800_c2	2347	CACL1	-	GO:0031461(cullin-RING ubiquitin ligase complex);GO:0031625(ubiquitin protein ligase binding);GO:0006511(ubiquitin-dependent protein catabolic process)	[D] Cell cycle control, cell division, chromosome partitioning	-	-	sp|Q8R0X2|CACL1_MOUSE CDK2-associated and cullin domain-containing protein 1 OS=Mus musculus GN=Cacul1 PE=2 SV=1	5.7e-42	gi|585658503|ref|XP_006816026.1| PREDICTED: CDK2-associated and cullin domain-containing protein 1-like [Saccoglossus kowalevskii]	4.6e-43	E7FE00_DANRE/59-263 E7FE00.1 PF00888.17;Cullin;	1.1e-33	-	-	-
Marker8856	comp2436215_c0	281	-	-	-	-	-	-	-	-	-	-	-	-	-	-	-
Marker70319	comp130707_c1	1563	-	-	-	-	-	-	-	-	gi|390336177|ref|XP_003724294.1| PREDICTED: uncharacterized protein LOC100890239 [Strongylocentrotus purpuratus]	3e-09	E2ATV0_CAMFO/118-205 E2ATV0.1 PF01541.19;GIY-YIG;	1.7e-10	-	-	-
Marker10175	comp98616_c0	734	-	-	-	-	-	-	-	-	-	-	-	-	-	-	-
Marker1513	comp98431_c0	2983	-	-	-	-	-	-	-	-	-	-	-	-	-	-	-
Marker49573	comp130849_c0	19436	-	-	-	-	-	-	-	-	gi|524898819|ref|XP_005105854.1| PREDICTED: apolipophorins-like [Aplysia californica]	1.9e-70	-	-	-	-	-
Marker44811	comp130559_c0	437	-	-	-	-	-	-	-	-	-	-	-	-	-	-	-
Marker26580	comp129880_c0	2598	-	-	-	-	-	-	-	-	-	-	-	-	-	-	-
Marker18095	comp120781_c0	2823	-	-	-	-	-	-	-	-	-	-	-	-	-	-	-
Marker70592	comp131764_c0	4115	Y4759	DNA-directed RNA polymerase II subunit B	-	[R] General function prediction only	K03010	ko00230(Purine metabolism);ko00240(Pyrimidine metabolism);ko03020(RNA polymerase);ko05016(Huntington's disease)	sp|F4JJP1|Y4759_ARATH WEB family protein At4g27595, chloroplastic OS=Arabidopsis thaliana GN=At4g27595 PE=2 SV=1	7.6e-06	gi|67625699|tpe|CAJ00235.1| TPA: endonuclease-reverse transcriptase [Schistosoma mansoni]	2.8e-138	H3B5T4_LATCH/87-355 H3B5T4.1 PF00078.22;RVT_1;	2.4e-58	hmg:100208869	1.3e-30	EC:2.7.7.6
Marker3142	comp1507349_c0	932	-	-	-	-	-	-	-	-	-	-	-	-	-	-	-
Marker10302	comp129249_c0	2464	-	-	-	-	-	-	-	-	-	-	-	-	-	-	-
Marker40872	comp872648_c0	491	-	-	-	-	-	-	-	-	-	-	-	-	-	-	-
Marker34223	comp122348_c0	2972	ENPP3	nucleotide pyrophosphatase	GO:0005576(extracellular region);GO:0005887(integral to plasma membrane);GO:0048471(perinuclear region of cytoplasm);GO:0046872(metal ion binding);GO:0003676(nucleic acid binding);GO:0047429(nucleoside-triphosphate diphosphatase activity);GO:0004551(nucleotide diphosphatase activity);GO:0004528(phosphodiesterase I activity);GO:0030247(polysaccharide binding);GO:0005044(scavenger receptor activity…	[R] General function prediction only	K01513	ko00230(Purine metabolism);ko00500(Starch and sucrose metabolism);ko00740(Riboflavin metabolism);ko00760(Nicotinate and nicotinamide metabolism);ko00770(Pantothenate and CoA biosynthesis)	sp|O14638|ENPP3_HUMAN Ectonucleotide pyrophosphatase/phosphodiesterase family member 3 OS=Homo sapiens GN=ENPP3 PE=1 SV=2	3e-109	gi|675363647|gb|KFM56549.1| Ectonucleotide pyrophosphatase/phosphodiesterase family member 3, partial [Stegodyphus mimosarum]	5.1e-118	B7QDE2_IXOSC/2-317 B7QDE2.1 PF01663.17;Phosphodiest;	3.7e-86	mdo:100031034	2.6e-116	EC:3.6.1.9
Marker20395	comp105004_c0	1447	-	-	-	-	-	-	-	-	-	-	-	-	-	-	-
Marker128056	comp131413_c1	1423	-	-	-	-	-	-	-	-	-	-	-	-	-	-	-
Marker44587	comp130024_c0	256	-	-	-	-	-	-	-	-	-	-	-	-	-	-	-
Marker51445	comp130463_c1	1808	-	-	-	-	-	-	-	-	gi|269316303|gb|ACZ37230.1| nicotinic acetylcholine receptor subunit ACR-26 [Ascaris suum]	7.9e-37	E1FUX1_LOALO/11-217 E1FUX1.1 PF02931.18;Neur_chan_LBD;	6.7e-30	-	-	-
Marker34335	comp65081_c0	577	-	-	-	-	-	-	-	-	-	-	-	-	-	-	-
Marker18984	comp125625_c1	757	-	-	-	-	-	-	-	-	-	-	-	-	-	-	-
Marker11362	comp126212_c2	1368	-	-	-	-	-	-	-	-	gi|645023504|ref|XP_008205394.1| PREDICTED: uncharacterized protein LOC100678277 isoform X1 [Nasonia vitripennis]	1.8e-32	-	-	-	-	-
Marker66706	comp120227_c0	861	-	-	-	-	-	-	-	-	-	-	-	-	-	-	-
Marker10797	comp129360_c3	2554	-	-	-	-	-	-	-	-	gi|524880690|ref|XP_005097006.1| PREDICTED: uncharacterized protein LOC101852173 [Aplysia californica]	1.1e-40	-	-	-	-	-
Marker32112	comp113933_c0	811	-	-	-	-	-	-	-	-	-	-	-	-	-	-	-
Marker47463	comp120035_c0	219	-	-	-	-	-	-	-	-	-	-	-	-	-	-	-
Marker33918	comp130454_c2	1797	DHR12	dehydrogenase/reductase SDR family member 12	GO:0005488(binding);GO:0016491(oxidoreductase activity)	[Q] Secondary metabolites biosynthesis, transport and catabolism	K11168	-	sp|A0PJE2|DHR12_HUMAN Dehydrogenase/reductase SDR family member 12 OS=Homo sapiens GN=DHRS12 PE=1 SV=2	2e-86	gi|405970732|gb|EKC35610.1| Dehydrogenase/reductase SDR family member 12 [Crassostrea gigas]	1.7e-96	H0ZPA4_TAEGU/41-207 H0ZPA4.1 PF00106.20;adh_short;	1.9e-46	xla:447474	8e-93	EC:1.1.-.-
Marker61425	comp131313_c2	2786	RTXE	DNA-directed RNA polymerase II subunit B	GO:0003723(RNA binding);GO:0003964(RNA-directed DNA polymerase activity);GO:0006278(RNA-dependent DNA replication);GO:0006313(transposition, DNA-mediated)	[R] General function prediction only	K03010	ko00230(Purine metabolism);ko00240(Pyrimidine metabolism);ko03020(RNA polymerase);ko05016(Huntington's disease)	sp|Q9NBX4|RTXE_DROME Probable RNA-directed DNA polymerase from transposon X-element OS=Drosophila melanogaster GN=X-element\ORF2 PE=3 SV=1	6e-19	gi|665819527|ref|XP_008558640.1| PREDICTED: uncharacterized protein LOC103579111, partial [Microplitis demolitor]	2.1e-28	H3I122_STRPU/120-314 H3I122.1 PF00078.22;RVT_1;	9.6e-44	hmg:100208869	4.7e-18	EC:2.7.7.6
Marker66972	comp1495561_c0	238	-	-	-	-	-	-	-	-	-	-	-	-	-	-	-
Marker45242	comp129880_c0	2598	-	-	-	-	-	-	-	-	-	-	-	-	-	-	-
Marker49425	comp123148_c0	499	-	-	-	-	-	-	-	-	-	-	-	-	-	-	-
Marker20095	comp126841_c0	3178	DAF36	-	-	-	-	-	sp|Q17938|DAF36_CAEEL Cholesterol desaturase daf-36 OS=Caenorhabditis elegans GN=daf-36 PE=1 SV=2	1.1e-89	gi|405970633|gb|EKC35522.1| Chlorophyllide a oxygenase [Crassostrea gigas]	3.9e-115	H2MGR4_ORYLA/118-213 H2MGR4.1 PF00355.21;Rieske;	5.6e-34	-	-	-
Marker14282	comp121528_c0	997	-	-	-	-	-	-	-	-	-	-	-	-	-	-	-
Marker52304	comp55246_c0	295	-	-	-	-	-	-	-	-	-	-	-	-	-	-	-
Marker31647	comp24355_c0	264	-	-	-	-	-	-	-	-	-	-	-	-	-	-	-
Marker47621	comp112904_c0	977	-	-	-	-	-	-	-	-	-	-	-	-	-	-	-
Marker3143	comp124089_c0	1027	-	-	-	-	-	-	-	-	-	-	-	-	-	-	-
Marker41542	comp121325_c0	5385	-	-	-	-	-	-	-	-	-	-	-	-	-	-	-
Marker35040	comp115418_c0	314	-	-	-	-	-	-	-	-	-	-	-	-	-	-	-
Marker29433	comp130553_c1	358	-	-	-	-	-	-	-	-	-	-	-	-	-	-	-
Marker17885	comp119912_c0	2528	-	nucleotide pyrophosphatase	-	-	K01513	ko00230(Purine metabolism);ko00500(Starch and sucrose metabolism);ko00740(Riboflavin metabolism);ko00760(Nicotinate and nicotinamide metabolism);ko00770(Pantothenate and CoA biosynthesis)	-	-	gi|74486581|gb|ABA12155.1| 47 kDa salivary pyrophosphatase-like protein SP132 [Phlebotomus argentipes]	9.3e-66	Q0ZSS6_9DIPT/32-359 Q0ZSS6.1 PF01663.17;Phosphodiest;	8.6e-56	afm:AFUA_2G14770	2.8e-42	EC:3.6.1.9
Marker26935	comp127144_c0	660	-	-	-	-	-	-	-	-	-	-	-	-	-	-	-
Marker24881	comp129284_c7	3078	PARP3	poly [ADP-ribose] polymerase	GO:0005814(centriole);GO:0005634(nucleus);GO:0003950(NAD+ ADP-ribosyltransferase activity);GO:0006281(DNA repair);GO:0006471(protein ADP-ribosylation)	[K] Transcription ;[L] Replication, recombination and repair ;[O] Posttranslational modification, protein turnover, chaperones	K10798	ko03410(Base excision repair)	sp|Q9Y6F1|PARP3_HUMAN Poly [ADP-ribose] polymerase 3 OS=Homo sapiens GN=PARP3 PE=1 SV=3	5.7e-124	gi|260804813|ref|XP_002597282.1| hypothetical protein BRAFLDRAFT_203655 [Branchiostoma floridae]	7.9e-131	C3Z2P3_BRAFL/305-514 C3Z2P3.1 PF00644.15;PARP;	1.2e-61	dre:335495	1.6e-135	EC:2.4.2.30
Marker40825	comp118416_c0	1643	RM03	large subunit ribosomal protein L3	GO:0005762(mitochondrial large ribosomal subunit);GO:0003735(structural constituent of ribosome);GO:0006412(translation)	[J] Translation, ribosomal structure and biogenesis	K02906	ko03010(Ribosome)	sp|Q99N95|RM03_MOUSE 39S ribosomal protein L3, mitochondrial OS=Mus musculus GN=Mrpl3 PE=2 SV=1	1.1e-67	gi|380013161|ref|XP_003690636.1| PREDICTED: 39S ribosomal protein L3, mitochondrial-like [Apis florea]	6.1e-95	H9J0W8_BOMMO/106-330 H9J0W8.1 PF00297.17;Ribosomal_L3;	1.5e-66	ppp:PHYPADRAFT_124350	1.1e-44	-
Marker5660	comp125864_c0	5562	GLGB	1,4-alpha-glucan branching enzyme	GO:0005829(cytosol);GO:0003844(1,4-alpha-glucan branching enzyme activity);GO:0043169(cation binding);GO:0004553(hydrolase activity, hydrolyzing O-glycosyl compounds);GO:0006006(glucose metabolic process);GO:0005978(glycogen biosynthetic process)	[G] Carbohydrate transport and metabolism	K00700	ko00500(Starch and sucrose metabolism)	sp|Q04446|GLGB_HUMAN 1,4-alpha-glucan-branching enzyme OS=Homo sapiens GN=GBE1 PE=1 SV=3	1.7e-252	gi|321455046|gb|EFX66191.1| hypothetical protein DAPPUDRAFT_302911 [Daphnia pulex]	7e-273	GLGB_CRYNB/206-530 P0CN83.1 PF00128.19;Alpha-amylase;	1.7e-132	tca:657075	6.9e-267	EC:2.4.1.18
Marker34198	comp129293_c1	964	-	-	-	-	-	-	-	-	-	-	-	-	-	-	-
Marker4936	comp75462_c0	233	-	-	-	-	-	-	-	-	-	-	-	-	-	-	-
Marker39097	comp126295_c0	10252	UBR4	E3 ubiquitin-protein ligase UBR4	-	[T] Signal transduction mechanisms	K10691	-	sp|A2AN08|UBR4_MOUSE E3 ubiquitin-protein ligase UBR4 OS=Mus musculus GN=Ubr4 PE=1 SV=1	0	gi|307167934|gb|EFN61308.1| Protein purity of essence [Camponotus floridanus]	0	E0VLM7_PEDHC/4447-5248 E0VLM7.1 PF13764.1;E3_UbLigase_R4;	2.5e-255	gga:419469	0	EC:6.3.2.19
Marker61331	comp84051_c0	2838	US6NL	ubiquitin carboxyl-terminal hydrolase 6/32	GO:0005622(intracellular);GO:0005097(Rab GTPase activator activity)	[R] General function prediction only	K11837	-	sp|Q80XC3|US6NL_MOUSE USP6 N-terminal-like protein OS=Mus musculus GN=Usp6nl PE=1 SV=2	1.8e-123	gi|242022316|ref|XP_002431586.1| conserved hypothetical protein [Pediculus humanus corporis]	7.4e-159	E9G2V9_DAPPU/108-317 E9G2V9.1 PF00566.13;RabGAP-TBC;	3.1e-87	hsa:9098	1e-57	EC:3.1.2.15
Marker12964	comp127916_c0	849	-	-	-	-	-	-	-	-	-	-	-	-	-	-	-
Marker26528	comp130454_c2	1797	DHR12	dehydrogenase/reductase SDR family member 12	GO:0005488(binding);GO:0016491(oxidoreductase activity)	[Q] Secondary metabolites biosynthesis, transport and catabolism	K11168	-	sp|A0PJE2|DHR12_HUMAN Dehydrogenase/reductase SDR family member 12 OS=Homo sapiens GN=DHRS12 PE=1 SV=2	2e-86	gi|405970732|gb|EKC35610.1| Dehydrogenase/reductase SDR family member 12 [Crassostrea gigas]	1.7e-96	H0ZPA4_TAEGU/41-207 H0ZPA4.1 PF00106.20;adh_short;	1.9e-46	xla:447474	8e-93	EC:1.1.-.-
Marker44500	comp131549_c5	3945	-	-	-	-	-	-	-	-	gi|675385450|gb|KFM78347.1| Alpha-1,3-mannosyl-glycoprotein 4-beta-N-acetylglucosaminyltransferase C, partial [Stegodyphus mimosarum]	1.4e-64	G1MT74_MELGA/32-317 G1MT74.1 PF04666.8;Glyco_transf_54;	7.5e-41	-	-	-
Marker10147	comp129842_c0	2628	SC5A6	solute:Na+ symporter, SSS family	GO:0005887(integral to plasma membrane);GO:0005624(membrane fraction);GO:0008523(sodium-dependent multivitamin transmembrane transporter activity);GO:0006768(biotin metabolic process);GO:0015939(pantothenate metabolic process)	[P] Inorganic ion transport and metabolism	K03307	-	sp|Q9Y289|SC5A6_HUMAN Sodium-dependent multivitamin transporter OS=Homo sapiens GN=SLC5A6 PE=2 SV=2	1e-102	gi|675389498|gb|KFM82395.1| Sodium-coupled monocarboxylate transporter 2, partial [Stegodyphus mimosarum]	1.5e-115	G3MQS0_9ACAR/42-446 G3MQS0.1 PF00474.12;SSF;	3.6e-96	nve:NEMVE_v1g168881	9.8e-102	-
Marker19350	comp1016570_c0	248	-	-	-	-	-	-	-	-	-	-	-	-	-	-	-
Marker7901	comp131760_c3	864	-	-	-	-	-	-	-	-	-	-	-	-	-	-	-
Marker46798	comp107184_c0	2325	-	-	-	-	-	-	-	-	-	-	-	-	-	-	-
Marker8428	comp123860_c2	1297	-	-	-	-	-	-	-	-	-	-	-	-	-	-	-
Marker26092	comp129412_c4	4817	-	-	-	-	-	-	-	-	-	-	-	-	-	-	-
Marker15545	comp125884_c4	6403	SSP4	thousand and one amino acid protein kinase	GO:0005737(cytoplasm);GO:0005874(microtubule);GO:0007049(cell cycle)	[Z] Cytoskeleton	K04429	ko04010(MAPK signaling pathway)	sp|A1ZAU8|SSP4_DROME Short spindle protein 4 OS=Drosophila melanogaster GN=ssp4 PE=1 SV=1	1e-127	gi|557754242|ref|XP_005176865.1| PREDICTED: short spindle protein 4-like isoform X2 [Musca domestica]	4.2e-107	E0VF82_PEDHC/1516-1645 E0VF82.1 PF08683.6;CAMSAP_CKK;	9.8e-58	hsa:57551	6.2e-08	EC:2.7.11.1
Marker9750	comp127550_c1	1284	-	-	-	-	-	-	-	-	-	-	-	-	-	-	-
Marker21279	comp130167_c0	1677	EI2BE	translation initiation factor eIF-2B gamma subunit	GO:0005829(cytosol);GO:0005851(eukaryotic translation initiation factor 2B complex);GO:0005085(guanyl-nucleotide exchange factor activity);GO:0016779(nucleotidyltransferase activity);GO:0003743(translation initiation factor activity);GO:0016070(RNA metabolic process)	[J] Translation, ribosomal structure and biogenesis	K03241	-	sp|P56287|EI2BE_SCHPO Probable translation initiation factor eIF-2B subunit epsilon OS=Schizosaccharomyces pombe (strain 972 / ATCC 24843) GN=tif225 PE=1 SV=1	7.7e-14	gi|383859244|ref|XP_003705105.1| PREDICTED: translation initiation factor eIF-2B subunit gamma-like [Megachile rotundata]	2.5e-63	B4H8F3_DROPE/8-356 B4H8F3.1 PF12804.2;NTP_transf_3;	3.9e-40	ame:411974	2.6e-61	-
Marker35275	comp1082575_c0	605	-	-	-	-	-	-	-	-	gi|662217229|ref|XP_008482588.1| PREDICTED: uncharacterized protein LOC103519282 [Diaphorina citri]	5e-24	-	-	-	-	-
Marker24496	comp130559_c0	437	-	-	-	-	-	-	-	-	-	-	-	-	-	-	-
Marker10789	comp128362_c1	1736	-	-	-	-	-	-	-	-	-	-	-	-	-	-	-
Marker11243	comp129940_c0	5286	ANK2	ankyrin	GO:0016324(apical plasma membrane);GO:0016323(basolateral plasma membrane);GO:0005856(cytoskeleton);GO:0005829(cytosol);GO:0030017(sarcomere);GO:0005515(protein binding);GO:0007411(axon guidance);GO:0007165(signal transduction)	[M] Cell wall/membrane/envelope biogenesis	K10380	-	sp|Q01484|ANK2_HUMAN Ankyrin-2 OS=Homo sapiens GN=ANK2 PE=1 SV=4	2.8e-27	gi|646720525|gb|KDR22205.1| Ankyrin repeat and KH domain-containing protein 1 [Zootermopsis nevadensis]	5.6e-114	E0VRA7_PEDHC/295-387 E0VRA7.1 PF12796.2;Ank_2;	3.5e-26	aga:AgaP_AGAP002272	1.4e-30	-
Marker48875	comp103136_c0	1505	HDDC2	putative hydrolases of HD superfamily	GO:0005739(mitochondrion);GO:0046872(metal ion binding);GO:0008081(phosphoric diester hydrolase activity)	[R] General function prediction only	K07023	-	sp|Q3SXD3|HDDC2_MOUSE HD domain-containing protein 2 OS=Mus musculus GN=Hddc2 PE=2 SV=1	1.1e-46	gi|646708882|gb|KDR15029.1| HD domain-containing protein 2 [Zootermopsis nevadensis]	2.9e-55	E9H2B2_DAPPU/15-173 E9H2B2.1 PF13023.1;HD_3;	1.2e-48	aga:AgaP_AGAP012582	1.9e-50	-
Marker14878	comp128855_c1	5648	PDE11	3',5'-cyclic-nucleotide phosphodiesterase	GO:0004115(3',5'-cyclic-AMP phosphodiesterase activity);GO:0047555(3',5'-cyclic-GMP phosphodiesterase activity);GO:0046872(metal ion binding);GO:0046058(cAMP metabolic process);GO:0046068(cGMP metabolic process);GO:0007165(signal transduction)	[T] Signal transduction mechanisms	K01120	ko00230(Purine metabolism)	sp|Q9VJ79|PDE11_DROME Dual 3',5'-cyclic-AMP and -GMP phosphodiesterase 11 OS=Drosophila melanogaster GN=Pde11 PE=1 SV=4	0	gi|242020583|ref|XP_002430732.1| dual 3',5'-cyclic-AMP and -GMP phosphodiesterase, putative [Pediculus humanus corporis]	0	E0VX88_PEDHC/626-864 E0VX88.1 PF00233.14;PDEase_I;	3e-100	nve:NEMVE_v1g110219	1.9e-257	EC:3.1.4.17
Marker9181	comp126821_c3	432	-	-	-	-	-	-	-	-	-	-	-	-	-	-	-
Marker5333	comp118990_c0	2468	OCTB1	dopamine receptor D2	GO:0005887(integral to plasma membrane);GO:0004935(adrenergic receptor activity);GO:0004989(octopamine receptor activity);GO:0007189(activation of adenylate cyclase activity by G-protein signaling pathway)	[R] General function prediction only	K04145	ko04080(Neuroactive ligand-receptor interaction);ko04540(Gap junction)	sp|Q9VCZ3|OCTB1_DROME Octopamine receptor beta-1R OS=Drosophila melanogaster GN=oa2 PE=2 SV=1	5.7e-113	gi|383862143|ref|XP_003706543.1| PREDICTED: octopamine receptor beta-1R-like [Megachile rotundata]	5.8e-115	H9K539_APIME/70-362 H9K539.1 PF00001.16;7tm_1;	4.4e-102	dre:378719	1.1e-48	-
Marker29879	comp129825_c2	3955	SPPL3	signal peptide peptidase-like 3	GO:0016021(integral to membrane);GO:0004190(aspartic-type endopeptidase activity)	[S] Function unknown	K09598	-	sp|Q9CUS9|SPPL3_MOUSE Signal peptide peptidase-like 3 OS=Mus musculus GN=Sppl3 PE=2 SV=3	2.5e-144	gi|646717135|gb|KDR20116.1| Signal peptide peptidase-like 3 [Zootermopsis nevadensis]	1.8e-176	E9G4V4_DAPPU/73-382 E9G4V4.1 PF04258.8;Peptidase_A22B;	6.2e-145	ame:409691	1.4e-169	EC:3.4.23.-
Marker8139	comp130517_c0	2285	-	-	-	-	-	-	-	-	-	-	-	-	-	-	-
Marker26045	comp130454_c2	1797	DHR12	dehydrogenase/reductase SDR family member 12	GO:0005488(binding);GO:0016491(oxidoreductase activity)	[Q] Secondary metabolites biosynthesis, transport and catabolism	K11168	-	sp|A0PJE2|DHR12_HUMAN Dehydrogenase/reductase SDR family member 12 OS=Homo sapiens GN=DHRS12 PE=1 SV=2	2e-86	gi|405970732|gb|EKC35610.1| Dehydrogenase/reductase SDR family member 12 [Crassostrea gigas]	1.7e-96	H0ZPA4_TAEGU/41-207 H0ZPA4.1 PF00106.20;adh_short;	1.9e-46	xla:447474	8e-93	EC:1.1.-.-
Marker64871	comp131071_c0	9399	SALM	-	GO:0005634(nucleus);GO:0003677(DNA binding);GO:0008270(zinc ion binding);GO:0048098(antennal joint development);GO:0046845(branched duct epithelial cell fate determination, open tracheal system);GO:0007427(epithelial cell migration, open tracheal system);GO:0008586(imaginal disc-derived wing vein morphogenesis);GO:0030539(male genitalia development);GO:0008584(male gonad development);GO:0045892(n…	[K] Transcription	-	-	sp|P39770|SALM_DROME Homeotic protein spalt-major OS=Drosophila melanogaster GN=salm PE=1 SV=3	3e-06	gi|675383602|gb|KFM76499.1| BAI1-associated protein 3, partial [Stegodyphus mimosarum]	8.8e-37	-	-	-	-	-
Marker2304	comp125548_c3	5505	S39A2	-	GO:0016023(cytoplasmic membrane-bounded vesicle);GO:0005887(integral to plasma membrane);GO:0005385(zinc ion transmembrane transporter activity)	[P] Inorganic ion transport and metabolism	-	-	sp|Q9NP94|S39A2_HUMAN Zinc transporter ZIP2 OS=Homo sapiens GN=SLC39A2 PE=1 SV=2	1.3e-35	gi|646721557|gb|KDR22854.1| Zinc transporter ZIP1 [Zootermopsis nevadensis]	4.7e-58	E9H8K9_DAPPU/1-273 E9H8K9.1 PF02535.17;Zip;	4.9e-53	-	-	-
Marker26531	comp93531_c0	266	-	-	-	-	-	-	-	-	-	-	-	-	-	-	-
Marker43193	comp1619122_c0	648	-	-	-	-	-	-	-	-	gi|383860148|ref|XP_003705553.1| PREDICTED: uncharacterized protein LOC100876550 [Megachile rotundata]	1.2e-15	B7PJ23_IXOSC/1-274 B7PJ23.1 PF13843.1;DDE_Tnp_1_7;	2.6e-14	-	-	-
Marker4262	comp129284_c7	3078	PARP3	poly [ADP-ribose] polymerase	GO:0005814(centriole);GO:0005634(nucleus);GO:0003950(NAD+ ADP-ribosyltransferase activity);GO:0006281(DNA repair);GO:0006471(protein ADP-ribosylation)	[K] Transcription ;[L] Replication, recombination and repair ;[O] Posttranslational modification, protein turnover, chaperones	K10798	ko03410(Base excision repair)	sp|Q9Y6F1|PARP3_HUMAN Poly [ADP-ribose] polymerase 3 OS=Homo sapiens GN=PARP3 PE=1 SV=3	5.7e-124	gi|260804813|ref|XP_002597282.1| hypothetical protein BRAFLDRAFT_203655 [Branchiostoma floridae]	7.9e-131	C3Z2P3_BRAFL/305-514 C3Z2P3.1 PF00644.15;PARP;	1.2e-61	dre:335495	1.6e-135	EC:2.4.2.30
Marker14577	comp131758_c0	4840	ORCT	MFS transporter, OCT family, solute carrier family 22 (organic cation transporter), member 5	GO:0016021(integral to membrane);GO:0022857(transmembrane transporter activity);GO:0006915(apoptosis);GO:0006811(ion transport)	[R] General function prediction only	K08202	-	sp|Q9VCA2|ORCT_DROME Organic cation transporter protein OS=Drosophila melanogaster GN=Orct PE=1 SV=1	3.7e-133	gi|195060836|ref|XP_001995869.1| GH14185 [Drosophila grimshawi]	1e-136	B4JXW5_DROGR/87-527 B4JXW5.1 PF00083.19;Sugar_tr;	4.5e-117	aag:AaeL_AAEL012443	2.3e-135	-
Marker54986	comp108241_c0	452	-	-	-	-	-	-	-	-	-	-	-	-	-	-	-
Marker1896	comp128278_c4	4799	-	-	-	-	-	-	-	-	gi|34099638|gb|AAQ57129.1| endonuclease and reverse transcriptase-like protein [Bombyx mori]	1.5e-07	-	-	-	-	-
Marker50391	comp113441_c0	289	-	-	-	-	-	-	-	-	-	-	-	-	-	-	-
Marker59235	comp105674_c0	1275	-	-	-	-	-	-	-	-	-	-	-	-	-	-	-
Marker98001	comp131582_c1	2884	-	-	-	-	-	-	-	-	-	-	-	-	-	-	-
Marker21622	comp64631_c0	243	-	-	-	-	-	-	-	-	-	-	-	-	-	-	-
Marker72335	comp126285_c0	403	-	-	-	-	-	-	-	-	-	-	-	-	-	-	-
Marker43799	comp130895_c1	308	-	-	-	-	-	-	-	-	-	-	-	-	-	-	-
Marker29630	comp127639_c0	1097	-	-	-	-	-	-	-	-	gi|378830430|gb|AFC61249.1| kazal-type proteinase inhibitor [Portunus trituberculatus]	8.6e-24	H8Y6I7_PORTR/104-144 H8Y6I7.1 PF07648.10;Kazal_2;	1.1e-17	-	-	-
Marker60990	comp112899_c0	2632	-	-	-	-	-	-	-	-	-	-	-	-	-	-	-
Marker18828	comp131434_c0	2829	PAN1	-	GO:0030479(actin cortical patch);GO:0010008(endosome membrane);GO:0005886(plasma membrane);GO:0003779(actin binding);GO:0005509(calcium ion binding);GO:0006897(endocytosis)	-	-	-	sp|Q0CPW4|PAN1_ASPTN Actin cytoskeleton-regulatory complex protein pan1 OS=Aspergillus terreus (strain NIH 2624 / FGSC A1156) GN=pan1 PE=3 SV=2	4.9e-07	-	-	-	-	-	-	-
Marker47954	comp60844_c0	1067	-	-	-	-	-	-	-	-	-	-	-	-	-	-	-
Marker62595	comp95396_c0	1099	TRYP	trypsin	GO:0005615(extracellular space);GO:0046872(metal ion binding);GO:0004252(serine-type endopeptidase activity);GO:0007586(digestion);GO:0006508(proteolysis)	[E] Amino acid transport and metabolism	K01312	ko04080(Neuroactive ligand-receptor interaction)	sp|P00765|TRYP_ASTFL Trypsin-1 OS=Astacus fluviatilis PE=1 SV=1	3.4e-59	gi|512393276|gb|AGO02163.1| trypsin-like serine proteinase [Scylla paramamosain]	3e-90	O62562_LITVA/28-259 O62562.1 PF00089.21;Trypsin;	5.8e-71	dme:Dmel_CG12386	2.4e-34	EC:3.4.21.4
Marker27928	comp122177_c0	3895	UBE3A	ubiquitin-protein ligase E3 A	-	[O] Posttranslational modification, protein turnover, chaperones	K10587	ko04120(Ubiquitin mediated proteolysis)	sp|Q05086|UBE3A_HUMAN Ubiquitin-protein ligase E3A OS=Homo sapiens GN=UBE3A PE=1 SV=4	1.9e-201	gi|646722940|gb|KDR23734.1| Ubiquitin-protein ligase E3A [Zootermopsis nevadensis]	2.5e-243	D6X3S0_TRICA/580-880 D6X3S0.1 PF00632.20;HECT;	6.8e-118	tca:657548	2.9e-234	EC:6.3.2.19
Marker18622	comp131482_c2	1636	-	DNA-directed RNA polymerase II subunit B	-	[R] General function prediction only	K03010	ko00230(Purine metabolism);ko00240(Pyrimidine metabolism);ko03020(RNA polymerase);ko05016(Huntington's disease)	-	-	gi|390343325|ref|XP_003725849.1| PREDICTED: RNA-directed DNA polymerase from mobile element jockey-like [Strongylocentrotus purpuratus]	6.7e-101	H3B5T4_LATCH/87-355 H3B5T4.1 PF00078.22;RVT_1;	5.4e-66	hmg:100208869	2.2e-31	EC:2.7.7.6
Marker12476	comp129360_c3	2554	-	-	-	-	-	-	-	-	gi|524880690|ref|XP_005097006.1| PREDICTED: uncharacterized protein LOC101852173 [Aplysia californica]	1.1e-40	-	-	-	-	-
Marker36974	comp130211_c2	2357	FAAA	fumarylacetoacetase	GO:0004334(fumarylacetoacetase activity);GO:0046872(metal ion binding);GO:0006559(L-phenylalanine catabolic process);GO:0006572(tyrosine catabolic process)	[G] Carbohydrate transport and metabolism	K01555	ko00350(Tyrosine metabolism);ko00643(Styrene degradation)	sp|A5PKH3|FAAA_BOVIN Fumarylacetoacetase OS=Bos taurus GN=FAH PE=2 SV=1	2.1e-170	gi|405960295|gb|EKC26229.1| Fumarylacetoacetase [Crassostrea gigas]	9.7e-177	C1C2Q6_9MAXI/124-416 C1C2Q6.1 PF01557.13;FAA_hydrolase;	2.7e-126	bta:508724	4.9e-170	EC:3.7.1.2
Marker7827	comp131438_c0	2000	AATM	aspartate aminotransferase	GO:0005743(mitochondrial inner membrane);GO:0005759(mitochondrial matrix);GO:0005886(plasma membrane);GO:0004069(L-aspartate:2-oxoglutarate aminotransferase activity);GO:0030170(pyridoxal phosphate binding);GO:0006532(aspartate biosynthetic process);GO:0019551(glutamate catabolic process to 2-oxoglutarate);GO:0019550(glutamate catabolic process to aspartate);GO:0006107(oxaloacetate metabolic proc…	[E] Amino acid transport and metabolism	K00813	ko00250(Alanine, aspartate and glutamate metabolism);ko00270(Cysteine and methionine metabolism);ko00330(Arginine and proline metabolism);ko00350(Tyrosine metabolism);ko00360(Phenylalanine metabolism);ko00400(Phenylalanine, tyrosine and tryptophan biosynthesis);ko00401(Novobiocin biosynthesis);ko00710(Carbon fixation in photosynthetic organisms);ko00950(Isoquinoline alkaloid biosynthesis);ko00960…	sp|P05202|AATM_MOUSE Aspartate aminotransferase, mitochondrial OS=Mus musculus GN=Got2 PE=1 SV=1	4.1e-161	gi|656985105|gb|AID18683.1| aspartate aminotransferase [Fenneropenaeus chinensis]	1.8e-198	E9HGW6_DAPPU/20-388 E9HGW6.1 PF00155.16;Aminotran_1_2;	2.4e-151	tca:658177	5.5e-165	EC:2.6.1.1
Marker39355	comp124548_c1	1880	-	-	-	-	-	-	-	-	gi|321460838|gb|EFX71876.1| hypothetical protein DAPPUDRAFT_308669 [Daphnia pulex]	7.2e-57	E9H8U4_DAPPU/67-357 E9H8U4.1 PF09995.4;DUF2236;	9.7e-46	-	-	-
Marker25973	comp2863820_c0	291	-	-	-	-	-	-	-	-	-	-	-	-	-	-	-
Marker55909	comp110627_c1	1184	TI13B	mitochondrial protein-transporting ATPase	GO:0005743(mitochondrial inner membrane);GO:0042719(mitochondrial intermembrane space protein transporter complex);GO:0046872(metal ion binding);GO:0045039(protein import into mitochondrial inner membrane);GO:0055085(transmembrane transport)	[U] Intracellular trafficking, secretion, and vesicular transport	K10836	-	sp|Q8AVK1|TI13B_XENLA Mitochondrial import inner membrane translocase subunit Tim13-B OS=Xenopus laevis GN=timm13-b PE=3 SV=1	8.4e-28	gi|389612755|dbj|BAM19791.1| mitochondrial inner membrane protein translocase, 13kD-subunit [Papilio xuthus]	1.3e-34	H9J0N3_BOMMO/18-82 H9J0N3.1 PF02953.10;zf-Tim10_DDP;	3.9e-28	dme:Dmel_CG11611	1.6e-27	-
Marker8198	comp114772_c0	960	-	-	-	-	-	-	-	-	-	-	-	-	-	-	-
Marker22368	comp121528_c0	997	-	-	-	-	-	-	-	-	-	-	-	-	-	-	-
Marker28456	comp126821_c3	432	-	-	-	-	-	-	-	-	-	-	-	-	-	-	-
Marker1784	comp61344_c0	203	-	-	-	-	-	-	-	-	-	-	-	-	-	-	-
Marker25566	comp131147_c6	3296	-	-	-	-	-	-	-	-	-	-	-	-	-	-	-
Marker31858	comp118945_c1	1556	-	-	-	-	-	-	-	-	gi|675862250|ref|XP_009016685.1| hypothetical protein HELRODRAFT_171762 [Helobdella robusta]	1.2e-69	-	-	-	-	-
Marker8729	comp129435_c2	5379	REV1	DNA repair protein REV1	GO:0005634(nucleus);GO:0003684(damaged DNA binding);GO:0003887(DNA-directed DNA polymerase activity);GO:0000287(magnesium ion binding);GO:0006260(DNA replication);GO:0006302(double-strand break repair);GO:0002206(gene conversion of immunoglobulin genes)	[L] Replication, recombination and repair	K03515	-	sp|Q4KWZ7|REV1_CHICK DNA repair protein REV1 OS=Gallus gallus GN=REV1 PE=2 SV=1	9.9e-149	gi|662187689|ref|XP_008487485.1| PREDICTED: LOW QUALITY PROTEIN: DNA repair protein REV1 [Diaphorina citri]	1.8e-159	H3IP04_STRPU/329-545 H3IP04.1 PF00817.15;IMS;	6.9e-50	spu:592062	3.3e-155	EC:2.7.7.-
Marker17838	comp122599_c0	1214	-	-	-	-	-	-	-	-	-	-	-	-	-	-	-
Marker16598	comp117680_c0	1163	-	-	-	-	-	-	-	-	-	-	-	-	-	-	-
Marker14124	comp127496_c0	1330	-	-	-	-	-	-	-	-	-	-	-	-	-	-	-
Marker38089	comp129246_c0	901	-	-	-	-	-	-	-	-	-	-	-	-	-	-	-
Marker4656	comp129167_c0	583	-	-	-	-	-	-	-	-	-	-	-	-	-	-	-
Marker32618	comp128320_c0	4280	RNZ	ribonuclease Z	GO:0005739(mitochondrion);GO:0005634(nucleus);GO:0016891(endoribonuclease activity, producing 5'-phosphomonoesters);GO:0046872(metal ion binding);GO:0007275(multicellular organismal development);GO:0006388(tRNA splicing, via endonucleolytic cleavage and ligation)	[R] General function prediction only	K00784	-	sp|Q8MKW7|RNZ_DROME Ribonuclease Z, mitochondrial OS=Drosophila melanogaster GN=JhI-1 PE=1 SV=2	6.9e-145	gi|189240495|ref|XP_968692.2| PREDICTED: ribonuclease Z, mitochondrial isoform X1 [Tribolium castaneum]	7.1e-189	D6WYX2_TRICA/540-753 D6WYX2.1 PF12706.2;Lactamase_B_2;	9e-55	tca:657121	2e-189	EC:3.1.26.11
Marker10607	comp121528_c0	997	-	-	-	-	-	-	-	-	-	-	-	-	-	-	-
Marker23941	comp130949_c2	4935	-	-	-	[R] General function prediction only	-	-	-	-	gi|34099638|gb|AAQ57129.1| endonuclease and reverse transcriptase-like protein [Bombyx mori]	4.3e-173	Q6UV17_BOMMO/524-782 Q6UV17.1 PF00078.22;RVT_1;	6.7e-59	-	-	-
Marker28922	comp130079_c0	2194	SP8	-	GO:0005634(nucleus);GO:0003677(DNA binding);GO:0008270(zinc ion binding);GO:0006355(regulation of transcription, DNA-dependent);GO:0006351(transcription, DNA-dependent)	-	-	-	sp|Q5XGT8|SP8_XENLA Transcription factor Sp8 OS=Xenopus laevis GN=sp8 PE=2 SV=1	5.2e-06	gi|341876992|gb|EGT32927.1| hypothetical protein CAEBREN_29516, partial [Caenorhabditis brenneri]	1.1e-15	-	-	-	-	-
Marker1697	comp117032_c0	3628	GPN3	-	GO:0005525(GTP binding)	[K] Transcription	K06883	-	sp|Q6ZM63|GPN3_DANRE GPN-loop GTPase 3 OS=Danio rerio GN=gpn3 PE=2 SV=2	4.5e-82	gi|357618140|gb|EHJ71234.1| hypothetical protein KGM_08614 [Danaus plexippus]	3.7e-93	G6D5P6_DANPL/7-255 G6D5P6.1 PF03029.12;ATP_bind_1;	5e-84	ame:552648	1e-89	-
Marker13157	comp131801_c0	2760	RTBS	DNA-directed RNA polymerase II subunit B	GO:0003723(RNA binding);GO:0003964(RNA-directed DNA polymerase activity);GO:0006278(RNA-dependent DNA replication);GO:0006313(transposition, DNA-mediated)	[R] General function prediction only	K03010	ko00230(Purine metabolism);ko00240(Pyrimidine metabolism);ko03020(RNA polymerase);ko05016(Huntington's disease)	sp|Q95SX7|RTBS_DROME Probable RNA-directed DNA polymerase from transposon BS OS=Drosophila melanogaster GN=RTase PE=2 SV=1	2.3e-35	gi|17529698|gb|AAL40415.1|AF369891_4 endonuclease/reverse transcriptase [Branchiostoma floridae]	1.6e-72	H3B5T4_LATCH/87-355 H3B5T4.1 PF00078.22;RVT_1;	7.6e-37	hmg:100208869	6.9e-18	EC:2.7.7.6
Marker5807	comp126161_c0	1068	-	-	-	-	-	-	-	-	-	-	-	-	-	-	-
Marker18829	comp122638_c1	2062	-	-	-	-	-	-	-	-	-	-	-	-	-	-	-
Marker26131	comp1495388_c0	370	-	-	-	-	-	-	-	-	-	-	-	-	-	-	-
Marker41200	comp130454_c2	1797	DHR12	dehydrogenase/reductase SDR family member 12	GO:0005488(binding);GO:0016491(oxidoreductase activity)	[Q] Secondary metabolites biosynthesis, transport and catabolism	K11168	-	sp|A0PJE2|DHR12_HUMAN Dehydrogenase/reductase SDR family member 12 OS=Homo sapiens GN=DHRS12 PE=1 SV=2	2e-86	gi|405970732|gb|EKC35610.1| Dehydrogenase/reductase SDR family member 12 [Crassostrea gigas]	1.7e-96	H0ZPA4_TAEGU/41-207 H0ZPA4.1 PF00106.20;adh_short;	1.9e-46	xla:447474	8e-93	EC:1.1.-.-
Marker5913	comp131590_c0	732	-	-	-	-	-	-	-	-	-	-	-	-	-	-	-
Marker8681	comp99336_c0	615	-	-	-	-	-	-	-	-	-	-	-	-	-	-	-
Marker29204	comp834132_c0	321	-	-	-	-	-	-	-	-	-	-	-	-	-	-	-
Marker24296	comp844088_c0	395	-	-	-	-	-	-	-	-	gi|390354412|ref|XP_003728325.1| PREDICTED: RNA-directed DNA polymerase from mobile element jockey-like [Strongylocentrotus purpuratus]	1.2e-16	-	-	-	-	-
Marker10771	comp90768_c0	753	-	-	-	-	-	-	-	-	gi|675369947|gb|KFM62849.1| hypothetical protein X975_06136, partial [Stegodyphus mimosarum]	7.3e-28	-	-	-	-	-
Marker54457	comp122904_c1	4254	ASPH	aspartate beta-hydroxylase	GO:0030176(integral to endoplasmic reticulum membrane);GO:0005509(calcium ion binding);GO:0009055(electron carrier activity);GO:0016702(oxidoreductase activity, acting on single donors with incorporation of molecular oxygen, incorporation of two atoms of oxygen);GO:0004597(peptide-aspartate beta-dioxygenase activity);GO:0008307(structural constituent of muscle);GO:0006936(muscle contraction)	[O] Posttranslational modification, protein turnover, chaperones	K00476	-	sp|Q12797|ASPH_HUMAN Aspartyl/asparaginyl beta-hydroxylase OS=Homo sapiens GN=ASPH PE=1 SV=3	7.4e-119	gi|646707729|gb|KDR14347.1| Aspartyl/asparaginyl beta-hydroxylase [Zootermopsis nevadensis]	7.7e-136	E9FVV3_DAPPU/229-385 E9FVV3.1 PF05118.10;Asp_Arg_Hydrox;	1.1e-57	gga:421142	2.1e-119	EC:1.14.11.16
Marker31243	comp127916_c0	849	-	-	-	-	-	-	-	-	-	-	-	-	-	-	-
Marker12670	comp128278_c4	4799	-	-	-	-	-	-	-	-	gi|34099638|gb|AAQ57129.1| endonuclease and reverse transcriptase-like protein [Bombyx mori]	1.5e-07	-	-	-	-	-
Marker8831	comp121861_c0	409	-	-	-	-	-	-	-	-	-	-	-	-	-	-	-
Marker10028	comp98828_c0	1529	MP2K1	mitogen-activated protein kinase kinase 2	GO:0005524(ATP binding);GO:0004674(protein serine/threonine kinase activity);GO:0004713(protein tyrosine kinase activity)	[T] Signal transduction mechanisms	K04369	ko04010(MAPK signaling pathway);ko04012(ErbB signaling pathway);ko04270(Vascular smooth muscle contraction);ko04370(VEGF signaling pathway);ko04540(Gap junction);ko04620(Toll-like receptor signaling pathway);ko04650(Natural killer cell mediated cytotoxicity);ko04660(T cell receptor signaling pathway);ko04662(B cell receptor signaling pathway);ko04664(Fc epsilon RI signaling pathway);ko04720(Long-…	sp|Q05116|MP2K1_XENLA Dual specificity mitogen-activated protein kinase kinase 1 OS=Xenopus laevis GN=map2k1 PE=1 SV=2	1.3e-130	gi|478254017|gb|ENN74309.1| hypothetical protein YQE_09280, partial [Dendroctonus ponderosae]	1.4e-140	Q53HX4_ONCMY/71-370 Q53HX4.2 PF00069.20;Pkinase;	5e-108	ptr:456390	1.6e-130	EC:2.7.12.2
Marker20124	comp127916_c0	849	-	-	-	-	-	-	-	-	-	-	-	-	-	-	-
Marker8712	comp131844_c0	7510	LIN1	DNA polymerase zeta subunit	GO:0003723(RNA binding);GO:0003964(RNA-directed DNA polymerase activity);GO:0006278(RNA-dependent DNA replication)	-	K02350	-	sp|P08548|LIN1_NYCCO LINE-1 reverse transcriptase homolog OS=Nycticebus coucang PE=1 SV=1	2.3e-18	gi|125901787|gb|ABN58714.1| pol-like protein [Biomphalaria glabrata]	1.2e-245	A3FMR3_BIOGL/490-742 A3FMR3.1 PF00078.22;RVT_1;	1.1e-72	spu:580974	2.4e-07	EC:2.7.7.7
Marker29217	comp130387_c1	2772	-	-	-	-	-	-	-	-	-	-	-	-	-	-	-
Marker28154	comp131741_c0	2245	-	-	-	-	-	-	-	-	-	-	-	-	-	-	-
Marker27775	comp127549_c0	459	-	-	-	-	-	-	-	-	-	-	-	-	-	-	-
Marker52305	comp1536808_c0	254	-	-	-	-	-	-	-	-	-	-	-	-	-	-	-
Marker48580	comp129360_c3	2554	-	-	-	-	-	-	-	-	gi|524880690|ref|XP_005097006.1| PREDICTED: uncharacterized protein LOC101852173 [Aplysia californica]	1.1e-40	-	-	-	-	-
Marker39434	comp123975_c0	234	-	-	-	-	-	-	-	-	-	-	-	-	-	-	-
Marker12522	comp40643_c0	386	-	-	-	-	-	-	-	-	-	-	-	-	-	-	-
Marker4655	comp3336896_c0	222	-	-	-	-	-	-	-	-	-	-	-	-	-	-	-
Marker68322	comp130211_c2	2357	FAAA	fumarylacetoacetase	GO:0004334(fumarylacetoacetase activity);GO:0046872(metal ion binding);GO:0006559(L-phenylalanine catabolic process);GO:0006572(tyrosine catabolic process)	[G] Carbohydrate transport and metabolism	K01555	ko00350(Tyrosine metabolism);ko00643(Styrene degradation)	sp|A5PKH3|FAAA_BOVIN Fumarylacetoacetase OS=Bos taurus GN=FAH PE=2 SV=1	2.1e-170	gi|405960295|gb|EKC26229.1| Fumarylacetoacetase [Crassostrea gigas]	9.7e-177	C1C2Q6_9MAXI/124-416 C1C2Q6.1 PF01557.13;FAA_hydrolase;	2.7e-126	bta:508724	4.9e-170	EC:3.7.1.2
Marker4488	comp131764_c0	4115	Y4759	DNA-directed RNA polymerase II subunit B	-	[R] General function prediction only	K03010	ko00230(Purine metabolism);ko00240(Pyrimidine metabolism);ko03020(RNA polymerase);ko05016(Huntington's disease)	sp|F4JJP1|Y4759_ARATH WEB family protein At4g27595, chloroplastic OS=Arabidopsis thaliana GN=At4g27595 PE=2 SV=1	7.6e-06	gi|67625699|tpe|CAJ00235.1| TPA: endonuclease-reverse transcriptase [Schistosoma mansoni]	2.8e-138	H3B5T4_LATCH/87-355 H3B5T4.1 PF00078.22;RVT_1;	2.4e-58	hmg:100208869	1.3e-30	EC:2.7.7.6
Marker34518	comp131842_c0	5374	POL2	putative transposase	GO:0004190(aspartic-type endopeptidase activity);GO:0003677(DNA binding);GO:0004519(endonuclease activity);GO:0003723(RNA binding);GO:0003964(RNA-directed DNA polymerase activity);GO:0015074(DNA integration);GO:0006508(proteolysis);GO:0006278(RNA-dependent DNA replication)	[R] General function prediction only	K07497	-	sp|P20825|POL2_DROME Retrovirus-related Pol polyprotein from transposon 297 OS=Drosophila melanogaster GN=pol PE=4 SV=1	7.9e-81	gi|115928363|ref|XP_001199932.1| PREDICTED: uncharacterized protein LOC763830, partial [Strongylocentrotus purpuratus]	1.5e-248	H2U7H2_TAKRU/941-1133 H2U7H2.1 PF00078.22;RVT_1;	1.5e-56	sce:YIL082W-A	4.2e-67	-
Marker36625	comp128428_c0	4610	SYLC	leucyl-tRNA synthetase	GO:0005829(cytosol);GO:0005524(ATP binding);GO:0004823(leucine-tRNA ligase activity);GO:0005515(protein binding);GO:0006429(leucyl-tRNA aminoacylation)	[J] Translation, ribosomal structure and biogenesis	K01869	ko00290(Valine, leucine and isoleucine biosynthesis);ko00970(Aminoacyl-tRNA biosynthesis)	sp|Q9P2J5|SYLC_HUMAN Leucine--tRNA ligase, cytoplasmic OS=Homo sapiens GN=LARS PE=1 SV=2	0	gi|321458602|gb|EFX69668.1| hypothetical protein DAPPUDRAFT_300874 [Daphnia pulex]	0	H3ALQ7_LATCH/156-758 H3ALQ7.1 PF00133.17;tRNA-synt_1;	4.9e-232	xla:447217	0	EC:6.1.1.4
Marker34734	comp904204_c0	445	-	-	-	-	-	-	-	-	-	-	-	-	-	-	-
Marker74530	comp130776_c4	4269	US74C	-	GO:0000139(Golgi membrane);GO:0016021(integral to membrane);GO:0015297(antiporter activity);GO:0005459(UDP-galactose transmembrane transporter activity);GO:0005460(UDP-glucose transmembrane transporter activity);GO:0005461(UDP-glucuronic acid transmembrane transporter activity);GO:0005462(UDP-N-acetylglucosamine transmembrane transporter activity);GO:0005464(UDP-xylose transmembrane transporter a…	[G] Carbohydrate transport and metabolism ;[O] Posttranslational modification, protein turnover, chaperones ;[U] Intracellular trafficking, secretion, and vesicular transport	-	-	sp|Q95YI5|US74C_DROME UDP-sugar transporter UST74c OS=Drosophila melanogaster GN=frc PE=1 SV=2	1.1e-94	gi|443721889|gb|ELU11014.1| hypothetical protein CAPTEDRAFT_120590 [Capitella teleta]	6.8e-107	D3ZCB4_RAT/14-266 D3ZCB4.1 PF08449.6;UAA;	6.4e-68	-	-	-
Marker32520	comp103888_c0	633	-	-	-	-	-	-	-	-	-	-	-	-	-	-	-
Marker22675	comp128719_c1	994	-	-	-	-	-	-	-	-	-	-	-	-	-	-	-
Marker7221	comp538626_c0	456	-	-	-	-	-	-	-	-	-	-	-	-	-	-	-
Marker62007	comp130895_c3	240	-	-	-	-	-	-	-	-	-	-	-	-	-	-	-
Marker24748	comp125993_c1	266	-	-	-	-	-	-	-	-	-	-	-	-	-	-	-
Marker61775	comp124524_c2	1404	-	-	-	-	-	-	-	-	-	-	-	-	-	-	-
Marker25739	comp128160_c0	7986	TSN5	F-box protein 23	GO:0016021(integral to membrane)	[R] General function prediction only	K10303	-	sp|Q17QJ5|TSN5_BOVIN Tetraspanin-5 OS=Bos taurus GN=TSPAN5 PE=2 SV=1	1.2e-68	gi|321475513|gb|EFX86476.1| hypothetical protein DAPPUDRAFT_208166 [Daphnia pulex]	2.3e-145	E9G2P4_DAPPU/17-254 E9G2P4.1 PF00335.15;Tetraspannin;	5.9e-113	dpo:Dpse_GA21537	4.7e-114	-
Marker36627	comp130139_c0	1194	-	-	-	-	-	-	-	-	-	-	-	-	-	-	-
Marker21560	comp120209_c0	2490	APC7	anaphase-promoting complex subunit 7	GO:0005680(anaphase-promoting complex);GO:0005829(cytosol);GO:0005654(nucleoplasm);GO:0019903(protein phosphatase binding);GO:0031145(anaphase-promoting complex-dependent proteasomal ubiquitin-dependent protein catabolic process);GO:0051301(cell division);GO:0007067(mitosis);GO:0007094(mitotic cell cycle spindle assembly checkpoint);GO:0051436(negative regulation of ubiquitin-protein ligase activ…	[D] Cell cycle control, cell division, chromosome partitioning ;[O] Posttranslational modification, protein turnover, chaperones	K03354	ko04110(Cell cycle);ko04111(Cell cycle - yeast);ko04113(Meiosis - yeast);ko04114(Oocyte meiosis);ko04120(Ubiquitin mediated proteolysis);ko04914(Progesterone-mediated oocyte maturation)	sp|Q9UJX3|APC7_HUMAN Anaphase-promoting complex subunit 7 OS=Homo sapiens GN=ANAPC7 PE=1 SV=4	5.4e-110	gi|646695969|gb|KDR08563.1| Anaphase-promoting complex subunit 7 [Zootermopsis nevadensis]	2.8e-158	E0VHR4_PEDHC/194-401 E0VHR4.1 PF09295.5;ChAPs;	2.2e-58	ame:412712	5.4e-130	-
Marker81304	comp130454_c2	1797	DHR12	dehydrogenase/reductase SDR family member 12	GO:0005488(binding);GO:0016491(oxidoreductase activity)	[Q] Secondary metabolites biosynthesis, transport and catabolism	K11168	-	sp|A0PJE2|DHR12_HUMAN Dehydrogenase/reductase SDR family member 12 OS=Homo sapiens GN=DHRS12 PE=1 SV=2	2e-86	gi|405970732|gb|EKC35610.1| Dehydrogenase/reductase SDR family member 12 [Crassostrea gigas]	1.7e-96	H0ZPA4_TAEGU/41-207 H0ZPA4.1 PF00106.20;adh_short;	1.9e-46	xla:447474	8e-93	EC:1.1.-.-
Marker17016	comp129644_c0	6646	AGRIN	agrin	-	[R] General function prediction only	K06254	ko04512(ECM-receptor interaction)	sp|Q90404|AGRIN_DIPOM Agrin (Fragment) OS=Diplobatis ommata GN=AGRN PE=2 SV=1	2.9e-169	gi|571565563|ref|XP_006566969.1| PREDICTED: agrin-like isoform X5 [Apis mellifera]	0	E0VXE0_PEDHC/966-1098 E0VXE0.1 PF00054.18;Laminin_G_1;	2.2e-40	rno:25592	1.7e-203	-
Marker8680	comp63628_c1	363	-	-	-	-	-	-	-	-	-	-	-	-	-	-	-
Marker14490	comp116924_c0	512	-	-	-	-	-	-	-	-	-	-	-	-	-	-	-
Marker17920	comp121281_c0	776	-	-	-	-	-	-	-	-	-	-	-	-	-	-	-
Marker85721	comp126042_c0	2669	BAZ2B	bromodomain adjacent to zinc finger domain protein 1A	GO:0005634(nucleus);GO:0003677(DNA binding);GO:0005515(protein binding);GO:0008270(zinc ion binding);GO:0006355(regulation of transcription, DNA-dependent);GO:0006351(transcription, DNA-dependent)	[B] Chromatin structure and dynamics	K11655	-	sp|Q9UIF8|BAZ2B_HUMAN Bromodomain adjacent to zinc finger domain protein 2B OS=Homo sapiens GN=BAZ2B PE=1 SV=3	2.7e-14	gi|524897697|ref|XP_005105307.1| PREDICTED: AN1-type zinc finger protein 1-like [Aplysia californica]	7.4e-35	-	-	rno:314126	2.1e-11	-
Marker25450	comp130525_c0	7103	-	-	-	-	-	-	-	-	gi|597874524|gb|EYC23896.1| hypothetical protein Y032_0014g2204 [Ancylostoma ceylanicum]	6.7e-58	-	-	-	-	-
Marker12825	comp1891925_c0	249	-	-	-	-	-	-	-	-	-	-	-	-	-	-	-
Marker47188	comp130454_c2	1797	DHR12	dehydrogenase/reductase SDR family member 12	GO:0005488(binding);GO:0016491(oxidoreductase activity)	[Q] Secondary metabolites biosynthesis, transport and catabolism	K11168	-	sp|A0PJE2|DHR12_HUMAN Dehydrogenase/reductase SDR family member 12 OS=Homo sapiens GN=DHRS12 PE=1 SV=2	2e-86	gi|405970732|gb|EKC35610.1| Dehydrogenase/reductase SDR family member 12 [Crassostrea gigas]	1.7e-96	H0ZPA4_TAEGU/41-207 H0ZPA4.1 PF00106.20;adh_short;	1.9e-46	xla:447474	8e-93	EC:1.1.-.-
Marker12222	comp101108_c1	807	-	-	-	-	-	-	-	-	-	-	-	-	-	-	-
Marker42078	comp43925_c0	2852	-	-	-	-	-	-	-	-	-	-	-	-	-	-	-
Marker28366	comp118158_c0	1059	RM21	-	GO:0005739(mitochondrion);GO:0005840(ribosome);GO:0003723(RNA binding);GO:0003735(structural constituent of ribosome);GO:0006412(translation)	[J] Translation, ribosomal structure and biogenesis	-	-	sp|Q7Z2W9|RM21_HUMAN 39S ribosomal protein L21, mitochondrial OS=Homo sapiens GN=MRPL21 PE=1 SV=2	8.4e-28	gi|321479486|gb|EFX90442.1| hypothetical protein DAPPUDRAFT_299797 [Daphnia pulex]	6.8e-37	B4PGY5_DROYA/78-176 B4PGY5.1 PF00829.16;Ribosomal_L21p;	1.8e-26	-	-	-
Marker26012	comp130889_c0	2454	PAXI1	-	GO:0016363(nuclear matrix);GO:0006310(DNA recombination);GO:0006281(DNA repair);GO:0006351(transcription, DNA-dependent)	-	-	-	sp|A0JNA8|PAXI1_BOVIN PAX-interacting protein 1 OS=Bos taurus GN=PAXIP1 PE=2 SV=1	1.3e-87	gi|170068340|ref|XP_001868827.1| conserved hypothetical protein [Culex quinquefasciatus]	2.1e-100	C3YUY2_BRAFL/302-381 C3YUY2.1 PF00533.21;BRCT;	2e-20	-	-	-
Marker48788	comp131147_c6	3296	-	-	-	-	-	-	-	-	-	-	-	-	-	-	-
Marker7521	comp86891_c0	291	-	-	-	-	-	-	-	-	-	-	-	-	-	-	-
Marker45528	comp121528_c0	997	-	-	-	-	-	-	-	-	-	-	-	-	-	-	-
Marker21214	comp129412_c4	4817	-	-	-	-	-	-	-	-	-	-	-	-	-	-	-
Marker2079	comp130332_c0	5420	EGLN1	hypoxia-inducible factor prolyl hydroxylase	GO:0005829(cytosol);GO:0005506(iron ion binding);GO:0031418(L-ascorbic acid binding);GO:0016702(oxidoreductase activity, acting on single donors with incorporation of molecular oxygen, incorporation of two atoms of oxygen);GO:0031543(peptidyl-proline dioxygenase activity);GO:0005515(protein binding);GO:0008270(zinc ion binding);GO:0043433(negative regulation of sequence-specific DNA binding trans…	[T] Signal transduction mechanisms	K09592	ko05200(Pathways in cancer);ko05211(Renal cell carcinoma)	sp|Q9GZT9|EGLN1_HUMAN Egl nine homolog 1 OS=Homo sapiens GN=EGLN1 PE=1 SV=1	2.6e-60	gi|347970051|ref|XP_313264.5| AGAP003523-PA [Anopheles gambiae str. PEST]	8.2e-68	EGLN3_RAT/116-214 Q62630.2 PF03171.15;2OG-FeII_Oxy;	1.1e-34	dme:Dmel_CG31543	1.5e-62	EC:1.14.11.-
Marker38270	comp128060_c2	4960	-	-	-	[L] Replication, recombination and repair	-	-	-	-	gi|646711002|gb|KDR16352.1| Metallophosphoesterase 1 [Zootermopsis nevadensis]	2e-53	E9H4W5_DAPPU/54-238 E9H4W5.1 PF00149.23;Metallophos;	6.9e-27	-	-	-
Marker13266	comp129867_c4	2719	-	-	-	-	-	-	-	-	gi|449677127|ref|XP_004208784.1| PREDICTED: uncharacterized protein LOC101235222 [Hydra vulgaris]	2.4e-25	-	-	-	-	-
Marker69201	comp129360_c3	2554	-	-	-	-	-	-	-	-	gi|524880690|ref|XP_005097006.1| PREDICTED: uncharacterized protein LOC101852173 [Aplysia californica]	1.1e-40	-	-	-	-	-
Marker34133	comp128720_c0	3031	-	-	-	-	-	-	-	-	-	-	-	-	-	-	-
Marker14387	comp82936_c0	238	-	-	-	-	-	-	-	-	-	-	-	-	-	-	-
Marker44932	comp130895_c1	308	-	-	-	-	-	-	-	-	-	-	-	-	-	-	-
Marker33885	comp1166324_c0	650	-	-	-	-	-	-	-	-	-	-	-	-	-	-	-
Marker38933	comp1362938_c0	255	-	-	-	-	-	-	-	-	-	-	-	-	-	-	-
Marker26680	comp1494082_c0	611	-	-	-	-	-	-	-	-	-	-	-	-	-	-	-
Marker29668	comp2312938_c0	755	-	-	-	-	-	-	-	-	-	-	-	-	-	-	-
Marker34629	comp88068_c0	615	-	-	-	-	-	-	-	-	-	-	-	-	-	-	-
Marker3783	comp97858_c0	1042	-	-	-	-	-	-	-	-	-	-	-	-	-	-	-
Marker37436	comp129284_c7	3078	PARP3	poly [ADP-ribose] polymerase	GO:0005814(centriole);GO:0005634(nucleus);GO:0003950(NAD+ ADP-ribosyltransferase activity);GO:0006281(DNA repair);GO:0006471(protein ADP-ribosylation)	[K] Transcription ;[L] Replication, recombination and repair ;[O] Posttranslational modification, protein turnover, chaperones	K10798	ko03410(Base excision repair)	sp|Q9Y6F1|PARP3_HUMAN Poly [ADP-ribose] polymerase 3 OS=Homo sapiens GN=PARP3 PE=1 SV=3	5.7e-124	gi|260804813|ref|XP_002597282.1| hypothetical protein BRAFLDRAFT_203655 [Branchiostoma floridae]	7.9e-131	C3Z2P3_BRAFL/305-514 C3Z2P3.1 PF00644.15;PARP;	1.2e-61	dre:335495	1.6e-135	EC:2.4.2.30
Marker8970	comp131827_c0	6199	POL3	putative transposase	GO:0004190(aspartic-type endopeptidase activity);GO:0003677(DNA binding);GO:0004519(endonuclease activity);GO:0003723(RNA binding);GO:0003964(RNA-directed DNA polymerase activity);GO:0015074(DNA integration);GO:0006278(RNA-dependent DNA replication)	[R] General function prediction only	K07497	-	sp|P04323|POL3_DROME Retrovirus-related Pol polyprotein from transposon 17.6 OS=Drosophila melanogaster GN=pol PE=4 SV=1	1.8e-99	gi|597845044|gb|EYB94573.1| hypothetical protein Y032_0170g268 [Ancylostoma ceylanicum]	1.1e-123	I1EK29_AMPQE/456-616 I1EK29.1 PF00078.22;RVT_1;	1.2e-38	mgr:MGG_13837	2.3e-91	-
Marker11746	comp21361_c0	370	-	-	-	-	-	-	-	-	-	-	-	-	-	-	-
Marker33837	comp128428_c0	4610	SYLC	leucyl-tRNA synthetase	GO:0005829(cytosol);GO:0005524(ATP binding);GO:0004823(leucine-tRNA ligase activity);GO:0005515(protein binding);GO:0006429(leucyl-tRNA aminoacylation)	[J] Translation, ribosomal structure and biogenesis	K01869	ko00290(Valine, leucine and isoleucine biosynthesis);ko00970(Aminoacyl-tRNA biosynthesis)	sp|Q9P2J5|SYLC_HUMAN Leucine--tRNA ligase, cytoplasmic OS=Homo sapiens GN=LARS PE=1 SV=2	0	gi|321458602|gb|EFX69668.1| hypothetical protein DAPPUDRAFT_300874 [Daphnia pulex]	0	H3ALQ7_LATCH/156-758 H3ALQ7.1 PF00133.17;tRNA-synt_1;	4.9e-232	xla:447217	0	EC:6.1.1.4
Marker17225	comp125487_c0	1650	-	-	-	-	-	-	-	-	-	-	-	-	-	-	-
Marker13792	comp2328359_c0	387	-	-	-	-	-	-	-	-	-	-	-	-	-	-	-
Marker44025	comp100420_c0	1389	KITM	thymidine kinase	GO:0005739(mitochondrion);GO:0005524(ATP binding);GO:0016773(phosphotransferase activity, alcohol group as acceptor);GO:0004797(thymidine kinase activity);GO:0006260(DNA replication)	[F] Nucleotide transport and metabolism	K00857	ko00240(Pyrimidine metabolism);ko00983(Drug metabolism - other enzymes)	sp|Q9R088|KITM_MOUSE Thymidine kinase 2, mitochondrial OS=Mus musculus GN=Tk2 PE=1 SV=2	2.2e-57	gi|321473657|gb|EFX84624.1| hypothetical protein DAPPUDRAFT_99663 [Daphnia pulex]	1.9e-62	H0V8G6_CAVPO/143-290 H0V8G6.1 PF01712.14;dNK;	5.2e-39	bfo:BRAFLDRAFT_124506	2.2e-61	EC:2.7.1.21
Marker27134	comp131372_c0	19546	SZT2	-	-	-	-	-	sp|Q5T011|SZT2_HUMAN Protein SZT2 OS=Homo sapiens GN=SZT2 PE=2 SV=3	0	gi|321458444|gb|EFX69512.1| hypothetical protein DAPPUDRAFT_329005 [Daphnia pulex]	0	-	-	-	-	-
Marker30525	comp87228_c0	1274	-	-	-	-	-	-	-	-	-	-	-	-	-	-	-
Marker5795	comp129246_c0	901	-	-	-	-	-	-	-	-	-	-	-	-	-	-	-
Marker17520	comp126821_c3	432	-	-	-	-	-	-	-	-	-	-	-	-	-	-	-
Marker29622	comp80907_c0	1678	HSBP1	-	GO:0005634(nucleus)	[K] Transcription ;[O] Posttranslational modification, protein turnover, chaperones	-	-	sp|Q3ZC22|HSBP1_BOVIN Heat shock factor-binding protein 1 OS=Bos taurus GN=HSBP1 PE=3 SV=1	1.5e-21	gi|662219735|ref|XP_008483966.1| PREDICTED: heat shock factor-binding protein 1-like [Diaphorina citri]	3.4e-24	E9GU51_DAPPU/59-112 E9GU51.1 PF06825.7;HSBP1;	6.1e-19	-	-	-
Marker57323	comp129512_c0	6828	GPC4	glypican 4 (K-glypican)	GO:0031225(anchored to membrane);GO:0005615(extracellular space);GO:0005578(proteinaceous extracellular matrix);GO:0043395(heparan sulfate proteoglycan binding)	[T] Signal transduction mechanisms	K08110	-	sp|P51655|GPC4_MOUSE Glypican-4 OS=Mus musculus GN=Gpc4 PE=2 SV=2	1.7e-91	gi|646697042|gb|KDR08961.1| hypothetical protein L798_00891, partial [Zootermopsis nevadensis]	3.2e-98	F7CR54_XENTR/8-554 F7CR54.1 PF01153.14;Glypican;	6.3e-89	bta:540179	3.6e-91	-
Marker55572	comp129812_c0	3026	-	-	-	-	-	-	-	-	-	-	-	-	-	-	-
Marker22895	comp1354581_c0	284	-	-	-	-	-	-	-	-	-	-	-	-	-	-	-
Marker54198	comp113544_c0	668	-	-	-	-	-	-	-	-	-	-	-	-	-	-	-
Marker68926	comp122091_c1	2927	-	-	-	-	-	-	-	-	-	-	-	-	-	-	-
Marker15319	comp128804_c1	6057	-	-	-	-	-	-	-	-	gi|607364434|gb|EZA58646.1| hypothetical protein X777_14815 [Cerapachys biroi]	1.5e-20	-	-	-	-	-
Marker36302	comp129523_c0	2063	-	-	-	-	-	-	-	-	-	-	-	-	-	-	-
Marker36109	comp130894_c6	1066	-	-	-	-	-	-	-	-	-	-	-	-	-	-	-
Marker42341	comp110190_c0	814	SF3B5	-	GO:0071011(precatalytic spliceosome);GO:0007052(mitotic spindle organization);GO:0000398(nuclear mRNA splicing, via spliceosome)	[S] Function unknown	-	-	sp|Q9VHI4|SF3B5_DROME Probable splicing factor 3B subunit 5 OS=Drosophila melanogaster GN=CG11985 PE=1 SV=1	1.7e-37	gi|241833905|ref|XP_002414957.1| pre-mRNA splicing factor SF3B 10 kDa subunit, putative [Ixodes scapularis]	7e-39	G3MN88_9ACAR/3-81 G3MN88.1 PF07189.6;SF3b10;	2.6e-36	-	-	-
Marker24514	comp129284_c7	3078	PARP3	poly [ADP-ribose] polymerase	GO:0005814(centriole);GO:0005634(nucleus);GO:0003950(NAD+ ADP-ribosyltransferase activity);GO:0006281(DNA repair);GO:0006471(protein ADP-ribosylation)	[K] Transcription ;[L] Replication, recombination and repair ;[O] Posttranslational modification, protein turnover, chaperones	K10798	ko03410(Base excision repair)	sp|Q9Y6F1|PARP3_HUMAN Poly [ADP-ribose] polymerase 3 OS=Homo sapiens GN=PARP3 PE=1 SV=3	5.7e-124	gi|260804813|ref|XP_002597282.1| hypothetical protein BRAFLDRAFT_203655 [Branchiostoma floridae]	7.9e-131	C3Z2P3_BRAFL/305-514 C3Z2P3.1 PF00644.15;PARP;	1.2e-61	dre:335495	1.6e-135	EC:2.4.2.30
Marker34891	comp130454_c2	1797	DHR12	dehydrogenase/reductase SDR family member 12	GO:0005488(binding);GO:0016491(oxidoreductase activity)	[Q] Secondary metabolites biosynthesis, transport and catabolism	K11168	-	sp|A0PJE2|DHR12_HUMAN Dehydrogenase/reductase SDR family member 12 OS=Homo sapiens GN=DHRS12 PE=1 SV=2	2e-86	gi|405970732|gb|EKC35610.1| Dehydrogenase/reductase SDR family member 12 [Crassostrea gigas]	1.7e-96	H0ZPA4_TAEGU/41-207 H0ZPA4.1 PF00106.20;adh_short;	1.9e-46	xla:447474	8e-93	EC:1.1.-.-
Marker19249	comp1174997_c0	218	-	-	-	-	-	-	-	-	-	-	-	-	-	-	-
Marker40785	comp124954_c1	1070	-	-	-	-	-	-	-	-	-	-	-	-	-	-	-
Marker49380	comp97644_c1	297	-	-	-	-	-	-	-	-	-	-	-	-	-	-	-
Marker37387	comp102683_c1	218	-	-	-	-	-	-	-	-	-	-	-	-	-	-	-
Marker12626	comp119722_c0	428	-	-	-	-	-	-	-	-	-	-	-	-	-	-	-
Marker15673	comp127607_c1	2171	-	-	-	-	-	-	-	-	-	-	-	-	-	-	-
Marker21964	comp101643_c0	2116	-	-	-	-	-	-	-	-	-	-	-	-	-	-	-
Marker44930	comp130895_c3	240	-	-	-	-	-	-	-	-	-	-	-	-	-	-	-
Marker20805	comp131273_c5	2903	-	-	-	-	-	-	-	-	-	-	-	-	-	-	-
Marker11422	comp130607_c1	3368	-	-	-	-	-	-	-	-	gi|557763668|ref|XP_005181545.1| PREDICTED: solute carrier family 46 member 3-like isoform X1 [Musca domestica]	5.4e-23	-	-	-	-	-
Marker54440	comp41649_c0	207	-	-	-	-	-	-	-	-	-	-	-	-	-	-	-
Marker47365	comp128666_c0	5675	PYRD1	oligosaccharyl transferase complex subunit OST4	GO:0016491(oxidoreductase activity)	[R] General function prediction only	K00730	ko00510(N-Glycan biosynthesis)	sp|Q68FS6|PYRD1_RAT Pyridine nucleotide-disulfide oxidoreductase domain-containing protein 1 OS=Rattus norvegicus GN=Pyroxd1 PE=2 SV=1	7.3e-144	gi|646626468|gb|KDQ71487.1| Dolichyl-diphosphooligosaccharide--protein glycosyltransferase subunit 2 [Zootermopsis nevadensis]	9.3e-160	E9GGE5_DAPPU/1-627 E9GGE5.1 PF05817.9;Ribophorin_II;	1.2e-153	aga:AgaP_AGAP007638	6e-115	-
Marker14602	comp129360_c3	2554	-	-	-	-	-	-	-	-	gi|524880690|ref|XP_005097006.1| PREDICTED: uncharacterized protein LOC101852173 [Aplysia californica]	1.1e-40	-	-	-	-	-
Marker39329	comp1244887_c0	216	-	-	-	-	-	-	-	-	-	-	-	-	-	-	-
Marker42112	comp104651_c0	836	-	-	-	-	-	-	-	-	-	-	-	-	-	-	-
Marker52909	comp2909789_c0	263	-	-	-	-	-	-	-	-	-	-	-	-	-	-	-
Marker21196	comp130895_c1	308	-	-	-	-	-	-	-	-	-	-	-	-	-	-	-
Marker35320	comp131816_c2	10996	RTBS	DNA-directed RNA polymerase II subunit B	GO:0003723(RNA binding);GO:0003964(RNA-directed DNA polymerase activity);GO:0006278(RNA-dependent DNA replication);GO:0006313(transposition, DNA-mediated)	[R] General function prediction only	K03010	ko00230(Purine metabolism);ko00240(Pyrimidine metabolism);ko03020(RNA polymerase);ko05016(Huntington's disease)	sp|Q95SX7|RTBS_DROME Probable RNA-directed DNA polymerase from transposon BS OS=Drosophila melanogaster GN=RTase PE=2 SV=1	1.6e-32	gi|67625699|tpe|CAJ00235.1| TPA: endonuclease-reverse transcriptase [Schistosoma mansoni]	9.9e-142	H3B5T4_LATCH/87-355 H3B5T4.1 PF00078.22;RVT_1;	3.7e-73	hmg:100208869	7.6e-30	EC:2.7.7.6
Marker24825	comp130454_c2	1797	DHR12	dehydrogenase/reductase SDR family member 12	GO:0005488(binding);GO:0016491(oxidoreductase activity)	[Q] Secondary metabolites biosynthesis, transport and catabolism	K11168	-	sp|A0PJE2|DHR12_HUMAN Dehydrogenase/reductase SDR family member 12 OS=Homo sapiens GN=DHRS12 PE=1 SV=2	2e-86	gi|405970732|gb|EKC35610.1| Dehydrogenase/reductase SDR family member 12 [Crassostrea gigas]	1.7e-96	H0ZPA4_TAEGU/41-207 H0ZPA4.1 PF00106.20;adh_short;	1.9e-46	xla:447474	8e-93	EC:1.1.-.-
Marker9103	comp14225_c0	287	-	-	-	-	-	-	-	-	-	-	-	-	-	-	-
Marker15830	comp113427_c0	2942	DEK	-	GO:0005634(nucleus);GO:0003677(DNA binding);GO:0016568(chromatin modification)	[B] Chromatin structure and dynamics	-	-	sp|Q7TNV0|DEK_MOUSE Protein DEK OS=Mus musculus GN=Dek PE=1 SV=1	3.8e-54	gi|405977464|gb|EKC41915.1| Protein DEK [Crassostrea gigas]	3.9e-65	D6WT43_TRICA/455-509 D6WT43.1 PF08766.6;DEK_C;	4.6e-17	-	-	-
Marker36068	comp2689853_c0	211	-	-	-	-	-	-	-	-	-	-	-	-	-	-	-
Marker38303	comp130949_c2	4935	-	-	-	[R] General function prediction only	-	-	-	-	gi|34099638|gb|AAQ57129.1| endonuclease and reverse transcriptase-like protein [Bombyx mori]	4.3e-173	Q6UV17_BOMMO/524-782 Q6UV17.1 PF00078.22;RVT_1;	6.7e-59	-	-	-
Marker14444	comp2447723_c0	206	-	-	-	-	-	-	-	-	gi|585695664|ref|XP_006822064.1| PREDICTED: uncharacterized protein LOC100379030 [Saccoglossus kowalevskii]	1.8e-16	-	-	-	-	-
Marker23025	comp130009_c2	1956	-	-	-	-	-	-	-	-	-	-	-	-	-	-	-
Marker35408	comp1347261_c0	317	-	-	-	-	-	-	-	-	-	-	-	-	-	-	-
Marker54491	comp128699_c0	3270	-	-	-	-	-	-	-	-	gi|405970507|gb|EKC35405.1| hypothetical protein CGI_10021010 [Crassostrea gigas]	1.9e-28	-	-	-	-	-
Marker8847	comp112527_c0	1978	-	-	-	-	-	-	-	-	gi|405973067|gb|EKC37802.1| hypothetical protein CGI_10017564 [Crassostrea gigas]	4.3e-99	-	-	-	-	-
Marker21278	comp2900244_c0	303	-	-	-	-	-	-	-	-	-	-	-	-	-	-	-
Marker69080	comp130084_c0	2583	BGLR	beta-glucuronidase	GO:0005764(lysosome);GO:0004566(beta-glucuronidase activity);GO:0043169(cation binding);GO:0005975(carbohydrate metabolic process)	[G] Carbohydrate transport and metabolism	K01195	ko00040(Pentose and glucuronate interconversions);ko00500(Starch and sucrose metabolism);ko00531(Glycosaminoglycan degradation);ko00860(Porphyrin and chlorophyll metabolism);ko00944(Flavone and flavonol biosynthesis);ko00983(Drug metabolism - other enzymes);ko04142(Lysosome)	sp|O18835|BGLR_CANFA Beta-glucuronidase OS=Canis familiaris GN=GUSB PE=1 SV=1	5e-167	gi|646709721|gb|KDR15442.1| Beta-glucuronidase [Zootermopsis nevadensis]	1.2e-184	E9GYX7_DAPPU/271-570 E9GYX7.1 PF02836.12;Glyco_hydro_2_C;	2.9e-99	api:100168343	4e-175	EC:3.2.1.31
Marker42245	comp129968_c0	5232	ECT2	FYVE, RhoGEF and PH domain containing 5/6	GO:0005622(intracellular);GO:0017048(Rho GTPase binding);GO:0005089(Rho guanyl-nucleotide exchange factor activity);GO:0000902(cell morphogenesis);GO:0035556(intracellular signal transduction);GO:0035023(regulation of Rho protein signal transduction)	[T] Signal transduction mechanisms	K05724	-	sp|Q07139|ECT2_MOUSE Protein ECT2 OS=Mus musculus GN=Ect2 PE=1 SV=2	2.4e-162	gi|340727322|ref|XP_003401995.1| PREDICTED: protein ECT2-like [Bombus terrestris]	2.6e-213	H9K896_APIME/349-533 H9K896.1 PF00621.15;RhoGEF;	6.2e-57	ehi:EHI_078740	2.8e-17	-
Marker46450	comp116141_c0	1005	-	-	-	-	-	-	-	-	-	-	-	-	-	-	-
Marker74567	comp110245_c0	481	-	-	-	-	-	-	-	-	-	-	-	-	-	-	-
Marker28923	comp124613_c1	4561	PRP4B	pre-mRNA-processing factor 4	GO:0005694(chromosome);GO:0005681(spliceosomal complex);GO:0005524(ATP binding);GO:0004674(protein serine/threonine kinase activity);GO:0006397(mRNA processing);GO:0008380(RNA splicing)	[A] RNA processing and modification	K08827	-	sp|Q61136|PRP4B_MOUSE Serine/threonine-protein kinase PRP4 homolog OS=Mus musculus GN=Prpf4b PE=1 SV=3	3.2e-13	gi|221105444|ref|XP_002161749.1| PREDICTED: probable ATP-dependent RNA helicase DDX46-like [Hydra vulgaris]	2.1e-11	-	-	mmu:19134	6.1e-13	EC:2.7.11.1
Marker21202	comp126175_c0	5361	BTKL	tec protein tyrosine kinase	-	[T] Signal transduction mechanisms	K07364	ko04660(T cell receptor signaling pathway)	sp|P08630|BTKL_DROME Tyrosine-protein kinase Btk29A OS=Drosophila melanogaster GN=Btk29A PE=2 SV=2	1.8e-173	gi|242006732|ref|XP_002424201.1| predicted protein [Pediculus humanus corporis]	6.1e-171	H9KT96_APIME/452-703 H9KT96.1 PF07714.12;Pkinase_Tyr;	2.8e-97	dpo:Dpse_GA20789	3.4e-174	EC:2.7.10.2
Marker16506	comp112839_c0	1782	-	-	-	-	-	-	-	-	-	-	-	-	-	-	-
Marker48528	comp1817871_c0	334	-	-	-	-	-	-	-	-	-	-	-	-	-	-	-
Marker31635	comp124987_c5	639	-	-	-	-	-	-	-	-	-	-	-	-	-	-	-
Marker65275	comp129786_c0	8718	ITPR1	inositol 1,4,5-triphosphate receptor, type 1	GO:0005789(endoplasmic reticulum membrane);GO:0016021(integral to membrane);GO:0045121(membrane raft);GO:0005886(plasma membrane);GO:0014069(postsynaptic density);GO:0030667(secretory granule membrane);GO:0005220(inositol 1,4,5-trisphosphate-sensitive calcium-release channel activity);GO:0005218(intracellular ligand-gated calcium channel activity);GO:0035091(phosphatidylinositol binding);GO:00055…	[T] Signal transduction mechanisms	K04958	ko04020(Calcium signaling pathway);ko04070(Phosphatidylinositol signaling system);ko04114(Oocyte meiosis);ko04270(Vascular smooth muscle contraction);ko04540(Gap junction);ko04720(Long-term potentiation);ko04730(Long-term depression);ko04912(GnRH signaling pathway);ko05010(Alzheimer's disease);ko05016(Huntington's disease)	sp|P29994|ITPR1_RAT Inositol 1,4,5-trisphosphate receptor type 1 OS=Rattus norvegicus GN=Itpr1 PE=1 SV=2	0	gi|571512509|ref|XP_006564780.1| PREDICTED: inositol 1,4,5-trisphosphate receptor isoform X10 [Apis mellifera]	0	O77089_PANAR/5-231 O77089.1 PF08709.6;Ins145_P3_rec;	2e-111	ame:406129	0	-
Marker22219	comp113127_c0	1784	-	-	-	-	-	-	-	-	gi|330434836|gb|AEC22817.1| hypothetical protein [Macrobrachium nipponense]	8.3e-66	G8C799_MACNP/122-283 G8C799.1 PF00094.20;VWD;	1.9e-36	-	-	-
Marker59752	comp126032_c2	770	-	-	-	-	-	-	-	-	-	-	-	-	-	-	-
Marker25048	comp130453_c0	2245	MOT10	MFS transporter, MCP family, solute carrier family 16 (monocarboxylic acid transporters), member 6	GO:0016021(integral to membrane);GO:0005886(plasma membrane);GO:0055085(transmembrane transport)	-	K08183	-	sp|A1L1W9|MOT10_DANRE Monocarboxylate transporter 10 OS=Danio rerio GN=slc16a10 PE=2 SV=1	7.9e-14	gi|568252324|gb|ETN61667.1| monocarboxylate transporter [Anopheles darlingi]	1.1e-30	Q7PUS2_ANOGA/361-585 Q7PUS2.5 PF07690.11;MFS_1;	5.6e-23	dre:561766	1.5e-17	-
Marker7025	comp47851_c0	1763	KCY1	cytidylate kinase	-	[F] Nucleotide transport and metabolism	K00945	ko00240(Pyrimidine metabolism)	sp|O17622|KCY1_CAEEL UMP-CMP kinase 1 OS=Caenorhabditis elegans GN=C29F7.3 PE=1 SV=1	1.1e-64	gi|321474424|gb|EFX85389.1| hypothetical protein DAPPUDRAFT_230557 [Daphnia pulex]	1.3e-72	E9G508_DAPPU/11-170 E9G508.1 PF00406.17;ADK;	2.6e-64	tca:654848	5.1e-69	EC:2.7.4.14
Marker69078	comp131844_c0	7510	LIN1	DNA polymerase zeta subunit	GO:0003723(RNA binding);GO:0003964(RNA-directed DNA polymerase activity);GO:0006278(RNA-dependent DNA replication)	-	K02350	-	sp|P08548|LIN1_NYCCO LINE-1 reverse transcriptase homolog OS=Nycticebus coucang PE=1 SV=1	2.3e-18	gi|125901787|gb|ABN58714.1| pol-like protein [Biomphalaria glabrata]	1.2e-245	A3FMR3_BIOGL/490-742 A3FMR3.1 PF00078.22;RVT_1;	1.1e-72	spu:580974	2.4e-07	EC:2.7.7.7
Marker69633	comp127298_c0	3527	BIN3D	poly(A) polymerase	GO:0008168(methyltransferase activity);GO:0009792(embryo development ending in birth or egg hatching);GO:0040007(growth);GO:0040011(locomotion);GO:0002119(nematode larval development);GO:0040010(positive regulation of growth rate);GO:0000003(reproduction)	[R] General function prediction only	K00970	ko03018(RNA degradation)	sp|Q9U2R0|BIN3D_CAEEL Probable RNA methyltransferase Y17G7B.18 OS=Caenorhabditis elegans GN=Y17G7B.18 PE=3 SV=1	2.3e-70	gi|383860504|ref|XP_003705729.1| PREDICTED: 7SK snRNA methylphosphate capping enzyme-like [Megachile rotundata]	1.2e-103	F4WT37_ACREC/353-586 F4WT37.1 PF13489.1;Methyltransf_23;	6e-59	dme:Dmel_CG1239	1.2e-38	EC:2.7.7.19
Marker15554	comp119026_c0	349	-	-	-	-	-	-	-	-	-	-	-	-	-	-	-
Marker32816	comp1169323_c0	794	-	-	-	-	-	-	-	-	-	-	-	-	-	-	-
Marker41522	comp129360_c3	2554	-	-	-	-	-	-	-	-	gi|524880690|ref|XP_005097006.1| PREDICTED: uncharacterized protein LOC101852173 [Aplysia californica]	1.1e-40	-	-	-	-	-
Marker12676	comp119325_c0	729	-	vesicle transport through interaction with t-SNAREs 1	-	[U] Intracellular trafficking, secretion, and vesicular transport	K08493	ko04130(SNARE interactions in vesicular transport)	-	-	gi|646723467|gb|KDR24064.1| Vesicle transport through interaction with t-SNAREs-like protein 1A [Zootermopsis nevadensis]	5.2e-47	B4QLE4_DROSI/129-194 B4QLE4.1 PF12352.3;V-SNARE_C;	2.5e-17	tgu:100227593	7.5e-41	-
Marker6791	comp129467_c0	2399	-	-	-	-	-	-	-	-	-	-	-	-	-	-	-
Marker7948	comp130856_c2	5960	ATS3	ADAM metallopeptidase with thrombospondin type 1 motif, 3	GO:0005578(proteinaceous extracellular matrix);GO:0008201(heparin binding);GO:0004222(metalloendopeptidase activity);GO:0008270(zinc ion binding);GO:0030574(collagen catabolic process);GO:0030199(collagen fibril organization);GO:0006508(proteolysis)	[O] Posttranslational modification, protein turnover, chaperones	K08619	-	sp|O15072|ATS3_HUMAN A disintegrin and metalloproteinase with thrombospondin motifs 3 OS=Homo sapiens GN=ADAMTS3 PE=2 SV=4	3.1e-138	gi|321477666|gb|EFX88624.1| hypothetical protein DAPPUDRAFT_191143 [Daphnia pulex]	1.4e-164	E9FVW8_DAPPU/73-214 E9FVW8.1 PF01421.14;Reprolysin;	1.5e-50	mmu:330119	2.1e-128	EC:3.4.24.-
Marker43066	comp121528_c0	997	-	-	-	-	-	-	-	-	-	-	-	-	-	-	-
Marker10849	comp116936_c0	3620	-	-	-	-	-	-	-	-	gi|642934179|ref|XP_008199640.1| PREDICTED: uncharacterized protein LOC657682 isoform X1 [Tribolium castaneum]	8.4e-238	G6DIB1_DANPL/124-176 G6DIB1.1 PF00130.17;C1_1;	2.8e-20	-	-	-
Marker11200	comp128278_c4	4799	-	-	-	-	-	-	-	-	gi|34099638|gb|AAQ57129.1| endonuclease and reverse transcriptase-like protein [Bombyx mori]	1.5e-07	-	-	-	-	-
Marker19683	comp128047_c0	637	-	-	-	-	-	-	-	-	-	-	-	-	-	-	-
Marker64653	comp1852893_c0	201	-	-	-	-	-	-	-	-	-	-	-	-	-	-	-
Marker12480	comp123988_c0	6177	-	-	-	-	-	-	-	-	gi|357617840|gb|EHJ71023.1| hypothetical protein KGM_09978 [Danaus plexippus]	3.1e-108	-	-	-	-	-
Marker12364	comp117479_c0	4379	PABP2	apoptosis regulator BCL-W	GO:0005737(cytoplasm);GO:0005634(nucleus);GO:0000166(nucleotide binding);GO:0008143(poly(A) RNA binding);GO:0006378(mRNA polyadenylation)	[A] RNA processing and modification	K02163	-	sp|Q6NVP7|PABP2_XENTR Polyadenylate-binding protein 2 OS=Xenopus tropicalis GN=pabpn1 PE=2 SV=1	1.6e-38	gi|646698084|gb|KDR09431.1| Polyadenylate-binding protein 2 [Zootermopsis nevadensis]	1e-46	E0VAG5_PEDHC/97-166 E0VAG5.1 PF00076.17;RRM_1;	7e-30	mcc:713572	8.8e-37	-
Marker21809	comp75675_c0	305	-	-	-	-	-	-	-	-	-	-	-	-	-	-	-
Marker16984	comp119690_c4	481	-	transcription factor AP-1	-	-	K04448	ko04010(MAPK signaling pathway);ko04012(ErbB signaling pathway);ko04310(Wnt signaling pathway);ko04510(Focal adhesion);ko04620(Toll-like receptor signaling pathway);ko04660(T cell receptor signaling pathway);ko04662(B cell receptor signaling pathway);ko04722(Neurotrophin signaling pathway);ko04912(GnRH signaling pathway);ko05120(Epithelial cell signaling in Helicobacter pylori infection);ko05140(…	-	-	gi|506967951|gb|AGM32319.1| transcription factor AP-1(jun-like transcription factor), partial [Coptotermes formosanus]	2.4e-14	E2AK51_CAMFO/7-149 E2AK51.1 PF03957.8;Jun;	8.1e-13	aag:AaeL_AAEL003505	1.3e-11	-
Marker16438	comp94203_c0	864	-	-	-	-	-	-	-	-	-	-	-	-	-	-	-
Marker15744	comp131283_c0	1855	-	-	-	-	-	-	-	-	-	-	-	-	-	-	-
Marker74943	comp124345_c0	5043	RB27C	squid	GO:0005737(cytoplasm);GO:0005654(nucleoplasm);GO:0043234(protein complex);GO:0030529(ribonucleoprotein complex);GO:0003730(mRNA 3'-UTR binding);GO:0048027(mRNA 5'-UTR binding);GO:0000166(nucleotide binding);GO:0005515(protein binding);GO:0003697(single-stranded DNA binding);GO:0007411(axon guidance);GO:0007298(border follicle cell migration);GO:0007319(negative regulation of oskar mRNA translatio…	[A] RNA processing and modification	K03102	ko04320(Dorso-ventral axis formation)	sp|P48809|RB27C_DROME Heterogeneous nuclear ribonucleoprotein 27C OS=Drosophila melanogaster GN=Hrb27C PE=1 SV=2	1.9e-89	gi|646699950|gb|KDR10329.1| Heterogeneous nuclear ribonucleoprotein 27C [Zootermopsis nevadensis]	6.8e-114	Q1HR40_AEDAE/20-89 Q1HR40.1 PF00076.17;RRM_1;	5.7e-30	dme:Dmel_CG16901	8.6e-33	-
Marker26542	comp125557_c1	1307	-	-	-	-	-	-	-	-	-	-	-	-	-	-	-
Marker49010	comp111583_c0	1842	DCP2	-	GO:0000932(cytoplasmic mRNA processing body);GO:0005634(nucleus);GO:0016787(hydrolase activity);GO:0030145(manganese ion binding);GO:0003723(RNA binding);GO:0071044(histone mRNA catabolic process);GO:0000184(nuclear-transcribed mRNA catabolic process, nonsense-mediated decay)	[A] RNA processing and modification	K01567	-	sp|Q5REQ8|DCP2_PONAB m7GpppN-mRNA hydrolase OS=Pongo abelii GN=DCP2 PE=2 SV=1	1.1e-57	gi|644999249|ref|XP_008215485.1| PREDICTED: m7GpppN-mRNA hydrolase, partial [Nasonia vitripennis]	1.9e-64	E9G2H3_DAPPU/112-232 E9G2H3.1 PF00293.23;NUDIX;	2.9e-38	mmu:70640	1.9e-57	-
Marker42730	comp2387256_c0	290	-	-	-	-	-	-	-	-	-	-	-	-	-	-	-
Marker5137	comp58810_c0	569	-	-	-	-	-	-	-	-	-	-	-	-	-	-	-
Marker34122	comp122606_c0	722	-	-	-	-	-	-	-	-	-	-	-	-	-	-	-
Marker80291	comp112705_c2	1514	NOP58	-	GO:0005730(nucleolus);GO:0042254(ribosome biogenesis)	[A] RNA processing and modification ;[J] Translation, ribosomal structure and biogenesis	-	-	sp|Q4R779|NOP58_MACFA Nucleolar protein 58 OS=Macaca fascicularis GN=NOP58 PE=2 SV=1	8.4e-154	gi|321474032|gb|EFX84998.1| hypothetical protein DAPPUDRAFT_300779 [Daphnia pulex]	2.3e-165	Q0P3Q8_XENLA/254-402 Q0P3Q8.1 PF01798.13;Nop;	5.8e-59	-	-	-
Marker24088	comp130454_c2	1797	DHR12	dehydrogenase/reductase SDR family member 12	GO:0005488(binding);GO:0016491(oxidoreductase activity)	[Q] Secondary metabolites biosynthesis, transport and catabolism	K11168	-	sp|A0PJE2|DHR12_HUMAN Dehydrogenase/reductase SDR family member 12 OS=Homo sapiens GN=DHRS12 PE=1 SV=2	2e-86	gi|405970732|gb|EKC35610.1| Dehydrogenase/reductase SDR family member 12 [Crassostrea gigas]	1.7e-96	H0ZPA4_TAEGU/41-207 H0ZPA4.1 PF00106.20;adh_short;	1.9e-46	xla:447474	8e-93	EC:1.1.-.-
Marker15865	comp119559_c0	3377	AHI1	-	GO:0005912(adherens junction);GO:0005929(cilium);GO:0005932(microtubule basal body)	[R] General function prediction only	-	-	sp|Q8N157|AHI1_HUMAN Jouberin OS=Homo sapiens GN=AHI1 PE=1 SV=1	1.5e-122	gi|443690530|gb|ELT92642.1| hypothetical protein CAPTEDRAFT_228034 [Capitella teleta]	1.1e-131	F7DII4_HORSE/635-673 F7DII4.1 PF00400.27;WD40;	6.4e-11	-	-	-
Marker7542	comp75510_c0	406	-	-	-	-	-	-	-	-	-	-	-	-	-	-	-
Marker26454	comp102609_c0	375	-	-	-	-	-	-	-	-	-	-	-	-	-	-	-
Marker6848	comp1269516_c0	242	-	-	-	-	-	-	-	-	-	-	-	-	-	-	-
Marker14751	comp130105_c1	9700	-	-	-	-	-	-	-	-	gi|260830667|ref|XP_002610282.1| hypothetical protein BRAFLDRAFT_126843 [Branchiostoma floridae]	1.2e-53	-	-	-	-	-
Marker26953	comp125473_c2	1235	-	-	-	-	-	-	-	-	-	-	-	-	-	-	-
Marker23603	comp128427_c0	2883	-	-	-	-	-	-	-	-	-	-	-	-	-	-	-
Marker34061	comp126822_c0	625	-	-	-	-	-	-	-	-	-	-	-	-	-	-	-
Marker7104	comp62772_c0	612	TIAR	-	GO:0005764(lysosome);GO:0005634(nucleus);GO:0010494(stress granule);GO:0000166(nucleotide binding);GO:0003723(RNA binding);GO:0006915(apoptosis);GO:0006952(defense response);GO:0006917(induction of apoptosis);GO:0006357(regulation of transcription from RNA polymerase II promoter)	[A] RNA processing and modification ;[J] Translation, ribosomal structure and biogenesis	-	-	sp|Q01085|TIAR_HUMAN Nucleolysin TIAR OS=Homo sapiens GN=TIAL1 PE=1 SV=1	9.5e-70	gi|325303220|tpg|DAA34696.1| TPA_inf: apoptosis-promoting RNA-binding protein TIA-1/TIAR [Amblyomma variegatum]	1.8e-82	B4K5A1_DROMO/97-167 B4K5A1.1 PF00076.17;RRM_1;	4.8e-31	-	-	-
Marker76271	comp130260_c0	10202	MYO7A	myosin VII	GO:0005737(cytoplasm);GO:0016459(myosin complex);GO:0003779(actin binding);GO:0030898(actin-dependent ATPase activity);GO:0005524(ATP binding);GO:0003774(motor activity);GO:0032027(myosin light chain binding);GO:0030048(actin filament-based movement);GO:0048800(antennal morphogenesis);GO:0008407(bristle morphogenesis);GO:0035317(imaginal disc-derived wing hair organization);GO:0007605(sensory per…	[N] Cell motility	K10359	-	sp|Q17LW0|MYO7A_AEDAE Myosin-VIIa OS=Aedes aegypti GN=ck PE=3 SV=1	0	gi|646701080|gb|KDR10964.1| Myosin-VIIa [Zootermopsis nevadensis]	0	E0VVF2_PEDHC/87-743 E0VVF2.1 PF00063.16;Myosin_head;	2.2e-303	tca:663995	0	-
Marker29385	comp126024_c0	4206	-	-	-	-	-	-	-	-	-	-	-	-	-	-	-
Marker29913	comp112883_c0	407	-	-	-	-	-	-	-	-	-	-	-	-	-	-	-
Marker38709	comp128883_c0	2903	-	-	-	-	-	-	-	-	-	-	-	-	-	-	-
Marker18218	comp131788_c0	3240	-	-	-	-	-	-	-	-	gi|390360480|ref|XP_003729705.1| PREDICTED: uncharacterized protein LOC100889911 [Strongylocentrotus purpuratus]	1.6e-164	H3HEK3_STRPU/554-799 H3HEK3.1 PF00078.22;RVT_1;	1.3e-52	-	-	-
Marker8615	comp130454_c2	1797	DHR12	dehydrogenase/reductase SDR family member 12	GO:0005488(binding);GO:0016491(oxidoreductase activity)	[Q] Secondary metabolites biosynthesis, transport and catabolism	K11168	-	sp|A0PJE2|DHR12_HUMAN Dehydrogenase/reductase SDR family member 12 OS=Homo sapiens GN=DHRS12 PE=1 SV=2	2e-86	gi|405970732|gb|EKC35610.1| Dehydrogenase/reductase SDR family member 12 [Crassostrea gigas]	1.7e-96	H0ZPA4_TAEGU/41-207 H0ZPA4.1 PF00106.20;adh_short;	1.9e-46	xla:447474	8e-93	EC:1.1.-.-
Marker25956	comp109179_c0	628	-	-	-	-	-	-	-	-	-	-	-	-	-	-	-
Marker14779	comp118945_c1	1556	-	-	-	-	-	-	-	-	gi|675862250|ref|XP_009016685.1| hypothetical protein HELRODRAFT_171762 [Helobdella robusta]	1.2e-69	-	-	-	-	-
Marker60317	comp130993_c4	2385	-	-	-	-	-	-	-	-	-	-	-	-	-	-	-
Marker16331	comp129467_c1	4233	LAC7	ferritin heavy chain	GO:0048046(apoplast);GO:0005507(copper ion binding);GO:0052716(hydroquinone:oxygen oxidoreductase activity);GO:0008471(laccase activity);GO:0046274(lignin catabolic process)	[Q] Secondary metabolites biosynthesis, transport and catabolism	K00522	ko00860(Porphyrin and chlorophyll metabolism)	sp|Q5N7B4|LAC7_ORYSJ Laccase-7 OS=Oryza sativa subsp. japonica GN=LAC7 PE=2 SV=1	3e-35	gi|607367022|gb|EZA61178.1| Laccase-4 [Cerapachys biroi]	8.2e-103	G6DFM6_DANPL/401-567 G6DFM6.1 PF07731.9;Cu-oxidase_2;	2.9e-42	dme:Dmel_CG3759	2.8e-129	EC:1.16.3.1
Marker35177	comp131477_c1	1795	RTBS	-	GO:0003723(RNA binding);GO:0003964(RNA-directed DNA polymerase activity);GO:0006278(RNA-dependent DNA replication);GO:0006313(transposition, DNA-mediated)	[R] General function prediction only	-	-	sp|Q95SX7|RTBS_DROME Probable RNA-directed DNA polymerase from transposon BS OS=Drosophila melanogaster GN=RTase PE=2 SV=1	1.9e-28	gi|34099638|gb|AAQ57129.1| endonuclease and reverse transcriptase-like protein [Bombyx mori]	5e-80	Q6UV17_BOMMO/524-782 Q6UV17.1 PF00078.22;RVT_1;	7.1e-51	-	-	-
Marker16047	comp1614306_c0	293	-	-	-	-	-	-	-	-	-	-	-	-	-	-	-
Marker5337	comp113612_c0	1404	-	acylglycerol lipase	-	-	K01054	ko00561(Glycerolipid metabolism)	-	-	gi|675890074|ref|XP_009030539.1| hypothetical protein HELRODRAFT_108482, partial [Helobdella robusta]	4.3e-60	H0UZY9_CAVPO/3-241 H0UZY9.1 PF12697.2;Abhydrolase_6;	1.1e-48	gga:416024	6.3e-58	EC:3.1.1.23
Marker8874	comp112848_c0	290	-	-	-	-	-	-	-	-	-	-	-	-	-	-	-
Marker51653	comp131539_c0	2296	-	-	-	-	-	-	-	-	gi|449684794|ref|XP_004210718.1| PREDICTED: putative nuclease HARBI1-like [Hydra vulgaris]	4.5e-39	G3NM62_GASAC/113-260 G3NM62.1 PF13359.1;DDE_Tnp_4;	1.4e-21	-	-	-
Marker25537	comp97815_c0	358	-	-	-	-	-	-	-	-	-	-	-	-	-	-	-
Marker32292	comp1274843_c0	295	-	-	-	-	-	-	-	-	-	-	-	-	-	-	-
Marker1818	comp5206_c0	520	-	-	-	-	-	-	-	-	-	-	-	-	-	-	-
Marker52560	comp1101803_c0	402	-	-	-	-	-	-	-	-	-	-	-	-	-	-	-
Marker40359	comp109210_c0	2180	-	-	-	-	-	-	-	-	-	-	-	-	-	-	-
Marker56761	comp97428_c0	1138	-	-	-	-	-	-	-	-	-	-	-	-	-	-	-
Marker50656	comp131620_c0	2337	-	-	-	-	-	-	-	-	-	-	-	-	-	-	-
Marker37755	comp129003_c0	1695	-	-	-	-	-	-	-	-	-	-	-	-	-	-	-
Marker75042	comp889146_c0	950	-	-	-	-	-	-	-	-	-	-	-	-	-	-	-
Marker43913	comp97972_c0	1074	-	-	-	-	-	-	-	-	-	-	-	-	-	-	-
Marker9980	comp131822_c0	3860	-	-	-	-	-	-	-	-	gi|170819724|gb|ACB38666.1| reverse transcriptase [Daphnia pulex]	4.8e-87	H3J3C9_STRPU/644-846 H3J3C9.1 PF00078.22;RVT_1;	5.1e-33	-	-	-
Marker27708	comp122397_c0	2719	CDO1	cysteine dioxygenase	GO:0017172(cysteine dioxygenase activity);GO:0005506(iron ion binding);GO:0046439(L-cysteine metabolic process)	[E] Amino acid transport and metabolism	K00456	ko00270(Cysteine and methionine metabolism);ko00430(Taurine and hypotaurine metabolism)	sp|Q6NWZ9|CDO1_DANRE Cysteine dioxygenase type 1 OS=Danio rerio GN=cdo1 PE=2 SV=1	7e-61	gi|321459245|gb|EFX70300.1| hypothetical protein DAPPUDRAFT_202397 [Daphnia pulex]	3.4e-70	E9HD33_DAPPU/2-179 E9HD33.1 PF05995.7;CDO_I;	8.4e-62	cqu:CpipJ_CPIJ020056	6.4e-70	EC:1.13.11.20
Marker19220	comp130079_c0	2194	SP8	-	GO:0005634(nucleus);GO:0003677(DNA binding);GO:0008270(zinc ion binding);GO:0006355(regulation of transcription, DNA-dependent);GO:0006351(transcription, DNA-dependent)	-	-	-	sp|Q5XGT8|SP8_XENLA Transcription factor Sp8 OS=Xenopus laevis GN=sp8 PE=2 SV=1	5.2e-06	gi|341876992|gb|EGT32927.1| hypothetical protein CAEBREN_29516, partial [Caenorhabditis brenneri]	1.1e-15	-	-	-	-	-
Marker72609	comp101369_c0	4228	-	-	-	-	-	-	-	-	-	-	-	-	-	-	-
Marker14433	comp126821_c3	432	-	-	-	-	-	-	-	-	-	-	-	-	-	-	-
Marker17915	comp1618938_c0	225	-	-	-	-	-	-	-	-	-	-	-	-	-	-	-
Marker22378	comp131828_c0	5285	-	-	-	[R] General function prediction only	-	-	-	-	gi|125901787|gb|ABN58714.1| pol-like protein [Biomphalaria glabrata]	5.2e-198	E7FDN6_DANRE/206-458 E7FDN6.1 PF00078.22;RVT_1;	6.5e-55	-	-	-
Marker22731	comp116254_c0	415	-	-	-	-	-	-	-	-	-	-	-	-	-	-	-
Marker33742	comp131816_c2	10996	RTBS	DNA-directed RNA polymerase II subunit B	GO:0003723(RNA binding);GO:0003964(RNA-directed DNA polymerase activity);GO:0006278(RNA-dependent DNA replication);GO:0006313(transposition, DNA-mediated)	[R] General function prediction only	K03010	ko00230(Purine metabolism);ko00240(Pyrimidine metabolism);ko03020(RNA polymerase);ko05016(Huntington's disease)	sp|Q95SX7|RTBS_DROME Probable RNA-directed DNA polymerase from transposon BS OS=Drosophila melanogaster GN=RTase PE=2 SV=1	1.6e-32	gi|67625699|tpe|CAJ00235.1| TPA: endonuclease-reverse transcriptase [Schistosoma mansoni]	9.9e-142	H3B5T4_LATCH/87-355 H3B5T4.1 PF00078.22;RVT_1;	3.7e-73	hmg:100208869	7.6e-30	EC:2.7.7.6
Marker15181	comp129360_c3	2554	-	-	-	-	-	-	-	-	gi|524880690|ref|XP_005097006.1| PREDICTED: uncharacterized protein LOC101852173 [Aplysia californica]	1.1e-40	-	-	-	-	-
Marker12744	comp111067_c0	504	-	-	-	-	-	-	-	-	-	-	-	-	-	-	-
Marker12398	comp130492_c0	7619	-	-	-	-	-	-	-	-	gi|390335231|ref|XP_003724096.1| PREDICTED: uncharacterized protein LOC578030 isoform 2 [Strongylocentrotus purpuratus]	1.7e-48	H3ICD0_STRPU/3-228 H3ICD0.1 PF05010.9;TACC;	1.1e-39	-	-	-
Marker44638	comp126841_c0	3178	DAF36	-	-	-	-	-	sp|Q17938|DAF36_CAEEL Cholesterol desaturase daf-36 OS=Caenorhabditis elegans GN=daf-36 PE=1 SV=2	1.1e-89	gi|405970633|gb|EKC35522.1| Chlorophyllide a oxygenase [Crassostrea gigas]	3.9e-115	H2MGR4_ORYLA/118-213 H2MGR4.1 PF00355.21;Rieske;	5.6e-34	-	-	-
Marker53117	comp130949_c2	4935	-	-	-	[R] General function prediction only	-	-	-	-	gi|34099638|gb|AAQ57129.1| endonuclease and reverse transcriptase-like protein [Bombyx mori]	4.3e-173	Q6UV17_BOMMO/524-782 Q6UV17.1 PF00078.22;RVT_1;	6.7e-59	-	-	-
Marker26912	comp118924_c0	592	-	-	-	-	-	-	-	-	-	-	-	-	-	-	-
Marker71755	comp104392_c0	4704	-	-	-	-	-	-	-	-	gi|524868938|ref|XP_005091267.1| PREDICTED: uncharacterized protein LOC101847791 isoform X1 [Aplysia californica]	1.1e-77	-	-	-	-	-
Marker71431	comp128300_c0	982	-	-	-	-	-	-	-	-	gi|358253103|dbj|GAA52084.1| hypothetical protein CLF_107317, partial [Clonorchis sinensis]	1.3e-46	-	-	-	-	-
Marker19435	comp119549_c0	3006	-	-	-	-	-	-	-	-	-	-	-	-	-	-	-
Marker18754	comp129556_c0	5702	GULP1	-	GO:0005737(cytoplasm);GO:0043231(intracellular membrane-bounded organelle);GO:0004871(signal transducer activity);GO:0006915(apoptosis);GO:0006869(lipid transport);GO:0006911(phagocytosis, engulfment)	[R] General function prediction only	K06972	-	sp|Q9UBP9|GULP1_HUMAN PTB domain-containing engulfment adapter protein 1 OS=Homo sapiens GN=GULP1 PE=1 SV=1	4.1e-61	gi|350408892|ref|XP_003488547.1| PREDICTED: PTB domain-containing adapter protein ced-6-like [Bombus impatiens]	7.7e-90	E9G346_DAPPU/41-169 E9G346.1 PF00640.18;PID;	9e-57	tca:663047	1.2e-71	-
Marker60366	comp117723_c0	2975	NSUN5	ribosomal RNA small subunit methyltransferase B	GO:0008168(methyltransferase activity)	[D] Cell cycle control, cell division, chromosome partitioning	K03500	-	sp|Q8K4F6|NSUN5_MOUSE Putative methyltransferase NSUN5 OS=Mus musculus GN=Nsun5 PE=2 SV=2	2.1e-59	gi|642935091|ref|XP_008197881.1| PREDICTED: putative methyltransferase NSUN5 [Tribolium castaneum]	3.4e-89	D6X2P0_TRICA/169-427 D6X2P0.1 PF01189.12;Nol1_Nop2_Fmu;	1.2e-54	amt:Amet_2782	6.5e-19	EC:2.1.1.-
Marker29984	comp130454_c2	1797	DHR12	dehydrogenase/reductase SDR family member 12	GO:0005488(binding);GO:0016491(oxidoreductase activity)	[Q] Secondary metabolites biosynthesis, transport and catabolism	K11168	-	sp|A0PJE2|DHR12_HUMAN Dehydrogenase/reductase SDR family member 12 OS=Homo sapiens GN=DHRS12 PE=1 SV=2	2e-86	gi|405970732|gb|EKC35610.1| Dehydrogenase/reductase SDR family member 12 [Crassostrea gigas]	1.7e-96	H0ZPA4_TAEGU/41-207 H0ZPA4.1 PF00106.20;adh_short;	1.9e-46	xla:447474	8e-93	EC:1.1.-.-
Marker2193	comp2359529_c0	213	-	-	-	-	-	-	-	-	-	-	-	-	-	-	-
Marker4819	comp129360_c3	2554	-	-	-	-	-	-	-	-	gi|524880690|ref|XP_005097006.1| PREDICTED: uncharacterized protein LOC101852173 [Aplysia californica]	1.1e-40	-	-	-	-	-
Marker4840	comp130974_c0	407	-	-	-	-	-	-	-	-	-	-	-	-	-	-	-
Marker14982	comp119401_c0	582	-	-	-	-	-	-	-	-	-	-	-	-	-	-	-
Marker28608	comp131254_c3	3325	TM9S4	histone-lysine N-methyltransferase SETD2	GO:0016021(integral to membrane)	[U] Intracellular trafficking, secretion, and vesicular transport	K11423	ko00310(Lysine degradation)	sp|Q8BH24|TM9S4_MOUSE Transmembrane 9 superfamily member 4 OS=Mus musculus GN=Tm9sf4 PE=2 SV=1	1.4e-180	gi|646709227|gb|KDR15208.1| Transmembrane 9 superfamily member 4 [Zootermopsis nevadensis]	4.2e-245	E9H1I9_DAPPU/57-588 E9H1I9.1 PF02990.11;EMP70;	1.2e-211	tca:662406	1.3e-27	EC:2.1.1.43
Marker24070	comp128788_c3	1328	ZN135	KRAB domain-containing zinc finger protein	GO:0005634(nucleus);GO:0003677(DNA binding);GO:0003700(sequence-specific DNA binding transcription factor activity);GO:0008270(zinc ion binding)	[R] General function prediction only	K09228	-	sp|P52742|ZN135_HUMAN Zinc finger protein 135 OS=Homo sapiens GN=ZNF135 PE=2 SV=3	2.7e-64	gi|156356454|ref|XP_001623938.1| predicted protein [Nematostella vectensis]	3.5e-62	-	-	mcc:713619	1.1e-64	-
Marker13182	comp102376_c1	1607	-	-	-	-	-	-	-	-	-	-	-	-	-	-	-
Marker67940	comp131620_c0	2337	-	-	-	-	-	-	-	-	-	-	-	-	-	-	-
Marker63930	comp2394835_c0	222	-	-	-	-	-	-	-	-	-	-	-	-	-	-	-
Marker39747	comp98016_c0	445	-	-	-	-	-	-	-	-	-	-	-	-	-	-	-
Marker49768	comp127758_c0	1469	-	-	-	-	-	-	-	-	-	-	-	-	-	-	-
Marker5144	comp123343_c2	742	-	-	-	-	-	-	-	-	-	-	-	-	-	-	-
Marker14841	comp127916_c0	849	-	-	-	-	-	-	-	-	-	-	-	-	-	-	-
Marker67236	comp3246136_c0	281	-	-	-	-	-	-	-	-	-	-	-	-	-	-	-
Marker70806	comp113238_c0	3580	ARLY	argininosuccinate lyase	GO:0004056(argininosuccinate lyase activity);GO:0042450(arginine biosynthetic process via ornithine);GO:0000050(urea cycle)	[E] Amino acid transport and metabolism	K01755	ko00250(Alanine, aspartate and glutamate metabolism);ko00330(Arginine and proline metabolism)	sp|P51464|ARLY_LITCT Argininosuccinate lyase OS=Lithobates catesbeiana GN=ASL PE=3 SV=1	6.6e-148	gi|675369377|gb|KFM62279.1| Argininosuccinate lyase, partial [Stegodyphus mimosarum]	2.5e-138	I0I1L5_9CHLR/8-302 I0I1L5.1 PF00206.15;Lyase_1;	2.5e-104	nve:NEMVE_v1g172052	1.7e-137	EC:4.3.2.1
Marker71548	comp1615122_c0	287	-	-	-	-	-	-	-	-	-	-	-	-	-	-	-
Marker60620	comp1792034_c0	416	-	-	-	-	-	-	-	-	-	-	-	-	-	-	-
Marker29585	comp130454_c2	1797	DHR12	dehydrogenase/reductase SDR family member 12	GO:0005488(binding);GO:0016491(oxidoreductase activity)	[Q] Secondary metabolites biosynthesis, transport and catabolism	K11168	-	sp|A0PJE2|DHR12_HUMAN Dehydrogenase/reductase SDR family member 12 OS=Homo sapiens GN=DHRS12 PE=1 SV=2	2e-86	gi|405970732|gb|EKC35610.1| Dehydrogenase/reductase SDR family member 12 [Crassostrea gigas]	1.7e-96	H0ZPA4_TAEGU/41-207 H0ZPA4.1 PF00106.20;adh_short;	1.9e-46	xla:447474	8e-93	EC:1.1.-.-
Marker7722	comp126821_c0	333	-	-	-	-	-	-	-	-	-	-	-	-	-	-	-
Marker28011	comp130954_c0	905	-	-	-	-	-	-	-	-	-	-	-	-	-	-	-
Marker17625	comp119697_c0	3755	HR3	nuclear receptor, subfamily 1, group F, member 2	GO:0005634(nucleus);GO:0005515(protein binding);GO:0043565(sequence-specific DNA binding);GO:0003700(sequence-specific DNA binding transcription factor activity);GO:0003707(steroid hormone receptor activity);GO:0004887(thyroid hormone receptor activity);GO:0008270(zinc ion binding);GO:0007552(metamorphosis);GO:0016319(mushroom body development);GO:0040034(regulation of development, heterochronic)	[K] Transcription	K08533	-	sp|P31396|HR3_DROME Probable nuclear hormone receptor HR3 OS=Drosophila melanogaster GN=Hr46 PE=2 SV=1	1.7e-112	gi|189239421|ref|XP_974561.2| PREDICTED: probable nuclear hormone receptor HR3 isoform X1 [Tribolium castaneum]	8.6e-136	E0VB70_PEDHC/383-543 E0VB70.1 PF00104.25;Hormone_recep;	1.9e-51	dpo:Dpse_GA17350	1.4e-112	-
Marker5413	comp131820_c0	2900	-	-	-	-	-	-	-	-	gi|390351334|ref|XP_787945.2| PREDICTED: uncharacterized protein LOC582920 [Strongylocentrotus purpuratus]	1e-28	H3IVR1_STRPU/330-571 H3IVR1.1 PF00078.22;RVT_1;	6.9e-14	-	-	-
Marker33146	comp110121_c0	998	-	-	-	-	-	-	-	-	-	-	-	-	-	-	-
[truncated: 2,989 more rows]
