# Supplementary material for: Linkage mapping aided by de novo genome and transcriptome assembly in Portunus trituberculatus: applications in growth-related QTL and gene identification
Source: Sci Rep. 2017 Aug 11;7:7874. doi: 10.1038/s41598-017-08256-8 (PMC5554138; doi:10.1038/s41598-017-08256-8)
Supplement: Supplementary file 10 — Table S9 Information of 48 markers in the QTL intervals [file 41598_2017_8256_MOESM10_ESM.xls]

## Sheet: Sheet1
Table S9 Information of 48 markers in the QTL intervals
Number	MarkerID	LG	Pos	scaffold	Transcriptome_ID	Annotation	GO_Term	KOG_des	KEGG_KO	KEGG_Pathway	swiss_prot_des	swiss_prot_evalue	nr_des	nr_evalue	Pfam_des	Pfam_evalue	KEGG_des	KEGG_evalue	KEGG_EC
1	Marker6733	24	10.301	scaffold46868	comp129898_c0	Mitogen-activated protein kinase	GO:0005737(cytoplasm);GO:0005524(ATP binding);GO:0005515(protein binding);GO:0004674(protein serine/threonine kinase activity);GO:0005083(small GTPase regulator activity);GO:0007243(intracellular protein kinase cascade);GO:0046328(regulation of JNK cascade);GO:0006950(response to stress)	[T] Signal transduction mechanisms	K08840	-	sp|O95819|M4K4_HUMAN Mitogen-activated protein kinase kinase kinase kinase 4 OS=Homo sapiens GN=MAP4K4 PE=1 SV=2	2.1e-300	gi|572301619|ref|XP_006616853.1| PREDICTED: serine/threonine-protein kinase mig-15-like isoform X2 [Apis dorsata]	0	H9K3X3_APIME/894-1177 H9K3X3.1 PF00780.17;CNH;	2.7e-131	hsa:23043	8.5e-163	EC:2.7.11.1
2	Marker26391	34	0	scaffold150680	comp13975_c0	RNA-directed DNA polymerase	-	-	-	-	-	-	gi|449682042|ref|XP_004209983.1| PREDICTED: RNA-directed DNA polymerase from mobile element jockey-like [Hydra vulgaris]	2.2e-06	-	-	-	-	-
3	Marker25048	34	2.624	scaffold121622	comp130453_c0	monocarboxylate transporter	GO:0016021(integral to membrane);GO:0005886(plasma membrane);GO:0055085(transmembrane transport)	-	K08183	-	sp|A1L1W9|MOT10_DANRE Monocarboxylate transporter 10 OS=Danio rerio GN=slc16a10 PE=2 SV=1	7.9e-14	gi|568252324|gb|ETN61667.1| monocarboxylate transporter [Anopheles darlingi]	1.1e-30	Q7PUS2_ANOGA/361-585 Q7PUS2.5 PF07690.11;MFS_1;	5.6e-23	dre:561766	1.5e-17	-
4	Marker25832	34	1.755	scaffold267888	comp129338_c0	integrin alpha 8	GO:0008305(integrin complex);GO:0004872(receptor activity);GO:0007155(cell adhesion);GO:0007229(integrin-mediated signaling pathway)	[W] Extracellular structures	K06584	ko04510(Focal adhesion);ko04512(ECM-receptor interaction);ko04514(Cell adhesion molecules (CAMs));ko04810(Regulation of actin cytoskeleton);ko05410(Hypertrophic cardiomyopathy (HCM));ko05412(Arrhythmogenic right ventricular cardiomyopathy (ARVC));ko05414(Dilated cardiomyopathy)	sp|A8X3A7|PAT2_CAEBR Integrin alpha pat-2 OS=Caenorhabditis briggsae GN=pat-2 PE=3 SV=2	2.5e-123	gi|242019521|ref|XP_002430209.1| Integrin alpha-PS2 precursor, putative [Pediculus humanus corporis]	4.3e-179	Q7QEK5_ANOGA/499-1015 Q7QEK5.5 PF08441.7;Integrin_alpha2;	4.6e-61	gga:396225	2.3e-117	-
5	Marker25749	24	13.81	-	comp126723_c0	RE1-silencing transcription factor	-	-	-	-	-	-	gi|646709344|gb|KDR15252.1| RE1-silencing transcription factor [Zootermopsis nevadensis]	2.7e-141	-	-	-	-	-
6	Marker10494	24	13.81	-	comp129284_c7	poly [ADP-ribose] polymerase	GO:0005814(centriole);GO:0005634(nucleus);GO:0003950(NAD+ ADP-ribosyltransferase activity);GO:0006281(DNA repair);GO:0006471(protein ADP-ribosylation)	[K] Transcription ;[L] Replication, recombination and repair ;[O] Posttranslational modification, protein turnover, chaperones	K10798	ko03410(Base excision repair)	sp|Q9Y6F1|PARP3_HUMAN Poly [ADP-ribose] polymerase 3 OS=Homo sapiens GN=PARP3 PE=1 SV=3	5.7e-124	gi|260804813|ref|XP_002597282.1| hypothetical protein BRAFLDRAFT_203655 [Branchiostoma floridae]	7.9e-131	C3Z2P3_BRAFL/305-514 C3Z2P3.1 PF00644.15;PARP;	1.2e-61	dre:335495	1.6e-135	EC:2.4.2.30
7	Marker26271	24	2.609	-	comp131791_c2	xylulokinase	GO:0005524(ATP binding);GO:0004856(xylulokinase activity);GO:0042732(D-xylose metabolic process)	[G] Carbohydrate transport and metabolism	K00854	ko00040(Pentose and glucuronate interconversions)	sp|Q3MIF4|XYLB_RAT Xylulose kinase OS=Rattus norvegicus GN=Xylb PE=2 SV=1	2.7e-154	gi|91076316|ref|XP_969753.1| PREDICTED: xylulose kinase [Tribolium castaneum]	2.1e-171	Q4S1Z8_TETNG/1-269 Q4S1Z8.1 PF00370.16;FGGY_N;	2.4e-87	ame:409884	1.5e-156	EC:2.7.1.17
8	Marker46391	24	9.431	-	comp130421_c1	glycoprotein 6-alpha-L-fucosyltransferase	GO:0032580(Golgi cisterna membrane);GO:0016021(integral to membrane);GO:0008424(glycoprotein 6-alpha-L-fucosyltransferase activity);GO:0033578(protein glycosylation in Golgi)	[O] Posttranslational modification, protein turnover, chaperones	K00717	ko00510(N-Glycan biosynthesis);ko00533(Glycosaminoglycan biosynthesis - keratan sulfate)	sp|Q9VYV5|FUT8_DROME Alpha-(1,6)-fucosyltransferase OS=Drosophila melanogaster GN=FucT6 PE=1 SV=1	3.2e-67	gi|321458600|gb|EFX69666.1| hypothetical protein DAPPUDRAFT_300857 [Daphnia pulex]	8.4e-75	-	-	aag:AaeL_AAEL008181	1.5e-68	EC:2.4.1.68
9	Marker10860	10	10.944	scaffold264598	comp131273_c5	-	-	-	-	-	-	-	-	-	-	-	-	-	-
10	Marker41361	24	1.739	C17546252	comp1618670_c0	-	-	-	-	-	-	-	-	-	-	-	-	-	-
11	Marker828	24	4.348	scaffold226730	-	-	-	-	-	-	-	-	-	-	-	-	-	-	-
12	Marker9938	24	16.015	scaffold193878	-	-	-	-	-	-	-	-	-	-	-	-	-	-	-
13	Marker25217	24	16.015	scaffold233119	-	-	-	-	-	-	-	-	-	-	-	-	-	-	-
14	Marker3097	24	17.343	C17296850	-	-	-	-	-	-	-	-	-	-	-	-	-	-	-
15	Marker29937	24	17.343	scaffold224833	-	-	-	-	-	-	-	-	-	-	-	-	-	-	-
16	Marker6718	24	17.343	scaffold153282	-	-	-	-	-	-	-	-	-	-	-	-	-	-	-
17	Marker9920	24	17.343	C17547092	-	-	-	-	-	-	-	-	-	-	-	-	-	-	-
18	Marker5683	24	17.343	scaffold207873	-	-	-	-	-	-	-	-	-	-	-	-	-	-	-
19	Marker11761	24	49.872	scaffold138306	-	-	-	-	-	-	-	-	-	-	-	-	-	-	-
20	Marker12611	34	0	scaffold264364	comp81443_c0	-	-	-	-	-	-	-	-	-	-	-	-	-	-
21	Marker6781	34	4.379	scaffold261227	comp96648_c0	-	-	-	-	-	-	-	-	-	-	-	-	-	-
22	Marker23020	34	7.034	scaffold251796	comp98616_c0	-	-	-	-	-	-	-	-	-	-	-	-	-	-
23	Marker61037	8	0	scaffold106298	-	-	-	-	-	-	-	-	-	-	-	-	-	-	-
24	Marker74648	8	0	scaffold248022	comp2431913_c0	-	-	-	-	-	-	-	gi|585677384|ref|XP_006819133.1| PREDICTED: uncharacterized protein LOC102802549 [Saccoglossus kowalevskii]	4.1e-14	H3J740_STRPU/752-895 H3J740.1 PF00078.22;RVT_1;	9.8e-14	-	-	-
25	Marker8176	24	14.687	-	comp126821_c3	-	-	-	-	-	-	-	-	-	-	-	-	-	-
26	Marker45072	8	0	-	comp1824871_c0	-	-	-	-	-	-	-	-	-	-	-	-	-	-
27	Marker41453	24	12.055	-	comp2893072_c0	-	-	-	-	-	-	-	-	-	-	-	-	-	-
28	Marker19155	24	19.597	-	comp80851_c0	-	-	-	-	-	-	-	-	-	-	-	-	-	-
29	Marker20946	34	7.034	-	comp88240_c0	-	-	-	-	-	-	-	-	-	-	-	-	-	-
30	Marker25587	24	49.002	-	comp126821_c3	-	-	-	-	-	-	-	-	-	-	-	-	-	-
31	Marker6365	34	2.624	-	comp118821_c0	-	-	-	-	-	-	-	-	-	-	-	-	-	-
32	Marker33022	24	0.87	-	comp125652_c0	-	-	-	-	-	-	-	gi|443683890|gb|ELT87977.1| hypothetical protein CAPTEDRAFT_202827 [Capitella teleta]	7.1e-72	F8QXJ1_9EUCA/3-116 F8QXJ1.1 PF00078.22;RVT_1;	6.1e-28	-	-	-
33	Marker26695	34	7.034	-	comp121528_c0	-	-	-	-	-	-	-	-	-	-	-	-	-	-
34	Marker38474	8	0	-	comp128474_c4	-	-	-	-	-	-	-	-	-	-	-	-	-	-
35	Marker69057	8	0	-	-	-	-	-	-	-	-	-	-	-	-	-	-	-	-
36	Marker4634	24	2.609	-	-	-	-	-	-	-	-	-	-	-	-	-	-	-	-
37	Marker20052	24	3.478	-	-	-	-	-	-	-	-	-	-	-	-	-	-	-	-
38	Marker6426	24	13.81	-	-	-	-	-	-	-	-	-	-	-	-	-	-	-	-
39	Marker26977	24	14.687	-	-	-	-	-	-	-	-	-	-	-	-	-	-	-	-
40	Marker27263	24	14.687	-	-	-	-	-	-	-	-	-	-	-	-	-	-	-	-
41	Marker47443	24	49.437	-	-	-	-	-	-	-	-	-	-	-	-	-	-	-	-
42	Marker20158	24	17.343	-	-	-	-	-	-	-	-	-	-	-	-	-	-	-	-
43	Marker29047	24	17.343	-	-	-	-	-	-	-	-	-	-	-	-	-	-	-	-
44	Marker3862	24	19.597	-	-	-	-	-	-	-	-	-	-	-	-	-	-	-	-
45	Marker12104	24	49.002	-	-	-	-	-	-	-	-	-	-	-	-	-	-	-	-
46	Marker52652	24	49.002	-	-	-	-	-	-	-	-	-	-	-	-	-	-	-	-
47	Marker39733	24	49.002	-	-	-	-	-	-	-	-	-	-	-	-	-	-	-	-
48	Marker43337	24	49.002	-	-	-	-	-	-	-	-	-	-	-	-	-	-	-	-
