# Supplementary material for: Linkage mapping aided by de novo genome and transcriptome assembly in Portunus trituberculatus: applications in growth-related QTL and gene identification
Source: Sci Rep. 2017 Aug 11;7:7874. doi: 10.1038/s41598-017-08256-8 (PMC5554138; doi:10.1038/s41598-017-08256-8)
Supplement: Supplementary file 11 — Table S10 Contigs or scaffolds containing at least two tightly linked markers [file 41598_2017_8256_MOESM11_ESM.xls]

## Sheet: Sheet1
Table S10 Contigs or scaffolds containing at least two tightly linked markers
LG	Pos	marker	scaffold	length	start	end
LG10	104.708	Marker61119	C17463040	1542	698	960
LG10	104.273	Marker37075	C17463040	1542	390	692
LG10	21.7	Marker22649	C17472268	1586	346	611
LG10	23.439	Marker46955	C17472268	1586	1094	1349
LG10	173.566	Marker65738	C17634009	5937	4478	4748
LG10	152.287	Marker34333	C17634009	5937	2194	2494
LG10	179.758	Marker10019	scaffold246781	4282	2601	2909
LG10	149.082	Marker28940	scaffold246781	4282	1161	1441
LG11	40.047	Marker35419	scaffold183701	2247	1472	1748
LG11	39.733	Marker93962	scaffold183701	2247	0	276
LG11	34.702	Marker25950	scaffold266657	3225	1009	1292
LG11	35.137	Marker5154	scaffold266657	3225	712	1003
LG11	32.528	Marker30377	scaffold266657	3225	405	706
LG12	97.728	Marker24208	C17621653	4023	1713	1979
LG12	94.09	Marker31857	C17621653	4023	1441	1707
LG13	72.586	Marker32664	C17512150	1823	194	450
LG13	73.456	Marker45750	C17512150	1823	707	1011
LG14	78.54	Marker49389	C17638421	12539	4267	4545
LG14	82.983	Marker13111	C17638421	12539	5044	5322
LG14	9.177	Marker38805	scaffold206577	1792	680	964
LG14	7.861	Marker40326	scaffold206577	1792	402	674
LG15	144.286	Marker33930	C17611685	3445	193	470
LG15	144.286	Marker82028	C17611685	3445	476	780
LG15	107.242	Marker49060	scaffold269314	4204	3054	3318
LG15	106.372	Marker44025	scaffold269314	4204	185	497
LG16	44.557	Marker54928	scaffold272001	7769	1197	1462
LG16	46.165	Marker2296	scaffold272001	7769	5263	5554
LG17	56.095	Marker14930	scaffold125909	2540	2097	2326
LG17	48.851	Marker18160	scaffold125909	2540	0	280
LG17	103.943	Marker15620	scaffold232608	3276	2013	2289
LG17	102.188	Marker27098	scaffold232608	3276	1733	2007
LG17	40.918	Marker58215	scaffold253420	8556	4964	5239
LG17	40.918	Marker45092	scaffold253420	8556	7666	7977
LG17	98.663	Marker1963	scaffold265769	7023	6175	6451
LG17	95.154	Marker8747	scaffold265769	7023	705	999
LG18	22.348	Marker3296	C17541876	2070	3	284
LG18	22.348	Marker38652	C17541876	2070	1531	1822
LG18	22.348	Marker23140	C17583721	2638	997	1266
LG18	38.6	Marker34459	C17583721	2638	1946	2190
LG18	60.971	Marker54638	C17604413	3165	882	1165
LG18	64.185	Marker27789	C17604413	3165	2564	2833
LG18	39.453	Marker65940	C17615209	3614	1671	1929
LG18	38.6	Marker35440	C17615209	3614	1122	1386
LG18	23.201	Marker26859	C17636697	7361	2003	2312
LG18	23.201	Marker58739	C17636697	7361	4387	4655
LG18	85.25	Marker22995	scaffold142254	5941	254	513
LG18	85.25	Marker36625	scaffold142254	5941	530	793
LG18	85.25	Marker33837	scaffold142254	5941	799	1104
LG18	105.31	Marker15038	scaffold254762	4815	226	509
LG18	109.689	Marker49317	scaffold254762	4815	1044	1324
LG18	88.754	Marker32974	scaffold266111	2472	2040	2326
LG18	87.005	Marker17528	scaffold266111	2472	1755	2034
LG18	95.838	Marker11091	scaffold271633	5672	3929	4205
LG18	93.617	Marker39115	scaffold271633	5672	3282	3546
LG18	33.467	Marker6603	scaffold271861	6142	4830	5108
LG18	30.04	Marker47877	scaffold271861	6142	240	538
LG18	55.089	Marker25148	scaffold272786	12614	12072	12339
LG18	53.368	Marker32074	scaffold272786	12614	5441	5730
LG18	39.453	Marker18163	scaffold36771	8549	4718	5007
LG18	37.747	Marker5642	scaffold36771	8549	2779	3040
LG19	19.408	Marker74717	C17554991	2213	1487	1774
LG19	17.645	Marker34428	C17554991	2213	823	1101
LG19	40.899	Marker36690	C17591823	2813	0	292
LG19	40.899	Marker14726	C17591823	2813	1094	1366
LG19	86.013	Marker71652	C17624273	4247	1497	1788
LG19	83.404	Marker57071	C17624273	4247	336	620
LG19	72.068	Marker12240	C17631871	5333	1136	1430
LG19	80.795	Marker13409	C17631871	5333	3000	3289
LG19	43.091	Marker45217	scaffold172489	4269	1414	1712
LG19	56.264	Marker46950	scaffold172489	4269	1784	2070
LG19	56.264	Marker28922	scaffold176220	7055	5057	5331
LG19	53.64	Marker19220	scaffold176220	7055	4771	5042
LG2	45.304	Marker14822	scaffold219711	10408	5566	5858
LG2	45.304	Marker44736	scaffold219711	10408	6546	6821
LG2	102.846	Marker43558	scaffold226296	8155	7880	8155
LG2	102.194	Marker48707	scaffold226296	8155	3554	3813
LG2	102.194	Marker15673	scaffold226296	8155	1362	1643
LG2	49.641	Marker27822	scaffold258002	4770	2973	3269
LG2	31.46	Marker55641	scaffold258002	4770	2547	2815
LG2	6.333	Marker36089	scaffold271146	3947	288	557
LG2	17.226	Marker9843	scaffold271146	3947	1899	2182
LG21	59.812	Marker61215	C17568485	2383	1030	1328
LG21	60.763	Marker42746	C17568485	2383	1334	1622
LG21	98.013	Marker100795	C17635001	6317	4357	4664
LG21	102.006	Marker10790	C17635001	6317	5491	5774
LG21	86.533	Marker53848	scaffold203881	5137	4329	4623
LG21	79.53	Marker55248	scaffold203881	5137	1362	1663
LG22	41.267	Marker9921	scaffold91556	1423	807	1081
LG22	38.64	Marker28529	scaffold91556	1423	526	801
LG23	59.05	Marker70185	C17394562	1286	717	979
LG23	58.18	Marker46333	C17394562	1286	399	676
LG23	2.624	Marker48340	C17464674	1550	1109	1396
LG23	1.755	Marker44257	C17464674	1550	405	702
LG23	47.234	Marker5912	C17547670	2129	915	1193
LG23	26.091	Marker34940	C17547670	2129	631	909
LG23	65.297	Marker65042	C17637925	9303	1855	2160
LG23	65.297	Marker59110	C17637925	9303	6403	6678
LG23	66.166	Marker43142	C17637925	9303	6684	6974
LG23	65.297	Marker61512	scaffold157665	4309	1210	1484
LG23	67.036	Marker63561	scaffold157665	4309	3732	4018
LG23	59.05	Marker5252	scaffold268931	2866	364	656
LG23	59.05	Marker28727	scaffold268931	2866	662	938
LG27	77.793	Marker28607	scaffold269057	11288	7106	7406
LG27	80.85	Marker26062	scaffold269057	11288	9096	9385
LG28	53.686	Marker27364	scaffold2096	17151	9306	9573
LG28	52.807	Marker12770	scaffold2096	17151	6701	6977
LG3	55.603	Marker64336	C17598703	2991	198	463
LG3	57.35	Marker12893	C17598703	2991	2398	2683
LG3	80.642	Marker40731	C17605741	3210	1988	2276
LG3	78.549	Marker32520	C17605741	3210	604	878
LG3	52.004	Marker10250	scaffold220702	5083	3689	3990
LG3	52.004	Marker32823	scaffold220702	5083	3198	3499
LG3	42.937	Marker32808	scaffold220702	5083	2784	3047
LG3	150.369	Marker48355	scaffold234133	1206	837	1118
LG3	147.311	Marker2348	scaffold234133	1206	7	282
LG3	75.032	Marker18600	scaffold240049	4653	1481	1750
LG3	82.162	Marker26141	scaffold240049	4653	3567	3838
LG3	133.119	Marker3167	scaffold270230	3761	717	986
LG3	137.055	Marker26569	scaffold270230	3761	3293	3602
LG30	5.218	Marker18889	C17637767	8878	7130	7402
LG30	4.348	Marker73455	C17637767	8878	1075	1335
LG31	11.784	Marker29522	C17483466	1645	223	501
LG31	11.784	Marker30965	C17483466	1645	720	1028
LG31	12.654	Marker13867	scaffold220788	8866	4015	4286
LG31	14.408	Marker18095	scaffold220788	8866	5839	6128
LG32	24.019	Marker19228	scaffold269224	8705	3899	4170
LG32	26.643	Marker53842	scaffold269224	8705	7080	7376
LG33	30.301	Marker24549	scaffold171713	4251	2327	2632
LG33	32.472	Marker24354	scaffold171713	4251	2777	3038
LG33	43.387	Marker22114	scaffold272791	20285	1625	1892
LG33	43.387	Marker10011	scaffold272791	20285	1898	2173
LG34	0	Marker16308	scaffold121622	2092	870	1149
LG34	2.624	Marker25048	scaffold121622	2092	1601	1857
LG36	49.516	Marker85668	C17623775	4203	1598	1856
LG36	49.516	Marker39250	C17623775	4203	3005	3291
LG36	5.359	Marker33865	scaffold263380	10860	6752	7013
LG36	9.631	Marker49371	scaffold263380	10860	10292	10555
LG37	69.671	Marker20064	C17554655	2208	1382	1646
LG37	69.236	Marker37929	C17554655	2208	708	991
LG37	99.259	Marker6099	C17634291	6036	2942	3222
LG37	100.998	Marker92841	C17634291	6036	3962	4231
LG37	23.142	Marker54760	scaffold165177	9064	2199	2496
LG37	30.676	Marker27023	scaffold165177	9064	2502	2769
LG37	24.29	Marker13469	scaffold96235	3007	1616	1892
LG37	30.676	Marker34746	scaffold96235	3007	2334	2617
LG38	140.953	Marker19594	C17288368	1038	406	711
LG38	145.636	Marker7147	C17288368	1038	717	1000
LG38	97.578	Marker2104	scaffold230467	6769	1885	2168
LG38	99.752	Marker36551	scaffold230467	6769	2695	2966
LG38	48.956	Marker39844	scaffold24085	13152	1965	2232
LG38	48.956	Marker8601	scaffold24085	13152	5645	5915
LG39	65.01	Marker5059	C17575421	2489	973	1253
LG39	63.978	Marker53830	C17575421	2489	706	967
LG39	106.487	Marker16068	C17587701	2721	1388	1658
LG39	104.965	Marker17885	C17587701	2721	731	1024
LG39	50.375	Marker13395	C17637113	7808	520	813
LG39	56.078	Marker26676	C17637113	7808	1055	1343
LG39	94.685	Marker6304	C17637501	8377	1227	1514
LG39	94.685	Marker29461	C17637501	8377	2860	3132
LG39	120.794	Marker65727	scaffold149194	2111	427	689
LG39	113.086	Marker80651	scaffold149194	2111	135	421
LG39	75.605	Marker31874	scaffold166015	2098	717	1005
LG39	49.343	Marker30126	scaffold166015	2098	117	425
LG39	144.649	Marker56846	scaffold264312	4816	2907	3174
LG39	150.413	Marker25235	scaffold264312	4816	3631	3905
LG4	137.731	Marker1377	C17593509	2854	970	1258
LG4	134.253	Marker27849	C17593509	2854	689	964
LG4	119.455	Marker12605	C17632389	5457	3105	3392
LG4	112.498	Marker50549	C17632389	5457	1570	1841
LG4	109.004	Marker40071	C17632637	5519	3489	3758
LG4	105.495	Marker51096	C17632637	5519	182	477
LG4	112.498	Marker54948	scaffold102828	4582	1271	1555
LG4	115.976	Marker58089	scaffold102828	4582	2711	2973
LG4	108.318	Marker38263	scaffold115666	1738	789	1082
LG4	24.217	Marker103103	scaffold115666	1738	0	239
LG4	54.61	Marker85850	scaffold143833	5826	1021	1315
LG4	55.47	Marker36375	scaffold143833	5826	1571	1865
LG4	111.628	Marker17993	scaffold210703	7753	3615	3878
LG4	121.194	Marker53428	scaffold210703	7753	5661	5934
LG4	95.899	Marker56998	scaffold24225	2736	1748	2008
LG4	88.911	Marker45003	scaffold24225	2736	1485	1742
LG4	54.61	Marker76576	scaffold254166	3268	991	1245
LG4	55.47	Marker44202	scaffold254166	3268	2121	2413
LG4	116.846	Marker34965	scaffold254996	7479	1385	1695
LG4	114.237	Marker32077	scaffold254996	7479	665	935
LG4	74.36	Marker8267	scaffold266247	2412	738	1019
LG4	73.49	Marker4594	scaffold266247	2412	458	732
LG4	5.699	Marker53370	scaffold267580	4219	409	666
LG4	5.699	Marker7494	scaffold267580	4219	2232	2522
LG4	156.955	Marker24352	scaffold268254	10117	8468	8740
LG4	115.976	Marker48552	scaffold268254	10117	4610	4876
LG4	121.194	Marker55284	scaffold271396	4424	2696	2971
LG4	135.122	Marker14141	scaffold271396	4424	3591	3872
LG4	104.625	Marker36197	scaffold272652	6342	5287	5550
LG4	102.871	Marker21755	scaffold272652	6342	1308	1616
LG4	141.225	Marker52497	scaffold99337	10926	4524	4811
LG4	142.964	Marker16756	scaffold99337	10926	7388	7660
LG4	145.573	Marker34388	scaffold99337	10926	8093	8388
LG4	111.628	Marker29452	scaffold99337	10926	9077	9362
LG40	35.02	Marker73724	C17500210	1745	704	969
LG40	34.15	Marker2078	C17500210	1745	185	459
LG40	26.266	Marker9781	C17511890	1822	800	1062
LG40	20.084	Marker30525	C17511890	1822	460	741
LG40	113.235	Marker34148	scaffold223210	14896	2396	2670
LG40	118.998	Marker17833	scaffold223210	14896	11448	11747
LG41	43.668	Marker37412	C17609789	3366	2660	2917
LG41	42.687	Marker19543	C17609789	3366	1071	1370
LG41	100.825	Marker14705	scaffold196860	6243	1351	1642
LG41	100.825	Marker19877	scaffold196860	6243	4420	4699
LG41	52.348	Marker55277	scaffold219736	8153	5796	6072
LG41	52.348	Marker44017	scaffold219736	8153	6419	6708
LG41	43.668	Marker61715	scaffold270976	7000	4696	4991
LG41	32.82	Marker31534	scaffold270976	7000	3023	3300
LG43	162.314	Marker9961	C17580477	2577	1560	1837
LG43	161.443	Marker45554	C17580477	2577	1243	1554
LG43	146.949	Marker37178	scaffold256583	5616	3119	3395
LG43	150.294	Marker62819	scaffold256583	5616	3756	4033
LG43	170.655	Marker65748	scaffold264797	2169	1615	1900
LG43	160.567	Marker14304	scaffold264797	2169	1321	1609
LG43	67.322	Marker66990	scaffold264869	2258	1339	1625
LG43	101.039	Marker3016	scaffold264869	2258	1631	1920
LG44	90.699	Marker22536	C17401948	1308	992	1280
LG44	89.822	Marker17349	C17401948	1308	630	933
LG44	3.525	Marker26189	C17499570	1741	224	509
LG44	3.525	Marker20983	C17499570	1741	535	839
LG44	118.854	Marker24610	C17557517	2242	1614	1900
LG44	99.489	Marker8513	C17557517	2242	395	696
LG44	23.158	Marker64322	scaffold108140	3140	1761	2050
LG44	22.071	Marker41155	scaffold108140	3140	330	638
LG44	70.183	Marker31092	scaffold179593	3608	1205	1477
LG44	69.748	Marker26680	scaffold179593	3608	829	1127
LG44	124.395	Marker49148	scaffold256218	2974	1396	1681
LG44	125.445	Marker45489	scaffold256218	2974	2576	2870
LG44	19.881	Marker5358	scaffold259578	1810	1284	1583
LG44	18.119	Marker34572	scaffold259578	1810	399	670
LG45	145.411	Marker61262	C17555413	2218	1325	1630
LG45	143.222	Marker43063	C17555413	2218	961	1261
LG45	110.059	Marker50994	C17591797	2813	880	1186
LG45	131.323	Marker44243	C17591797	2813	1834	2103
LG45	25.683	Marker48017	scaffold93077	1019	202	494
LG45	31.191	Marker12226	scaffold93077	1019	658	945
LG46	62.582	Marker49233	C17398688	1298	1018	1298
LG46	62.148	Marker13557	C17398688	1298	672	957
LG46	20.266	Marker43190	C17610723	3402	1212	1483
LG46	20.266	Marker61389	C17610723	3402	1662	1951
LG46	36.975	Marker16715	scaffold187958	2911	1803	2083
LG46	37.845	Marker17846	scaffold187958	2911	2466	2736
LG46	38.714	Marker36471	scaffold238267	17920	8635	8936
LG46	38.714	Marker23405	scaffold238267	17920	14283	14571
LG46	54.604	Marker5503	scaffold255632	10913	10372	10667
LG46	51.537	Marker9945	scaffold255632	10913	10025	10277
LG46	43.124	Marker44873	scaffold265320	4439	401	666
LG46	46.311	Marker5966	scaffold265320	4439	3029	3293
LG46	40.485	Marker71910	scaffold270865	4571	1346	1646
LG46	63.895	Marker13706	scaffold270865	4571	4105	4371
LG46	106.517	Marker53093	scaffold78970	3356	2352	2643
LG46	101.643	Marker51941	scaffold78970	3356	320	624
LG47	54.681	Marker38362	C17552509	2184	1353	1616
LG47	54.681	Marker4523	C17552509	2184	1622	1907
LG47	63.905	Marker7025	C17552509	2184	1913	2184
LG47	12.322	Marker17578	C17571151	2423	1009	1285
LG47	7.935	Marker80848	C17571151	2423	456	755
LG47	71.237	Marker44048	scaffold271776	16307	8702	8988
LG47	72.991	Marker26958	scaffold271776	16307	15169	15472
LG48	67.369	Marker3827	C17609241	3343	2960	3228
LG48	58.998	Marker25648	C17609241	3343	1401	1669
LG48	73.06	Marker3846	scaffold218017	7386	6850	7116
LG48	70.443	Marker4427	scaffold218017	7386	152	439
LG49	78.904	Marker15545	scaffold211939	4458	2057	2351
LG49	79.339	Marker27799	scaffold211939	4458	4197	4458
LG49	109.174	Marker33132	scaffold272804	11107	1229	1535
LG49	110.044	Marker41728	scaffold272804	11107	5246	5518
LG49	110.044	Marker25739	scaffold272804	11107	7272	7543
LG5	6.44	Marker28487	scaffold272085	4755	4136	4403
LG5	10.037	Marker60054	scaffold272085	4755	4409	4678
LG50	12.394	Marker30654	scaffold205811	9283	2742	3032
LG50	15.16	Marker31831	scaffold205811	9283	8454	8718
LG50	84.757	Marker41252	scaffold236684	4344	3439	3710
LG50	70.958	Marker33199	scaffold236684	4344	560	862
LG50	23.776	Marker29444	scaffold258977	3740	2952	3247
LG50	18.52	Marker8807	scaffold258977	3740	1115	1401
LG50	90.437	Marker31423	scaffold261779	2986	313	591
LG50	95.673	Marker34394	scaffold261779	2986	2236	2513
LG50	148.466	Marker3965	scaffold270549	8044	2898	3191
LG50	140.785	Marker13762	scaffold270549	8044	2482	2764
LG50	96.985	Marker41626	scaffold67545	2898	292	553
LG50	99.618	Marker78975	scaffold67545	2898	1765	2019
LG51	95.013	Marker49163	scaffold241979	3474	1662	1949
LG51	100.338	Marker14807	scaffold241979	3474	2192	2463
LG51	73.996	Marker13259	scaffold249186	11365	5614	5905
LG51	76.612	Marker21172	scaffold249186	11365	5911	6183
LG52	11.066	Marker33624	C17463890	1546	845	1111
LG52	11.935	Marker34029	C17463890	1546	1286	1546
LG52	90.987	Marker6743	scaffold196783	3180	570	851
LG52	90.987	Marker46328	scaffold196783	3180	2730	3011
LG52	74.208	Marker21578	scaffold272583	9251	4436	4733
LG52	74.208	Marker38270	scaffold272583	9251	7089	7365
LG6	66.57	Marker12745	C17444198	1459	444	734
LG6	70.933	Marker7923	C17444198	1459	740	1016
LG6	61.337	Marker18620	C17559871	2271	131	441
LG6	61.337	Marker24692	C17559871	2271	1826	2121
LG6	94.631	Marker18940	C17605525	3202	779	1059
LG6	94.631	Marker66286	C17605525	3202	1947	2215
LG6	6.987	Marker43409	scaffold141264	2965	1091	1363
LG6	0	Marker51680	scaffold141264	2965	636	901
LG6	21.989	Marker53297	scaffold251674	2993	876	1174
LG6	25.483	Marker24857	scaffold251674	2993	2270	2544
LG6	48.231	Marker69080	scaffold259859	13507	10346	10645
LG6	47.362	Marker45334	scaffold259859	13507	10063	10340
LG6	33.371	Marker48641	scaffold271756	5752	2508	2789
LG6	33.371	Marker61390	scaffold271756	5752	4205	4506
LG6	94.631	Marker55480	scaffold4761	2911	891	1189
LG6	97.255	Marker48091	scaffold4761	2911	1558	1832
LG8	51.524	Marker70715	C17555763	2222	1749	2006
LG8	43.652	Marker22405	C17555763	2222	949	1220
LG8	46.276	Marker4835	C17619505	3868	2469	2757
LG8	40.158	Marker98346	C17619505	3868	1387	1647
LG8	40.158	Marker49573	C17636169	6977	4706	5011
LG8	40.158	Marker22701	C17636169	6977	5632	5912
LG8	40.158	Marker61638	C17638169	10603	4783	5042
LG8	38.404	Marker38510	C17638169	10603	1498	1797
LG8	40.158	Marker62567	scaffold252556	7399	4591	4864
LG8	38.404	Marker12162	scaffold252556	7399	2014	2284
LG8	47.146	Marker28155	scaffold272868	12191	2509	2813
LG8	43.652	Marker44295	scaffold272868	12191	2124	2387
LG8	38.404	Marker32480	scaffold273028	19999	11835	12097
LG8	43.652	Marker47532	scaffold273028	19999	16944	17225
LG8	46.276	Marker6043	scaffold45923	6791	5289	5560
LG8	38.404	Marker26635	scaffold45923	6791	2979	3279
LG9	7.003	Marker1357	C17517576	1861	1214	1504
LG9	6.133	Marker47234	C17517576	1861	903	1185
LG9	167.048	Marker45732	C17604743	3176	2044	2308
LG9	174.021	Marker31887	C17604743	3176	2825	3118
LG9	119.02	Marker11457	C17620925	3971	1979	2249
LG9	119.02	Marker9876	C17620925	3971	3314	3586
LG9	75.504	Marker58285	C17635419	6513	4629	4920
LG9	73.749	Marker85026	C17635419	6513	4362	4623
LG9	7.003	Marker22234	scaffold109277	14164	11578	11877
LG9	12.251	Marker84071	scaffold109277	14164	12473	12737
LG9	120.774	Marker54521	scaffold238558	1776	189	466
LG9	123.398	Marker8916	scaffold238558	1776	634	900
LG9	31.471	Marker24012	scaffold238696	6907	5120	5429
LG9	32.34	Marker7358	scaffold238696	6907	6453	6750
LG9	123.398	Marker29752	scaffold244600	6710	3709	3978
LG9	120.774	Marker58562	scaffold244600	6710	1482	1738
LG9	138.496	Marker1829	scaffold256985	4389	670	930
LG9	134.987	Marker16617	scaffold256985	4389	364	664
LG9	93.437	Marker48341	scaffold269322	11771	11185	11461
LG9	92.567	Marker29217	scaffold269322	11771	2952	3221
LG9	56.954	Marker40670	scaffold270591	3922	1769	2038
LG9	56.954	Marker10052	scaffold270591	3922	2044	2320
LG9	67.662	Marker34049	scaffold272800	7866	672	961
LG9	67.662	Marker45332	scaffold272800	7866	6098	6384
